# Supplementary material for: Spatiotemporal organisation of residual disease in mouse and human BRCA1-deficient mammary tumours and breast cancer
Source: Nat Commun. 2026 Jun 11;17:7456. doi: 10.1038/s41467-026-74125-6 (PMC13408813; doi:10.1038/s41467-026-74125-6)
Supplement: Supplementary file 3 — Supplementary Data 1 [file 41467_2026_74125_MOESM3_ESM.xlsx]

## Sheet: Sheet1
Supplementary Data 1
Pseudo-bulk (single-cell) differential gene expression analysis results for mouse mammary tumor cells derived from residual and primary tumors. Wald test was used to determine statistical significance. P-values were adjusted for multiple testing using the Benjamini-Hochberg procedure (False Discovery Rate, FDR).
gene_symbols	baseMean	log2FoldChange	lfcSE	stat	pvalue	padj
0610009B22Rik	320.019	-0.0160449	0.159423	-0.100644	0.919833	0.939584
0610009E02Rik	19.4598	0.475054	0.479123	0.991507	0.321438	0.403672
0610009L18Rik	62.1734	-0.32225	0.356169	-0.904769	0.365588	0.449296
0610010F05Rik	281.848	0.0679834	0.226029	0.300773	0.763587	0.816249
0610010K14Rik	771.989	0.0557476	0.155117	0.35939	0.719303	0.779096
0610012G03Rik	723.157	-0.37666	0.24161	-1.55896	0.119006	0.172212
0610030E20Rik	308.334	0.378736	0.192092	1.97164	0.0486506	0.0783127
0610040B10Rik	76.7523	-0.767365	0.310122	-2.4744	0.0133461	0.0245561
0610040J01Rik	338.615	-0.534742	0.18593	-2.87604	0.00402702	0.00830806
1010001B22Rik	21.4395	0.353298	0.618674	0.571058	0.567961	0.644299
1110002L01Rik	134.253	0.313775	0.281394	1.11507	0.26482	0.342161
1110004F10Rik	1553.86	-0.654046	0.129067	-5.06749	4.03097e-07	1.70382e-06
1110006O24Rik	28.6672	0.0946395	0.453926	0.208491	0.834846	0.874309
1110008P14Rik	771.189	1.31851	0.176734	7.46041	8.62553e-14	8.3833e-13
1110012L19Rik	176.266	-0.198357	0.340391	-0.582735	0.560072	0.637063
1110018N20Rik	12.3225	-2.49029	0.983248	-2.53272	0.0113182	0.0211944
1110020A21Rik	16.2265	-1.22094	0.369467	-3.3046	0.000951121	0.00223707
1110032A03Rik	262.42	0.58896	0.253194	2.32612	0.0200121	0.0352732
1110035H17Rik	31.1707	-0.291048	0.361276	-0.805613	0.420466	0.504405
1110038B12Rik	834.87	-1.20185	0.181524	-6.62087	3.57088e-11	2.5938e-10
1110038F14Rik	907.192	-0.172642	0.145006	-1.19059	0.233815	0.307229
1110046J04Rik	57.9564	0.66557	0.240417	2.7684	0.00563326	0.0112442
1110051M20Rik	44.008	-1.37327	0.298464	-4.60112	4.20231e-06	1.52032e-05
1110059E24Rik	199.516	-0.667595	0.192745	-3.46362	0.000532955	0.00131923
1110059G10Rik	565.549	-0.385962	0.100057	-3.85744	0.000114579	0.000322141
1110065P20Rik	463.786	-0.540336	0.249036	-2.16971	0.0300289	0.0508529
1190005I06Rik	2024.93	-2.00736	0.307384	-6.53048	6.55599e-11	4.58149e-10
1190007I07Rik	264.245	-2.05081	0.304052	-6.74493	1.53105e-11	1.16448e-10
1200007C13Rik	67.093	0.150341	0.338379	0.444298	0.656827	0.725057
1300002E11Rik	205.564	0.218276	0.134794	1.61933	0.105375	0.154491
1500004A13Rik	24.5265	0.614016	0.441662	1.39024	0.164456	0.227518
1500009L16Rik	41.6652	-2.90252	0.421818	-6.88098	5.94414e-12	4.71566e-11
1500011B03Rik	759.986	-1.02122	0.198392	-5.14749	2.63997e-07	1.14929e-06
1500015A07Rik	67.2304	-0.343874	0.279221	-1.23155	0.218117	0.289804
1600002K03Rik	105.612	-0.150775	0.305892	-0.492903	0.622081	0.694137
1600012H06Rik	158.491	0.696442	0.156244	4.4574	8.29579e-06	2.85518e-05
1600014C10Rik	138.024	0.80697	0.272578	2.96051	0.00307125	0.00649606
1600014C23Rik	34.536	-4.37359	0.87051	-5.02417	5.05602e-07	2.11049e-06
1600020E01Rik	130.486	0.482104	0.178387	2.70257	0.00688061	0.0135032
1700001G11Rik	14.196	-1.73063	0.665458	-2.60065	0.00930462	0.0177802
1700001L05Rik	34.7473	-3.29386	0.563101	-5.8495	4.93059e-09	2.72505e-08
1700001O22Rik	32.9665	-0.168302	0.377597	-0.445719	0.6558	0.724226
1700001P01Rik	8.63544	-0.951566	0.863502	-1.10199	0.270468	0.348304
1700007L15Rik	25.369	-0.72418	0.385347	-1.87929	0.0602046	0.0946289
1700008J07Rik	35.3466	-0.285875	0.42509	-0.672505	0.501262	0.582114
1700012D14Rik	25.0615	1.09236	0.524852	2.08128	0.0374087	0.0619939
1700016J18Rik	18.2752	-0.84897	0.310561	-2.73366	0.00626338	0.0123904
1700016K19Rik	48.5102	-0.954109	0.42819	-2.22824	0.0258646	0.0444393
1700017B05Rik	612.488	0.13596	0.1694	0.802598	0.422207	0.506262
1700019D03Rik	78.6952	-2.71898	0.519419	-5.23466	1.65291e-07	7.40018e-07
1700019L13Rik	73.304	0.204547	0.463826	0.441	0.659213	0.726631
1700021A07Rik	14.0881	-1.37482	0.712267	-1.9302	0.0535818	0.0852538
1700021F05Rik	1814.26	-0.759501	0.132806	-5.71886	1.07242e-08	5.6984e-08
1700023F06Rik	30.0567	-2.90829	0.633694	-4.58942	4.44485e-06	1.60318e-05
1700023H06Rik	35.937	-1.15481	0.382193	-3.02154	0.00251496	0.00543543
1700025G04Rik	1640.66	0.148156	0.169532	0.873914	0.382165	0.466216
1700028E10Rik	16.0612	-0.367879	0.544999	-0.675008	0.499671	0.580833
1700029J07Rik	39.194	-0.497283	0.364986	-1.36247	0.173049	0.237324
1700030J22Rik	27.4915	1.10899	0.724973	1.52969	0.126093	0.181168
1700030K09Rik	56.2759	0.011404	0.180612	0.0631409	0.949654	0.963127
1700037C18Rik	45.4052	-0.796467	0.367214	-2.16894	0.030087	0.0509121
1700037H04Rik	173.895	-0.592355	0.202546	-2.92454	0.00344966	0.00721825
1700048O20Rik	294.365	-1.83408	0.283908	-6.4601	1.04632e-10	7.0849e-10
1700052K11Rik	143.463	0.256502	0.205326	1.24925	0.211575	0.282115
1700055D18Rik	17.5378	-0.292502	0.513333	-0.56981	0.568807	0.644924
1700056E22Rik	56.0059	0.13466	0.405592	0.332009	0.739883	0.796572
1700066B19Rik	21.1176	-0.20076	0.499678	-0.401779	0.687847	0.752061
1700066M21Rik	36.1862	-0.366852	0.433484	-0.846288	0.397392	0.481359
1700084E18Rik	29.7097	-0.595081	0.312035	-1.9071	0.0565079	0.0894094
1700086O06Rik	56.9088	-1.10974	0.353391	-3.14027	0.00168792	0.00377976
1700088E04Rik	47.6229	0.252834	0.245174	1.03125	0.302426	0.383291
1700094D03Rik	17.7621	0.641705	0.513153	1.25051	0.211112	0.281583
1700096K18Rik	52.4305	0.111308	0.265124	0.419833	0.674607	0.740017
1700097N02Rik	9.5115	-3.73531	1.1702	-3.19203	0.00141278	0.00321259
1700102H20Rik	11.3391	-1.97132	0.783257	-2.51682	0.0118419	0.0221061
1700109H08Rik	19.5231	-0.995325	0.610766	-1.62963	0.103179	0.151742
1700113A16Rik	55.381	-0.505445	0.363262	-1.39141	0.164102	0.227172
1700120C14Rik	28.1569	-0.479452	0.394772	-1.2145	0.224556	0.297031
1700123M08Rik	22.9639	-1.5184	0.547173	-2.77499	0.00552034	0.0110306
1700123O20Rik	568.44	-0.160897	0.177835	-0.904749	0.365598	0.449296
1810008I18Rik	20.9303	0.724733	0.539955	1.34221	0.179528	0.24495
1810009A15Rik	59.4012	-0.731968	0.403978	-1.8119	0.0700015	0.107901
1810010H24Rik	23.2986	0.735198	0.570218	1.28933	0.197284	0.265465
1810013L24Rik	228.15	0.425642	0.11799	3.60745	0.000309218	0.000801027
1810019D21Rik	39.8965	1.1246	0.275814	4.0774	4.55415e-05	0.000138167
1810021B22Rik	19.8586	0.359285	0.239544	1.49987	0.133648	0.190559
1810024B03Rik	85.4511	-0.333985	0.275893	-1.21056	0.226064	0.298785
1810026B05Rik	408.604	0.631709	0.15646	4.0375	5.4023e-05	0.000161471
1810030O07Rik	732.768	-0.284841	0.136929	-2.0802	0.0375068	0.0621487
1810037I17Rik	1742.62	-0.381798	0.194764	-1.96031	0.0499598	0.0801636
1810041H14Rik	18.8399	-0.358944	0.271265	-1.32322	0.185761	0.25256
1810044D09Rik	162.618	-0.225454	0.321085	-0.702163	0.482578	0.5654
1810055G02Rik	49.5471	-0.777646	0.319227	-2.43603	0.0148495	0.0269958
1810058I24Rik	1572.63	0.28256	0.21085	1.3401	0.180213	0.245782
1810059H22Rik	68.6492	2.53885	0.383966	6.61217	3.78717e-11	2.72518e-10
1810064F22Rik	17.4117	2.00037	0.496668	4.02759	5.63525e-05	0.000167737
2010001A14Rik	84.8683	0.77785	0.153365	5.07187	3.93919e-07	1.66772e-06
2010001K21Rik	52.125	3.12585	0.577667	5.41115	6.26199e-08	2.98214e-07
2010007H06Rik	199.326	-2.9869	0.336236	-8.88335	6.4876e-19	1.07296e-17
2010109A12Rik	35.6903	-0.605767	0.247054	-2.45197	0.0142078	0.0259698
2010204K13Rik	293.203	-3.3107	0.30826	-10.74	6.60611e-27	2.1027e-25
2010300C02Rik	94.7954	1.03473	0.262011	3.94918	7.84192e-05	0.000227619
2010315B03Rik	185.503	1.13891	0.144483	7.88264	3.20546e-15	3.64595e-14
2010320M18Rik	230.061	-0.533348	0.178856	-2.98199	0.00286377	0.0061052
2200002D01Rik	910.201	2.54719	0.288818	8.81936	1.1512e-18	1.85925e-17
2210016F16Rik	668.405	0.0818973	0.0697877	1.17352	0.240587	0.314799
2210016L21Rik	412.393	-0.558897	0.161619	-3.45812	0.000543968	0.00134471
2210407C18Rik	153.389	6.48518	1.83478	3.53458	0.000408421	0.00103445
2210408F21Rik	63.6972	3.30135	0.420793	7.84555	4.31065e-15	4.83221e-14
2210408I21Rik	45.389	0.180109	0.304812	0.590885	0.554597	0.63199
2300009A05Rik	391.065	-0.256597	0.123575	-2.07645	0.0378527	0.0626742
2310001H17Rik	165.131	0.889145	0.196457	4.52591	6.0136e-06	2.11934e-05
2310008N11Rik	32.6879	-1.26939	0.512681	-2.47599	0.0132868	0.0244691
2310009A05Rik	388.386	0.32862	0.101125	3.24963	0.00115553	0.00267363
2310009B15Rik	538.682	-0.883888	0.198235	-4.45879	8.24221e-06	2.83824e-05
2310010J17Rik	69.7926	-0.771668	0.373584	-2.06558	0.0388682	0.0641932
2310011J03Rik	337.704	0.032499	0.169022	0.192277	0.847525	0.88469
2310015A10Rik	49.1788	1.23512	0.33509	3.68595	0.000227851	0.00060535
2310022A10Rik	206.616	-0.535052	0.210795	-2.53826	0.0111406	0.0208978
2310022B05Rik	309.132	0.467067	0.160727	2.90597	0.00366112	0.00760718
2310030G06Rik	432.698	0.187396	0.107661	1.74061	0.0817519	0.123768
2310033P09Rik	534	-0.572642	0.203977	-2.80739	0.00499452	0.0100909
2310034G01Rik	21.1579	-0.0380527	0.477002	-0.0797747	0.936416	0.952582
2310039H08Rik	371.009	-0.974591	0.189637	-5.13926	2.75828e-07	1.19761e-06
2310040G24Rik	51.2194	0.962427	0.296071	3.25067	0.00115135	0.0026649
2310057M21Rik	137.313	-0.952442	0.256529	-3.71281	0.000204973	0.000550156
2310058D17Rik	23.7782	-0.673921	0.430798	-1.56435	0.117734	0.170603
2310061I04Rik	132.457	-0.521795	0.237177	-2.20002	0.0278051	0.0474618
2310068J16Rik	59.6554	-2.12547	0.389724	-5.45379	4.93067e-08	2.3837e-07
2410002F23Rik	348.987	-0.974151	0.195917	-4.97226	6.61755e-07	2.71637e-06
2410004B18Rik	296.891	-0.277716	0.236991	-1.17184	0.241261	0.315523
2410006H16Rik	3824.67	-0.936119	0.217796	-4.29814	1.72237e-05	5.62036e-05
2410018L13Rik	20.7381	-0.261301	0.516075	-0.506323	0.61263	0.686108
2410022M11Rik	125.683	0.0427537	0.173969	0.245755	0.805872	0.851362
2410131K14Rik	189.797	-0.776543	0.205869	-3.77202	0.000161931	0.000444292
2500002B13Rik	51.3359	-1.77301	0.332985	-5.32458	1.01189e-07	4.68752e-07
2500004C02Rik	16.8266	-0.529213	0.532748	-0.993364	0.320533	0.402806
2510002D24Rik	324.253	-0.299488	0.136757	-2.18992	0.0285298	0.0485846
2510009E07Rik	58.0231	1.77284	0.443806	3.99463	6.47946e-05	0.000190997
2510017J16Rik	12.7967	-0.75523	0.464359	-1.62639	0.103866	0.152671
2510039O18Rik	418.484	0.348731	0.170499	2.04535	0.0408201	0.0671051
2510046G10Rik	30.5398	-0.700147	0.457348	-1.53089	0.125798	0.180825
2610001J05Rik	334.385	0.157109	0.222347	0.706594	0.479819	0.562757
2610002M06Rik	277.932	-0.845841	0.181846	-4.65142	3.29653e-06	1.21548e-05
2610008E11Rik	2230.21	0.0105758	0.224499	0.0471087	0.962427	0.972011
2610020C07Rik	33.429	-2.12426	0.44263	-4.79919	1.59309e-06	6.18606e-06
2610021A01Rik	117.236	-0.842448	0.213891	-3.93868	8.19311e-05	0.000236545
2610035D17Rik	151.555	0.785231	0.223447	3.51417	0.000441127	0.00110807
2610037D02Rik	184.72	0.473392	0.217253	2.17898	0.0293328	0.0498354
2610044O15Rik8	154.31	0.0775622	0.228818	0.338968	0.734634	0.792047
2610203C22Rik	25.6911	1.65564	0.521575	3.17432	0.00150188	0.00339631
2610301B20Rik	126.657	-0.0688923	0.126724	-0.543642	0.586688	0.662099
2610306M01Rik	91.4498	-0.118881	0.171455	-0.693368	0.488078	0.570348
2610307P16Rik	96.4952	0.523687	0.172172	3.04166	0.00235281	0.00511626
2610318N02Rik	20.9792	-3.33356	0.764362	-4.36122	1.29336e-05	4.30748e-05
2610507B11Rik	1102.62	0.578937	0.132907	4.35597	1.32482e-05	4.40439e-05
2610528A11Rik	156.055	-4.48273	0.625735	-7.16395	7.83825e-13	6.79973e-12
2610528J11Rik	190.785	-0.0555796	0.237594	-0.233927	0.815042	0.858416
2700038G22Rik	78.2038	-0.968776	0.377489	-2.56637	0.0102771	0.019434
2700046A07Rik	107.523	-3.23432	0.267005	-12.1133	8.97827e-34	4.99803e-32
2700046G09Rik	16.2964	-0.190765	0.57675	-0.330758	0.740827	0.797326
2700049A03Rik	238.316	-1.13224	0.170762	-6.63056	3.34419e-11	2.44542e-10
2700054A10Rik	14.4427	-0.0383669	0.373977	-0.102592	0.918287	0.938445
2700062C07Rik	463.007	-0.910824	0.155076	-5.87341	4.2692e-09	2.37759e-08
2700081O15Rik	92.2612	-0.433699	0.338023	-1.28304	0.199477	0.267977
2700097O09Rik	190.09	-1.22858	0.21449	-5.7279	1.0168e-08	5.41162e-08
2810001G20Rik	147.843	-1.72192	0.407126	-4.22944	2.34276e-05	7.4533e-05
2810002D19Rik	33.5744	0.065964	0.383181	0.172148	0.863321	0.896346
2810004N23Rik	2192.11	-1.29659	0.100818	-12.8607	7.4854e-38	5.79432e-36
2810006K23Rik	208.264	-1.30647	0.115056	-11.3551	6.99456e-30	2.87745e-28
2810013P06Rik	358.664	0.268571	0.218462	1.22937	0.218932	0.290739
2810021J22Rik	51.0031	0.4695	0.505191	0.929351	0.352707	0.435952
2810402E24Rik	168.667	-0.40248	0.213396	-1.88607	0.0592857	0.0933191
2810403D21Rik	149.433	-0.49479	0.24019	-2.05999	0.0393995	0.064973
2810405F17Rik	39.9285	0.703639	0.279754	2.5152	0.0118963	0.0221818
2810408A11Rik	58.8632	-0.364151	0.425687	-0.855442	0.392306	0.476125
2810408I11Rik	91.261	-4.0342	0.43036	-9.37401	6.98304e-21	1.37165e-19
2810429I04Rik	89.9052	-2.86284	0.365707	-7.82826	4.94683e-15	5.49358e-14
2810454H06Rik	215.389	-0.594848	0.223652	-2.65971	0.00782086	0.0151776
2810468N07Rik	20.8281	-0.0860587	0.464895	-0.185114	0.853139	0.889229
2900005J15Rik	20.9698	-0.29357	0.548928	-0.534807	0.592783	0.667941
2900009J06Rik	38.1403	-2.05652	0.507999	-4.04828	5.15945e-05	0.000154772
2900026A02Rik	713.508	0.173705	0.156109	1.11271	0.265831	0.343263
2900041M22Rik	74.1743	0.240538	0.295594	0.813743	0.415792	0.499714
2900060B14Rik	206.774	-0.611622	0.330464	-1.8508	0.0641988	0.100042
2900076A07Rik	36.9694	0.501328	0.408093	1.22846	0.219273	0.291074
2900089D17Rik	20.2655	0.937246	0.494057	1.89704	0.0578228	0.0913021
2900093K20Rik	74.0102	0.281825	0.312028	0.903202	0.366419	0.450135
2900097C17Rik	1414.87	0.692533	0.174901	3.95957	7.50842e-05	0.000218959
3010003L21Rik	225.167	-1.2914	0.196943	-6.55722	5.48185e-11	3.87432e-10
3110001I22Rik	17.6887	-0.37324	0.309006	-1.20787	0.227097	0.299907
3110009E18Rik	153.925	-0.928755	0.177256	-5.23962	1.60906e-07	7.21374e-07
3110040N11Rik	130.734	-0.385415	0.177019	-2.17726	0.0294613	0.0499887
3110056K07Rik	136.373	-0.178389	0.12705	-1.40408	0.160295	0.222891
3110082I17Rik	232.551	-1.02891	0.164105	-6.26982	3.61459e-10	2.29322e-09
3300002I08Rik	25.4544	-0.294106	0.652626	-0.450651	0.652241	0.721453
3830406C13Rik	467.98	0.316971	0.138679	2.28565	0.022275	0.0388328
4430402I18Rik	12.9651	0.871967	0.626749	1.39125	0.164148	0.227213
4632404H12Rik	25.4998	0.638219	0.563196	1.13321	0.257126	0.333406
4632411P08Rik	13.6098	-0.974234	0.36026	-2.70425	0.00684588	0.0134431
4632427E13Rik	472.065	0.152741	0.193543	0.789182	0.430006	0.513588
4732419C18Rik	15.5632	-0.199562	0.663216	-0.300901	0.76349	0.816211
4732440D04Rik	101.732	0.575202	0.246264	2.33572	0.0195061	0.0344789
4732471J01Rik	17.466	-0.202802	0.493747	-0.410741	0.681263	0.745977
4732491K20Rik	26.4726	0.449647	0.376411	1.19456	0.232258	0.305674
4833417C18Rik	12.0341	-1.91691	0.665127	-2.88202	0.00395134	0.00816353
4833418N02Rik	33.0332	0.700322	0.177808	3.93864	8.19463e-05	0.000236545
4833419F23Rik	15.7679	1.45015	0.358489	4.04518	5.2282e-05	0.00015669
4833420G17Rik	344.695	0.0602343	0.136305	0.44191	0.658555	0.726353
4833438C02Rik	46.065	1.20214	0.182017	6.60452	3.98811e-11	2.8572e-10
4833439L19Rik	518.205	0.592478	0.198617	2.98302	0.00285418	0.00608713
4833445I07Rik	24.0695	0.0695345	0.431826	0.161024	0.872074	0.902358
4921524J17Rik	571.673	-0.219042	0.0833637	-2.62755	0.00860025	0.0165454
4921531C22Rik	85.4045	0.0849709	0.182385	0.465887	0.641296	0.711776
4930402H24Rik	298.345	1.04899	0.133654	7.84853	4.20945e-15	4.73022e-14
4930403P22Rik	30.8058	-0.252344	0.570499	-0.442322	0.658256	0.726202
4930404N11Rik	12.611	0.0240451	0.575309	0.0417952	0.966662	0.975235
4930415O20Rik	19.8978	1.42269	0.584234	2.43515	0.0148858	0.0270542
4930417O13Rik	21.6602	0.628164	0.633514	0.991555	0.321415	0.403672
4930430F08Rik	75.2134	-1.22091	0.431371	-2.8303	0.00465038	0.00946133
4930452B06Rik	26.5636	-2.39944	0.43537	-5.51127	3.56257e-08	1.75341e-07
4930452G13Rik	158.358	-1.53377	0.814934	-1.88208	0.0598252	0.094089
4930453C13Rik	15.7616	-2.08299	0.619539	-3.36217	0.000773335	0.00185493
4930453N24Rik	288.999	0.0585602	0.173053	0.338394	0.735066	0.792299
4930455G09Rik	19.7852	1.66663	0.461255	3.61325	0.000302383	0.00078441
4930461G14Rik	63.7725	-3.1398	0.761691	-4.12215	3.75352e-05	0.000115348
4930469K13Rik	73.6365	4.18793	0.527249	7.94298	1.97383e-15	2.30756e-14
4930503L19Rik	19.1895	0.417062	0.525036	0.79435	0.426992	0.510595
4930509H03Rik	49.7667	-0.238746	0.191543	-1.24643	0.212605	0.283257
4930513N10Rik	29.1576	-1.82636	0.413673	-4.41498	1.01017e-05	3.42538e-05
4930515G01Rik	11.4966	-0.33084	0.558496	-0.592377	0.553598	0.631126
4930519L02Rik	37.5292	-4.80194	0.846163	-5.67496	1.38723e-08	7.22728e-08
4930520O04Rik	38.5827	-2.50879	0.430616	-5.82604	5.67589e-09	3.12114e-08
4930522L14Rik	173.577	-0.35174	0.190303	-1.84832	0.0645567	0.10048
4930523C07Rik	482.922	1.18813	0.267781	4.43695	9.12406e-06	3.11647e-05
4930532G15Rik	29.9317	-1.40652	0.345234	-4.07411	4.61913e-05	0.000139917
4930547M16Rik	17.7623	-0.637334	0.336195	-1.89572	0.0579965	0.0915322
4930556M19Rik	75.0503	1.75236	0.358452	4.8887	1.01506e-06	4.04848e-06
4930558J18Rik	15.0974	-3.89327	0.882905	-4.40962	1.03553e-05	3.49957e-05
4930563E22Rik	14.3038	-1.50969	0.757721	-1.99241	0.0463266	0.0749962
4930578M01Rik	39.9537	0.312139	0.259602	1.20237	0.229219	0.302252
4930579G24Rik	41.5806	-2.62558	0.52156	-5.03409	4.80118e-07	2.0086e-06
4930579K19Rik	35.1006	0.163899	0.337882	0.485077	0.627622	0.699027
4930581F22Rik	134.673	0.328266	0.313406	1.04741	0.294909	0.374963
4930588J15Rik	13.5419	-2.76613	0.821591	-3.3668	0.000760457	0.00182806
4930594M22Rik	10.8153	-0.478054	0.589076	-0.811531	0.417061	0.501101
4931406C07Rik	2912.58	-2.18582	0.109952	-19.8798	6.08707e-88	7.23919e-85
4931406P16Rik	499.383	0.689162	0.25476	2.70515	0.00682742	0.0134088
4931414P19Rik	49.8057	-0.0797314	0.362649	-0.219859	0.825981	0.867396
4931428F04Rik	96.6458	-1.88479	0.402051	-4.68793	2.75986e-06	1.02979e-05
4931429P17Rik	93.4453	-1.91097	0.531324	-3.59663	0.000322372	0.000832989
4932422M17Rik	53.6383	0.25723	0.327027	0.786569	0.431534	0.514944
4932438A13Rik	677.665	0.1799	0.214764	0.837663	0.40222	0.485858
4932438H23Rik	38.4314	-2.70284	0.515521	-5.24293	1.58048e-07	7.09536e-07
4933404O12Rik	149.909	-2.85789	0.243213	-11.7505	7.01733e-32	3.4773e-30
4933406P04Rik	126.322	-1.07665	0.403827	-2.66612	0.00767324	0.0149089
4933407K13Rik	42.5791	-0.18456	0.468336	-0.394076	0.693525	0.756625
4933408B17Rik	36.0428	-1.04722	0.348357	-3.00616	0.00264571	0.00568515
4933415A04Rik	11.8562	-2.31279	0.7719	-2.99623	0.00273338	0.00585142
4933421O10Rik	47.0532	1.0353	0.331336	3.12462	0.00178033	0.00396971
4933423P22Rik	27.7921	-0.889983	0.435634	-2.04296	0.0410564	0.0674155
4933424G05Rik	17.6772	-0.338645	0.582662	-0.581203	0.561104	0.637959
4933427D14Rik	14.8413	-0.173585	0.635988	-0.272937	0.784902	0.834964
4933431E20Rik	50.4808	0.978351	0.152424	6.41859	1.37538e-10	9.18466e-10
4933433G15Rik	17.216	0.405306	0.514332	0.788024	0.430683	0.514206
4933434E20Rik	414.24	0.0313819	0.183227	0.171274	0.864009	0.896989
4933439C10Rik	43.6043	0.376116	0.392631	0.957939	0.338094	0.420737
4933439K11Rik	25.9425	0.684795	0.74304	0.921613	0.356731	0.440052
5031425E22Rik	391.939	0.358626	0.165428	2.16787	0.0301685	0.0510233
5031434O11Rik	12.525	0.798819	0.588427	1.35755	0.174607	0.239259
5031439G07Rik	397.65	0.662134	0.234921	2.81854	0.00482427	0.00977103
5033403F01Rik	24.4659	-0.570989	0.589646	-0.968359	0.332865	0.415431
5033430I15Rik	74.7183	-1.26374	0.436417	-2.89572	0.0037829	0.00783905
5330417C22Rik	33.651	-0.0352086	0.380639	-0.0924986	0.926302	0.944756
5330438D12Rik	63.7718	-0.798042	0.401494	-1.98768	0.0468473	0.0757923
5430403G16Rik	63.1025	-0.186127	0.322121	-0.577815	0.563389	0.640113
5430405H02Rik	117.49	0.339042	0.169919	1.99531	0.0460089	0.0745466
5430414B19Rik	17.6926	0.389984	0.569521	0.684758	0.493497	0.575381
5430416N02Rik	267.798	-0.851705	0.21309	-3.99693	6.41681e-05	0.000189406
5430427N15Rik	11.269	0.0184244	0.618434	0.0297921	0.976233	0.982315
5530601H04Rik	189.893	-0.0322848	0.19019	-0.16975	0.865207	0.897663
5730409E04Rik	68.4397	0.188938	0.287167	0.657938	0.510578	0.590991
5730414N17Rik	12.0899	-0.540838	0.638312	-0.847294	0.396831	0.480896
5730455P16Rik	165.003	0.146336	0.169402	0.863838	0.387677	0.471847
5730480H06Rik	138.924	-0.341537	0.1033	-3.30627	0.000945467	0.00222497
5730507C01Rik	33.907	-0.424699	0.413909	-1.02607	0.30486	0.385778
5830408C22Rik	40.1843	0.816677	0.375509	2.17485	0.0296413	0.050255
5830416I19Rik	19.1915	-0.137095	0.588436	-0.232982	0.815776	0.858906
5830428M24Rik	40.5736	1.17557	0.387313	3.03519	0.00240386	0.00522034
5830448L01Rik	24.9719	0.609126	0.411149	1.48152	0.138468	0.196532
5830454E08Rik	23.8894	0.0258756	0.465737	0.0555584	0.955694	0.967302
5830487J09Rik	10.6506	-0.295547	0.452347	-0.653363	0.513522	0.593611
5930430L01Rik	230.847	1.83912	0.206631	8.90051	5.55904e-19	9.27595e-18
6030442K20Rik	16.0225	-0.500178	0.543411	-0.920442	0.357342	0.44064
6030443J06Rik	19.9384	-0.16962	0.478752	-0.354296	0.723117	0.782126
6030458C11Rik	279.872	-0.164654	0.175834	-0.936418	0.349058	0.432177
6230400D17Rik	23.1344	-0.327524	0.262939	-1.24562	0.212902	0.283595
6330403K07Rik	11.4094	1.26366	0.923116	1.3689	0.171029	0.235095
6330403L08Rik	21.4489	1.39562	0.373407	3.73751	0.000185848	0.000503472
6330408M09Rik	15.9336	0.0784373	0.506171	0.154962	0.876851	0.905865
6330418K02Rik	16.4542	-0.146731	0.427816	-0.342976	0.731617	0.789166
6330562C20Rik	19.1533	-0.0129033	0.332613	-0.0387937	0.969055	0.976493
6430548M08Rik	41.4341	2.17902	0.462309	4.71334	2.4369e-06	9.16341e-06
6430590A07Rik	64.8654	1.28171	0.284431	4.50622	6.59929e-06	2.31019e-05
6720427I07Rik	84.9904	0.0849599	0.270167	0.314472	0.753163	0.807547
6720489N17Rik	42.5848	-1.06602	0.429774	-2.48043	0.0131224	0.0242024
8030456M14Rik	24.3854	-0.280244	0.463462	-0.604676	0.545395	0.622859
8030462N17Rik	161.797	0.219095	0.205185	1.06779	0.285614	0.365133
8430426J06Rik	109.04	-4.73687	0.489994	-9.66722	4.15529e-22	9.20101e-21
8430429K09Rik	46.6725	-0.580151	0.192345	-3.0162	0.00255965	0.00551562
8430430B14Rik	22.1483	-0.0482856	0.467414	-0.103304	0.917722	0.93794
9030025P20Rik	14.6732	-0.157039	0.576926	-0.2722	0.785468	0.835338
9030612E09Rik	66.6467	-1.33369	0.32927	-4.05045	5.11196e-05	0.000153488
9030624G23Rik	44.6952	-0.0963986	0.373058	-0.258401	0.796097	0.843898
9130008F23Rik	58.4873	0.879188	0.359829	2.44335	0.0145518	0.026512
9130017K11Rik	16.0563	-0.372158	0.396226	-0.939258	0.347598	0.430655
9130023H24Rik	28.354	0.197408	0.483454	0.408329	0.683032	0.747547
9130221H12Rik	44.1909	0.372414	0.246711	1.50952	0.131167	0.187615
9130230L23Rik	40.0407	-1.06482	0.255348	-4.17008	3.04495e-05	9.51784e-05
9130401M01Rik	699.16	-0.659895	0.145017	-4.55047	5.35272e-06	1.90335e-05
9130604C24Rik	10.4091	-1.06404	0.514233	-2.06919	0.0385286	0.0636966
9230112E08Rik	38.0338	0.544132	0.431886	1.2599	0.207706	0.277606
9230114K14Rik	57.7691	-1.10168	0.223222	-4.93533	8.00148e-07	3.24072e-06
9230116N13Rik	22.1831	-0.0303918	0.251064	-0.121052	0.90365	0.92718
9330020H09Rik	99.0505	-0.612619	0.313124	-1.95647	0.0504095	0.0808059
9330104G04Rik	15.0377	-0.791474	0.652075	-1.21378	0.224833	0.297307
9330151L19Rik	47.4706	0.825576	0.311537	2.65001	0.00804898	0.015581
9330154J02Rik	19.2242	1.91221	0.479463	3.98824	6.65655e-05	0.000195775
9330159F19Rik	33.8535	-2.25884	0.766318	-2.94766	0.00320194	0.00674304
9330160F10Rik	18.2092	0.207152	0.327689	0.632161	0.527281	0.606058
9330162012Rik	56.016	-1.34075	0.272888	-4.9132	8.9604e-07	3.60123e-06
9330188P03Rik	184.155	-0.6281	0.227249	-2.76393	0.00571092	0.0113853
9430015G10Rik	83.027	-1.19407	0.272477	-4.38229	1.17436e-05	3.93822e-05
9430038I01Rik	131.971	-0.819699	0.149954	-5.46634	4.59432e-08	2.22851e-07
9430060I03Rik	14.467	0.333509	0.51644	0.645785	0.518419	0.597812
9430085M18Rik	25.5528	0.14445	0.38375	0.376415	0.706608	0.7684
9530018F02Rik	20.717	-1.09237	0.420984	-2.5948	0.00946454	0.0180484
9530026P05Rik	77.5277	1.26769	0.411709	3.0791	0.00207628	0.00457501
9530034E10Rik	35.6155	0.0934568	0.676325	0.138183	0.890096	0.916941
9530068E07Rik	1013.4	0.788637	0.1152	6.84579	7.60529e-12	5.94694e-11
9530077C05Rik	16.9343	0.255118	0.499052	0.511205	0.609207	0.682971
9530082P21Rik	33.3814	1.78852	0.312847	5.71692	1.08471e-08	5.75902e-08
9530097N15Rik	17.1738	0.502988	0.51843	0.970215	0.331939	0.414473
9930012K11Rik	25.9146	-0.88134	0.520623	-1.69285	0.0904831	0.135249
9930014A18Rik	58.4529	0.00655505	0.32112	0.0204131	0.983714	0.988095
9930021J03Rik	392.653	0.107803	0.195778	0.55064	0.581881	0.657411
9930104L06Rik	87.0108	-0.275403	0.221801	-1.24167	0.214359	0.285303
9930111J21Rik2	190.24	4.15017	0.453374	9.15397	5.48813e-20	9.80816e-19
A030001D20Rik	19.8599	-0.192222	0.598874	-0.320972	0.748231	0.803642
A130010J15Rik	174.433	0.114356	0.142442	0.802824	0.422076	0.506151
A130014A01Rik	51.8302	0.475003	0.33211	1.43026	0.152643	0.213472
A130051J06Rik	34.8919	-0.157294	0.389951	-0.403369	0.686677	0.751033
A230072C01Rik	11.0764	-0.128992	0.573143	-0.22506	0.821933	0.864142
A230072E10Rik	20.4887	0.288203	0.433876	0.664253	0.506528	0.587343
A2ml1	31.8624	-1.03912	0.419046	-2.47971	0.0131488	0.0242442
A330023F24Rik	20.486	2.02608	0.600312	3.37506	0.000738007	0.00177801
A330035P11Rik	21.5074	0.335243	0.376218	0.891086	0.372883	0.456575
A330048O09Rik	74.0225	-1.57605	0.290552	-5.42433	5.81738e-08	2.78154e-07
A330084C13Rik	9.19748	-1.28586	0.714688	-1.79919	0.0719881	0.110677
A430005L14Rik	662.038	-0.925076	0.149235	-6.19881	5.68934e-10	3.54588e-09
A430018G15Rik	45.0912	-0.301342	0.252452	-1.19366	0.232612	0.305981
A430033K04Rik	46.8854	-0.0290318	0.350246	-0.0828898	0.933939	0.950757
A430105J06Rik	21.7124	-0.333823	0.301238	-1.10817	0.267788	0.345347
A530017D24Rik	22.2435	1.24048	0.426976	2.90527	0.00366931	0.00762055
A530041M06Rik	29.0007	-0.0418862	0.382692	-0.109451	0.912844	0.934269
A630072M18Rik	87.3308	-0.467831	0.263613	-1.77469	0.0759491	0.115962
A630089N07Rik	68.6325	-1.71087	0.381789	-4.4812	7.42262e-06	2.57841e-05
A730017L22Rik	28.7953	0.974252	0.553785	1.75926	0.0785331	0.119475
A730032A03Rik	87.1233	-0.644479	0.334566	-1.92632	0.054065	0.0859182
A730049H05Rik	17.3712	-2.69819	0.794766	-3.39494	0.000686426	0.00166201
A730063M14Rik	17.1099	-0.518515	0.514748	-1.00732	0.313783	0.395387
A830035O19Rik	19.6451	-0.160599	0.390855	-0.410891	0.681153	0.745927
A930004D18Rik	19.6508	0.371266	0.624516	0.594486	0.552187	0.629627
A930005H10Rik	104.301	-0.243319	0.288382	-0.843736	0.398817	0.482728
A930012O16Rik	27.2604	0.363307	0.499281	0.727661	0.466821	0.550027
A930015D03Rik	50.3616	0.302168	0.305081	0.99045	0.321954	0.404124
A930024E05Rik	24.7027	-0.676362	0.580304	-1.16553	0.243805	0.3185
A930033H14Rik	24.0601	-1.01003	0.491152	-2.05645	0.0397395	0.0654916
A930037H05Rik	31.2503	0.860458	0.440824	1.95193	0.0509466	0.0815869
AA386476	18.422	-1.28755	0.563014	-2.28688	0.0222029	0.0387175
AA465934	13.4595	-0.422804	0.564956	-0.748383	0.454229	0.53805
AA986860	26.3377	1.74511	0.475794	3.66778	0.000244661	0.000646598
AC132307.1	59.0805	-1.08672	0.248928	-4.36562	1.26765e-05	4.22724e-05
AC149090.1	951.336	0.843806	0.189625	4.44987	8.59235e-06	2.94717e-05
AC160336.1	126.342	0.289904	0.251869	1.15101	0.249729	0.325006
AC166172.1	16.4392	-0.587804	0.393175	-1.49502	0.134909	0.192065
AC241534.1	28.5052	1.19616	0.404877	2.95437	0.00313306	0.00661181
AI413582	103.452	1.23671	0.313023	3.95084	7.78766e-05	0.000226195
AI429214	55.7997	0.857003	0.279431	3.06696	0.00216251	0.00474107
AI463229	167.552	-0.54167	0.249234	-2.17334	0.0297548	0.0504147
AI467606	133.341	1.7605	0.320601	5.49126	3.99067e-08	1.95382e-07
AI480526	60.033	1.58568	0.277307	5.71813	1.07706e-08	5.72069e-08
AI506816	228.248	-1.05769	0.231536	-4.56814	4.92065e-06	1.76361e-05
AI597479	204.864	0.18911	0.166199	1.13785	0.255182	0.331286
AI661453	104.158	1.15137	0.266073	4.32729	1.50958e-05	4.97158e-05
AI662270	53.366	4.40667	0.609033	7.23552	4.63763e-13	4.1328e-12
AI837181	150.963	0.376541	0.243311	1.54757	0.121725	0.175588
AI838599	10.6795	0.114609	0.686925	0.166844	0.867493	0.899393
AI987944	86.4267	0.0635671	0.280881	0.226314	0.820958	0.863393
AK157302	28.1325	-0.108043	0.560394	-0.192799	0.847116	0.884479
AU015836	238.379	-3.00145	0.446085	-6.72842	1.71514e-11	1.29621e-10
AU020206	238.929	1.06182	0.208919	5.08243	3.72628e-07	1.58527e-06
AU021092	42.551	3.4057	0.622846	5.46797	4.55225e-08	2.21138e-07
AU022252	166.101	-0.240146	0.170209	-1.41089	0.158278	0.220439
AU040320	251.463	0.298369	0.223146	1.3371	0.18119	0.246925
AU041133	60.6896	0.226986	0.178505	1.27159	0.203518	0.272817
AV039307	17.5594	0.491655	0.54942	0.894861	0.370861	0.454611
AV099323	50.5194	-1.20579	0.252362	-4.778	1.77047e-06	6.82218e-06
AV356131	13.3044	0.38348	0.576812	0.664827	0.506161	0.587021
AW011738	120.935	1.56239	0.295245	5.29186	1.2108e-07	5.55e-07
AW112010	183.093	4.25078	0.940995	4.51733	6.26255e-06	2.19997e-05
AW146154	141.845	0.391637	0.187702	2.08648	0.0369353	0.0613183
AW209491	109.59	0.0332569	0.151773	0.219123	0.826554	0.867606
AW549877	331.153	-0.262769	0.193766	-1.35611	0.175064	0.239684
AW554918	95.0704	-0.40281	0.312896	-1.28736	0.197969	0.266197
AY036118	5804.02	1.03707	0.571708	1.81399	0.0696789	0.107455
Aaas	257.888	-0.907228	0.222168	-4.08353	4.43571e-05	0.000134823
Aacs	176.182	-1.28326	0.351036	-3.65563	0.00025655	0.000675697
Aagab	194.752	0.395264	0.201424	1.96235	0.0497223	0.0798511
Aak1	566.067	0.80061	0.201642	3.97046	7.17352e-05	0.000209942
Aamdc	237.051	0.155733	0.3004	0.518418	0.604167	0.678197
Aamp	1377.42	-0.354716	0.0815327	-4.3506	1.35764e-05	4.50551e-05
Aar2	188.571	-0.0196149	0.163978	-0.119619	0.904785	0.928054
Aars	662.334	-0.234936	0.158688	-1.48049	0.138743	0.196837
Aars2	43.6305	-1.35898	0.381322	-3.56385	0.000365455	0.000935044
Aarsd1	699.264	-1.53072	0.167822	-9.12105	7.43986e-20	1.31525e-18
Aasdh	80.6404	-0.313157	0.318632	-0.982819	0.325697	0.408082
Aasdhppt	705.8	-0.727916	0.114666	-6.34815	2.17921e-10	1.41411e-09
Aatf	497.786	-1.05538	0.0985768	-10.7062	9.52095e-27	2.99406e-25
Abat	9.63199	-0.507162	0.618811	-0.819576	0.412458	0.496346
Abca1	709.95	3.00976	0.293317	10.2611	1.0548e-24	2.94219e-23
Abca12	40.2489	2.32633	0.708824	3.28195	0.0010309	0.00241042
Abca2	139.973	0.843628	0.190194	4.43561	9.18103e-06	3.1343e-05
Abca3	205.724	0.918405	0.183798	4.99682	5.82822e-07	2.41281e-06
Abca5	105.207	0.837466	0.201978	4.14631	3.37873e-05	0.000104536
Abca7	89.6781	2.17442	0.11812	18.4086	1.1205e-75	7.71497e-73
Abca8b	20.4451	-1.11156	0.610869	-1.81963	0.0688153	0.106299
Abcb10	304.217	0.576373	0.142583	4.04235	5.29173e-05	0.000158485
Abcb6	50.7739	0.565441	0.164211	3.44337	0.000574508	0.00141299
Abcb7	230.415	-0.457427	0.231001	-1.9802	0.0476816	0.0769376
Abcb8	192.066	-1.23913	0.202163	-6.12936	8.82326e-10	5.37364e-09
Abcb9	257.287	-2.254	0.273579	-8.23893	1.73756e-16	2.27991e-15
Abcc1	139.262	0.527377	0.292781	1.80127	0.0716606	0.110212
Abcc10	27.3505	0.00767266	0.443865	0.017286	0.986208	0.989992
Abcc3	56.7185	2.29412	0.325098	7.05672	1.7048e-12	1.4278e-11
Abcc4	101.391	-1.6572	0.335177	-4.94426	7.64351e-07	3.10246e-06
Abcc5	104.595	0.116295	0.2519	0.461671	0.644317	0.714439
Abcd1	75.5102	0.530529	0.343427	1.54481	0.122392	0.176414
Abcd3	405.852	0.244068	0.127133	1.91978	0.0548862	0.0871174
Abcd4	51.4526	0.566389	0.159614	3.54849	0.000387451	0.000986307
Abce1	1028.51	-0.823339	0.182879	-4.50211	6.72827e-06	2.35139e-05
Abcf1	1572.49	-0.635106	0.0886545	-7.16384	7.84502e-13	6.8011e-12
Abcf2	708.433	-0.825575	0.139257	-5.92841	3.05882e-09	1.73302e-08
Abcf3	165.019	0.0273174	0.206705	0.132156	0.894861	0.920545
Abcg1	309.654	2.91925	0.364888	8.00041	1.24004e-15	1.48013e-14
Abcg2	73.3972	0.769738	0.572634	1.34421	0.178882	0.244273
Abhd10	74.5367	-0.952026	0.261639	-3.6387	0.00027402	0.000717233
Abhd11	929.971	-0.74484	0.211265	-3.52562	0.000422498	0.00106619
Abhd12	258.539	0.57407	0.163296	3.51552	0.000438886	0.0011035
Abhd13	328.674	0.568771	0.0778581	7.30523	2.76788e-13	2.54519e-12
Abhd14a	239.847	-1.07106	0.200074	-5.35332	8.63527e-08	4.05334e-07
Abhd14b	152.001	1.14239	0.268319	4.2576	2.06635e-05	6.65978e-05
Abhd16a	200.007	1.02316	0.231703	4.41581	1.00633e-05	3.41504e-05
Abhd17a	562.127	-0.248121	0.188247	-1.31806	0.187483	0.254477
Abhd17b	268.593	0.359334	0.28116	1.27804	0.201235	0.270005
Abhd17c	155.892	-0.399013	0.264582	-1.50809	0.131532	0.188013
Abhd18	73.1197	0.244376	0.354374	0.6896	0.490446	0.572692
Abhd2	771.303	0.828443	0.198637	4.17065	3.03736e-05	9.49909e-05
Abhd3	12.3548	1.37486	0.568844	2.41694	0.0156516	0.0283084
Abhd4	436.296	0.246737	0.178098	1.38541	0.165929	0.229095
Abhd5	438	0.344481	0.209235	1.64638	0.0996853	0.147548
Abhd6	116.444	0.000453363	0.288872	0.00156942	0.998748	0.999053
Abhd8	132.375	-0.90897	0.256749	-3.54031	0.00039966	0.00101423
Abi1	717.788	0.736044	0.0870011	8.46018	2.66976e-17	3.76836e-16
Abi2	196.907	-0.941949	0.201	-4.68632	2.78166e-06	1.03674e-05
Abi3	25.9509	3.56995	0.64844	5.50545	3.68227e-08	1.80824e-07
Abi3bp	33.101	3.60987	1.63073	2.21366	0.0268523	0.0460034
Abitram	85.6212	-0.53438	0.316485	-1.68849	0.0913181	0.136357
Abl1	348.066	-0.266002	0.174066	-1.52817	0.126471	0.181613
Abl2	261.265	0.203417	0.183259	1.11	0.266999	0.3445
Ablim1	385.023	0.260339	0.184808	1.4087	0.158924	0.221206
Abr	264.104	1.36257	0.172664	7.89144	2.98719e-15	3.40701e-14
Abracl	1748.64	-1.00952	0.21209	-4.75987	1.93717e-06	7.41864e-06
Abraxas1	125.877	-0.711712	0.244132	-2.91528	0.00355375	0.00741115
Abraxas2	329.887	-0.00537785	0.161012	-0.0334003	0.973355	0.980098
Abt1	234.26	-1.0262	0.217578	-4.71647	2.39968e-06	9.04166e-06
Abtb1	204.762	0.0309611	0.191005	0.162095	0.871231	0.901815
Abtb2	134.431	-0.625029	0.180908	-3.45494	0.000550407	0.0013596
Acaa1a	749.51	0.895946	0.156777	5.71476	1.09856e-08	5.82546e-08
Acaa1b	55.5123	1.23651	0.404644	3.05581	0.00224455	0.00490286
Acaa2	799.846	0.113204	0.174273	0.649578	0.515965	0.595908
Acaca	598.5	-0.826893	0.194279	-4.25622	2.07914e-05	6.69275e-05
Acacb	23.9532	-1.51566	0.532335	-2.8472	0.00441058	0.00902113
Acad10	63.2127	0.120025	0.319598	0.375549	0.707252	0.768972
Acad11	95.707	0.219563	0.304622	0.720773	0.471049	0.554011
Acad12	69.3272	0.399168	0.251644	1.58624	0.112685	0.16414
Acad8	138.531	-0.372667	0.139353	-2.67426	0.00748949	0.014593
Acad9	224.287	0.83531	0.20717	4.032	5.53043e-05	0.000164955
Acadl	2079.21	0.228624	0.163135	1.40144	0.161083	0.223718
Acadm	849.867	1.08831	0.172902	6.29436	3.08674e-10	1.97751e-09
Acads	758.728	-0.503823	0.196467	-2.56441	0.010335	0.0195295
Acadsb	225.274	0.102129	0.242846	0.420551	0.674083	0.739733
Acadvl	385.499	0.964099	0.198764	4.85048	1.23161e-06	4.8578e-06
Acap1	169.156	-0.820918	0.195379	-4.20166	2.64963e-05	8.34635e-05
Acap2	416.002	0.555682	0.147732	3.76141	0.000168957	0.000461922
Acap3	72.4041	0.394196	0.189021	2.08546	0.0370277	0.0614404
Acat1	1292.68	-1.25124	0.189432	-6.60522	3.96918e-11	2.84675e-10
Acat2	169.853	-1.82253	0.300725	-6.06047	1.35727e-09	8.08552e-09
Acbd3	1047.02	0.356262	0.123307	2.88923	0.00386187	0.00798878
Acbd4	187.917	0.393569	0.235224	1.67317	0.0942947	0.140433
Acbd5	465.281	0.599559	0.12988	4.61627	3.907e-06	1.42375e-05
Acbd6	960.35	-0.903075	0.155508	-5.80727	6.34999e-09	3.4714e-08
Accs	44.0429	-0.455383	0.344914	-1.32028	0.186742	0.253577
Acd	243.966	-0.959721	0.171824	-5.58548	2.33058e-08	1.17944e-07
Ace	84.9941	3.21534	0.452456	7.10642	1.19094e-12	1.0163e-11
Acer2	465.197	-0.965304	0.19202	-5.02711	4.97933e-07	2.07981e-06
Acer3	134.088	1.91267	0.347052	5.51117	3.5645e-08	1.75369e-07
Acin1	3607.18	-1.10369	0.125497	-8.7946	1.43561e-18	2.31124e-17
Ackr3	51.0372	3.87041	0.259498	14.915	2.6336e-50	4.92183e-48
Acly	1337.87	-0.14785	0.115338	-1.28188	0.199885	0.26847
Aco1	339.613	0.301604	0.149942	2.01147	0.0442758	0.0720624
Aco2	2097.58	-0.578221	0.131708	-4.39018	1.13259e-05	3.80399e-05
Acod1	72.2042	4.34388	1.21942	3.56225	0.000367687	0.000940386
Acot1	1049.28	-0.248994	0.172754	-1.44132	0.149494	0.209747
Acot11	21.5055	1.77261	0.538948	3.28902	0.00100535	0.00235446
Acot13	564.5	-0.0597293	0.152273	-0.392252	0.694872	0.757579
Acot2	95.0243	0.690097	0.211171	3.26795	0.00108331	0.00252033
Acot7	465.006	-0.930673	0.22301	-4.17324	3.00297e-05	9.40053e-05
Acot8	228.189	0.236942	0.224118	1.05722	0.29041	0.370244
Acot9	243.967	0.967108	0.195377	4.94996	7.42275e-07	3.01848e-06
Acox1	727.018	1.48171	0.120845	12.2612	1.46257e-34	8.73669e-33
Acox2	22.6394	0.968047	0.490815	1.97233	0.0485724	0.0782253
Acox3	227.259	0.819772	0.203043	4.03744	5.40377e-05	0.000161471
Acp1	1839.01	-1.13427	0.13279	-8.54179	1.32157e-17	1.92098e-16
Acp2	154.833	1.41349	0.235615	5.99915	1.98357e-09	1.15586e-08
Acp5	885.996	0.856743	0.211319	4.05427	5.02906e-05	0.000151242
Acp6	261.308	-0.274488	0.208267	-1.31796	0.187517	0.254497
Acpp	474.306	1.87338	0.284946	6.57451	4.88149e-11	3.46875e-10
Acrbp	55.965	0.291264	0.343816	0.84715	0.396912	0.480896
Acsbg1	46.5866	2.36197	0.435377	5.42511	5.79198e-08	2.77041e-07
Acsf2	100.349	0.884859	0.266105	3.32523	0.00088346	0.00209374
Acsf3	114.273	-0.217125	0.256998	-0.844853	0.398193	0.482135
Acsl1	125.634	0.416442	0.357699	1.16423	0.244332	0.319061
Acsl3	1094.37	-0.0201723	0.264103	-0.0763802	0.939117	0.954734
Acsl4	1329.23	-0.567435	0.330505	-1.71687	0.0860024	0.129394
Acsl5	465.201	0.238411	0.15995	1.49053	0.136084	0.193526
Acss1	81.1339	1.50737	0.290321	5.19209	2.07942e-07	9.18088e-07
Acss2	146.647	-0.856123	0.246878	-3.4678	0.000524737	0.00130041
Acta2	438.922	-1.67343	1.00468	-1.66563	0.0957879	0.142414
Actb	62813.4	-0.370182	0.114709	-3.22713	0.0012504	0.00287431
Actg1	35784.6	-0.91424	0.153318	-5.96302	2.47617e-09	1.42702e-08
Actg2	292.56	-5.02846	0.818036	-6.147	7.89634e-10	4.83614e-09
Actl6a	1227.88	-1.43704	0.0624981	-22.9933	5.44135e-117	1.77959e-113
Actn1	1107.15	0.602471	0.165386	3.64282	0.000269665	0.000706965
Actn4	5741.99	0.263785	0.0862345	3.05893	0.00222132	0.00485714
Actr10	1071.6	-0.148266	0.147481	-1.00532	0.314741	0.396366
Actr1a	463.264	0.445682	0.188045	2.37008	0.017784	0.0317482
Actr1b	582.015	-0.0541418	0.155744	-0.347633	0.728115	0.786492
Actr2	1706.74	1.20217	0.178711	6.72688	1.73345e-11	1.3093e-10
Actr3	2069.94	0.180808	0.101784	1.77639	0.0756682	0.115588
Actr3b	138.011	-2.41039	0.428928	-5.61956	1.91443e-08	9.77921e-08
Actr5	95.678	-0.46521	0.158549	-2.93416	0.00334448	0.00702114
Actr6	123.587	-0.740861	0.250009	-2.96333	0.00304325	0.00644438
Actr8	356.632	-0.449761	0.0811597	-5.54168	2.99585e-08	1.49358e-07
Acvr1	786.883	1.03938	0.0937421	11.0877	1.43971e-28	5.17427e-27
Acvr1b	481.954	0.0627121	0.180507	0.347422	0.728274	0.786534
Acvr2a	369.415	0.899153	0.185606	4.84441	1.26985e-06	5.00217e-06
Acvr2b	219.408	-0.848683	0.217773	-3.89711	9.73491e-05	0.000277395
Acvrl1	159.057	0.701517	0.230345	3.0455	0.00232293	0.00505549
Acy1	97.3962	-1.73458	0.34295	-5.05782	4.24067e-07	1.78783e-06
Acy3	33.3691	-0.228916	0.397612	-0.575728	0.564799	0.641395
Acyp1	371.683	-1.15579	0.178842	-6.46263	1.02895e-10	6.97449e-10
Acyp2	188.257	1.09319	0.191559	5.70679	1.15127e-08	6.07784e-08
Ada	20.808	-1.92318	0.481375	-3.99519	6.46432e-05	0.000190636
Adal	53.9829	-0.020855	0.301077	-0.069268	0.944776	0.959296
Adam10	951.526	0.971047	0.183323	5.29693	1.17767e-07	5.41331e-07
Adam11	15.2924	-1.28203	0.696287	-1.84124	0.0655861	0.101839
Adam12	12.0322	0.415492	0.513212	0.809591	0.418175	0.502163
Adam15	219.827	1.77381	0.241244	7.35278	1.94128e-13	1.81269e-12
Adam17	631.215	0.450973	0.135791	3.32109	0.000896655	0.00211887
Adam19	25.5035	2.28621	0.413877	5.52389	3.31576e-08	1.64119e-07
Adam8	48.3985	2.69393	0.644277	4.18132	2.89816e-05	9.10077e-05
Adam9	174.565	1.98406	0.224623	8.83287	1.02026e-18	1.66007e-17
Adamts1	2809.54	0.101884	0.236008	0.431697	0.665962	0.732787
Adamts10	110.936	0.120462	0.241637	0.498524	0.618115	0.690831
Adamts12	34.246	2.70608	0.489056	5.53328	3.14302e-08	1.55983e-07
Adamts14	24.3857	-0.783986	0.42323	-1.85239	0.06397	0.0997325
Adamts15	462.269	-0.871117	0.1727	-5.0441	4.5566e-07	1.90995e-06
Adamts17	36.1584	-0.310731	0.64087	-0.484858	0.627777	0.699027
Adamts18	150.396	-1.27	0.455526	-2.78799	0.00530355	0.0106347
Adamts20	149.147	-2.91261	0.694861	-4.19164	2.7694e-05	8.71106e-05
Adamts4	100.382	-0.186988	0.534143	-0.350072	0.726285	0.784839
Adamts5	34.498	3.76453	0.961188	3.91654	8.98302e-05	0.000257484
Adamts7	188.763	-0.637336	0.260386	-2.44766	0.0143787	0.0262492
Adamts8	13.786	-1.38117	0.63425	-2.17765	0.0294323	0.0499566
Adamts9	668.886	-1.83151	0.410154	-4.46541	7.9915e-06	2.76208e-05
Adamtsl4	23.9546	3.25495	0.624357	5.21328	1.85526e-07	8.24408e-07
Adamtsl5	20.3444	1.32273	0.379756	3.4831	0.000495652	0.00123366
Adap1	30.6926	1.9047	0.485596	3.92241	8.76679e-05	0.000251672
Adar	186.053	1.77458	0.249329	7.11744	1.09952e-12	9.41974e-12
Adarb1	19.0578	0.73636	0.378992	1.94295	0.0520227	0.0830358
Adat1	110.923	-1.27519	0.349792	-3.64558	0.000266792	0.000700417
Adat2	472.329	-0.884573	0.161949	-5.46206	4.7065e-08	2.2787e-07
Adck1	53.5007	0.0735027	0.291422	0.252221	0.800871	0.847996
Adck2	90.6241	0.539719	0.261519	2.06378	0.0390386	0.0644502
Adck5	479.186	-0.296949	0.182205	-1.62975	0.103154	0.151726
Adcy3	97.7369	-0.315417	0.276996	-1.13871	0.254826	0.33098
Adcy6	164.564	0.648489	0.222324	2.91687	0.00353568	0.00737936
Adcy7	99.1055	1.73841	0.24241	7.17138	7.42479e-13	6.46248e-12
Adcy9	47.0445	1.7914	0.333459	5.37217	7.77937e-08	3.66606e-07
Add1	1270.28	0.457461	0.082036	5.57634	2.45631e-08	1.23876e-07
Add3	731.371	0.949262	0.236136	4.01999	5.82018e-05	0.00017277
Adgra3	1016.03	-0.0960302	0.284565	-0.337463	0.735768	0.792794
Adgrb2	10.7165	-1.74159	0.76517	-2.27608	0.0228414	0.0397143
Adgre1	37.3749	4.55023	1.6775	2.7125	0.00667771	0.0131504
Adgre5	410.345	1.48565	0.24729	6.00772	1.88156e-09	1.09886e-08
Adgrg1	548.852	1.31456	0.20683	6.35572	2.07447e-10	1.3515e-09
Adgrg2	387.707	2.58559	0.35573	7.2684	3.6377e-13	3.29788e-12
Adgrg3	427.553	-3.39999	0.269017	-12.6386	1.29387e-36	9.00342e-35
Adgrg6	129.808	1.33132	0.736931	1.80657	0.0708291	0.109049
Adgrg7	144.134	2.08591	0.420497	4.96058	7.02821e-07	2.87053e-06
Adgrl1	271.885	-0.0987923	0.251265	-0.39318	0.694187	0.757158
Adgrl2	1010.7	1.48288	0.177053	8.37536	5.50545e-17	7.56536e-16
Adgrl3	482.076	-0.161739	0.172333	-0.938523	0.347976	0.431081
Adh1	28.9744	1.85672	0.693647	2.67676	0.00743389	0.0144955
Adh5	910.81	-0.797451	0.109965	-7.25186	4.1108e-13	3.69859e-12
Adh7	41.0351	-0.124278	0.602177	-0.206382	0.836493	0.87551
Adhfe1	12.1875	-1.25559	0.46199	-2.71778	0.00657222	0.0129602
Adi1	298.644	0.191808	0.138174	1.38816	0.165089	0.228224
Adig	11.9506	1.42517	0.65336	2.18129	0.0291622	0.0495583
Adipor1	1136.6	0.410368	0.124562	3.29449	0.000986001	0.00231245
Adipor2	532.188	-0.150562	0.146605	-1.02699	0.304424	0.385302
Adk	703.384	-1.91249	0.135154	-14.1505	1.85401e-45	2.35478e-43
Adm	134.141	-2.37668	0.709018	-3.35207	0.000802086	0.00191686
Adm2	36.728	-1.78254	0.563501	-3.16334	0.00155969	0.00351367
Adnp	2236.75	-0.113108	0.162701	-0.695188	0.486938	0.569218
Adnp2	95.6715	-0.0589023	0.221186	-0.266302	0.790007	0.839074
Ado	751.015	-0.102319	0.153865	-0.664991	0.506056	0.586952
Adora2b	20.69	-0.86768	0.589111	-1.47286	0.140788	0.199349
Adpgk	161.534	-1.00056	0.229115	-4.36708	1.2592e-05	4.20011e-05
Adprh	269.345	0.391748	0.202587	1.93373	0.0531462	0.0846225
Adprhl2	279.246	-0.213978	0.252395	-0.84779	0.396555	0.480657
Adprm	104.135	0.836108	0.279615	2.99021	0.00278784	0.00596021
Adrb1	85.946	0.760564	0.338918	2.2441	0.0248262	0.0428295
Adrm1	1917.83	-0.0999733	0.148485	-0.67329	0.500763	0.581689
Adsl	716.619	-1.577	0.143388	-10.9981	3.90164e-28	1.34674e-26
Adss	1018.35	-0.65659	0.125154	-5.24626	1.55214e-07	6.99212e-07
Adssl1	122.45	1.23857	0.371207	3.3366	0.000848086	0.00201795
Adtrp	75.5469	0.653409	0.418548	1.56113	0.118492	0.171587
Aebp1	577.869	1.57939	0.623446	2.53332	0.0112988	0.0211641
Aebp2	1130.4	-0.602646	0.119216	-5.05507	4.30234e-07	1.81325e-06
Aen	164.762	-0.760011	0.249364	-3.0478	0.00230521	0.00501944
Afap1	653.212	0.42672	0.17045	2.50349	0.0122974	0.0228645
Afap1l1	61.381	-1.39265	0.408855	-3.40621	0.000658719	0.00160204
Afap1l2	116.081	1.04986	0.320914	3.27148	0.00106987	0.00249172
Afdn	1039.23	0.321203	0.151275	2.12331	0.0337281	0.0564479
Aff1	406.959	1.46396	0.206371	7.09383	1.30449e-12	1.10814e-11
Aff4	1854.83	0.476773	0.212258	2.24619	0.0246915	0.0426141
Afg1l	700.893	-0.0182596	0.15478	-0.117971	0.90609	0.928956
Afg3l1	1184.42	-0.650522	0.0999455	-6.50877	7.57701e-11	5.2418e-10
Afg3l2	323.225	-0.414891	0.159882	-2.59498	0.00945977	0.018045
Afmid	27.2631	0.59546	0.385565	1.54438	0.122496	0.176544
Aftph	688.534	0.86929	0.154042	5.64319	1.66925e-08	8.60745e-08
Aga	83.7352	0.485613	0.342249	1.41889	0.155931	0.217542
Agap1	478.664	0.407033	0.10686	3.80902	0.000139519	0.000387185
Agap3	430.944	0.0324992	0.179892	0.18066	0.856634	0.891243
Agbl3	103.164	0.147102	0.279956	0.525449	0.599271	0.673627
Agbl5	86.461	-0.121926	0.241946	-0.503938	0.614305	0.687748
Ager	10.3015	-0.681064	0.639889	-1.06435	0.287171	0.366837
Agfg1	635.8	0.0253132	0.149866	0.168905	0.865871	0.898172
Agfg2	131.469	0.193157	0.304565	0.634205	0.525947	0.604768
Aggf1	835.29	-0.157033	0.19176	-0.818906	0.41284	0.496668
Agk	200.311	-0.318862	0.220056	-1.449	0.147336	0.207142
Agl	274.676	-0.320357	0.220699	-1.45156	0.146624	0.206339
Agmo	21.5516	2.59438	0.436782	5.93976	2.85441e-09	1.62778e-08
Ago1	406.772	-0.0908646	0.136608	-0.665149	0.505955	0.586886
Ago2	1259.56	-0.144173	0.152086	-0.947966	0.343147	0.426229
Ago3	136.445	0.699402	0.229098	3.05285	0.0022668	0.00494567
Ago4	74.9215	0.773949	0.320214	2.41697	0.0156501	0.0283084
Agpat1	149.393	0.313819	0.205097	1.5301	0.125992	0.181084
Agpat2	216.011	0.895589	0.227104	3.94352	8.02938e-05	0.000232185
Agpat3	313.526	-0.0709377	0.229414	-0.309213	0.75716	0.810835
Agpat4	110.282	-0.357065	0.410888	-0.869007	0.384843	0.468857
Agpat5	858.225	-1.11349	0.187077	-5.95202	2.64857e-09	1.51702e-08
Agps	849.648	0.228292	0.219248	1.04125	0.297758	0.378365
Agr2	198.718	-1.87291	0.334349	-5.60167	2.12294e-08	1.08021e-07
Agr3	10.9377	0.129923	0.725711	0.179029	0.857915	0.89215
Agrn	863.488	0.525717	0.164712	3.19173	0.00141424	0.00321534
Agtpbp1	121.229	0.222804	0.255626	0.871599	0.383427	0.467474
Agtrap	262.557	0.33352	0.131492	2.53643	0.0111988	0.020995
Ahctf1	646.316	-0.729727	0.163188	-4.4717	7.76005e-06	2.68777e-05
Ahcy	42.1553	-2.11927	0.459122	-4.61592	3.91355e-06	1.42531e-05
Ahcyl1	596.722	0.0553349	0.12352	0.447985	0.654164	0.722785
Ahcyl2	295.589	0.0505346	0.212736	0.237546	0.812233	0.856561
Ahdc1	409.577	0.757777	0.275557	2.74998	0.00595985	0.01184
Ahi1	1163.97	-0.808235	0.153154	-5.27725	1.31136e-07	5.98787e-07
Ahnak	4672.88	2.35526	0.31486	7.48033	7.41355e-14	7.28109e-13
Ahnak2	364.993	3.18529	0.197801	16.1035	2.41041e-58	7.33326e-56
Ahr	847.462	1.21221	0.162152	7.47575	7.6763e-14	7.51657e-13
Ahsa1	629.531	-0.62598	0.167118	-3.74574	0.000179862	0.000488774
Ahsa2	556.027	-0.709702	0.182798	-3.88244	0.000103413	0.000293141
Aida	334.793	1.02868	0.126852	8.10934	5.08936e-16	6.31081e-15
Aif1	207.617	4.9111	1.28272	3.82867	0.000128835	0.000358829
Aif1l	92.2867	-0.0241621	0.449219	-0.0537869	0.957105	0.968132
Aifm1	669.648	-0.867594	0.130468	-6.64986	2.93381e-11	2.15861e-10
Aifm2	73.432	0.633585	0.287951	2.20032	0.0277838	0.0474316
Aig1	928.034	0.615257	0.163721	3.75796	0.000171305	0.000467851
Aim2	39.8882	1.22427	0.645455	1.89676	0.0578594	0.0913489
Aimp1	1810.52	-0.926939	0.0690801	-13.4183	4.72305e-41	4.50999e-39
Aimp2	576.871	-1.29778	0.207759	-6.24654	4.19655e-10	2.64575e-09
Aip	177.236	0.0578812	0.202247	0.28619	0.774732	0.826216
Aipl1	11.9397	-2.34005	0.607002	-3.85509	0.000115688	0.000324909
Aire	126.895	-4.31578	0.657468	-6.56424	5.22974e-11	3.70414e-10
Ajuba	412.279	-0.542194	0.261806	-2.07097	0.0383614	0.0634442
Ak1	144.866	2.36513	0.183955	12.8571	7.84574e-38	6.03753e-36
Ak2	1875.16	-1.05575	0.152015	-6.94507	3.7827e-12	3.06221e-11
Ak3	538.704	-1.34814	0.312816	-4.3097	1.63474e-05	5.35178e-05
Ak4	125.274	-3.3668	0.424967	-7.9225	2.32783e-15	2.69493e-14
Ak6	365.547	-0.558934	0.244197	-2.28886	0.0220874	0.0385314
Ak7	20.617	0.491266	0.517757	0.948835	0.342705	0.425761
Ak9	28.4018	-0.702999	0.34203	-2.05537	0.0398429	0.0656537
Akap1	255.468	-0.309275	0.260273	-1.18827	0.234727	0.308179
Akap10	152.117	0.653024	0.322345	2.02586	0.0427796	0.0699641
Akap11	553.652	-0.0448227	0.189075	-0.237063	0.812608	0.856818
Akap12	55.9171	-1.36506	0.54662	-2.49727	0.0125153	0.0232267
Akap13	793.309	1.95397	0.261327	7.47712	7.59678e-14	7.44427e-13
Akap17b	101.385	0.207775	0.332752	0.624414	0.532356	0.610687
Akap6	195.443	1.16323	0.317283	3.66621	0.000246168	0.000650316
Akap7	921.151	-0.106445	0.151541	-0.70242	0.482417	0.565298
Akap8	612.567	-0.737541	0.144986	-5.08697	3.63832e-07	1.54987e-06
Akap8l	262.72	-0.163224	0.151198	-1.07954	0.280347	0.359398
Akap9	2472.08	0.324663	0.172378	1.88344	0.059641	0.0938219
Akip1	153.727	0.0526406	0.255712	0.205859	0.836901	0.875727
Akirin1	489.146	0.322671	0.173669	1.85797	0.0631738	0.0986559
Akirin2	1028.65	0.0213615	0.130502	0.163687	0.869977	0.900898
Akna	44.3478	1.85275	0.366783	5.05135	4.387e-07	1.84655e-06
Akr1a1	3834.16	-0.0221986	0.15115	-0.146865	0.883239	0.911384
Akr1b10	162.726	-0.349218	0.167488	-2.08504	0.0370659	0.0614881
Akr1b3	974.331	-0.528902	0.197621	-2.67634	0.00744314	0.0145092
Akr1b8	612.85	-0.263235	0.178623	-1.47369	0.140566	0.199078
Akr1c13	36.8222	0.221205	0.376419	0.587657	0.556762	0.634181
Akr1e1	126.69	-0.355683	0.170131	-2.09064	0.0365604	0.0607694
Akr7a5	689.082	-0.451625	0.158083	-2.85688	0.00427826	0.00877521
Akt1	1069.14	-0.597842	0.123264	-4.85011	1.23393e-06	4.86361e-06
Akt1s1	408.255	-0.40459	0.183781	-2.20148	0.0277024	0.047311
Akt2	684.771	-0.195729	0.144465	-1.35485	0.175465	0.240108
Akt3	20.4512	3.1209	0.700313	4.45644	8.33333e-06	2.8666e-05
Aktip	418.531	1.04435	0.203459	5.13301	2.85151e-07	1.2344e-06
Alad	423.959	0.118576	0.205416	0.577247	0.563773	0.640382
Alas1	323.224	0.313411	0.128483	2.43932	0.0147149	0.0267697
Alcam	1408.7	1.23387	0.283192	4.35702	1.31844e-05	4.38541e-05
Aldh16a1	164.894	-1.00687	0.177198	-5.68217	1.32997e-08	6.9539e-08
Aldh18a1	150.306	-0.963594	0.226478	-4.25468	2.09345e-05	6.73218e-05
Aldh1a1	1888.75	-3.2942	0.628511	-5.24128	1.59467e-07	7.15413e-07
Aldh1a3	270.462	-0.0967559	0.370172	-0.261381	0.793799	0.841989
Aldh1a7	245.208	-5.21989	0.795337	-6.56312	5.26923e-11	3.73009e-10
Aldh1l1	93.1763	-0.771636	0.37647	-2.04966	0.0403978	0.0664762
Aldh1l2	27.2028	0.0167306	0.592305	0.0282466	0.977465	0.983177
Aldh2	2491.32	-0.518803	0.16799	-3.0883	0.00201302	0.00444912
Aldh3a1	58.3772	1.18524	0.482177	2.4581	0.0139674	0.0255663
Aldh3a2	325.906	1.53335	0.117388	13.0622	5.41191e-39	4.59731e-37
Aldh3b1	34.5438	2.00089	0.361942	5.52819	3.23544e-08	1.60265e-07
Aldh3b2	49.6874	2.53285	0.448495	5.64745	1.62846e-08	8.40373e-08
Aldh4a1	47.932	-0.65082	0.344979	-1.88655	0.0592209	0.0932395
Aldh5a1	185.317	-2.11462	0.171316	-12.3434	5.29065e-35	3.31776e-33
Aldh6a1	38.8078	0.623835	0.384919	1.62069	0.105084	0.15414
Aldh7a1	356.585	-0.409279	0.250966	-1.63082	0.102929	0.151469
Aldh9a1	297.762	-1.66503	0.217968	-7.63888	2.19118e-14	2.2714e-13
Aldoa	5747.89	-0.811698	0.333998	-2.43025	0.0150885	0.027377
Aldoc	946.434	-1.12285	0.25108	-4.47209	7.74595e-06	2.68472e-05
Alg1	55.378	0.370026	0.327665	1.12928	0.258778	0.335281
Alg10b	542.726	-0.173887	0.2381	-0.730314	0.465199	0.54861
Alg11	151.471	-0.0515334	0.163249	-0.315674	0.75225	0.806833
Alg12	79.8634	0.386396	0.274666	1.40679	0.159491	0.221896
Alg13	234.167	-1.43643	0.198223	-7.24653	4.2759e-13	3.83657e-12
Alg14	98.734	0.747716	0.274243	2.72648	0.00640147	0.0126444
Alg2	120.681	0.109166	0.313489	0.34823	0.727667	0.786132
Alg3	82.2744	-0.374363	0.246053	-1.52147	0.128141	0.18377
Alg5	588.726	0.284875	0.204419	1.39358	0.163443	0.22638
Alg6	136.973	-0.275814	0.267251	-1.03204	0.302053	0.382893
Alg8	68.5763	-0.846778	0.226876	-3.73234	0.000189707	0.000512441
Alg9	266.15	-0.32796	0.169075	-1.93973	0.0524125	0.0835662
Alkal2	19.3777	0.240522	0.634336	0.379172	0.70456	0.766814
Alkbh1	266.673	-0.730467	0.116921	-6.24755	4.16947e-10	2.62994e-09
Alkbh2	275.666	-0.464952	0.194216	-2.39399	0.0166661	0.0299322
Alkbh3	206.581	-0.730213	0.145394	-5.02232	5.10523e-07	2.129e-06
Alkbh4	48.3308	-0.18227	0.186663	-0.976465	0.328834	0.411105
Alkbh5	1027.52	-0.0318015	0.127745	-0.248945	0.803403	0.84999
Alkbh6	250.372	0.127061	0.142425	0.892127	0.372325	0.456105
Alkbh7	127.205	-0.493474	0.184783	-2.67056	0.00757256	0.0147439
Alkbh8	400.814	-0.527649	0.210311	-2.50889	0.012111	0.02255
Alms1	193.225	-1.56151	0.235716	-6.62454	3.48324e-11	2.53577e-10
Alox12	55.2409	1.86022	0.416881	4.46222	8.11141e-06	2.7977e-05
Alox12e	1798.52	8.02692	0.873625	9.18805	4.00024e-20	7.25814e-19
Alox15	515.813	5.1088	0.279742	18.2626	1.64303e-74	1.02353e-71
Alox5ap	112.843	0.990184	0.63615	1.55653	0.119583	0.17286
Alpk1	20.7531	0.513436	0.36123	1.42136	0.155213	0.216726
Alpk2	18.6982	0.134995	0.584953	0.230778	0.817487	0.860367
Alpl	200.493	1.80762	0.614373	2.94221	0.00325876	0.00685388
Als2	65.0312	0.0022091	0.326087	0.00677457	0.994595	0.99566
Als2cl	50.9061	1.54874	0.309346	5.00649	5.54329e-07	2.3036e-06
Alyref	2038.25	-1.36462	0.247205	-5.52019	3.38635e-08	1.67234e-07
Alyref2	62.7276	-0.0661108	0.270957	-0.243991	0.807238	0.852324
Amacr	205.76	-0.120857	0.205118	-0.589206	0.555723	0.633107
Ambra1	135.5	0.210423	0.186433	1.12868	0.259032	0.335578
Amd1	4141.16	-0.298401	0.138241	-2.15856	0.0308844	0.0521733
Amd2	131.665	-0.0827846	0.23604	-0.350722	0.725797	0.78457
Amdhd1	20.2622	0.108571	0.919747	0.118044	0.906033	0.928956
Amdhd2	104.367	0.706068	0.167159	4.22392	2.40092e-05	7.6235e-05
Amer1	251.897	0.051934	0.143153	0.362785	0.716765	0.776805
Amer2	95.8378	0.400422	0.933466	0.428962	0.667951	0.734544
Amfr	611.377	1.1477	0.16649	6.89352	5.44291e-12	4.32852e-11
Amigo1	28.1947	1.43299	0.346111	4.14026	3.46908e-05	0.000107211
Ammecr1	323.421	-0.680351	0.187152	-3.63528	0.000277677	0.000725498
Ammecr1l	323.92	0.123524	0.156052	0.791558	0.428619	0.512353
Amn	106.527	-1.63961	0.577137	-2.84094	0.00449813	0.00918297
Amn1	465.058	0.673537	0.104844	6.4242	1.32569e-10	8.87548e-10
Amot	23.6411	1.8323	0.577764	3.17137	0.00151723	0.00342689
Amotl1	1330.29	-0.0242476	0.154714	-0.156725	0.875461	0.904786
Amotl2	379.293	1.30943	0.248921	5.2604	1.4374e-07	6.51789e-07
Ampd1	12.1312	-3.59337	0.883743	-4.06608	4.78097e-05	0.000144445
Ampd2	74.4355	-0.227168	0.235265	-0.965584	0.334252	0.416883
Amt	156.313	0.549984	0.259592	2.11865	0.0341204	0.0570578
Amz1	16.5958	2.33894	0.575768	4.0623	4.85909e-05	0.000146636
Amz2	248.982	-0.755299	0.169093	-4.46678	7.94073e-06	2.74671e-05
Anapc1	606.373	-0.402249	0.207725	-1.93645	0.0528126	0.0841425
Anapc10	239.292	-0.263868	0.148252	-1.77986	0.0750984	0.114838
Anapc11	1278.63	-0.585343	0.12929	-4.52738	5.97197e-06	2.10524e-05
Anapc13	949.897	-0.184769	0.123261	-1.499	0.133873	0.190756
Anapc15	254.93	-1.24072	0.260715	-4.75894	1.94616e-06	7.44872e-06
Anapc16	1239.3	-0.472755	0.159863	-2.95726	0.0031039	0.00655557
Anapc2	483.949	0.435667	0.105461	4.13109	3.61053e-05	0.000111241
Anapc4	656.599	-0.699444	0.143433	-4.87646	1.08005e-06	4.29983e-06
Anapc5	1879.48	-0.939457	0.111045	-8.46015	2.67029e-17	3.76836e-16
Anapc7	590.736	-0.412717	0.0940762	-4.38705	1.14897e-05	3.85604e-05
Ang	42.6596	-0.298663	0.421774	-0.708113	0.478875	0.561852
Ang2	28.5029	1.1192	0.631431	1.77248	0.0763144	0.116439
Angel1	17.0742	-0.57063	0.36518	-1.5626	0.118146	0.171142
Angel2	395.223	0.138693	0.146587	0.946153	0.344071	0.427012
Angpt1	129.503	2.94588	0.532654	5.53058	3.19174e-08	1.5822e-07
Angpt2	16.5738	-0.0802608	0.508515	-0.157833	0.874588	0.904312
Angptl2	538.107	1.5149	0.234005	6.47378	9.55799e-11	6.51577e-10
Angptl4	285.897	4.18158	0.419063	9.97839	1.89516e-23	4.70446e-22
Angptl6	42.1669	-0.0997763	0.338039	-0.295162	0.76787	0.820089
Ank	256.471	1.86746	0.442276	4.22238	2.4174e-05	7.66839e-05
Ank3	1114.41	0.300032	0.265605	1.12962	0.258638	0.335133
Ankfy1	436.678	0.757423	0.173047	4.37698	1.20333e-05	4.02814e-05
Ankhd1	420.52	0.456703	0.154088	2.96392	0.0030375	0.00643404
Ankib1	511.606	0.494213	0.186209	2.65408	0.00795257	0.0154127
Ankk1	13.972	-1.15756	0.91988	-1.25839	0.208252	0.2782
Ankle1	28.8592	-4.1171	0.745074	-5.52576	3.28058e-08	1.6244e-07
Ankle2	529.585	0.219857	0.24184	0.909099	0.363298	0.446973
Ankmy1	36.2092	1.14234	0.355969	3.20909	0.00133156	0.00303952
Ankmy2	339.636	-0.104651	0.120053	-0.871704	0.38337	0.467447
Ankra2	478.826	0.221481	0.18391	1.20429	0.228478	0.301457
Ankrd1	49.3705	2.32055	1.31995	1.75806	0.0787375	0.119731
Ankrd10	711.682	-1.10959	0.132396	-8.38081	5.2565e-17	7.25375e-16
Ankrd11	5073.96	0.0690007	0.085228	0.809602	0.418169	0.502163
Ankrd12	458.529	1.56036	0.181231	8.6098	7.31876e-18	1.10687e-16
Ankrd13a	805.659	-0.396694	0.218848	-1.81265	0.0698857	0.107736
Ankrd13b	86.1792	-0.770421	0.32376	-2.3796	0.0173313	0.0310204
Ankrd13c	409.756	0.700746	0.214808	3.2622	0.00110553	0.00256837
Ankrd13d	17.1853	0.507397	0.348295	1.4568	0.145171	0.204611
Ankrd16	96.2564	0.0827779	0.209073	0.395928	0.692158	0.755512
Ankrd17	2219.69	-0.0503957	0.119402	-0.422066	0.672977	0.738953
Ankrd23	41.0653	-0.197449	0.509217	-0.387751	0.698201	0.760711
Ankrd24	64.3572	-0.610912	0.316842	-1.92813	0.0538394	0.0856012
Ankrd26	362.636	-1.51643	0.255518	-5.93471	2.94357e-09	1.67498e-08
Ankrd27	172.763	-0.412894	0.156839	-2.63259	0.00847356	0.0163232
Ankrd28	357.098	-0.446137	0.168962	-2.64045	0.00827953	0.0159801
Ankrd29	41.7794	-0.23543	0.351735	-0.669338	0.50328	0.584302
Ankrd33b	35.1522	1.06547	0.405264	2.62907	0.00856181	0.0164835
Ankrd37	498.861	-3.0358	0.571271	-5.31411	1.07181e-07	4.95282e-07
Ankrd39	187.259	-0.621636	0.188094	-3.30492	0.000950032	0.00223491
Ankrd40	504.639	0.354369	0.106303	3.33357	0.000857384	0.002038
Ankrd42	27.8269	0.436611	0.468626	0.931683	0.3515	0.434789
Ankrd44	109.402	1.70517	0.215802	7.90154	2.75481e-15	3.15849e-14
Ankrd46	219.288	0.826821	0.103994	7.95065	1.85538e-15	2.17687e-14
Ankrd49	386.184	-0.655677	0.164745	-3.97995	6.8931e-05	0.000202142
Ankrd50	266.976	0.862538	0.306415	2.81494	0.00487863	0.00987197
Ankrd52	133.745	-0.148919	0.357759	-0.416255	0.677224	0.742432
Ankrd54	329.441	-0.344327	0.169377	-2.0329	0.0420628	0.0689124
Ankrd6	37.9808	-2.14198	0.426645	-5.02053	5.15298e-07	2.14754e-06
Ankrd61	35.3252	0.290944	0.403162	0.721655	0.470506	0.553622
Ankrd9	89.3152	0.560329	0.268892	2.08384	0.0371743	0.0616524
Anks1	224.567	-0.322135	0.188792	-1.70629	0.0879539	0.131996
Anks3	116.194	0.392539	0.227299	1.72697	0.0841725	0.126962
Anks6	20.9247	0.221531	0.489887	0.452208	0.651119	0.720462
Ankzf1	125.355	-0.31527	0.202237	-1.55892	0.119016	0.172212
Anln	1366.68	-2.52955	0.327377	-7.72671	1.10359e-14	1.18143e-13
Ano1	406.309	1.92448	0.136044	14.146	1.97625e-45	2.46222e-43
Ano10	368.267	0.721912	0.143167	5.04244	4.59635e-07	1.92537e-06
Ano6	1388.96	0.160953	0.118299	1.36056	0.173654	0.238103
Ano8	49.9089	-0.090641	0.378461	-0.239499	0.810719	0.85517
Ano9	21.8723	0.151859	0.457861	0.331671	0.740138	0.796781
Anp32a	2137.46	-1.34056	0.163087	-8.21993	2.0362e-16	2.64261e-15
Anp32b	8521.33	-1.81344	0.149302	-12.1461	6.01496e-34	3.37716e-32
Anp32e	1580.94	-1.54759	0.141597	-10.9295	8.32891e-28	2.80822e-26
Anpep	197.933	2.83362	0.289257	9.79618	1.16923e-22	2.75601e-21
Antxr1	652.716	0.281832	0.447026	0.63046	0.528394	0.607154
Antxr2	35.6608	2.592	0.542485	4.77802	1.77034e-06	6.82218e-06
Anxa1	4033.8	2.11843	0.26423	8.01735	1.0805e-15	1.29799e-14
Anxa11	345.109	0.736962	0.131813	5.59099	2.25781e-08	1.14395e-07
Anxa2	4776.96	0.801212	0.244088	3.28248	0.001029	0.00240639
Anxa3	1371.24	0.645808	0.367745	1.75613	0.0790663	0.120119
Anxa4	1339.4	0.854165	0.184146	4.63852	3.5092e-06	1.28845e-05
Anxa5	1421.59	1.02653	0.281333	3.64881	0.000263457	0.000692913
Anxa6	1318.66	0.564046	0.228378	2.4698	0.013519	0.0248428
Anxa7	1027.68	0.736389	0.124383	5.92032	3.21316e-09	1.81811e-08
Anxa8	558.883	3.86812	0.363428	10.6434	1.87107e-26	5.7324e-25
Anxa9	43.955	2.14401	0.473089	4.53193	5.84486e-06	2.06488e-05
Aoc1	70.0029	1.04559	0.675371	1.54817	0.121582	0.1754
Aoc2	13.3877	-0.879295	0.619007	-1.42049	0.155464	0.217006
Aopep	1558.33	1.43073	0.1757	8.14305	3.85427e-16	4.88109e-15
Aox1	37.7763	0.81837	0.38647	2.11755	0.034213	0.057198
Aox3	34.9342	1.90904	0.436617	4.37235	1.22916e-05	4.10621e-05
Ap1ar	289.86	-0.0740169	0.214398	-0.345232	0.72992	0.787856
Ap1b1	359.3	0.203415	0.111451	1.82515	0.0679782	0.105154
Ap1g1	1032.32	0.29345	0.202919	1.44614	0.148137	0.208111
Ap1g2	200.888	-0.356982	0.207726	-1.71852	0.0857014	0.129016
Ap1m1	128.157	0.148118	0.121928	1.2148	0.224443	0.296912
Ap1m2	851.538	-0.476493	0.107337	-4.43922	9.0287e-06	3.08632e-05
Ap1s1	727.861	-0.622502	0.173703	-3.58372	0.000338736	0.000871284
Ap1s2	118.776	1.44587	0.241232	5.99368	2.05148e-09	1.19278e-08
Ap1s3	75.2706	-0.335055	0.3172	-1.05629	0.290836	0.370628
Ap2a1	361.182	-0.144479	0.103858	-1.39112	0.164189	0.227236
Ap2a2	502.913	0.0231846	0.094897	0.244314	0.806988	0.852128
Ap2b1	1277.4	-0.0562061	0.127938	-0.439324	0.660427	0.727738
Ap2m1	898.912	0.395444	0.167904	2.35518	0.0185139	0.0329164
Ap2s1	1847.96	-0.484366	0.162736	-2.9764	0.00291658	0.00620907
Ap3b1	787.21	-0.0912777	0.126163	-0.723488	0.46938	0.552446
Ap3d1	461.716	-0.0255281	0.165482	-0.154266	0.8774	0.906289
Ap3m1	368.365	0.151438	0.0645177	2.34724	0.0189132	0.0335488
Ap3m2	62.8267	0.753143	0.274555	2.74314	0.00608544	0.0120676
Ap3s1	688.314	0.0360935	0.221756	0.162762	0.870706	0.90151
Ap3s2	163.129	-0.0527003	0.192031	-0.274437	0.783749	0.833917
Ap4b1	66.7948	0.12283	0.297457	0.412932	0.679656	0.744475
Ap4e1	111.409	0.0314436	0.258837	0.12148	0.903311	0.926905
Ap4m1	297.804	-0.640975	0.12408	-5.1658	2.39414e-07	1.04787e-06
Ap4s1	496.238	-0.0742237	0.214251	-0.346434	0.729016	0.787075
Ap5b1	14.5687	0.508283	0.596657	0.851886	0.394277	0.478074
Ap5m1	191.144	0.18402	0.220404	0.834922	0.403762	0.487495
Ap5s1	54.4105	0.764548	0.184237	4.14981	3.32753e-05	0.000103129
Ap5z1	104.679	0.409036	0.205463	1.99081	0.046502	0.0752709
Apaf1	156.771	-0.142194	0.445193	-0.319397	0.749425	0.804396
Apba3	130.407	0.678786	0.261849	2.59228	0.00953429	0.0181607
Apbb1	27.9772	-0.415341	0.55517	-0.748134	0.454379	0.538179
Apbb1ip	116.182	1.9706	0.369086	5.33913	9.33945e-08	4.36041e-07
Apbb2	619.885	-0.000867567	0.108712	-0.00798042	0.993633	0.995012
Apbb3	39.269	0.276166	0.304634	0.906547	0.364646	0.448295
Apc	1264.39	0.610553	0.197399	3.09299	0.00198148	0.0043846
Apcdd1	77.6988	0.206107	0.419126	0.491753	0.622894	0.694925
Apeh	243.44	-0.0692946	0.214927	-0.32241	0.747142	0.802736
Apex1	1284.47	-2.0372	0.170827	-11.9255	8.71338e-33	4.50547e-31
Apex2	182.976	-1.22138	0.269269	-4.5359	5.73584e-06	2.0302e-05
Aph1a	483.973	0.711668	0.146101	4.87107	1.10997e-06	4.41222e-06
Aph1c	46.3651	0.681469	0.318569	2.13916	0.032423	0.05454
Api5	834.025	-0.494842	0.188474	-2.62552	0.00865167	0.0166321
Apip	211.804	-0.373909	0.112329	-3.3287	0.000872524	0.00206969
Aplf	103.067	-0.604487	0.313854	-1.92601	0.0541029	0.0859575
Apln	28.3412	-1.99908	0.585466	-3.41451	0.000638976	0.00155692
Aplp1	175.193	1.3499	0.281894	4.78867	1.67894e-06	6.49244e-06
Aplp2	8508.35	0.510665	0.157037	3.25188	0.00114645	0.00265542
Apmap	194.694	0.580399	0.195649	2.96653	0.00301185	0.00638488
Apobec1	396.548	-0.774641	0.270731	-2.86129	0.00421921	0.00866495
Apobec3	488.866	-0.229821	0.189934	-1.21	0.226277	0.298945
Apobr	137.678	2.69645	0.302234	8.92172	4.59097e-19	7.72962e-18
Apoc1	7411.39	-0.253886	0.230408	-1.1019	0.270507	0.348304
Apoc2	46.5757	1.6325	0.509353	3.20504	0.00135043	0.00307991
Apod	321.725	3.06455	0.388788	7.88231	3.21394e-15	3.64971e-14
Apoe	13186.8	1.32827	0.510565	2.60158	0.0092796	0.0177375
Apol10b	23.2032	2.18299	0.825355	2.6449	0.00817139	0.0157876
Apol7a	256.656	3.98479	0.551308	7.22787	4.90615e-13	4.35725e-12
Apol8	18.9275	-1.41765	0.518466	-2.73432	0.00625098	0.0123677
Apol9a	138.186	3.26758	0.773261	4.22572	2.38181e-05	7.56835e-05
Apol9b	56.5564	3.01576	0.917936	3.28538	0.00101847	0.0023831
Apoo	308.015	-0.894597	0.0904597	-9.88946	4.6253e-23	1.1226e-21
Apool	413.807	-0.594037	0.151103	-3.93133	8.44771e-05	0.000243206
Apopt1	476.681	-0.282928	0.19028	-1.48691	0.137039	0.194716
App	3322.03	1.13166	0.144524	7.83027	4.86814e-15	5.42001e-14
Appbp2	744.836	-0.380002	0.137287	-2.76794	0.00564124	0.0112584
Appl1	748.512	-0.253501	0.063123	-4.01598	5.92004e-05	0.00017553
Appl2	258.978	0.788034	0.191787	4.1089	3.9754e-05	0.000121652
Aprt	3411.07	-1.16814	0.262542	-4.44936	8.61273e-06	2.95339e-05
Aptx	183.705	-0.206261	0.234844	-0.878289	0.379787	0.463814
Aqp1	24.0257	0.10881	0.793503	0.137126	0.890931	0.917585
Aqp11	18.0957	-1.71354	0.581272	-2.94791	0.00319934	0.00673951
Aqp3	20.3229	2.82444	0.628279	4.49552	6.94008e-06	2.41978e-05
Aqp4	35.0979	-2.61023	0.725746	-3.59662	0.000322384	0.000832989
Aqp5	4399.65	-2.14698	0.582091	-3.68839	0.000225675	0.00060018
Aqp9	31.8962	-1.01561	0.472751	-2.14829	0.0316909	0.0534271
Aqr	535.822	-0.424197	0.209789	-2.02202	0.0431745	0.0704929
Ar	110.749	4.02758	0.508864	7.91484	2.47568e-15	2.86103e-14
Araf	647.315	0.464535	0.138742	3.3482	0.000813369	0.00194205
Arap1	139.354	1.13198	0.154447	7.32925	2.31448e-13	2.1489e-12
Arap2	742.162	0.936383	0.145658	6.42864	1.2875e-10	8.64188e-10
Arap3	32.6563	-0.628088	0.473728	-1.32584	0.184892	0.251561
Arc	54.1265	0.279188	0.461523	0.604927	0.545227	0.622777
Arcn1	1656.45	0.154883	0.135286	1.14486	0.252269	0.328017
Areg	122.356	1.99363	0.883518	2.25647	0.0240413	0.0416126
Arel1	95.8871	1.00676	0.255048	3.94734	7.90249e-05	0.000229022
Arf1	3797.94	0.33032	0.107951	3.05991	0.00221405	0.00484593
Arf2	95.8701	1.0023	0.268475	3.73329	0.000188992	0.000510932
Arf3	1180.86	0.59741	0.167551	3.56555	0.000363095	0.00092937
Arf4	2468.78	0.173044	0.1247	1.38768	0.165234	0.228329
Arf5	4444.13	-0.0607058	0.135011	-0.449635	0.652974	0.722145
Arf6	1500.04	-0.184223	0.155263	-1.18652	0.235417	0.308931
Arfgap1	563.132	-0.200422	0.135291	-1.48141	0.138497	0.196552
Arfgap2	574.341	-0.332812	0.170952	-1.94682	0.0515566	0.0824326
Arfgap3	214.383	0.713202	0.212526	3.35584	0.000791257	0.0018934
Arfgef1	1606.78	0.190396	0.115005	1.65554	0.0978143	0.145031
Arfgef2	247.565	0.914711	0.207348	4.41149	1.02662e-05	3.47575e-05
Arfgef3	83.2036	1.87569	0.472826	3.96698	7.27886e-05	0.000212787
Arfip1	288.98	0.530141	0.139174	3.80919	0.000139422	0.000386999
Arfip2	223.073	-0.676185	0.196927	-3.43368	0.000595454	0.00145793
Arfrp1	761.571	-0.0434263	0.144148	-0.301262	0.763215	0.816117
Arg1	2130.32	0.520352	0.311132	1.67245	0.094436	0.140627
Arg2	21.6675	-0.455628	0.463293	-0.983455	0.325383	0.407805
Arglu1	2917.92	-0.146559	0.121079	-1.21044	0.226112	0.298817
Arhgap1	390.005	0.368772	0.175571	2.10041	0.0356924	0.0594813
Arhgap10	371.676	-0.815182	0.144805	-5.6295	1.80735e-08	9.26114e-08
Arhgap11a	332.18	-2.8279	0.312916	-9.03722	1.60704e-19	2.76622e-18
Arhgap12	354.382	0.696124	0.18603	3.74201	0.000182558	0.000495482
Arhgap15	36.3283	0.883827	0.545331	1.62072	0.105079	0.15414
Arhgap17	208.955	0.636339	0.247291	2.57324	0.0100752	0.0190799
Arhgap18	1659.55	-0.511995	0.417393	-1.22665	0.219954	0.291889
Arhgap19	66.7615	-1.55871	0.357148	-4.36432	1.27517e-05	4.24904e-05
Arhgap20	89.9262	-2.88764	0.431211	-6.69657	2.13363e-11	1.59407e-10
Arhgap21	572.097	0.94042	0.244867	3.84053	0.000122769	0.000343249
Arhgap23	123.927	0.171028	0.257855	0.663274	0.507155	0.587966
Arhgap24	241.541	-0.415366	0.348481	-1.19193	0.233287	0.30669
Arhgap25	36.6313	1.1272	0.394665	2.85609	0.0042889	0.00879565
Arhgap26	41.9061	0.241915	0.247623	0.976948	0.328595	0.410885
Arhgap27	67.8793	1.90115	0.246876	7.7008	1.35213e-14	1.43344e-13
Arhgap27os2	29.0915	-0.238334	0.411179	-0.579637	0.562159	0.639048
Arhgap28	120.418	-0.859193	0.285534	-3.00907	0.00262049	0.00563466
Arhgap29	111.618	-0.383635	0.377732	-1.01563	0.309807	0.391391
Arhgap30	72.6286	3.45824	0.49243	7.0228	2.17465e-12	1.80627e-11
Arhgap31	333.699	0.36941	0.198898	1.85728	0.063271	0.0987722
Arhgap32	526.482	0.536393	0.185337	2.89414	0.00380193	0.00787599
Arhgap33	52.6635	0.083889	0.325903	0.257405	0.796866	0.844508
Arhgap35	347.891	0.260457	0.205024	1.27037	0.203952	0.273259
Arhgap39	239.507	0.244866	0.217786	1.12434	0.260869	0.337689
Arhgap4	38.704	1.05825	0.401631	2.63488	0.00841681	0.0162184
Arhgap42	554.33	0.376694	0.164546	2.2893	0.0220622	0.0384977
Arhgap44	24.1197	1.7102	0.440761	3.88011	0.000104411	0.000295713
Arhgap45	51.5289	2.65715	0.460639	5.76839	8.00316e-09	4.31208e-08
Arhgap5	3635.54	0.902274	0.131771	6.84727	7.52728e-12	5.89652e-11
Arhgap6	114.796	-0.649932	0.381474	-1.70374	0.0884297	0.132589
Arhgap8	212.931	1.90745	0.325465	5.86069	4.60961e-09	2.55278e-08
Arhgap9	28.5385	2.45525	0.469745	5.22679	1.72482e-07	7.70107e-07
Arhgdia	2656.44	-0.202866	0.156828	-1.29356	0.195817	0.263737
Arhgdib	3136.49	-2.31574	0.18254	-12.6862	7.05475e-37	5.01577e-35
Arhgdig	106.446	-1.29692	0.388738	-3.33623	0.000849242	0.00202033
Arhgef1	989.962	-0.22631	0.162812	-1.39001	0.164526	0.227566
Arhgef10	186.212	0.693761	0.200039	3.46812	0.000524108	0.0012993
Arhgef10l	230.906	1.14269	0.228867	4.99283	5.95022e-07	2.45942e-06
Arhgef11	224.675	0.430678	0.121194	3.55363	0.000379951	0.000969858
Arhgef12	1643.67	0.699713	0.119408	5.85987	4.63221e-09	2.56339e-08
Arhgef15	24.5327	-1.14577	0.701211	-1.63398	0.102262	0.150687
Arhgef16	278.953	0.704389	0.105749	6.66094	2.72075e-11	2.01317e-10
Arhgef17	185.494	0.474607	0.155445	3.05323	0.00226395	0.00494111
Arhgef18	289.02	1.06659	0.134295	7.94213	1.98736e-15	2.3213e-14
Arhgef19	271.623	0.1794	0.264038	0.679448	0.496854	0.578075
Arhgef2	738.183	0.496982	0.192535	2.58125	0.00984433	0.0186887
Arhgef25	45.0808	0.215066	0.38694	0.555813	0.578339	0.654031
Arhgef26	164.899	-0.666868	0.27373	-2.43623	0.0148413	0.0269845
Arhgef28	523.944	-0.528188	0.194216	-2.71959	0.00653631	0.0128971
Arhgef3	352.152	1.43933	0.145562	9.88812	4.68745e-23	1.13558e-21
Arhgef38	65.0042	1.23966	0.359472	3.44857	0.000563571	0.00138923
Arhgef39	49.2248	-3.73611	0.553453	-6.75055	1.47284e-11	1.12348e-10
Arhgef4	98.722	-1.43054	0.38643	-3.70194	0.000213956	0.000571846
Arhgef40	306.376	1.06014	0.236111	4.49001	7.12211e-06	2.47994e-05
Arhgef5	810.514	0.333727	0.164587	2.02767	0.0425943	0.0696959
Arhgef6	36.0289	3.49261	0.538524	6.48552	8.84263e-11	6.05968e-10
Arhgef7	431.341	0.278903	0.125807	2.21691	0.0266291	0.0456449
Arhgef9	15.4224	-0.927214	0.644357	-1.43898	0.150157	0.210497
Arid1a	1363.47	0.151091	0.102486	1.47426	0.140412	0.198903
Arid1b	397.91	0.731054	0.188421	3.8799	0.000104498	0.000295897
Arid2	1094.49	-0.0241969	0.186716	-0.129592	0.896889	0.922046
Arid3a	85.4888	1.53381	0.283565	5.40901	6.33748e-08	3.0126e-07
Arid4a	1239.87	0.0964431	0.119046	0.810131	0.417865	0.501883
Arid4b	1309.68	0.175525	0.108891	1.61194	0.106976	0.156696
Arid5a	1162.68	-0.978658	0.259779	-3.76727	0.000165045	0.000452075
Arid5b	7503.52	0.305161	0.159754	1.9102	0.0561078	0.0888183
Arih1	1060.13	0.113866	0.122355	0.930618	0.352051	0.435264
Arih2	356.54	0.233614	0.179857	1.29888	0.193984	0.261668
Arl1	1257.17	0.618585	0.0698153	8.86032	7.97884e-19	1.3113e-17
Arl10	66.8167	0.159873	0.332373	0.481004	0.630514	0.701572
Arl11	81.8306	-1.069	0.381755	-2.80023	0.00510655	0.0102759
Arl13b	312.76	0.0458692	0.261731	0.175253	0.860881	0.894467
Arl14ep	187.021	0.167373	0.158836	1.05375	0.291999	0.371697
Arl15	132.574	1.70599	0.229416	7.43623	1.03598e-13	9.94327e-13
Arl16	137.996	-0.579369	0.259485	-2.23276	0.0255646	0.0439758
Arl2	359.322	-0.664571	0.212961	-3.12063	0.00180466	0.00401915
Arl2bp	401.521	-0.0464287	0.154083	-0.301323	0.763169	0.816117
Arl3	127.306	-0.485319	0.28942	-1.67687	0.0935685	0.139494
Arl4a	414.817	0.0969369	0.225012	0.430808	0.666608	0.733252
Arl4c	1421.67	0.586087	0.181333	3.2321	0.00122882	0.00282819
Arl4d	15.0093	0.771556	0.562408	1.37188	0.1701	0.234016
Arl5a	983.434	0.0135499	0.126888	0.106787	0.914958	0.935787
Arl5b	395.798	-0.707943	0.237029	-2.98674	0.00281972	0.00602247
Arl5c	26.1915	2.21063	0.345297	6.4021	1.53256e-10	1.01823e-09
Arl6	61.1321	-0.471727	0.330647	-1.42668	0.153672	0.214849
Arl6ip1	1685.08	-0.587735	0.166372	-3.53265	0.000411416	0.00104124
Arl6ip4	1046.22	-0.869418	0.180243	-4.8236	1.40989e-06	5.52222e-06
Arl6ip5	1108.55	0.699721	0.10842	6.45382	1.09066e-10	7.38131e-10
Arl6ip6	1105.14	-0.902843	0.0748753	-12.058	1.76112e-33	9.55973e-32
Arl8a	370.15	0.626162	0.152643	4.10214	4.09339e-05	0.000124999
Arl8b	720.644	0.432652	0.0704147	6.14435	8.02936e-10	4.91301e-09
Armc1	770.018	-0.31013	0.139398	-2.22478	0.0260961	0.0448104
Armc10	629.864	-0.560767	0.185693	-3.01986	0.00252892	0.00545929
Armc2	153.485	-0.49476	0.1472	-3.36113	0.000776238	0.00185984
Armc5	72.306	0.0254133	0.13997	0.181562	0.855926	0.890931
Armc6	101.301	0.0163573	0.302685	0.0540405	0.956903	0.968002
Armc7	62.7167	0.634361	0.34133	1.8585	0.0630983	0.0985497
Armc8	217.219	0.230583	0.242963	0.949045	0.342598	0.425709
Armc9	37.7235	0.282386	0.23494	1.20195	0.229383	0.302437
Armcx1	256.213	-1.16704	0.209552	-5.56919	2.55924e-08	1.28918e-07
Armcx2	68.715	-2.16911	0.535879	-4.04776	5.17093e-05	0.000155045
Armcx3	203.921	1.22815	0.263554	4.65994	3.16302e-06	1.16955e-05
Armcx4	135.255	-1.01806	0.398161	-2.5569	0.0105608	0.019893
Armcx5	144.902	-0.163402	0.346068	-0.472167	0.636808	0.707372
Armh3	58.4888	0.158681	0.306847	0.517132	0.605064	0.678971
Armh4	15.8348	-1.92129	2.01237	-0.954742	0.339708	0.42256
Armt1	184.249	-0.772596	0.210778	-3.66545	0.000246907	0.000652136
Arnt	263.803	0.508051	0.124304	4.08715	4.36709e-05	0.00013283
Arnt2	134.907	-1.67134	0.353012	-4.73452	2.19578e-06	8.3358e-06
Arntl	104.887	1.57706	0.286308	5.50826	3.62405e-08	1.78098e-07
Arntl2	467.143	-0.0412241	0.192193	-0.214493	0.830162	0.870416
Arpc1a	1690.35	-0.171767	0.15345	-1.11937	0.262982	0.340189
Arpc1b	4286.77	0.682308	0.323975	2.10605	0.0351998	0.0587203
Arpc2	4570.19	-0.00913558	0.125561	-0.0727583	0.941998	0.957208
Arpc3	3673.16	0.0688773	0.18575	0.370806	0.710782	0.771848
Arpc4	2285.32	-0.488448	0.13234	-3.69087	0.000223491	0.000595218
Arpc5	2699.93	0.373975	0.139277	2.68513	0.00725025	0.0141669
Arpc5l	3747.89	-0.789529	0.20248	-3.8993	9.64705e-05	0.000275191
Arpin	77.9446	-0.119031	0.432	-0.275535	0.782905	0.833358
Arpp19	2839.99	-0.397805	0.139185	-2.8581	0.0042619	0.00874575
Arpp21	19.0405	-4.1562	1.03337	-4.02199	5.77082e-05	0.000171421
Arrb1	95.4682	0.679605	0.266668	2.5485	0.0108187	0.0203348
Arrb2	153.281	1.21447	0.132795	9.1455	5.93541e-20	1.0593e-18
Arrdc1	337.123	1.00269	0.201891	4.96649	6.81767e-07	2.79238e-06
Arrdc2	30.2446	0.624151	0.366749	1.70185	0.0887834	0.133058
Arrdc3	652.861	0.119111	0.220626	0.539877	0.589282	0.664456
Arrdc4	335.729	1.31559	0.202527	6.49587	8.25548e-11	5.6901e-10
Arsa	40.7761	1.20391	0.152161	7.91204	2.53214e-15	2.92369e-14
Arsb	80.8492	1.34208	0.353637	3.79508	0.000147594	0.00040769
Arsg	18.3392	0.149433	0.569534	0.262378	0.79303	0.841465
Arsi	22.9676	-0.311554	0.50199	-0.620639	0.534837	0.613158
Arsk	103.739	0.815372	0.32863	2.48112	0.0130969	0.0241588
Art3	84.7114	-0.0981829	0.36006	-0.272685	0.785096	0.835078
Art4	157.801	-1.12509	0.442174	-2.54446	0.0109447	0.0205451
Artn	27.192	1.2272	0.403505	3.04135	0.0023552	0.00512062
Arv1	83.5848	-0.657813	0.243017	-2.70686	0.00679233	0.0133527
Arvcf	127.499	0.727778	0.301274	2.41567	0.0157064	0.0283957
Arxes2	35.6365	-1.65226	0.503449	-3.28188	0.00103117	0.00241061
As3mt	56.5745	-0.373746	0.329618	-1.13388	0.256846	0.333175
Asah1	340.441	1.04343	0.219708	4.74917	2.04249e-06	7.79457e-06
Asah2	55.9095	1.60676	0.386503	4.15717	3.22218e-05	0.000100149
Asap1	329.551	0.158142	0.214651	0.736743	0.461279	0.545019
Asap2	350.011	-0.0457271	0.170852	-0.267641	0.788976	0.838389
Asap3	28.2022	0.361622	0.358197	1.00956	0.312705	0.394196
Asb1	20.7092	-0.344955	0.510456	-0.675777	0.499183	0.580317
Asb13	257.464	1.19965	0.125315	9.57307	1.03776e-21	2.21831e-20
Asb16	20.596	-3.11375	0.600933	-5.18152	2.20085e-07	9.67782e-07
Asb3	79.7533	0.140181	0.177573	0.78943	0.429861	0.513463
Asb6	166.18	0.072543	0.159003	0.456237	0.64822	0.717733
Asb7	77.4766	-0.0275448	0.277126	-0.0993946	0.920825	0.940524
Asb8	285.461	0.64245	0.201703	3.18512	0.00144693	0.00328282
Ascc1	587.608	-0.368512	0.169946	-2.1684	0.030128	0.0509613
Ascc2	319.322	-0.210637	0.0712149	-2.95776	0.00309881	0.00654588
Ascc3	1167.22	0.0930229	0.17546	0.530164	0.595998	0.670641
Asf1a	940.67	-0.895124	0.135301	-6.6158	3.69551e-11	2.66791e-10
Asf1b	199.589	-3.46962	0.297659	-11.6563	2.13011e-31	1.01331e-29
Asgr1	25.6044	0.718824	0.630912	1.13934	0.254561	0.330669
Ash1l	1263.63	0.744706	0.17046	4.3688	1.24933e-05	4.17039e-05
Ash2l	781.16	-0.6306	0.120534	-5.23171	1.67953e-07	7.50654e-07
Asic1	16.125	-2.54777	0.702652	-3.62593	0.000287923	0.000749061
Asl	305.644	-0.0948296	0.192495	-0.492634	0.622271	0.69429
Asna1	529.787	-0.426678	0.153102	-2.78689	0.00532159	0.0106676
Asns	710.288	-1.6164	0.29198	-5.53599	3.09477e-08	1.53763e-07
Asnsd1	483.263	-0.53713	0.142758	-3.76253	0.000168203	0.000460052
Aspa	111.581	3.67711	0.30419	12.0882	1.21955e-33	6.67538e-32
Asph	948.967	-1.02187	0.243568	-4.19544	2.72343e-05	8.57263e-05
Aspm	322.927	-3.56754	0.601581	-5.93027	3.02445e-09	1.71652e-08
Asprv1	1838.52	0.910508	0.795834	1.14409	0.252585	0.328331
Aspscr1	367.838	-0.105158	0.128535	-0.818131	0.413282	0.497063
Asrgl1	145.735	-1.20593	0.259818	-4.64144	3.45989e-06	1.27177e-05
Ass1	563.344	-0.407035	0.17973	-2.26471	0.0235306	0.0408042
Aste1	46.8256	-0.0443111	0.321339	-0.137895	0.890323	0.917103
Asxl1	407.515	-0.306833	0.208854	-1.46913	0.141799	0.200541
Asxl2	923.257	0.232134	0.21593	1.07504	0.282357	0.361499
Atad1	365.822	0.141586	0.202918	0.697747	0.485335	0.567903
Atad2	1799.97	-2.63922	0.199177	-13.2506	4.47654e-40	4.15334e-38
Atad2b	927.51	0.12946	0.165514	0.782166	0.434117	0.517412
Atad3a	690.333	-1.73236	0.24381	-7.10538	1.19994e-12	1.02331e-11
Atad5	254.634	-2.9853	0.274056	-10.893	1.24437e-27	4.15276e-26
Atat1	73.5423	0.563264	0.237695	2.36969	0.0178031	0.0317779
Ate1	327.968	-0.160451	0.180337	-0.889727	0.373613	0.457255
Atf1	877.199	-0.268999	0.181728	-1.48023	0.138812	0.196893
Atf2	414.254	-0.00771161	0.116927	-0.0659521	0.947416	0.961567
Atf3	4037.33	-1.09465	0.256706	-4.26422	2.00601e-05	6.47965e-05
Atf4	2648.8	-0.0338191	0.0784425	-0.431133	0.666372	0.733054
Atf5	313.849	0.35212	0.304853	1.15505	0.248071	0.323104
Atf6	228.411	1.27708	0.161562	7.90456	2.68879e-15	3.09093e-14
Atf6b	170.309	0.29141	0.0822513	3.54292	0.000395716	0.00100637
Atf7	957.717	0.778053	0.153098	5.08206	3.73367e-07	1.5879e-06
Atf7ip	989.807	-0.0080435	0.187964	-0.0427927	0.965867	0.974675
Atg10	131.868	0.399477	0.234104	1.70641	0.0879319	0.131979
Atg101	920.092	-0.503205	0.129737	-3.87865	0.000105037	0.000297295
Atg12	468.078	0.182887	0.180591	1.01272	0.311196	0.392771
Atg13	159.571	0.683867	0.165861	4.12314	3.73743e-05	0.00011488
Atg14	269.297	0.0274101	0.215339	0.127288	0.898713	0.923273
Atg16l1	229.299	-0.111931	0.177453	-0.630764	0.528195	0.606978
Atg16l2	43.2373	0.895435	0.361903	2.47424	0.0133519	0.0245598
Atg2a	95.2419	0.183647	0.274843	0.668189	0.504013	0.584945
Atg2b	203.341	-0.0646687	0.227631	-0.284094	0.776338	0.82758
Atg3	294.039	0.242819	0.214	1.13467	0.256513	0.332808
Atg4a	97.2599	0.878731	0.25623	3.42946	0.00060479	0.0014783
Atg4b	211.365	0.170444	0.172926	0.985648	0.324306	0.406532
Atg4c	33.6567	1.35032	0.41763	3.2333	0.0012237	0.00281937
Atg4d	209.23	0.238624	0.142465	1.67497	0.0939399	0.139984
Atg5	2519.86	-0.115592	0.0666708	-1.73377	0.0829586	0.125377
Atg7	285.896	0.404726	0.13996	2.89173	0.00383132	0.00792934
Atg9a	110.927	0.222958	0.264903	0.841659	0.399979	0.483687
Atg9b	99.9192	0.200911	0.447909	0.448554	0.653753	0.722689
Atic	1040.28	-2.0387	0.162497	-12.546	4.179e-36	2.86229e-34
Atl1	94.4916	-0.070303	0.326637	-0.215233	0.829586	0.870091
Atl2	259.56	0.328722	0.178021	1.84653	0.064815	0.100834
Atl3	525.428	0.95124	0.204694	4.64712	3.36597e-06	1.23864e-05
Atm	442.928	-0.808707	0.234616	-3.44695	0.000566958	0.00139652
Atmin	295.957	0.254242	0.12452	2.04177	0.041174	0.0675747
Atn1	669.806	0.578414	0.168578	3.43114	0.00060105	0.00146971
Atox1	5073.71	0.242521	0.172264	1.40784	0.159177	0.221504
Atp10b	370.189	1.5018	0.184934	8.12069	4.63532e-16	5.77517e-15
Atp11a	719.468	1.99761	0.201001	9.93833	2.83533e-23	6.95905e-22
Atp11b	689.792	-0.201981	0.216247	-0.934031	0.350288	0.433494
Atp11c	118.487	-0.855512	0.424587	-2.01493	0.0439124	0.0716078
Atp12a	19.8552	1.28272	0.734895	1.74545	0.0809073	0.12266
Atp13a1	417.6	0.249691	0.149113	1.67451	0.0940312	0.140088
Atp13a2	607.031	-0.0911692	0.185729	-0.490873	0.623516	0.695347
Atp13a3	406.642	0.596205	0.229453	2.59838	0.00936661	0.0178934
Atp13a4	14.707	0.638401	0.535431	1.19231	0.233139	0.306586
Atp1a1	6341.65	0.777976	0.080176	9.70335	2.91764e-22	6.58078e-21
Atp1b1	1406.81	1.57178	0.24705	6.36219	1.98899e-10	1.29776e-09
Atp1b3	1421.34	0.627001	0.120049	5.22286	1.76178e-07	7.84467e-07
Atp23	129.704	-1.31966	0.221188	-5.96625	2.42762e-09	1.4015e-08
Atp2a2	2309.01	0.814851	0.141572	5.75572	8.62755e-09	4.62944e-08
Atp2a3	21.0546	-0.850296	0.727346	-1.16904	0.242387	0.316838
Atp2b1	1848.83	1.05985	0.111516	9.50398	2.02018e-21	4.16188e-20
Atp2b4	251.355	0.624389	0.16833	3.70931	0.000207824	0.00055735
Atp2c1	918.826	1.05934	0.113856	9.30415	1.35063e-20	2.56071e-19
Atp2c2	99.6246	1.70337	0.32177	5.29374	1.19842e-07	5.50094e-07
Atp5a1	4768.26	-0.937122	0.0905096	-10.3538	4.0202e-25	1.15842e-23
Atp5b	6831.68	-0.921062	0.126699	-7.26966	3.60383e-13	3.26944e-12
Atp5c1	4122.54	-0.97774	0.131894	-7.41307	1.23413e-13	1.17674e-12
Atp5d	2886.76	-0.651777	0.243312	-2.67877	0.00738928	0.0144171
Atp5e	8270.71	-0.465211	0.143368	-3.24487	0.00117504	0.00271445
Atp5f1	3160.59	-0.703152	0.132898	-5.29093	1.21693e-07	5.57613e-07
Atp5g1	5976.48	-1.10178	0.184942	-5.95743	2.56228e-09	1.47016e-08
Atp5g2	7785.94	-0.766938	0.17203	-4.45816	8.26664e-06	2.8459e-05
Atp5g3	3820.56	-0.614402	0.118943	-5.16552	2.39769e-07	1.04905e-06
Atp5h	7500.04	-0.486745	0.112816	-4.31453	1.59946e-05	5.2494e-05
Atp5j	4172.64	-0.395902	0.167622	-2.36187	0.0181831	0.0323987
Atp5j2	7492.33	-0.543382	0.177496	-3.06138	0.00220321	0.00482464
Atp5k	4198.98	-0.707303	0.144665	-4.88925	1.0122e-06	4.03831e-06
Atp5l	9486.61	-0.489206	0.145854	-3.35407	0.000796309	0.00190427
Atp5md	2831.49	-0.577207	0.152526	-3.78431	0.000154136	0.000424434
Atp5mpl	3910.71	-0.574499	0.133679	-4.29759	1.72668e-05	5.63161e-05
Atp5o	4203.45	-0.931622	0.213793	-4.35759	1.31503e-05	4.37517e-05
Atp6ap1	429.124	1.20402	0.240725	5.00167	5.68362e-07	2.35742e-06
Atp6ap2	1143.42	1.16581	0.146012	7.98435	1.41261e-15	1.67845e-14
Atp6v0a1	80.915	0.953334	0.342941	2.77988	0.00543789	0.0108791
Atp6v0a2	658.909	1.98946	0.212689	9.35386	8.45099e-21	1.64518e-19
Atp6v0a4	70.1364	1.50598	0.361582	4.16498	3.11375e-05	9.71014e-05
Atp6v0b	1703.24	0.598126	0.18781	3.18473	0.00144887	0.00328666
Atp6v0c	2120.48	0.805109	0.204785	3.93148	8.44233e-05	0.000243109
Atp6v0d1	814.067	0.841381	0.0965465	8.71478	2.91333e-18	4.56433e-17
Atp6v0e	1613.87	0.424745	0.194753	2.18094	0.0291876	0.0495951
Atp6v0e2	58.0821	0.964651	0.455535	2.11762	0.0342072	0.0571956
Atp6v1a	831.5	0.92214	0.142452	6.47334	9.58597e-11	6.53144e-10
Atp6v1b1	689.192	1.71027	0.382515	4.47111	7.78133e-06	2.69371e-05
Atp6v1b2	573.903	1.11038	0.16851	6.58937	4.41692e-11	3.15405e-10
Atp6v1c1	592.405	0.229813	0.169354	1.357	0.174782	0.239448
Atp6v1c2	398.166	1.31708	0.294936	4.46566	7.98228e-06	2.75962e-05
Atp6v1d	700.61	0.760461	0.0825442	9.21277	3.17806e-20	5.83924e-19
Atp6v1e1	2679.55	0.589607	0.120665	4.88633	1.02734e-06	4.09495e-06
Atp6v1f	3362.11	-0.322692	0.153571	-2.10126	0.0356183	0.0593729
Atp6v1g1	2872.43	0.548225	0.214325	2.55791	0.0105302	0.0198467
Atp6v1h	550.152	0.684126	0.165043	4.14515	3.39593e-05	0.000105025
Atp7a	307.74	0.41688	0.276585	1.50724	0.131749	0.188282
Atp7b	9.99045	-1.81142	0.744929	-2.43167	0.0150294	0.0272811
Atp8a1	265.13	1.47134	0.230171	6.39236	1.63342e-10	1.07896e-09
Atp8a2	48.1547	1.22577	0.311605	3.93374	8.36343e-05	0.000241151
Atp8b1	156.416	2.11261	0.269751	7.83173	4.8122e-15	5.36685e-14
Atp8b2	140.978	0.490289	0.233646	2.09843	0.0358669	0.0597417
Atp9a	550.505	1.3026	0.174131	7.48058	7.39937e-14	7.27809e-13
Atp9b	145.945	0.887147	0.320806	2.76537	0.00568578	0.0113421
Atpaf1	145.473	-0.992311	0.215297	-4.60902	4.04564e-06	1.46933e-05
Atpaf2	166.775	-0.703054	0.203842	-3.44902	0.000562631	0.00138743
Atpif1	7923.07	-0.0933451	0.145548	-0.641338	0.521303	0.600325
Atpsckmt	332.632	-0.379556	0.264316	-1.43599	0.151005	0.211458
Atr	195.641	-0.676515	0.262822	-2.57405	0.0100517	0.0190382
Atraid	883.285	0.486231	0.148074	3.2837	0.00102453	0.00239679
Atrip	131.722	-0.679665	0.178823	-3.80077	0.000144246	0.000399032
Atrn	259.288	0.743084	0.196024	3.79078	0.000150176	0.000414297
Atrnl1	146.353	1.70506	0.283274	6.01912	1.75363e-09	1.02829e-08
Atrx	3789.25	-0.120156	0.0921091	-1.30449	0.192066	0.259567
Atxn1	517.698	0.311135	0.197695	1.57382	0.115529	0.167891
Atxn10	2545.44	-0.720585	0.152564	-4.72317	2.32195e-06	8.76393e-06
Atxn1l	256.324	0.41981	0.138818	3.02417	0.00249315	0.00539543
Atxn2	1082.86	0.0236105	0.122825	0.192229	0.847563	0.88469
Atxn2l	466.273	0.352568	0.276907	1.27324	0.202934	0.272062
Atxn3	382.723	-0.189826	0.115779	-1.63955	0.1011	0.149242
Atxn7	378.37	0.517436	0.142272	3.63694	0.000275899	0.000721429
Atxn7l1	153.511	0.369688	0.196942	1.87714	0.060499	0.0950231
Atxn7l2	24.4195	-0.881201	0.430222	-2.04825	0.0405356	0.0666859
Atxn7l3	420.071	0.17609	0.0845132	2.08358	0.0371983	0.0616688
Atxn7l3b	1312.8	-0.22274	0.160623	-1.38673	0.165525	0.228659
Auh	347.187	0.203515	0.13953	1.45857	0.144684	0.20407
Aunip	56.0443	-4.0699	0.494418	-8.2317	1.84581e-16	2.41468e-15
Aup1	1094.6	0.219721	0.171816	1.27882	0.200961	0.269748
Aurka	491.091	-4.07352	0.349103	-11.6686	1.84537e-31	8.81063e-30
Aurkaip1	864.335	-0.309761	0.178352	-1.73679	0.0824243	0.124656
Aurkb	246.275	-4.64368	0.360881	-12.8676	6.84737e-38	5.33198e-36
Auts2	3312.03	-0.629038	0.198367	-3.17107	0.00151877	0.00342915
Aven	217.638	-1.19194	0.175567	-6.78911	1.12826e-11	8.68742e-11
Avl9	553.289	0.375224	0.165398	2.26861	0.0232923	0.0404284
Avpi1	534.182	-1.11559	0.217437	-5.13061	2.88798e-07	1.24894e-06
Axin1	236.407	0.0216271	0.123015	0.175809	0.860444	0.89414
Axin2	243.101	0.650152	0.3662	1.7754	0.0758314	0.115796
Axl	283.083	1.42752	0.177438	8.04519	8.61128e-16	1.04793e-14
Azi2	495.753	0.923122	0.172385	5.35501	8.55511e-08	4.01715e-07
Azin1	1006.32	0.946828	0.176201	5.37357	7.7194e-08	3.64181e-07
Azin2	44.9686	0.595104	0.33619	1.77014	0.0767037	0.116992
B020010K11Rik	50.0799	-0.907765	0.216249	-4.19778	2.69549e-05	8.48879e-05
B230118H07Rik	159.94	-1.21312	0.19467	-6.23167	4.61479e-10	2.89548e-09
B230216N24Rik	31.2362	0.934124	0.303674	3.07608	0.00209744	0.00461619
B230219D22Rik	1763.32	-0.326251	0.130678	-2.49661	0.0125388	0.0232636
B230307C23Rik	157.098	-0.217338	0.26524	-0.819399	0.412559	0.496421
B230312C02Rik	93.3344	-5.55991	0.670554	-8.29152	1.11814e-16	1.49872e-15
B230317F23Rik	17.4264	-0.308247	0.539857	-0.570979	0.568014	0.6443
B230322F03Rik	14.2915	-0.428528	0.310748	-1.37902	0.167888	0.231459
B230354K17Rik	114.149	0.116623	0.222186	0.524889	0.599661	0.673971
B230369F24Rik	26.7071	-0.32259	0.441231	-0.731114	0.46471	0.548263
B2m	13945.7	2.91521	0.540665	5.3919	6.97178e-08	3.29974e-07
B3galnt1	30.1531	1.90694	0.441092	4.32321	1.53773e-05	5.05824e-05
B3galnt2	226.386	-0.119369	0.206719	-0.577448	0.563637	0.640283
B3galt2	10.7143	0.204079	0.558749	0.365242	0.714931	0.775131
B3galt4	15.4744	1.46811	0.517236	2.83837	0.00453449	0.00924833
B3galt6	235.738	-0.030678	0.212678	-0.144246	0.885306	0.913086
B3gat2	34.9996	0.00726265	0.384813	0.0188732	0.984942	0.989025
B3gat3	189.869	0.621171	0.171292	3.62638	0.00028742	0.000747966
B3glct	108.48	0.033446	0.143549	0.232993	0.815767	0.858906
B3gnt2	652.908	0.203084	0.174091	1.16654	0.243396	0.318029
B3gnt3	69.0668	1.2323	0.46183	2.6683	0.00762364	0.0148279
B3gnt5	46.8478	-2.05242	0.424814	-4.83133	1.35623e-06	5.32161e-06
B3gnt8	79.3348	0.560093	0.307884	1.81917	0.0688855	0.106382
B3gnt9	76.665	0.25796	0.365386	0.705992	0.480193	0.563118
B3gntl1	73.5666	-0.517905	0.245524	-2.10939	0.0349111	0.0582758
B430010I23Rik	18.2115	-0.994883	0.579174	-1.71776	0.0858403	0.12918
B4galnt1	364.011	2.13767	0.240238	8.89812	5.68027e-19	9.46614e-18
B4galnt4	25.0709	-3.87156	0.798182	-4.85047	1.23172e-06	4.8578e-06
B4galt1	500.231	1.76912	0.182605	9.68824	3.3832e-22	7.56564e-21
B4galt2	47.7212	-0.922901	0.236574	-3.9011	9.57561e-05	0.000273392
B4galt3	257.426	-0.14569	0.235138	-0.619595	0.535525	0.613784
B4galt4	102.719	-0.921603	0.197761	-4.66017	3.15941e-06	1.16854e-05
B4galt5	53.4775	3.65301	0.476803	7.66146	1.83838e-14	1.91537e-13
B4galt6	278.417	0.853668	0.408334	2.09061	0.0365629	0.0607694
B4galt7	169.059	0.0961096	0.27082	0.354884	0.722677	0.781899
B4gat1	105.714	-0.568695	0.21036	-2.70343	0.00686269	0.013472
B630019K06Rik	30.1307	-0.203789	0.311722	-0.653753	0.513271	0.593444
B930036N10Rik	725.303	-1.52674	0.3455	-4.41893	9.91892e-06	3.36862e-05
B930095G15Rik	135.44	0.108518	0.217714	0.498441	0.618173	0.690838
B9d1	247.373	-1.26963	0.144806	-8.76784	1.82121e-18	2.90905e-17
B9d2	171.465	-1.02351	0.264814	-3.865	0.000111089	0.000313003
BB019430	50.0827	-3.89403	0.607648	-6.40837	1.47087e-10	9.79112e-10
BB218582	16.1642	-2.52554	0.750239	-3.36631	0.000761804	0.00182962
BC002059	35.3303	-0.228085	0.307738	-0.741167	0.458592	0.542334
BC003965	427.902	-0.340946	0.159714	-2.13473	0.0327829	0.0550533
BC004004	391.865	0.542253	0.124578	4.35273	1.34453e-05	4.46651e-05
BC005537	1842.06	0.59676	0.167054	3.57226	0.000353916	0.000907127
BC005561	999.315	-0.6185	0.158682	-3.89774	9.70961e-05	0.000276795
BC005624	560.438	-0.0951922	0.0875026	-1.08788	0.276649	0.355198
BC006965	1550.78	0.602226	0.16115	3.73704	0.000186196	0.000504101
BC016548	13.4861	1.98056	0.625761	3.16505	0.00155056	0.0034943
BC016579	15.0557	1.01774	0.588607	1.72907	0.0837966	0.126439
BC017158	64.3215	-0.132566	0.31479	-0.421124	0.673665	0.739398
BC023719	207.174	0.346587	0.178158	1.94539	0.0517282	0.0826463
BC024063	18.2088	0.592739	0.379702	1.56106	0.118509	0.171593
BC024978	56.7986	-0.110978	0.330744	-0.33554	0.737218	0.793979
BC025920	13.615	-0.456386	0.534866	-0.85327	0.393509	0.477387
BC028528	38.1147	1.84567	0.451155	4.09099	4.29536e-05	0.000130793
BC029722	159.868	-0.286743	0.184212	-1.55659	0.119567	0.172856
BC030867	41.2711	-3.31196	0.561978	-5.89339	3.78347e-09	2.11518e-08
BC031181	608.328	0.664602	0.180544	3.68111	0.000232223	0.000616215
BC034090	29.2279	-0.823292	0.357822	-2.30084	0.0214006	0.0374631
BC035044	14.2355	-1.75578	0.674849	-2.60174	0.00927533	0.017732
BC037032	32.9174	-1.60237	0.458205	-3.49707	0.000470405	0.00117417
BC037039	17.8658	-1.52443	0.673223	-2.26438	0.0235507	0.0408235
BC037704	15.2408	-0.226039	0.570435	-0.396257	0.691916	0.755374
BC048403	25.1777	0.28869	0.441769	0.653486	0.513443	0.593572
BC048559	780.699	0.530833	0.186423	2.84746	0.00440699	0.0090152
BC049715	34.5492	-2.30835	0.544133	-4.24226	2.2128e-05	7.07254e-05
BC051226	36.4856	1.19743	0.352249	3.39938	0.000675386	0.00163892
BC052040	64.3115	-1.10199	0.358829	-3.07108	0.00213287	0.00468315
BC055324	51.6424	-3.15583	0.463156	-6.81376	9.50781e-12	7.36419e-11
BC065397	44.8844	-0.349874	0.286902	-1.21949	0.222657	0.294908
BC106179	14.8942	-0.944742	0.640438	-1.47515	0.140173	0.198628
Babam1	427.876	-0.725236	0.145034	-5.00046	5.71931e-07	2.36922e-06
Babam2	516.082	-0.082883	0.165089	-0.502051	0.615632	0.688762
Bace1	371.201	-0.388279	0.233228	-1.6648	0.0959517	0.142609
Bace2	90.0795	3.6949	0.396267	9.32426	1.11764e-20	2.14383e-19
Bach1	331.198	0.765503	0.269377	2.84175	0.00448665	0.00916383
Bach2	215.407	0.437493	0.23196	1.88608	0.0592846	0.0933191
Bad	303.129	-0.0353443	0.198316	-0.178222	0.858549	0.892596
Bag1	2096.24	-0.269542	0.149199	-1.8066	0.0708251	0.109049
Bag2	489.647	-0.885129	0.208767	-4.23979	2.23729e-05	7.14209e-05
Bag3	256.292	0.72843	0.259373	2.80843	0.0049784	0.0100614
Bag4	347.44	-0.973016	0.175661	-5.53917	3.03902e-08	1.51338e-07
Bag5	414.706	0.160231	0.207227	0.773215	0.439395	0.522703
Bag6	459.099	-0.177137	0.144826	-1.2231	0.221292	0.293336
Bahd1	115.885	1.64526	0.216358	7.6043	2.86441e-14	2.92752e-13
Baiap2	838.25	1.34134	0.184961	7.25198	4.10708e-13	3.69778e-12
Baiap2l1	96.6735	0.512717	0.343595	1.49221	0.135643	0.192962
Bak1	366.408	-0.213473	0.198375	-1.07611	0.28188	0.360959
Bambi	510.511	-0.559384	0.3088	-1.81148	0.0700669	0.10799
Banf1	1264.08	-1.01649	0.134575	-7.55331	4.24323e-14	4.27657e-13
Banp	305.504	0.411792	0.207668	1.98293	0.047375	0.076523
Bap1	290.477	-0.647665	0.173297	-3.7373	0.000186005	0.000503687
Bard1	115.882	-2.3072	0.353177	-6.53271	6.45912e-11	4.51862e-10
Barx2	1086.13	1.79195	0.255984	7.00023	2.55535e-12	2.1051e-11
Basp1	6699.63	0.724689	0.281444	2.57489	0.0100271	0.0190025
Batf	103.926	-0.731412	0.25171	-2.90577	0.00366351	0.00760972
Batf3	26.4417	2.90769	0.485748	5.98601	2.15056e-09	1.24595e-08
Bax	794.879	-0.345716	0.211636	-1.63354	0.102355	0.150807
Baz1a	1438.44	-0.307981	0.133401	-2.30868	0.0209612	0.0367628
Baz1b	2165.69	-0.822823	0.164367	-5.006	5.55736e-07	2.30871e-06
Baz2a	481.43	0.441173	0.145858	3.02468	0.00248895	0.00538814
Baz2b	2857.44	0.193037	0.14565	1.32535	0.185054	0.251703
Bbc3	113.216	0.717743	0.306546	2.34138	0.0192125	0.0340322
Bbip1	326.025	-0.124209	0.154975	-0.801481	0.422853	0.506804
Bbof1	14.3674	-1.87244	0.505632	-3.70316	0.000212927	0.000569402
Bbox1	106.093	5.76029	0.372975	15.4442	8.25805e-54	1.83105e-51
Bbs10	12.2527	-0.455399	0.555515	-0.819778	0.412343	0.496253
Bbs12	18.714	-0.390167	0.533141	-0.731827	0.464274	0.547915
Bbs2	69.7319	-0.187726	0.293292	-0.640064	0.522131	0.600907
Bbs4	153.142	-1.40093	0.157357	-8.90293	5.43892e-19	9.0871e-18
Bbs5	49.1425	0.164149	0.234573	0.699781	0.484064	0.566821
Bbs7	34.1627	-1.37677	0.375752	-3.66405	0.000248257	0.000655439
Bbs9	91.4117	0.404385	0.276133	1.46446	0.143068	0.202053
Bbx	762.54	-0.0340855	0.123856	-0.275202	0.783161	0.833494
Bcam	616.697	0.645792	0.213295	3.02769	0.00246427	0.00534088
Bcap29	247.07	-0.34423	0.260095	-1.32348	0.185677	0.252471
Bcap31	2028.76	0.183628	0.187395	0.979897	0.327137	0.409492
Bcar1	290.029	0.852565	0.144053	5.91842	3.25047e-09	1.83604e-08
Bcar3	88.1031	0.698606	0.295299	2.36575	0.0179934	0.032087
Bcas1	1201.15	-1.89852	0.197923	-9.59222	8.6211e-22	1.86415e-20
Bcas2	2009.5	-0.828437	0.151335	-5.47419	4.39527e-08	2.14149e-07
Bcas3	191.14	0.0539462	0.234885	0.229671	0.818348	0.860996
Bcat2	221.241	-0.942448	0.184514	-5.10773	3.26056e-07	1.40035e-06
Bccip	389.545	-0.230083	0.202537	-1.13601	0.255954	0.332149
Bcdin3d	176.026	-1.08587	0.194264	-5.58967	2.27503e-08	1.15178e-07
Bckdha	492.636	-0.352925	0.206291	-1.71081	0.0871157	0.130889
Bckdhb	198.414	-0.73057	0.223979	-3.26178	0.00110714	0.00257166
Bckdk	252.879	-0.598332	0.22611	-2.6462	0.00814023	0.0157298
Bcl10	613.306	0.122795	0.218913	0.560933	0.574843	0.650809
Bcl11a	1004.62	-0.380934	0.24263	-1.57002	0.116411	0.168932
Bcl11b	733.494	1.30419	0.611961	2.13117	0.0330752	0.0554687
Bcl2	464.563	0.454967	0.265492	1.71367	0.0865888	0.130193
Bcl2a1a	38.6267	5.17219	0.481879	10.7334	7.09605e-27	2.24771e-25
Bcl2a1b	99.5338	5.24864	0.850137	6.17388	6.66361e-10	4.11972e-09
Bcl2l1	222.345	1.52045	0.149738	10.1541	3.17774e-24	8.46665e-23
Bcl2l11	401.95	0.43526	0.231273	1.88202	0.0598334	0.0940907
Bcl2l12	208.651	-0.688991	0.156942	-4.39011	1.13293e-05	3.80417e-05
Bcl2l13	399.569	-0.36394	0.269644	-1.34971	0.17711	0.242106
Bcl2l14	842.658	-0.320362	0.235834	-1.35842	0.174331	0.238906
Bcl2l2	128.17	0.944114	0.240041	3.93314	8.38431e-05	0.000241541
Bcl3	259.53	0.490919	0.210923	2.32747	0.01994	0.0351604
Bcl6	173.62	2.02617	0.195919	10.3419	4.55519e-25	1.30682e-23
Bcl6b	10.7508	0.324319	0.421525	0.769394	0.441659	0.524919
Bcl7a	580.746	-0.225245	0.188603	-1.19428	0.232369	0.305789
Bcl7b	501.362	-0.109272	0.163589	-0.667968	0.504154	0.585057
Bcl7c	968.719	-0.974402	0.1706	-5.71161	1.11912e-08	5.92725e-08
Bcl9	162.544	0.761333	0.16634	4.57696	4.71786e-06	1.69465e-05
Bcl9l	1306.83	0.503277	0.124893	4.02968	5.58522e-05	0.000166437
Bclaf1	12743.8	-0.525517	0.196045	-2.68059	0.00734928	0.0143433
Bclaf3	265.358	-0.373669	0.183398	-2.03748	0.0416024	0.0682094
Bcor	424.599	-0.237638	0.17163	-1.3846	0.166176	0.229388
Bcorl1	154.349	0.511861	0.200362	2.55468	0.0106285	0.020006
Bcr	206.009	1.1145	0.247392	4.50498	6.63801e-06	2.32188e-05
Bcs1l	91.2922	-0.789336	0.281895	-2.80011	0.00510854	0.0102768
Bdh1	176.483	-0.903611	0.322146	-2.80497	0.00503211	0.0101545
Bdkrb2	10.9057	-2.30078	0.826484	-2.78382	0.00537226	0.010761
Bdnf	23.4355	-0.255481	0.709094	-0.360292	0.718629	0.77843
Bdp1	1273.94	-0.168105	0.169781	-0.990126	0.322112	0.404186
Becn1	657.045	0.0695227	0.120389	0.577484	0.563613	0.640283
Begain	27.4739	-2.47634	0.804767	-3.07709	0.00209033	0.00460133
Bend3	257.154	-0.970643	0.276558	-3.50973	0.000448563	0.00112373
Bend4	31.859	-0.621475	0.468482	-1.32657	0.184651	0.251259
Bend5	101.309	-0.98713	0.381206	-2.58949	0.00961174	0.0182896
Bend7	186.119	0.49619	0.335376	1.4795	0.139006	0.197103
Bet1	314.494	-0.19168	0.155987	-1.22882	0.219138	0.290953
Bet1l	315.043	0.528755	0.208334	2.53802	0.0111482	0.0209092
Bex1	27.8031	-3.85374	0.995958	-3.86938	0.000109113	0.00030803
Bex2	93.3689	-6.15964	0.910603	-6.76436	1.33904e-11	1.0244e-10
Bex3	2017.22	-2.30259	0.192514	-11.9606	5.71468e-33	3.00239e-31
Bfar	251.703	0.122994	0.173502	0.708888	0.478394	0.561488
Bglap3	316.103	2.02403	1.47345	1.37367	0.169545	0.233375
Bgn	495.708	3.70824	0.56618	6.54958	5.76992e-11	4.06254e-10
Bhlhb9	268.884	-1.30398	0.248303	-5.25157	1.50808e-07	6.80769e-07
Bhlhe40	2101.99	-0.577543	0.180682	-3.19646	0.00139125	0.00316583
Bhlhe41	1806.94	2.30321	0.271445	8.48496	2.15785e-17	3.08513e-16
Bicc1	37.1187	5.27071	0.648069	8.13295	4.18976e-16	5.27301e-15
Bicd1	67.9609	1.31195	0.644972	2.03411	0.0419403	0.068729
Bicd2	474.09	0.764625	0.187562	4.07665	4.56897e-05	0.00013852
Bicdl1	34.1089	0.79325	0.445167	1.78191	0.0747631	0.114392
Bicdl2	93.0451	0.992312	0.317993	3.12055	0.00180515	0.00401957
Bicra	121.153	0.307814	0.207085	1.48642	0.137169	0.194837
Bicral	113.089	0.672956	0.156069	4.31192	1.6184e-05	5.30523e-05
Bid	584.391	-0.664277	0.210053	-3.16242	0.00156465	0.00352424
Bik	216.688	1.63579	0.227644	7.18572	6.68559e-13	5.85023e-12
Bin1	296.27	0.214637	0.397419	0.540078	0.589144	0.664425
Bin2	49.0094	3.63325	0.443947	8.18397	2.74651e-16	3.51564e-15
Bin3	333.406	0.237371	0.243055	0.976614	0.32876	0.411053
Birc2	380.273	0.473554	0.151684	3.12197	0.00179644	0.00400222
Birc3	181.027	1.94423	0.131429	14.7929	1.62674e-49	2.83747e-47
Birc5	611.984	-3.71258	0.424305	-8.74978	2.13773e-18	3.3898e-17
Birc6	1238.62	0.135043	0.138207	0.977105	0.328517	0.410854
Bivm	171.111	0.0201646	0.176275	0.114393	0.908926	0.930988
Blcap	154.452	0.693591	0.219172	3.1646	0.00155298	0.00349916
Blm	196.891	-3.04732	0.377133	-8.08022	6.46494e-16	7.96067e-15
Blmh	881.733	-1.13457	0.178216	-6.36629	1.93661e-10	1.26547e-09
Blnk	179.404	0.243637	0.173196	1.40671	0.159513	0.221901
Bloc1s1	94.2561	1.01209	0.243435	4.15756	3.21663e-05	9.99999e-05
Bloc1s2	583.867	-0.593479	0.192728	-3.07936	0.00207446	0.00457178
Bloc1s3	95.8859	0.623829	0.258018	2.41777	0.0156158	0.0282593
Bloc1s4	310.181	-0.188534	0.188055	-1.00255	0.31608	0.397822
Bloc1s5	154.573	-0.364819	0.242315	-1.50556	0.132181	0.188797
Bloc1s6	296.146	0.413417	0.139372	2.96629	0.00301414	0.00638868
Blvra	265.737	-0.392477	0.183553	-2.13821	0.0324994	0.0546479
Blvrb	393.562	1.04244	0.385736	2.70247	0.00688272	0.0135053
Blzf1	303.215	0.0122376	0.1654	0.0739876	0.94102	0.956521
Bmf	135.273	2.29453	0.18804	12.2024	3.01929e-34	1.74772e-32
Bmi1	300.058	0.869353	0.201549	4.31337	1.60788e-05	5.27308e-05
Bmp1	264.22	0.68823	0.189087	3.63975	0.000272901	0.000714447
Bmp2k	546.74	0.00414543	0.208567	0.0198758	0.984142	0.988373
Bmp3	11.636	-2.78778	0.742119	-3.75651	0.000172298	0.000470171
Bmp7	598.825	-1.91552	0.289402	-6.61889	3.61913e-11	2.62302e-10
Bmpr1a	774.801	0.690025	0.0976476	7.06648	1.58908e-12	1.33601e-11
Bmpr2	1032.8	0.903848	0.152372	5.93185	2.99541e-09	1.70161e-08
Bms1	1268.05	-1.08803	0.179673	-6.05561	1.39882e-09	8.31413e-09
Bmt2	217.019	0.587064	0.220529	2.66206	0.00776629	0.0150762
Bmx	92.2274	1.20173	0.478719	2.5103	0.0120628	0.0224634
Bmyc	650.027	-0.902867	0.205345	-4.39683	1.09844e-05	3.69498e-05
Bnc1	18.5093	0.382122	0.695353	0.549537	0.582637	0.658209
Bnip1	115.245	-0.90881	0.242715	-3.74435	0.000180859	0.000491278
Bnip2	939.826	0.0287128	0.116057	0.247403	0.804596	0.8506
Bnip3	585.969	-1.79322	0.335927	-5.33814	9.39074e-08	4.38123e-07
Bnip3l	2220.02	-0.35641	0.163114	-2.18503	0.0288865	0.0491601
Bnipl	99.9579	1.2574	0.285035	4.41139	1.02708e-05	3.47641e-05
Boc	142.574	0.415108	0.278175	1.49225	0.135633	0.192962
Bod1	546.058	-0.198472	0.175168	-1.13304	0.257199	0.333467
Bod1l	1941.92	-0.36456	0.11941	-3.053	0.00226568	0.00494405
Bok	380.254	-0.458935	0.234067	-1.9607	0.049914	0.0801097
Bola1	701.597	-0.814186	0.18405	-4.42373	9.70133e-06	3.30072e-05
Bola2	1831.68	-1.13608	0.155619	-7.3004	2.86919e-13	2.63032e-12
Bola3	1056.78	-0.851986	0.135247	-6.29947	2.98659e-10	1.91429e-09
Bop1	518.83	-0.899886	0.144195	-6.24077	4.35435e-10	2.73995e-09
Bora	167.345	-2.82469	0.327417	-8.62719	6.28765e-18	9.58684e-17
Borcs5	274.288	-0.066955	0.1973	-0.339357	0.734341	0.791844
Borcs6	159.529	0.29149	0.260905	1.11723	0.263897	0.341137
Borcs7	105.517	0.0525344	0.283999	0.184981	0.853244	0.889229
Borcs8	545.504	-0.0983971	0.234385	-0.41981	0.674625	0.740017
Bpgm	285.798	0.332096	0.212594	1.56212	0.118261	0.17129
Bphl	297.362	-0.157358	0.187811	-0.837854	0.402112	0.485818
Bpnt1	249.831	-0.0721074	0.293645	-0.24556	0.806023	0.851453
Bptf	1865.77	0.156577	0.114635	1.36588	0.171978	0.236002
Braf	357.746	0.67656	0.255663	2.6463	0.00813778	0.0157274
Brap	578.286	0.376166	0.167118	2.25091	0.0243913	0.0421572
Brat1	88.0466	0.398959	0.260786	1.52983	0.126058	0.181139
Brca1	61.7655	-3.15034	0.410897	-7.66699	1.76083e-14	1.84281e-13
Brca2	249.91	-2.39949	0.29918	-8.0202	1.05577e-15	1.27178e-14
Brcc3	356.774	-0.237866	0.34742	-0.684663	0.493556	0.575381
Brd1	2287.99	-0.0249148	0.0769697	-0.323696	0.746168	0.801756
Brd2	1350.75	0.470322	0.0913456	5.14882	2.62133e-07	1.14224e-06
Brd3	1558.31	-0.251531	0.131221	-1.91685	0.055257	0.0876316
Brd4	883.379	0.0724044	0.0974775	0.742781	0.457615	0.541472
Brd7	1176.62	-0.710754	0.137465	-5.17043	2.33562e-07	1.02395e-06
Brd8	1563.28	-0.83532	0.195908	-4.26384	2.00939e-05	6.48899e-05
Brd9	576.67	-0.628635	0.182524	-3.44413	0.000572901	0.0014101
Brdt	46.8492	2.07951	0.354756	5.86181	4.57858e-09	2.53694e-08
Brf1	216.573	-0.139334	0.174951	-0.796415	0.425791	0.509632
Brf2	134.074	-0.686761	0.212825	-3.22688	0.00125147	0.00287626
Bri3	2920.43	0.153455	0.229458	0.668772	0.503641	0.584617
Bri3bp	1329.45	-2.01023	0.239891	-8.37978	5.30264e-17	7.30971e-16
Bricd5	66.7196	0.0170262	0.272635	0.0624505	0.950204	0.963535
Brip1	130.587	-3.38608	0.37676	-8.98736	2.53243e-19	4.31371e-18
Brip1os	298.766	-0.285413	0.117222	-2.4348	0.0149	0.0270724
Brix1	1833.41	-0.788342	0.124082	-6.35339	2.10622e-10	1.37083e-09
Brk1	2631.53	-0.309571	0.168555	-1.83661	0.0662673	0.102836
Brms1	256.196	0.0654484	0.150388	0.435196	0.66342	0.73043
Brms1l	105.113	-0.0325309	0.234885	-0.138497	0.889847	0.916757
Brox	328.647	0.718649	0.197295	3.64251	0.000269996	0.000707691
Brpf1	519.87	-0.43174	0.18023	-2.39549	0.0165981	0.0298224
Brpf3	68.5456	-0.379433	0.286275	-1.32542	0.185033	0.2517
Brsk1	31.3494	-0.219232	0.547279	-0.400585	0.688725	0.752707
Brwd1	702.816	-0.0217945	0.170661	-0.127707	0.898381	0.92315
Brwd3	544.138	-0.456712	0.12702	-3.59558	0.000323673	0.000835926
Bscl2	136.142	0.763002	0.286983	2.6587	0.00784421	0.0152184
Bsdc1	373.648	0.214306	0.0962479	2.22661	0.0259735	0.0446206
Bsg	10241	-0.749498	0.188764	-3.97056	7.17034e-05	0.000209896
Bsn	13.3475	-1.50718	0.705596	-2.13605	0.0326757	0.0549015
Bspry	381.565	0.415529	0.236473	1.75719	0.0788853	0.119886
Bst1	144.599	1.77769	0.403931	4.40099	1.0776e-05	3.63049e-05
Bst2	2339.58	2.98153	0.432907	6.88723	5.68882e-12	4.51859e-11
Btaf1	323.815	0.226015	0.315888	0.715493	0.474305	0.557157
Btbd1	211.43	1.14868	0.272861	4.20976	2.55642e-05	8.07225e-05
Btbd10	204.572	0.26425	0.254722	1.0374	0.299547	0.380233
Btbd11	36.0192	-1.57321	0.422267	-3.72561	0.00019484	0.000525329
Btbd17	16.7433	0.839844	0.702504	1.1955	0.231892	0.305284
Btbd19	51.719	0.464517	0.35492	1.30879	0.190604	0.257857
Btbd2	203.099	-0.504343	0.200406	-2.51661	0.0118491	0.0221114
Btbd3	606.689	0.552532	0.231263	2.38919	0.0168856	0.0302765
Btbd6	85.8497	0.266529	0.244685	1.08927	0.276033	0.354512
Btbd7	1170.38	0.348559	0.114959	3.03202	0.00242919	0.00527097
Btbd8	86.6179	1.02058	0.355168	2.87352	0.00405926	0.00836666
Btbd9	225.978	0.501277	0.190459	2.63194	0.00848989	0.0163523
Btc	102.344	1.6919	0.425781	3.97363	7.07844e-05	0.000207345
Btd	55.3395	0.558628	0.387283	1.44243	0.149181	0.209353
Btf3	11103.2	-1.12392	0.139685	-8.0461	8.54753e-16	1.04114e-14
Btf3l4	135.145	0.103625	0.230753	0.449073	0.653379	0.722344
Btg1	2676.25	1.26938	0.176644	7.18607	6.66809e-13	5.84273e-12
Btg2	3862.09	0.518646	0.22128	2.34385	0.019086	0.0338245
Btg3	775.08	-0.0124606	0.146477	-0.0850688	0.932207	0.949333
Btn1a1	19.4411	2.86187	0.356075	8.03727	9.18634e-16	1.11274e-14
Btrc	121.46	-0.295062	0.331598	-0.889817	0.373564	0.457239
Bub1	253.416	-3.91947	0.407404	-9.62059	6.54526e-22	1.42709e-20
Bub1b	408.471	-4.6328	0.271893	-17.039	4.21657e-65	1.77939e-62
Bub3	721.924	-0.976733	0.144912	-6.74016	1.58217e-11	1.20058e-10
Bud13	173.876	-0.516874	0.158809	-3.25468	0.0011352	0.00263076
Bud23	609.759	-1.13359	0.127818	-8.86875	7.39694e-19	1.21872e-17
Bud31	1231.26	-0.598861	0.161325	-3.71213	0.000205519	0.000551395
Bvht	42.0605	0.53668	0.309939	1.73156	0.0833513	0.125854
Bysl	176.41	-1.03322	0.201336	-5.13182	2.86948e-07	1.24176e-06
Bzw1	3938.16	-0.833392	0.0973927	-8.55703	1.15812e-17	1.70341e-16
Bzw2	4253.37	-0.867804	0.137384	-6.31663	2.67326e-10	1.72189e-09
C030006K11Rik	120.969	-0.948592	0.282329	-3.35988	0.000779751	0.00186689
C030014I23Rik	41.5017	1.92109	0.533868	3.59844	0.000320127	0.000827648
C030034I22Rik	36.0771	-0.543348	0.212469	-2.5573	0.0105489	0.0198733
C030034L19Rik	22.3745	-1.68945	0.758107	-2.22852	0.0258461	0.0444192
C030037D09Rik	21.6319	-0.0670135	0.453033	-0.147922	0.882404	0.910667
C130013H08Rik	24.5535	0.985211	0.473196	2.08204	0.0373392	0.0618866
C130021I20Rik	81.2088	1.29314	0.371527	3.48061	0.000500268	0.00124373
C130036L24Rik	87.1811	-0.943577	0.183771	-5.13453	2.82856e-07	1.22527e-06
C1d	685.771	-0.243096	0.0730493	-3.32784	0.000875226	0.00207573
C1galt1	774.085	0.878841	0.159925	5.49532	3.89998e-08	1.91013e-07
C1galt1c1	201.357	1.19979	0.190246	6.30651	2.85399e-10	1.83379e-09
C1qa	623.525	4.63487	1.91996	2.41405
C1qb	354.024	4.51998	2.01668	2.2413	0.0250067	0.0431125
C1qbp	2788.51	-1.86166	0.178395	-10.4356	1.70536e-25	5.00215e-24
C1qc	276.781	4.65719	2.60648	1.78678	0.0739736	0.113362
C1ql1	13.0208	-1.69347	0.731337	-2.31557	0.0205816	0.036165
C1ql2	33.1707	-2.42981	0.649854	-3.73901	0.000184747	0.000501016
C1ql4	184.591	-1.27608	0.263	-4.85203	1.22203e-06	4.82252e-06
C1qtnf1	337.545	2.7252	0.266823	10.2135	1.72513e-24	4.72137e-23
C1qtnf12	717.072	-1.20633	0.188267	-6.40753	1.479e-10	9.83645e-10
C1qtnf4	240.265	-0.139516	0.333237	-0.418668	0.675459	0.740621
C1qtnf6	42.9497	0.900672	0.524307	1.71783	0.0858271	0.12918
C1ra	114.27	2.4326	0.3677	6.61572	3.69739e-11	2.66791e-10
C1rb	61.5932	2.32492	0.408891	5.68593	1.30102e-08	6.81208e-08
C1rl	39.4456	0.0611638	0.386207	0.158371	0.874165	0.904089
C1s1	268.91	2.81574	0.35004	8.04406	8.69115e-16	1.05667e-14
C1s2	40.8367	2.7871	0.448035	6.22071	4.94904e-10	3.09777e-09
C230038L03Rik	12.5134	-0.982872	0.477603	-2.05793	0.0395971	0.0652652
C2cd2	130.054	1.81663	0.270166	6.72411	1.76673e-11	1.33289e-10
C2cd2l	91.356	1.59735	0.229089	6.97259	3.11154e-12	2.53931e-11
C2cd3	131.233	-0.330011	0.317612	-1.03904	0.298788	0.379379
C2cd4b	351.181	-1.58089	0.563704	-2.80447	0.00503997	0.010167
C2cd5	454.372	-0.907556	0.310564	-2.92228	0.00347477	0.00726497
C3	324.092	5.48126	0.693532	7.9034	2.71389e-15	3.11704e-14
C330007P06Rik	367.753	-0.298616	0.184187	-1.62126	0.104961	0.154005
C330011M18Rik	18.5817	0.403692	0.278209	1.45104	0.146769	0.206455
C330013E15Rik	34.4424	0.0656543	0.277875	0.236273	0.813221	0.857188
C330018D20Rik	75.7281	0.0576295	0.136055	0.423575	0.671876	0.737929
C330021F23Rik	15.5435	-1.73772	0.651752	-2.66622	0.00767086	0.0149065
C3ar1	72.1172	5.00858	1.23199	4.06544	4.79417e-05	0.000144777
C430042M11Rik	30.9217	-0.708083	0.269368	-2.62868	0.00857157	0.0164975
C430049B03Rik	221.67	-0.753065	0.426498	-1.7657	0.0774468	0.118029
C4b	177.545	3.96739	0.658549	6.02444	1.69695e-09	9.97732e-09
C530008M17Rik	21.9682	-2.86629	0.816137	-3.51202	0.000444716	0.00111558
C630043F03Rik	32.148	-0.731945	0.369138	-1.98285	0.0473842	0.0765283
C730002L08Rik	44.315	-3.93518	0.765928	-5.13779	2.77988e-07	1.20632e-06
C730034F03Rik	73.7861	-0.85884	0.490299	-1.75167	0.0798312	0.121197
C77080	409.686	1.47807	0.181794	8.13047	4.27644e-16	5.36379e-15
C87436	297.696	-0.0960689	0.1766	-0.54399	0.586448	0.661886
C920021L13Rik	53.3021	0.703027	0.289734	2.42646	0.015247	0.0276569
C9orf72	79.3292	1.10266	0.296686	3.7166	0.000201921	0.000542966
CAAA01118383.1	213.111	0.0954399	0.196854	0.484827	0.627799	0.699027
CAAA01147332.1	57.3074	1.71758	0.380483	4.51422	6.35494e-06	2.23002e-05
Caap1	227.996	-0.131278	0.159592	-0.822588	0.410742	0.494849
Cab39	756.645	0.4763	0.12481	3.81621	0.000135515	0.000376632
Cab39l	603.548	0.596334	0.145254	4.10546	4.03503e-05	0.000123332
Cabcoco1	160.486	-1.54317	0.259296	-5.95139	2.65868e-09	1.52214e-08
Cabin1	277.914	0.0412281	0.193964	0.212556	0.831673	0.871801
Cables1	68.8318	-0.345887	0.272288	-1.2703	0.203978	0.273266
Cables2	153.996	0.42863	0.213862	2.00423	0.0450452	0.0731844
Cacfd1	191.61	0.541541	0.221392	2.44608	0.0144421	0.0263429
Cachd1	68.2223	-0.194027	0.331645	-0.585044	0.558518	0.635849
Cacna1a	98.7951	0.0609333	0.290701	0.209608	0.833974	0.873724
Cacna1d	40.4166	0.622113	0.410732	1.51464	0.129862	0.185915
Cacnb1	33.0425	1.30908	0.456443	2.86801	0.00413065	0.00849241
Cacnb3	520.535	-0.0458426	0.183463	-0.249874	0.802685	0.849367
Cacng4	21.7782	-0.473761	0.479417	-0.988203	0.323053	0.405156
Cactin	145.956	-0.350305	0.220437	-1.58914	0.112029	0.163303
Cacul1	222.256	0.320655	0.234997	1.3645	0.172409	0.23652
Cacybp	2552.58	-1.06476	0.1829	-5.82155	5.83043e-09	3.20343e-08
Cad	421.305	-2.56023	0.15791	-16.2132	4.06582e-59	1.29729e-56
Cadm1	2113.4	-0.351529	0.219978	-1.59802	0.110038	0.160786
Cadm4	94.1612	2.78746	0.258521	10.7823	4.17128e-27	1.34406e-25
Cadps2	142.571	2.15158	0.401943	5.35296	8.65289e-08	4.06015e-07
Cage1	69.3988	0.408492	0.293494	1.39182	0.163977	0.227023
Calcoco1	482.015	1.17676	0.146333	8.04168	8.86172e-16	1.07541e-14
Cald1	7196.32	0.383721	0.169785	2.26004	0.0238186	0.041249
Calhm5	35.9498	1.67145	0.671144	2.49045	0.012758	0.0236102
Calhm6	31.0298	3.73981	0.477802	7.82712	4.9919e-15	5.53893e-14
Calm1	10276.7	-0.03565	0.13063	-0.272907	0.784924	0.834964
Calm2	7255.11	-0.261881	0.118991	-2.20085	0.0277467	0.0473744
Calm3	1818.62	-0.758375	0.108939	-6.96143	3.36826e-12	2.74027e-11
Calml3	167.279	1.93846	0.432	4.48719	7.21699e-06	2.51031e-05
Calr	5239.77	-0.0853398	0.164662	-0.518273	0.604268	0.678252
Calr3	11.4986	0.520994	0.60863	0.856012	0.391991	0.475875
Calu	1832.64	-0.0559888	0.0621187	-0.90132	0.367418	0.451109
Camk1	319.292	0.931608	0.285653	3.26132	0.00110893	0.00257537
Camk1d	98.6546	1.86633	0.287356	6.49483	8.31282e-11	5.72359e-10
Camk2d	73.7652	2.56985	0.546768	4.70007	2.60075e-06	9.73475e-06
Camk2g	367.411	-0.278074	0.137123	-2.02791	0.0425691	0.0696633
Camk2n1	148.288	3.49727	0.343964	10.1675	2.76789e-24	7.41999e-23
Camk2n2	12.9274	-0.472773	0.605423	-0.780898	0.434862	0.518065
Camk4	26.4937	-1.98349	0.503194	-3.94179	8.08759e-05	0.000233765
Camkk1	47.723	-0.306387	0.253438	-1.20893	0.226691	0.299432
Camkk2	374.048	0.0706118	0.163633	0.431526	0.666086	0.732801
Camkmt	37.1966	-0.395604	0.367393	-1.07679	0.281575	0.360699
Camkv	16.2587	-1.89644	0.683255	-2.7756	0.00551004	0.0110134
Caml	467.377	-0.000624105	0.154392	-0.00404234	0.996775	0.997537
Camsap1	397.076	-0.415715	0.174332	-2.38461	0.0170973	0.0306267
Camsap2	483.51	0.29676	0.18717	1.58551	0.11285	0.164326
Camsap3	265.836	0.336373	0.205609	1.63599	0.101842	0.150154
Camta1	240.291	0.317774	0.136233	2.33257	0.0196705	0.0347391
Camta2	80.1795	0.96605	0.173782	5.55898	2.7135e-08	1.36008e-07
Cand1	388.377	-0.254571	0.195213	-1.30406	0.192212	0.259737
Cand2	158.968	-1.19185	0.347155	-3.4332	0.000596491	0.00145993
Cant1	294.427	0.450036	0.160477	2.80435	0.00504175	0.0101687
Canx	3830.76	-0.0620211	0.187083	-0.331517	0.740254	0.796841
Cap1	1332.23	0.66595	0.161682	4.1189	3.8069e-05	0.000116927
Cap2	21.3692	-2.26777	0.498013	-4.55364	5.27264e-06	1.87896e-05
Capg	2831.28	0.999393	0.28958	3.45118	0.000558142	0.0013774
Capn1	163.9	1.13301	0.186132	6.08711	1.14964e-09	6.93069e-09
Capn10	102.097	-0.295809	0.177784	-1.66387	0.0961391	0.142855
Capn12	20.097	1.30893	0.574115	2.2799	0.0226134	0.0393546
Capn15	206.331	0.279355	0.218814	1.27668	0.201716	0.270568
Capn2	479.706	0.673431	0.140996	4.77624	1.786e-06	6.87797e-06
Capn5	46.8235	0.979645	0.442097	2.2159	0.026698	0.0457571
Capn6	38.8516	-2.44624	0.753691	-3.24568	0.00117172	0.00270917
Capn7	290.981	0.352803	0.164695	2.14216	0.0321806	0.0541672
Capns1	3297.23	-0.0676942	0.160636	-0.421414	0.673453	0.739275
Capns2	22.4431	1.4513	0.514745	2.81945	0.00481053	0.00974472
Caprin1	2478.55	-0.4472	0.180915	-2.47188	0.0134406	0.0247127
Caprin2	120.302	-1.484	0.547173	-2.71212	0.00668534	0.0131614
Capsl	67.6266	2.24407	0.555815	4.03744	5.40372e-05	0.000161471
Capza1	912.983	0.0911425	0.170283	0.535243	0.592482	0.6677
Capza2	2299.28	0.144108	0.100759	1.43022	0.152654	0.213472
Capzb	1810.07	0.0871198	0.190329	0.457732	0.647145	0.716967
Car12	732.39	-1.13674	0.134289	-8.4649	2.56374e-17	3.63367e-16
Car13	101.618	-0.6097	0.46779	-1.30336	0.19245	0.259933
Car2	1605.05	-0.397534	0.331139	-1.20051	0.229943	0.303054
Car5a	10.0899	-1.84978	0.777558	-2.37897	0.0173612	0.0310569
Car5b	170.813	1.50576	0.286491	5.25589	1.47314e-07	6.66147e-07
Car6	23.5814	-0.0406165	0.811901	-0.0500264	0.960101	0.970337
Car8	246.501	-0.611688	0.245687	-2.4897	0.012785	0.0236535
Car9	45.4801	-1.54862	0.450545	-3.43722	0.000587719	0.00144169
Card10	104.848	0.596481	0.125839	4.74003	2.13685e-06	8.13808e-06
Card11	51.2906	1.54272	0.472715	3.26353	0.00110034	0.00255769
Card14	45.6029	3.29781	0.470869	7.00367	2.49345e-12	2.0567e-11
Card19	305.999	1.67544	0.229041	7.31502	2.57342e-13	2.3775e-12
Card6	264.311	-0.0342436	0.287835	-0.11897	0.9053	0.928436
Carf	100.031	0.175307	0.26058	0.672757	0.501102	0.581979
Carhsp1	481.792	-0.409339	0.168956	-2.42276	0.0154031	0.0279129
Carm1	444.048	-0.468448	0.190064	-2.46469	0.0137131	0.0251464
Carmil1	343.429	0.89344	0.262411	3.40474	0.000662274	0.00161038
Carmil2	17.1172	-2.38602	0.67644	-3.52732	0.000419782	0.00106036
Carmn	13.0761	0.400027	0.585054	0.683744	0.494137	0.57573
Carnmt1	414.206	-0.625946	0.14831	-4.22051	2.43749e-05	7.72836e-05
Cars	162.928	-0.0247719	0.218636	-0.113302	0.909791	0.931728
Cars2	229.242	-0.616812	0.18632	-3.3105	0.000931305	0.0021944
Cartpt	684.983	8.77409	3.236	2.7114	0.00669991	0.0131842
Casc1	13.3263	-1.01052	0.567338	-1.78116	0.0748866	0.114567
Casc3	588.753	-0.449569	0.139499	-3.22275	0.00126967	0.00291248
Casc4	602.271	-0.529089	0.194919	-2.7144	0.00663963	0.0130793
Casd1	307.146	0.0303565	0.136596	0.222235	0.824131	0.865966
Cask	345.087	0.513265	0.211756	2.42385	0.0153569	0.0278408
Caskin2	70.7348	-0.146875	0.336821	-0.436062	0.662792	0.729975
Casp1	289.454	2.26123	0.270204	8.36858	5.8315e-17	7.99662e-16
Casp12	124.569	4.9667	0.678435	7.32082	2.46456e-13	2.28339e-12
Casp2	327.564	-0.241111	0.105748	-2.28006	0.0226041	0.0393437
Casp3	649.156	-0.28471	0.163741	-1.73878	0.0820727	0.12421
Casp4	117.023	3.79871	0.570959	6.65321	2.86769e-11	2.11472e-10
Casp6	279.188	-0.123408	0.202362	-0.609839	0.541968	0.619663
Casp7	137.858	0.460808	0.14459	3.18701	0.00143754	0.00326432
Casp8	705.671	0.185941	0.18673	0.995769	0.319362	0.401566
Casp8ap2	686.146	-0.467072	0.203053	-2.30025	0.0214341	0.0375068
Casp9	69.538	0.381199	0.295045	1.29201	0.196355	0.264353
Casq1	17.2413	-4.67805	1.11728	-4.187	2.82672e-05	8.88708e-05
Cast	1916.9	1.03083	0.233978	4.40569	1.05449e-05	3.55904e-05
Castor1	41.097	-1.20112	0.409797	-2.93101	0.00337859	0.00708654
Castor2	86.275	2.08262	0.285317	7.29932	2.89233e-13	2.64968e-12
Casz1	701.171	2.03466	0.254283	8.00158	1.22834e-15	1.46884e-14
Cat	761.202	0.354501	0.155184	2.28438	0.022349	0.0389514
Catsper2	36.7298	0.368841	0.27775	1.32796	0.184191	0.250711
Catsperz	452.194	-5.00699	0.362271	-13.8211	1.90119e-43	2.10774e-41
Cav1	225.309	-0.383976	0.298001	-1.2885	0.197571	0.265771
Cav2	437.86	-0.275974	0.323596	-0.852834	0.393751	0.477569
Cavin1	317.079	0.220852	0.214669	1.02881	0.303571	0.384482
Cavin2	375.448	-0.490675	0.326274	-1.50388	0.132613	0.189352
Cavin3	533.99	0.327717	0.328555	0.997449	0.318547	0.400618
Cavin4	25.9039	-1.17826	0.840269	-1.40225	0.160841	0.223463
Cbarp	101.575	0.917827	0.314468	2.91866	0.00351534	0.00734173
Cbfa2t2	215.489	-0.234268	0.212024	-1.10491	0.269198	0.346892
Cbfa2t3	78.8021	0.522335	0.467043	1.11839	0.263401	0.340563
Cbfb	886.145	0.123094	0.124147	0.991517	0.321433	0.403672
Cbl	1008.56	0.197421	0.143675	1.37408	0.169417	0.233222
Cblb	127.442	0.376486	0.355666	1.05854	0.289811	0.369703
Cblc	332.163	0.905705	0.208751	4.33868	1.4334e-05	4.74367e-05
Cbll1	543.918	-0.34419	0.116838	-2.94587	0.00322048	0.00677991
Cbr1	800.794	-0.710934	0.210885	-3.37119	0.000748447	0.00180117
Cbr2	155.611	-2.8014	0.277681	-10.0885	6.20829e-24	1.60508e-22
Cbr3	379.537	-1.94606	0.228647	-8.51119	1.72153e-17	2.46942e-16
Cbr4	173.219	-0.499195	0.229146	-2.1785	0.029369	0.0498709
Cbs	13.1954	-2.13244	0.63852	-3.33966	0.000838821	0.00199735
Cbwd1	203.314	-0.947228	0.221484	-4.27673	1.89659e-05	6.14444e-05
Cbx1	2192.96	-0.793097	0.0862	-9.20067	3.55739e-20	6.50879e-19
Cbx2	152.965	-0.0979097	0.224048	-0.437002	0.66211	0.729342
Cbx3	4676.58	-0.820439	0.145223	-5.64952	1.60894e-08	8.30678e-08
Cbx4	522.54	0.0412216	0.161132	0.255825	0.798086	0.845664
Cbx5	1651.76	-2.18014	0.16194	-13.4626	2.5952e-41	2.53361e-39
Cbx6	512.017	-0.673124	0.222012	-3.03192	0.00243002	0.0052719
Cbx7	116.713	1.45531	0.272684	5.33698	9.45072e-08	4.40607e-07
Cbx8	124.457	0.0621344	0.309402	0.200821	0.840839	0.879074
Cby1	459.325	-0.904618	0.184837	-4.89415	9.8733e-07	3.94751e-06
Cc2d1a	124.683	0.407511	0.245443	1.66031	0.0968528	0.143817
Cc2d1b	182.182	-0.278025	0.231374	-1.20163	0.229509	0.302573
Cc2d2a	130.448	-0.653093	0.222872	-2.93035	0.00338578	0.00709706
Ccar1	2019.6	-0.500202	0.110928	-4.50926	6.50532e-06	2.27913e-05
Ccar2	202.983	-0.976877	0.16653	-5.86607	4.46242e-09	2.47782e-08
Ccdc102a	87.304	-0.398512	0.280457	-1.42094	0.155334	0.216848
Ccdc107	345.021	0.228757	0.186208	1.2285	0.21926	0.291074
Ccdc112	107.704	0.187538	0.213784	0.877233	0.38036	0.464336
Ccdc115	508.117	-0.667645	0.203959	-3.27343	0.00106252	0.00247637
Ccdc117	174.248	-0.219846	0.196066	-1.12129	0.262166	0.339234
Ccdc12	713.28	0.054654	0.177357	0.308158	0.757962	0.811429
Ccdc120	151.809	0.716873	0.246863	2.90394	0.00368504	0.00765081
Ccdc122	211.643	-0.713491	0.258213	-2.76318	0.00572407	0.011408
Ccdc124	844.377	-0.909167	0.144606	-6.28719	3.23266e-10	2.06593e-09
Ccdc125	66.08	-1.1096	0.42775	-2.59405	0.00948528	0.0180805
Ccdc126	187.115	0.748079	0.226865	3.29747	0.000975599	0.00229011
Ccdc127	756.285	-0.302967	0.144229	-2.1006	0.0356761	0.0594617
Ccdc13	46.2352	-0.0156746	0.409525	-0.0382751	0.969468	0.976786
Ccdc130	117.741	0.0892118	0.102056	0.874143	0.382041	0.466131
Ccdc134	98.3324	-0.617967	0.187491	-3.29598	0.000980806	0.00230192
Ccdc136	49.5641	0.0551507	0.228069	0.241815	0.808923	0.853758
Ccdc137	298.293	-0.985276	0.291486	-3.38018	0.000724372	0.00174774
Ccdc138	167.952	-1.25201	0.381874	-3.2786	0.00104324	0.00243492
Ccdc14	37.4139	-1.87916	0.490854	-3.82835	0.000129004	0.000359223
Ccdc141	380.402	4.46993	0.433524	10.3107	6.3049e-25	1.78144e-23
Ccdc142os	12.4083	-0.792212	0.386351	-2.0505	0.0403158	0.0663744
Ccdc148	87.5888	-0.38313	0.296093	-1.29395	0.195683	0.263645
Ccdc149	18.618	0.78702	0.519649	1.51452	0.129893	0.185915
Ccdc15	103.77	-0.988814	0.253447	-3.90147	9.56123e-05	0.000273041
Ccdc157	39.4196	0.569237	0.252503	2.25437	0.0241728	0.0418181
Ccdc158	36.2494	-0.14952	0.447628	-0.334029	0.738358	0.795061
Ccdc159	14.1509	0.432799	0.559248	0.773895	0.438993	0.522272
Ccdc162	597.289	1.87037	0.272011	6.87607	6.15246e-12	4.87206e-11
Ccdc163	62.2299	-0.193807	0.213594	-0.907361	0.364216	0.447808
Ccdc166	19.0765	0.369142	0.448455	0.823143	0.410426	0.494629
Ccdc167	150.758	-0.921316	0.307748	-2.99374	0.00275582	0.00589658
Ccdc171	55.1652	0.849721	0.355255	2.39186	0.0167631	0.0300775
Ccdc173	73.0569	-0.437257	0.162222	-2.69542	0.00703004	0.0137696
Ccdc174	876.661	-0.391871	0.0722902	-5.42081	5.93293e-08	2.83368e-07
Ccdc18	224.865	-3.33849	0.276148	-12.0895	1.20025e-33	6.59735e-32
Ccdc181	126.39	-0.346348	0.148155	-2.33773	0.0194011	0.0343119
Ccdc186	492.888	0.887315	0.249643	3.55433	0.000378945	0.000967479
Ccdc189	24.8366	0.470839	0.398022	1.18295	0.23683	0.310473
Ccdc191	132.5	-0.711616	0.120589	-5.90119	3.60888e-09	2.02364e-08
Ccdc22	139.274	-0.322324	0.223947	-1.43928	0.15007	0.210397
Ccdc25	788.21	0.575816	0.153459	3.75225	0.000175252	0.000477635
Ccdc28a	128.275	-0.137864	0.204676	-0.673573	0.500583	0.581531
Ccdc28b	44.7004	0.748434	0.582023	1.28592	0.198472	0.266736
Ccdc3	102.604	4.29065	0.453332	9.46469	2.94443e-21	5.93513e-20
Ccdc32	146.466	0.693301	0.151614	4.57281	4.81237e-06	1.7267e-05
Ccdc33	58.7404	3.17674	0.609497	5.21206	1.86757e-07	8.29596e-07
Ccdc34	1016.97	-1.91207	0.195266	-9.79214	1.21687e-22	2.86314e-21
Ccdc40	12.7056	-1.79067	0.866672	-2.06614	0.0388149	0.0641213
Ccdc43	340.41	-0.506931	0.135904	-3.73008	0.000191421	0.000516856
Ccdc47	1283.77	0.170851	0.142206	1.20143	0.229584	0.302611
Ccdc50	600.309	-0.175953	0.183355	-0.959626	0.337244	0.419814
Ccdc51	66.521	-0.246135	0.257414	-0.956186	0.338978	0.421732
Ccdc57	26.3535	-1.10482	0.395474	-2.79367	0.00521141	0.0104692
Ccdc58	343.004	-1.84225	0.23136	-7.9627	1.68332e-15	1.98568e-14
Ccdc59	765.771	-0.531942	0.169235	-3.14321	0.00167103	0.00374755
Ccdc6	582.164	0.108741	0.160825	0.676146	0.498948	0.580096
Ccdc61	223.854	-0.471505	0.244917	-1.92516	0.0542089	0.0860946
Ccdc62	83.5465	-0.816984	0.287552	-2.84117	0.0044948	0.00917761
Ccdc66	194.28	-0.298463	0.158117	-1.88761	0.0590789	0.093063
Ccdc68	235.872	2.29722	0.410949	5.59004	2.27022e-08	1.14979e-07
Ccdc69	15.0973	-0.0200762	0.307162	-0.0653605	0.947887	0.961782
Ccdc71	223.074	0.160923	0.11483	1.4014	0.161093	0.223718
Ccdc71l	154.474	0.833453	0.222144	3.75186	0.000175528	0.000478288
Ccdc73	24.4239	-0.191455	0.448113	-0.427246	0.6692	0.735732
Ccdc77	283.27	-1.92531	0.177057	-10.8739	1.5342e-27	5.08111e-26
Ccdc8	25.2474	0.934114	0.588346	1.58769	0.112355	0.163697
Ccdc80	133.811	6.7677	1.71441	3.94754	7.89588e-05	0.000228931
Ccdc82	232.064	0.938934	0.213239	4.4032	1.06664e-05	3.59725e-05
Ccdc84	204.328	-0.512631	0.175812	-2.91578	0.00354796	0.00740262
Ccdc85b	312.341	-0.54696	0.314791	-1.73753	0.0822931	0.124501
Ccdc85c	132.103	1.68806	0.281164	6.00383	1.92716e-09	1.125e-08
Ccdc86	335.107	-0.446918	0.229928	-1.94373	0.0519281	0.0828949
Ccdc88a	992.063	-0.364874	0.288526	-1.26461	0.20601	0.27562
Ccdc88b	21.2051	2.47439	0.452177	5.47219	4.4452e-08	2.1634e-07
Ccdc88c	368.3	-1.11458	0.241314	-4.61881	3.8595e-06	1.40797e-05
Ccdc9	302.215	0.20226	0.165211	1.22425	0.220858	0.292792
Ccdc90b	398.71	0.346238	0.205758	1.68274	0.0924252	0.137947
Ccdc91	557.287	-0.473151	0.0672279	-7.03802	1.94989e-12	1.62474e-11
Ccdc92	29.322	-0.6643	0.393639	-1.68759	0.0914908	0.136599
Ccdc93	101.42	0.0225158	0.253031	0.0889843	0.929094	0.946827
Ccdc96	14.7576	-0.7896	0.390995	-2.01946	0.0434393	0.0708835
Ccdc97	252.353	-0.0320431	0.173704	-0.184469	0.853645	0.889407
Ccdc9b	52.9778	2.69728	0.294275	9.16585	4.9159e-20	8.84592e-19
Cchcr1	64.6868	-0.848316	0.27824	-3.04887	0.00229704	0.00500415
Ccl11	35.4676	5.57743	2.77963	2.00654	0.0447989	0.0728385
Ccl12	112.308	5.27344	2.37405	2.22129	0.0263315	0.0451762
Ccl2	156.793	5.56399	1.37337	4.05135	5.09226e-05	0.000153002
Ccl20	11.9134	-0.767734	1.25854	-0.610018	0.54185	0.619623
Ccl24	20.891	3.57313	1.82285	1.96018	0.0499743	0.0801771
Ccl25	164.797	-0.165561	0.171103	-0.967612	0.333238	0.415777
Ccl27a	218.098	1.35054	0.217747	6.20232	5.56378e-10	3.47259e-09
Ccl3	69.9699	3.23394	1.23119	2.62668	0.00862219	0.0165827
Ccl4	109.07	3.38056	0.932337	3.6259	0.000287956	0.000749061
Ccl5	373.826	2.25073	1.05097	2.14158	0.0322273	0.0542317
Ccl6	60.6092	3.98198	1.3249	3.0055	0.00265143	0.00569556
Ccl7	137.141	5.18361	2.03059	2.55277	0.0106871	0.0201019
Ccl8	286.511	4.06178	2.27788	1.78314	0.0745636	0.114177
Ccl9	72.4199	4.19211	1.27388	3.29083	0.000998934	0.00234111
Ccm2	310.699	-0.276572	0.126641	-2.18391	0.0289687	0.0492678
Ccn1	403.888	-0.0337131	0.611065	-0.0551711	0.956002	0.967465
Ccn2	2127.7	3.68651	0.279774	13.1767	1.1947e-39	1.08535e-37
Ccna2	373.647	-3.78377	0.399343	-9.475	2.66759e-21	5.40209e-20
Ccnb1	262.401	-4.83502	0.395901	-12.2127	2.65927e-34	1.56003e-32
Ccnb1ip1	35.5166	-2.54936	0.540097	-4.72019	2.35627e-06	8.88834e-06
Ccnb2	772.873	-4.47069	0.317184	-14.095	4.07929e-45	4.94123e-43
Ccnc	119.436	0.407096	0.152621	2.66736	0.007645	0.0148584
Ccnd1	2935.71	0.788334	0.229001	3.4425	0.000576374	0.00141705
Ccnd2	3431.46	-0.70429	0.271924	-2.59003	0.00959675	0.0182664
Ccnd3	362.846	0.0772364	0.198726	0.388658	0.697529	0.760107
Ccndbp1	349.422	0.145712	0.141559	1.02934	0.303321	0.38424
Ccne1	249.509	-4.5217	0.390572	-11.5771	5.38237e-31	2.45143e-29
Ccne2	188.957	-3.2217	0.426897	-7.5468	4.46097e-14	4.47944e-13
Ccnf	80.7532	-2.99221	0.48671	-6.14783	7.85525e-10	4.81323e-09
Ccng1	227.271	0.700257	0.174461	4.01383	5.97426e-05	0.000176902
Ccng2	452.852	0.241059	0.286492	0.841415	0.400115	0.483807
Ccnh	399.376	-0.718981	0.153624	-4.68013	2.86697e-06	1.0655e-05
Ccni	2508.58	0.384085	0.142865	2.68845	0.00717842	0.0140329
Ccnj	35.3253	0.325962	0.364843	0.893429	0.371627	0.455433
Ccnjl	39.0646	-3.49946	0.593713	-5.8942	3.76507e-09	2.1058e-08
Ccnk	419.266	-0.799473	0.199713	-4.0031	6.25171e-05	0.000184741
Ccnl1	1311.68	0.125715	0.145449	0.864324	0.38741	0.471603
Ccnl2	880.771	0.186063	0.0747459	2.48928	0.0128004	0.0236785
Ccno	12.2051	-1.65126	0.710251	-2.3249	0.0200776	0.0353744
Ccnq	191.741	-0.115969	0.248977	-0.465783	0.641371	0.711776
Ccnt1	908.959	-0.205613	0.120638	-1.70438	0.0883096	0.132439
Ccnt2	449.211	0.325618	0.175897	1.85119	0.0641428	0.0999781
Ccny	590.361	0.583594	0.118504	4.92466	8.45082e-07	3.4027e-06
Ccnyl1	50.3398	0.0332759	0.348065	0.0956026	0.923836	0.942937
Ccp110	75.994	-1.99944	0.379649	-5.26655	1.39012e-07	6.321e-07
Ccpg1	624.685	2.15992	0.219644	9.83372	8.0582e-23	1.93072e-21
Ccpg1os	100.585	0.60432	0.251899	2.39906	0.0164372	0.0295658
Ccr1	78.6487	4.37614	1.40106	3.12346	0.00178741	0.00398345
Ccr2	117.943	4.8919	1.00802	4.85296	1.21629e-06	4.80421e-06
Ccr5	84.9777	4.5224	0.493859	9.15727	5.32267e-20	9.5516e-19
Ccr7	18.1109	0.532545	0.649524	0.8199	0.412273	0.496215
Ccrl2	212.843	3.84415	0.703422	5.46492	4.63105e-08	2.2455e-07
Ccs	352.205	-0.236088	0.199291	-1.18464	0.23616	0.30975
Ccsap	38.1107	-3.0088	0.431529	-6.97243	3.11519e-12	2.5407e-11
Ccser2	443.084	0.990235	0.115601	8.56595	1.07189e-17	1.58626e-16
Cct2	3354.44	-1.20379	0.141271	-8.52108	1.58066e-17	2.27734e-16
Cct3	2790.33	-1.18096	0.189967	-6.21668	5.07789e-10	3.1769e-09
Cct4	2349.3	-1.08801	0.127227	-8.55172	1.21269e-17	1.77256e-16
[truncated: 11,099 more rows]
