# Supplementary material for: Spatiotemporal organisation of residual disease in mouse and human BRCA1-deficient mammary tumours and breast cancer
Source: Nat Commun. 2026 Jun 11;17:7456. doi: 10.1038/s41467-026-74125-6 (PMC13408813; doi:10.1038/s41467-026-74125-6)
Supplement: Supplementary file 5 — Supplementary Data 3 [file 41467_2026_74125_MOESM5_ESM.xlsx]

## Sheet: Sheet1
Supplementary Data 3
Pseudo-bulk (spatial omics) differential gene expression analysis results for mouse mammary tumor cells derived from residual and primary tumors. Wald test was used to determine statistical significance. P-values were adjusted for multiple testing using the Benjamini-Hochberg procedure (False Discovery Rate, FDR).
gene_symbols	baseMean	log2FoldChange	lfcSE	stat	pvalue	padj
0610010F05Rik	968.032	-0.00136849	0.142769	-0.00958535	0.992352	0.99588
0610010K14Rik	816.502	-0.0647177	0.110292	-0.586783	0.557349	0.692837
0610012G03Rik	849.037	0.185886	0.314872	0.590355	0.554953	0.691802
0610030E20Rik	1658.49	-0.11309	0.188262	-0.600708	0.548035	0.686929
0610040J01Rik	1051.83	-1.11015	0.333164	-3.33215	0.000861771	0.0056175
1110008P14Rik	1287.67	-0.366118	0.364445	-1.00459	0.315094	0.469997
1110038F14Rik	2861.86	-0.643613	0.219715	-2.92931	0.00339714	0.0166672
1110051M20Rik	484.797	0.163453	0.245166	0.666701	0.504963	0.651225
1110059G10Rik	882.775	-0.098272	0.124981	-0.786298	0.431693	0.585867
1110065P20Rik	1920.8	-0.419718	0.242713	-1.72928	0.0837588	0.180349
1190005I06Rik	1492.49	-1.20148	0.362872	-3.31104	0.000929496	0.00594861
1500011B03Rik	1000.45	-0.330229	0.214761	-1.53765	0.124133	0.24214
1600012H06Rik	940.982	0.398488	0.167489	2.37919	0.0173508	0.057776
1600014C10Rik	1453.96	1.08785	0.267214	4.0711	4.67922e-05	0.000517661
1700019D03Rik	535.775	-0.831621	0.384955	-2.1603	0.0307491	0.0876729
1700021F05Rik	2050.57	-1.57426	0.408176	-3.85682	0.000114873	0.00112123
1700025G04Rik	2625.63	-0.523544	0.284461	-1.84048	0.0656984	0.151781
1700037H04Rik	926.851	-0.321501	0.0961263	-3.34457	0.000824116	0.00541028
1700123O20Rik	1089.61	0.10623	0.306191	0.346941	0.728636	0.827552
1810009A15Rik	1789.69	-0.36477	0.312633	-1.16677	0.243304	0.391141
1810030O07Rik	3337.77	-0.276537	0.168739	-1.63884	0.101246	0.207583
1810037I17Rik	2578.4	0.262983	0.279829	0.939798	0.347321	0.502822
1810055G02Rik	705.984	-0.224586	0.29416	-0.763482	0.445176	0.597916
1810058I24Rik	1434.34	0.396573	0.395474	1.00278	0.315968	0.47092
2210016F16Rik	946.719	-0.414119	0.292968	-1.41353	0.1575	0.287245
2210016L21Rik	848.921	0.0073795	0.157253	0.0469276	0.962571	0.979237
2300009A05Rik	647.391	0.126928	0.218698	0.580381	0.561658	0.695889
2310009A05Rik	888.465	0.105219	0.197601	0.532482	0.594393	0.723163
2310011J03Rik	838.299	0.111524	0.214417	0.52013	0.602973	0.730838
2310022A10Rik	2070.35	-0.395404	0.19561	-2.02139	0.0432396	0.112235
2310022B05Rik	1396.57	-0.162366	0.338691	-0.479393	0.631659	0.754454
2310033P09Rik	903.754	-0.277551	0.231043	-1.2013	0.229636	0.374886
2310039H08Rik	1150.6	-0.569718	0.266086	-2.1411	0.0322656	0.0909774
2310057M21Rik	534.008	-0.335058	0.202236	-1.65677	0.0975664	0.202231
2310061I04Rik	1367.55	-0.547524	0.478858	-1.1434	0.252874	0.401373
2410002F23Rik	1592.36	-0.262903	0.215132	-1.22206	0.221686	0.365913
2410004B18Rik	983.688	-0.060985	0.0769661	-0.792363	0.428149	0.58204
2510002D24Rik	1045.28	-0.221387	0.0932338	-2.37454	0.0175708	0.0582981
2510039O18Rik	2594.55	-0.0712596	0.17209	-0.414082	0.678814	0.788938
2610001J05Rik	1740.4	0.600575	0.171564	3.5006	0.000464212	0.00345305
2610002M06Rik	636.864	-0.0926174	0.192099	-0.482134	0.629711	0.752614
2610507B11Rik	4566.7	-0.125522	0.154922	-0.81023	0.417808	0.571906
2700081O15Rik	1072.87	0.373161	0.173706	2.14823	0.0316958	0.0898606
2700097O09Rik	508.752	-0.783897	0.196601	-3.98725	6.68424e-05	0.000699617
2810004N23Rik	1463.64	-1.10328	0.3041	-3.628	0.000285628	0.00232117
2900026A02Rik	1870.82	-0.318252	0.232374	-1.36957	0.170822	0.30366
3110040N11Rik	728.526	0.151974	0.216133	0.70315	0.481962	0.631687
3110082I17Rik	1675.65	-0.526741	0.28906	-1.82226	0.0684162	0.156346
3300002I08Rik	602.809	-0.300014	0.279127	-1.07483	0.28245	0.434521
3830406C13Rik	645.02	-0.151944	0.180723	-0.84076	0.400483	0.554754
4833420G17Rik	1769.14	0.318866	0.199741	1.5964	0.1104	0.22212
4833439L19Rik	720.287	0.199771	0.291675	0.684909	0.493402	0.640988
4930402H24Rik	880.455	0.118003	0.244974	0.481695	0.630023	0.752865
4931406C07Rik	3736.71	-1.32392	0.363195	-3.6452	0.000267182	0.00219547
4931406P16Rik	1179.69	0.493747	0.246266	2.00493	0.04497	0.115479
4932438A13Rik	1041.27	0.353952	0.247467	1.4303	0.152631	0.280571
4933434E20Rik	2372.04	0.32736	0.205324	1.59436	0.110856	0.22289
5031439G07Rik	3643.97	0.670785	0.251597	2.66611	0.00767347	0.0314197
6030458C11Rik	719.838	-0.0627279	0.370498	-0.169307	0.865555	0.919248
9130008F23Rik	696.557	-0.195572	0.400789	-0.487967	0.625573	0.749611
9130401M01Rik	2219.21	-0.305185	0.271475	-1.12418	0.260939	0.411066
9430015G10Rik	547.407	-0.0945877	0.261315	-0.361967	0.717376	0.820574
9530068E07Rik	4594.78	-0.223277	0.252504	-0.884252	0.37656	0.530376
A130010J15Rik	541.391	-0.300529	0.388185	-0.77419	0.438819	0.591964
A430005L14Rik	675.642	-0.600183	0.263248	-2.27992	0.0226125	0.070159
AI413582	1527.76	1.30154	0.282113	4.61352	3.95907e-06	6.2691e-05
AI597479	812.301	-0.410548	0.115798	-3.54537	0.000392056	0.00302613
AI837181	1084.25	0.145937	0.299708	0.486929	0.626308	0.749883
AU022252	721.481	-0.144438	0.152026	-0.950084	0.342069	0.497301
AU040320	1484.86	-0.067	0.171243	-0.391257	0.695607	0.803694
AW549877	1286.38	-0.0651123	0.21031	-0.309602	0.756864	0.847995
Aaas	801.596	-0.519831	0.195722	-2.65597	0.00790804	0.0321153
Aacs	1170.55	-0.623525	0.274343	-2.27279	0.0230387	0.0710879
Aagab	694.323	0.531321	0.168679	3.1499	0.00163329	0.00929222
Aak1	1462.22	0.391326	0.191472	2.04378	0.0409758	0.108218
Aamdc	1004.75	0.0402443	0.168641	0.238639	0.811386	0.885614
Aamp	6791.51	-0.324151	0.121258	-2.67324	0.00751231	0.0309338
Aar2	852.141	-0.51018	0.327967	-1.55559	0.119807	0.236315
Aars	2449.9	-0.611274	0.232977	-2.62375	0.00869671	0.0346133
Aarsd1	1728.11	-0.430504	0.200049	-2.152	0.0313977	0.0891777
Aasdhppt	700.98	-0.187843	0.210247	-0.893438	0.371623	0.525411
Aatf	877.976	-0.436086	0.295947	-1.47353	0.140609	0.26421
Abca1	7104.65	3.50556	0.41061	8.53744	1.37224e-17	6.32858e-15
Abca3	817.761	0.704024	0.283719	2.48141	0.0130864	0.0468534
Abcb10	932.088	-0.396563	0.178889	-2.21681	0.0266364	0.0790627
Abcb8	660.343	-0.685935	0.181025	-3.78917	0.000151151	0.00140472
Abcc1	1928.09	0.10038	0.342866	0.292767	0.7697	0.857444
Abcc5	936.999	1.66767	0.298851	5.58026	2.40158e-08	6.89542e-07
Abcd3	1297.07	-0.222574	0.195312	-1.13958	0.254461	0.403106
Abce1	1514.22	-0.606702	0.3152	-1.92481	0.0542527	0.131631
Abcf1	3663.14	-0.389283	0.27537	-1.41367	0.157458	0.287245
Abcf3	1426.99	0.420381	0.159861	2.62967	0.00854685	0.0341655
Abcg1	1543.35	3.8047	0.467425	8.13971	3.96211e-16	8.85953e-14
Abhd11	4891.54	-0.609033	0.199158	-3.05804	0.00222793	0.01187
Abhd12	2662.07	1.28896	0.312783	4.12094	3.77329e-05	0.000430342
Abhd13	840.87	0.092233	0.156935	0.587713	0.556725	0.692411
Abhd14a	563.711	-0.466769	0.20344	-2.29438	0.0217686	0.0682664
Abhd16a	1019.32	0.551311	0.297075	1.8558	0.0634827	0.147888
Abhd17b	2290.74	0.00728911	0.213766	0.0340986	0.972799	0.986434
Abhd17c	884.586	-0.257963	0.346345	-0.744817	0.456383	0.608208
Abhd2	10899.2	-0.470835	0.252216	-1.86679	0.0619307	0.145398
Abhd4	1907.15	0.193801	0.353037	0.548955	0.583036	0.713944
Abhd5	812.146	0.0966503	0.217443	0.444486	0.656691	0.771481
Abhd8	1103.28	0.204336	0.347067	0.588751	0.556029	0.691977
Abi1	2357.74	0.579482	0.104195	5.56152	2.67428e-08	7.56073e-07
Abi2	919.806	-0.284106	0.278103	-1.02159	0.306977	0.462094
Abl1	1655.8	0.159543	0.251946	0.633241	0.526576	0.668469
Abl2	688.907	-0.0436951	0.202499	-0.21578	0.829159	0.897648
Ablim1	1006.34	0.557449	0.357729	1.5583	0.119162	0.235294
Abr	1968.04	0.540811	0.221713	2.43924	0.0147182	0.0513017
Abraxas2	479.565	0.0874703	0.32759	0.267012	0.78946	0.871027
Abt1	801.547	-0.342599	0.202285	-1.69364	0.0903332	0.191092
Abtb1	1404.96	0.422585	0.201522	2.09697	0.0359965	0.0992223
Abtb2	1415.27	-0.834584	0.370888	-2.25023	0.0244342	0.0743197
Acaa1a	941.792	0.0231863	0.227154	0.102073	0.918699	0.953189
Acaa2	2460.04	-0.0388107	0.184327	-0.210553	0.833236	0.899948
Acaca	4382.19	-0.289963	0.210512	-1.37742	0.168384	0.300801
Acad8	679.716	0.170291	0.299153	0.569243	0.569191	0.7019
Acad9	658.495	-0.457549	0.310423	-1.47395	0.140494	0.264074
Acadl	3628.45	-0.314142	0.149751	-2.09777	0.0359258	0.0991016
Acadm	890.656	0.327165	0.233565	1.40075	0.161289	0.292205
Acads	1962.24	-0.389212	0.245984	-1.58227	0.113589	0.226882
Acadsb	794.276	0.319186	0.285915	1.11636	0.264266	0.414898
Acadvl	1306.83	0.656738	0.153926	4.26659	1.98481e-05	0.00024908
Acap1	784.86	-0.188792	0.507703	-0.371855	0.710001	0.814789
Acap2	1107.98	0.888396	0.250161	3.5513	0.000383335	0.00297437
Acap3	694.317	-0.178701	0.402161	-0.444352	0.656788	0.771481
Acat1	869.985	-0.783199	0.199765	-3.9206	8.83291e-05	0.000900217
Acat2	900.763	-0.906135	0.30452	-2.97562	0.00292396	0.014778
Acbd3	2638.54	0.320548	0.134075	2.39081	0.0168112	0.0562839
Acbd4	827.364	-0.468344	0.342601	-1.36703	0.171617	0.30456
Acbd5	756.479	0.770266	0.207944	3.70419	0.000212064	0.00182806
Acbd6	2416.94	-0.470415	0.16773	-2.8046	0.00503789	0.0228205
Acd	917.015	-0.497904	0.204275	-2.43741	0.0147927	0.05148
Ace	1668	3.46625	0.522611	6.63257	3.29903e-11	1.81668e-09
Acin1	5456.61	-0.264443	0.124525	-2.12362	0.0337016	0.0941273
Acly	4931.36	-0.465817	0.280333	-1.66166	0.0965816	0.200584
Aco1	1692.55	-0.177486	0.0852164	-2.08276	0.0372729	0.101752
Aco2	1833.55	-0.778711	0.287342	-2.71005	0.0067274	0.0284969
Acot1	2318.74	-1.09955	0.300531	-3.65869	0.000253508	0.00209948
Acot13	548.35	-0.512236	0.115901	-4.4196	9.88815e-06	0.000138453
Acot7	4021.09	-0.613148	0.201315	-3.04572	0.00232124	0.012263
Acot8	1517.27	-0.139761	0.204026	-0.685014	0.493335	0.640988
Acox1	1695.31	0.212844	0.283407	0.75102	0.452641	0.605298
Acox3	596.611	1.10487	0.332469	3.32322	0.000889852	0.00575373
Acp1	1838.89	-0.938751	0.298017	-3.15	0.00163272	0.00929222
Acp2	1169.91	1.40567	0.299703	4.69021	2.72922e-06	4.56664e-05
Acp5	3227.84	1.38339	0.266104	5.19869	2.00698e-07	4.57084e-06
Acp6	675.868	-0.527164	0.276885	-1.90391	0.0569217	0.136549
Acsf3	542.297	-0.243112	0.326611	-0.744348	0.456666	0.608475
Acsl3	1533.42	-1.28341	0.34099	-3.76376	0.000167376	0.00151356
Acsl4	3006.72	-0.733588	0.203887	-3.59801	0.000320661	0.00255801
Acsl5	1019.05	0.302933	0.250179	1.21087	0.225946	0.370501
Acta2	1141.91	1.24453	0.303239	4.10413	4.05841e-05	0.000458692
Actb	73813.4	0.0833895	0.266314	0.313125	0.754186	0.846549
Actl6a	2019.78	-0.847069	0.290113	-2.91979	0.00350265	0.0171053
Actn1	3865.93	0.235651	0.198377	1.18789	0.234875	0.381246
Actr10	5002.65	-0.460124	0.223269	-2.06085	0.0393175	0.105653
Actr1a	2991.7	-0.0489601	0.249863	-0.195948	0.844651	0.906703
Actr1b	1217.86	0.0590632	0.257685	0.229207	0.818708	0.891171
Actr3	4782.45	0.712427	0.293765	2.42516	0.0153018	0.0527627
Actr5	774.487	-0.110625	0.0855213	-1.29354	0.195824	0.335302
Actr8	1418.67	0.0610319	0.174847	0.349058	0.727045	0.826636
Acvr1	879.346	-0.181685	0.288299	-0.630198	0.528565	0.670266
Acvr2a	600.732	0.488889	0.338177	1.44566	0.148273	0.274677
Acy1	592.418	-1.03317	0.32334	-3.1953	0.00139688	0.00825264
Acyp2	568.334	0.360509	0.267899	1.34569	0.178402	0.313774
Adam10	2309.57	0.388102	0.191275	2.02903	0.0424556	0.110778
Adam15	1517.89	1.13808	0.218643	5.20522	1.93764e-07	4.44997e-06
Adam17	1922.03	0.532784	0.256001	2.08118	0.0374178	0.101997
Adam19	891.16	1.70476	0.311235	5.4774	4.31623e-08	1.1498e-06
Adam8	1562.85	3.25281	0.463984	7.01062	2.37268e-12	1.7508e-10
Adam9	1499.54	1.21794	0.297505	4.09384	4.2429e-05	0.000475089
Adamts1	692.455	0.39173	0.339285	1.15457	0.248265	0.396439
Adamts10	920.73	0.826455	0.206327	4.00555	6.18725e-05	0.000658812
Adamts12	1071.56	2.0791	0.308672	6.73563	1.63218e-11	9.63511e-10
Adamts15	2805.03	-0.263319	0.200486	-1.3134	0.189047	0.327394
Adamts2	2786.61	2.6105	0.329012	7.93436	2.11587e-15	3.90324e-13
Adamts4	537.245	-0.378856	0.420299	-0.901398	0.367377	0.521623
Adamts7	749.347	-0.221449	0.246488	-0.898417	0.368963	0.52307
Adamts9	6306.09	-0.552697	0.52517	-1.05241	0.292609	0.44574
Adar	2146.71	1.01179	0.272992	3.70629	0.000210321	0.00182013
Adat2	922.054	-0.504138	0.175314	-2.87563	0.00403225	0.0190608
Adck1	500.651	0.260122	0.200645	1.29643	0.194827	0.334177
Adck2	598.46	0.218643	0.211915	1.03175	0.30219	0.456751
Adck5	989.196	-0.377404	0.159384	-2.36789	0.0178897	0.0591169
Adcy3	729.228	0.628406	0.247671	2.53726	0.0111723	0.0416157
Adcy6	624.907	0.102699	0.138193	0.743157	0.457386	0.609216
Add1	2153.46	0.0457061	0.26912	0.169835	0.86514	0.918938
Add3	1897.24	0.0795642	0.229098	0.347293	0.728371	0.827423
Adgra3	4638.05	-0.379542	0.221344	-1.71472	0.0863968	0.184783
Adgre5	1837.8	1.10928	0.427779	2.5931	0.00951147	0.0369396
Adgrg1	1079.07	-0.269398	0.347854	-0.774457	0.43866	0.591913
Adgrl2	650.473	0.354073	0.258213	1.37124	0.170299	0.302876
Adgrl3	705.943	-0.153856	0.231895	-0.663472	0.507029	0.652715
Adh5	1896.96	-0.166332	0.277861	-0.598616	0.549429	0.687625
Adi1	1492.08	-0.279011	0.279834	-0.99706	0.318735	0.473801
Adipor1	4397.18	-0.273635	0.217857	-1.25603	0.209106	0.35164
Adipor2	1725.49	-0.131048	0.180051	-0.727841	0.466711	0.618066
Adk	3093.86	-0.396402	0.140714	-2.81708	0.00484621	0.0221152
Adnp	1654.75	-0.41491	0.247104	-1.67909	0.0931351	0.19574
Adnp2	882.383	0.122986	0.209857	0.586048	0.557844	0.693108
Ado	2672.01	-0.558768	0.198228	-2.81881	0.00482015	0.0220235
Adpgk	710.098	-0.0205073	0.214792	-0.0954755	0.923937	0.95607
Adprh	1787.03	0.374393	0.181975	2.05738	0.0396496	0.106159
Adprhl2	1756.59	-0.283873	0.189452	-1.49839	0.134032	0.25576
Adsl	2764.13	-0.441084	0.257532	-1.71273	0.0867619	0.185355
Adss	2378.92	-0.43392	0.282083	-1.53827	0.123983	0.241965
Aebp1	4280.43	2.76006	0.362117	7.62201	2.4976e-14	3.29104e-12
Aebp2	4357.46	-0.223788	0.11171	-2.00329	0.0451457	0.11571
Aen	669.849	0.44359	0.300612	1.47562	0.140045	0.263762
Afap1	1478.65	-0.458053	0.290288	-1.57793	0.114583	0.228391
Afdn	2000.8	-0.431149	0.163029	-2.64462	0.00817824	0.0329947
Aff1	809.504	0.588955	0.246737	2.38697	0.0169878	0.0567979
Aff4	3016.68	-0.159096	0.164324	-0.96819	0.33295	0.488047
Afg1l	1435.46	-1.33827	0.542477	-2.46696	0.0136264	0.0484107
Afg3l1	1718.99	-0.727476	0.205601	-3.53829	0.000402722	0.00309228
Afg3l2	891.548	-0.0174525	0.297121	-0.0587388	0.95316	0.974085
Aftph	1224.04	0.303264	0.322898	0.939193	0.347631	0.503074
Agap1	2041.38	-0.182778	0.246933	-0.740193	0.459183	0.610726
Agap3	1773.31	-0.0173184	0.109072	-0.158779	0.873843	0.924722
Agbl5	813.955	-0.710648	0.134205	-5.29526	1.18847e-07	2.88478e-06
Agfg1	1725.54	-0.147134	0.152222	-0.966573	0.333758	0.488775
Agfg2	1090.93	-0.0726494	0.344063	-0.211152	0.832769	0.899576
Aggf1	1232.03	0.33064	0.251021	1.31718	0.187779	0.325753
Agl	1130.63	-0.0460561	0.14759	-0.312055	0.754999	0.846549
Ago1	1828.48	-0.347262	0.149583	-2.32154	0.0202579	0.0647113
Ago2	1634.12	-0.354807	0.177011	-2.00443	0.0450236	0.115518
Agpat1	1375.98	0.22977	0.11805	1.94638	0.0516093	0.127154
Agpat3	2030.61	0.351532	0.168566	2.08543	0.0370307	0.10138
Agpat5	914.375	-0.329679	0.168371	-1.95806	0.0502235	0.124697
Agps	1967.23	-0.363104	0.261653	-1.38773	0.165219	0.296703
Agrn	2657.04	0.062101	0.233339	0.266141	0.790131	0.871452
Agtpbp1	1227.94	0.443996	0.17657	2.51455	0.0119183	0.0436887
Agtrap	1322.59	0.461228	0.170102	2.71148	0.00669833	0.02839
Ahctf1	966.941	-0.671586	0.289127	-2.32281	0.0201896	0.0645692
Ahcyl1	6062.71	-0.107708	0.171589	-0.627711	0.530194	0.671851
Ahcyl2	1320.44	0.0652051	0.232376	0.280602	0.779016	0.863765
Ahdc1	828.298	-0.129561	0.212236	-0.610457	0.541559	0.681358
Ahi1	652.078	-0.898117	0.215174	-4.17391	2.99419e-05	0.00035809
Ahnak	8461.31	1.6291	0.292785	5.56414	2.63444e-08	7.47675e-07
Ahr	1424.76	-0.257148	0.218601	-1.17633	0.239462	0.386818
Ahsa1	2467.21	0.0662003	0.269042	0.246059	0.805636	0.881363
Ahsa2	763.587	-0.179369	0.301542	-0.594839	0.551951	0.689379
Aida	606.138	0.339282	0.208184	1.62972	0.10316	0.210688
Aif1	2738.29	3.15982	0.377503	8.37033	5.74591e-17	1.92723e-14
Aifm1	1404.39	-0.519833	0.201121	-2.58468	0.00974681	0.0376554
Aimp1	483.291	-0.201037	0.231665	-0.86779	0.385509	0.539684
Aimp2	2376.84	-0.573359	0.261572	-2.19198	0.0283812	0.0828422
Aip	1144.55	0.612117	0.14812	4.13257	3.58726e-05	0.00041167
Ak2	5774.16	-0.51215	0.192205	-2.66461	0.00770779	0.0315101
Ak3	2214	-0.487537	0.2292	-2.12712	0.0334098	0.0934891
Ak4	513	-1.46738	0.372983	-3.93419	8.34791e-05	0.000863944
Ak6	2737.88	0.0607173	0.277612	0.218713	0.826874	0.896567
Akap1	1963.23	-0.36663	0.200407	-1.82943	0.0673353	0.154654
Akap11	859.239	0.0749288	0.181301	0.413284	0.679398	0.78912
Akap13	1465.25	0.758382	0.187609	4.04237	5.29147e-05	0.000574203
Akap8	1580.16	-0.166258	0.278042	-0.597961	0.549866	0.688055
Akap8l	1373.09	0.39284	0.177257	2.21622	0.0266763	0.0791493
Akap9	1383.23	0.0230728	0.145278	0.158818	0.873812	0.924722
Akirin2	1494.1	-0.415933	0.212854	-1.95408	0.050692	0.12548
Akna	1456.04	1.80193	0.376763	4.78266	1.72989e-06	3.06112e-05
Akr1a1	17925.9	0.193041	0.145883	1.32326	0.185749	0.323112
Akr1b3	1906.97	0.387671	0.163404	2.37247	0.0176698	0.0585474
Akr1b8	1466.37	-0.365962	0.248781	-1.47102	0.141286	0.265212
Akr7a5	2052.99	-0.367517	0.0860018	-4.27336	1.92547e-05	0.000242872
Akt1	6732.81	-0.174501	0.216943	-0.804364	0.421187	0.575438
Akt1s1	1657.16	-0.303083	0.30845	-0.982599	0.325805	0.481304
Akt2	1578.51	-0.294113	0.176274	-1.6685	0.0952175	0.198927
Aktip	655.403	0.377572	0.33026	1.14326	0.252932	0.401373
Alad	2545.65	0.180242	0.210721	0.855356	0.392354	0.546406
Alas1	1254.1	0.925483	0.308149	3.00337	0.00267012	0.013692
Alcam	1751.2	-0.0248765	0.332694	-0.0747728	0.940396	0.965294
Aldh18a1	2106.18	-0.247179	0.18849	-1.31136	0.189736	0.328191
Aldh1a1	5540.74	-0.953186	0.452059	-2.10854	0.0349839	0.0970111
Aldh1a3	804.914	-0.988043	0.412723	-2.39396	0.0166674	0.0559803
Aldh2	4878.57	-0.175213	0.46423	-0.377428	0.705856	0.812307
Aldh3a2	873.379	0.313341	0.33355	0.939412	0.347519	0.50301
Aldh3b1	854.467	1.87767	0.372313	5.04326	4.57668e-07	9.53991e-06
Aldh6a1	987.362	0.735924	0.310902	2.36706	0.01793	0.059197
Aldh7a1	2149.96	-0.194638	0.308806	-0.630291	0.528504	0.670266
Aldh9a1	573.389	-0.414091	0.173901	-2.38118	0.0172572	0.0575421
Aldoa	21137.2	-0.932803	0.184264	-5.06231	4.14206e-07	8.78283e-06
Aldoc	5449.91	-2.01975	0.474418	-4.25732	2.06889e-05	0.000258314
Alg1	1340.53	0.146298	0.317501	0.460781	0.644956	0.762559
Alg10b	1593.14	-0.341611	0.205615	-1.66141	0.096631	0.20063
Alg11	809.401	-0.0582036	0.134912	-0.43142	0.666163	0.778547
Alg12	529.388	0.24577	0.160289	1.53329	0.125203	0.243407
Alg14	768.949	0.650697	0.155377	4.18785	2.8161e-05	0.000340098
Alg2	1203.07	0.0151319	0.244966	0.0617714	0.950745	0.972618
Alg5	1656.05	0.10016	0.244912	0.408965	0.682566	0.792051
Alg6	491.743	-0.456325	0.201197	-2.26805	0.0233264	0.0717787
Alg9	873.463	-0.78743	0.238558	-3.30079	0.000964129	0.00611095
Alkbh1	870.939	0.39761	0.238712	1.66565	0.0957832	0.199488
Alkbh2	1042.95	-0.84402	0.215296	-3.92028	8.84479e-05	0.000900217
Alkbh3	1166.53	-0.26255	0.179694	-1.4611	0.143989	0.26885
Alkbh5	3806.55	-0.288915	0.169446	-1.70506	0.0881833	0.187739
Alkbh6	1338.75	-0.0777345	0.0849678	-0.91487	0.36026	0.514687
Alkbh7	766.08	-0.215945	0.146356	-1.47548	0.140084	0.263762
Alkbh8	539.994	-0.231368	0.139945	-1.65328	0.0982749	0.203186
Alms1	1008.44	-0.312917	0.274966	-1.13802	0.255113	0.403725
Alox5ap	1610.51	1.47402	0.335051	4.39938	1.08558e-05	0.000149978
Amacr	611.085	-0.412133	0.263853	-1.56198	0.118292	0.233891
Ambra1	759.753	0.143675	0.209887	0.684535	0.493637	0.641181
Amd1	1623.31	-1.60369	0.543651	-2.94985	0.00317926	0.0158046
Amdhd2	899.592	1.21937	0.262013	4.65383	3.25818e-06	5.27873e-05
Amfr	2861.97	0.13198	0.302358	0.436503	0.662472	0.775933
Ammecr1	677.54	-0.49257	0.252101	-1.95386	0.0507179	0.125502
Ammecr1l	1624.31	-0.197862	0.153799	-1.2865	0.19827	0.338185
Amn1	776.173	0.00968858	0.127679	0.0758821	0.939513	0.965149
Amotl1	3191.57	-0.367303	0.210585	-1.7442	0.0811246	0.176636
Amotl2	1302.4	0.298404	0.27838	1.07193	0.28375	0.436153
Ampd2	1314.23	0.175995	0.138347	1.27213	0.203327	0.344591
Amz2	1490.55	-0.301604	0.23559	-1.28021	0.200473	0.340772
Anapc1	2109.75	-0.183247	0.0988796	-1.85323	0.063849	0.148532
Anapc11	6920.23	-0.392829	0.302864	-1.29705	0.194615	0.333968
Anapc13	1700.31	-0.277705	0.283057	-0.98109	0.326548	0.481834
Anapc16	2154.73	-0.318077	0.261033	-1.21853	0.223023	0.367341
Anapc2	1910.11	0.106624	0.231639	0.460303	0.645299	0.762726
Anapc4	996.08	-0.375144	0.281682	-1.3318	0.182926	0.319633
Anapc5	7405.03	-0.313267	0.21858	-1.43319	0.151804	0.279411
Anapc7	1128.76	-0.669838	0.387815	-1.72721	0.0841304	0.181022
Angel2	1972.9	-0.160265	0.223691	-0.71646	0.473707	0.624082
Angptl2	1832.96	1.04037	0.242258	4.29446	1.75121e-05	0.000224343
Ank	1368.69	0.956126	0.246191	3.88367	0.000102892	0.00102048
Ank3	961.775	-0.876905	0.321353	-2.72879	0.00635669	0.0273345
Ankfy1	3086.65	0.35081	0.0924213	3.79577	0.000147185	0.00137711
Ankhd1	1873.3	-0.293716	0.392097	-0.749088	0.453804	0.606085
Ankib1	2120.69	0.293074	0.238964	1.22644	0.220035	0.364126
Ankle2	980.991	0.312764	0.437018	0.715677	0.474191	0.624497
Ankmy2	856.032	-0.509726	0.268497	-1.89844	0.0576377	0.137844
Ankrd10	3097.78	-0.259809	0.111941	-2.32093	0.0202904	0.064748
Ankrd11	3240.5	0.217011	0.160222	1.35444	0.175596	0.309981
Ankrd13a	3984.22	-0.398339	0.213966	-1.86169	0.0626461	0.14637
Ankrd13b	1063.97	-0.550434	0.451092	-1.22022	0.22238	0.366691
Ankrd13c	1444.19	0.619413	0.178551	3.4691	0.000522199	0.00380386
Ankrd16	1041.38	0.137329	0.267497	0.513387	0.607681	0.734853
Ankrd17	2822.12	-0.346031	0.136086	-2.54273	0.0109991	0.0411573
Ankrd26	506.426	-0.542985	0.207468	-2.61719	0.00886565	0.0351152
Ankrd27	773.406	-0.121897	0.0592042	-2.05892	0.0395021	0.105914
Ankrd28	904.064	-0.424821	0.216312	-1.96393	0.0495381	0.12341
Ankrd37	651.146	-1.96417	0.25494	-7.70444	1.31417e-14	1.82967e-12
Ankrd39	982.433	-0.286896	0.256002	-1.12068	0.262424	0.412521
Ankrd40	2312.06	0.182174	0.269075	0.677036	0.498383	0.645981
Ankrd46	1425.24	0.28726	0.214826	1.33718	0.181164	0.317307
Ankrd49	679.656	-0.340895	0.140335	-2.42915	0.0151343	0.0523376
Ankrd50	947.767	-0.396	0.313084	-1.26484	0.20593	0.347804
Ankrd52	1328.2	0.147778	0.200693	0.736338	0.461525	0.613088
Ankrd54	688.6	0.0721724	0.177877	0.405743	0.684932	0.794297
Anks1	1082.17	0.0453938	0.161715	0.280703	0.778938	0.863765
Ankzf1	591.449	-0.525714	0.146837	-3.58024	0.000343273	0.00271201
Anln	1122.99	-1.16421	0.366247	-3.17876	0.00147907	0.0086209
Ano10	1340.69	0.191747	0.275418	0.696203	0.486302	0.635682
Ano6	1479	-0.779704	0.322129	-2.42047	0.0155004	0.0533227
Ano8	632.368	0.141627	0.24856	0.56979	0.56882	0.701823
Anp32a	11892.7	-0.480032	0.241143	-1.99065	0.0465192	0.118204
Anp32b	27908.1	-0.765893	0.25909	-2.95609	0.00311565	0.0155445
Anp32e	5802.68	-0.557285	0.265906	-2.09579	0.0361006	0.0993978
Antxr1	4603.89	0.153117	0.219892	0.696329	0.486223	0.635682
Anxa1	8254.49	1.18155	0.353735	3.34021	0.000837155	0.00548125
Anxa11	1292.1	0.522514	0.152931	3.41667	0.000633929	0.00440467
Anxa2	10781.9	0.013996	0.179684	0.0778924	0.937914	0.964277
Anxa3	4026.73	-0.0674434	0.323824	-0.208272	0.835017	0.900554
Anxa4	9869.98	0.653614	0.212193	3.08028	0.00206805	0.0111646
Anxa5	4767.49	0.987006	0.276293	3.57232	0.000353837	0.00278058
Anxa6	10983.5	-0.172609	0.249838	-0.690886	0.489637	0.63812
Anxa7	2425.8	0.602182	0.373025	1.61432	0.106458	0.215871
Ap1b1	2627.87	0.277455	0.114939	2.41393	0.0157816	0.0539133
Ap1g1	2520.98	-0.313584	0.238911	-1.31255	0.189334	0.32771
Ap1g2	724.287	-0.281224	0.33575	-0.837599	0.402256	0.556268
Ap1m1	898.409	0.0849975	0.170543	0.498392	0.618208	0.743264
Ap1m2	874.684	-0.693523	0.256803	-2.70061	0.0069213	0.0291176
Ap1s1	2362.01	-0.0724928	0.139791	-0.518579	0.604054	0.731667
Ap1s2	702.386	1.54708	0.294602	5.25142	1.50929e-07	3.56957e-06
Ap2a1	1252.42	-0.0791705	0.161053	-0.491581	0.623016	0.747609
Ap2a2	3362.82	0.149991	0.212649	0.705349	0.480593	0.630507
Ap2b1	3235.22	-0.280062	0.172047	-1.62782	0.103562	0.211334
Ap2m1	839.154	0.560827	0.239747	2.33925	0.0193226	0.0625908
Ap3b1	3263.67	0.571247	0.227991	2.50557	0.0122255	0.0445187
Ap3d1	1759.13	0.247755	0.243278	1.0184	0.308486	0.463137
Ap3m1	761.389	-0.230156	0.253394	-0.908295	0.363723	0.517829
Ap3s1	556.673	0.0243567	0.179877	0.135408	0.892289	0.936586
Ap3s2	1409.57	-0.00579942	0.120678	-0.048057	0.961671	0.978782
Ap4m1	586.64	-0.310983	0.222427	-1.39814	0.162072	0.292919
Ap5z1	903.589	0.0595351	0.159157	0.374065	0.708356	0.813914
Apaf1	564.346	0.909915	0.248629	3.65972	0.000252489	0.00209575
Apba3	995.22	-0.0250691	0.125248	-0.200155	0.841359	0.904354
Apbb1ip	1471.95	2.14822	0.373981	5.74418	9.23675e-09	2.96846e-07
Apbb2	1694.37	0.172286	0.100875	1.70791	0.0876532	0.186826
Apbb3	557.222	0.0301447	0.282424	0.106736	0.914999	0.95082
Apc	1863.58	-0.195021	0.144316	-1.35135	0.176583	0.311203
Apcdd1	832.495	-0.487122	0.414408	-1.17546	0.239809	0.387126
Apeh	1047.27	0.00587192	0.179437	0.0327241	0.973895	0.986964
Apex1	1273.81	-0.744766	0.319253	-2.33284	0.0196565	0.0634493
Api5	2607.61	-0.323253	0.260946	-1.23877	0.21543	0.358839
Apip	715.99	0.00318978	0.179255	0.0177947	0.985803	0.992122
Aplp2	7122.83	-0.140802	0.2602	-0.541129	0.588419	0.71827
Apmap	984.2	0.299326	0.225238	1.32893	0.18387	0.320676
Apobec1	1556.38	0.792551	0.337916	2.34541	0.0190061	0.0618095
Apobec3	3279.13	0.024908	0.323321	0.0770379	0.938593	0.964473
Apoc1	4744.04	-0.70487	0.960462	-0.733886	0.463018	0.614498
Apod	6337.8	2.47819	0.435598	5.68916	1.27665e-08	3.92938e-07
Apoe	37523.7	3.46334	0.406445	8.52105	1.58109e-17	6.48161e-15
Apool	659.913	-0.894888	0.286998	-3.1181	0.0018202	0.0101139
Apopt1	1834.67	-0.600324	0.251293	-2.38894	0.0168971	0.0565459
App	20907.7	0.125475	0.247042	0.507912	0.611515	0.737314
Appbp2	2009.76	-0.372136	0.266795	-1.39484	0.163064	0.294049
Appl1	1601.11	0.189127	0.158243	1.19517	0.232023	0.377469
Appl2	1064.55	0.561889	0.262685	2.13902	0.0324343	0.0913832
Aprt	855.313	-0.347324	0.295322	-1.17608	0.239561	0.386894
Aptx	525.94	0.261274	0.304421	0.858267	0.390745	0.544945
Aqp1	1831.91	0.594399	0.315843	1.88195	0.0598433	0.141352
Aqp5	6489.61	-3.61131	0.624114	-5.7863	7.19553e-09	2.40252e-07
Aqr	1886.16	-0.181364	0.198941	-0.91165	0.361953	0.516206
Araf	1946.06	-0.120661	0.206344	-0.584758	0.55871	0.693421
Arap1	1246.87	1.54385	0.293422	5.26152	1.42868e-07	3.38977e-06
Arcn1	3291.1	-0.306811	0.12294	-2.49561	0.0125741	0.0454355
Arel1	1479.16	0.616411	0.174081	3.54096	0.000398681	0.00306764
Arf1	5563.5	0.133963	0.115198	1.1629	0.244872	0.392636
Arf2	537.398	0.486141	0.221001	2.19972	0.0278268	0.0817086
Arf3	7160.97	0.027499	0.110277	0.249363	0.80308	0.879348
Arf4	9356.6	-0.101278	0.223634	-0.452876	0.650638	0.766764
Arf6	7205	-0.255212	0.182728	-1.39667	0.162511	0.293411
Arfgap1	1837.37	-0.427328	0.125362	-3.40874	0.000652629	0.00449649
Arfgap3	931.925	0.632749	0.18656	3.39166	0.000694704	0.0047116
Arfgef1	2490.3	-0.124906	0.170728	-0.731611	0.464406	0.615898
Arfgef2	486.878	0.131644	0.142814	0.921783	0.356642	0.511232
Arfip2	1708.82	-0.133804	0.200036	-0.668898	0.503561	0.650259
Arfrp1	2863.76	0.0576617	0.106004	0.543959	0.58647	0.716721
Arg1	3294.24	0.410118	0.482095	0.850699	0.394937	0.549338
Arglu1	2676.06	0.00160984	0.0988078	0.0162926	0.987001	0.992651
Arhgap1	1443.85	0.135088	0.164383	0.821791	0.411196	0.565713
Arhgap10	1118.05	0.598117	0.199624	2.99622	0.00273351	0.0139595
Arhgap11a	1316.92	-0.458445	0.212152	-2.16093	0.030701	0.0875881
Arhgap12	1515.66	-0.164212	0.119173	-1.37793	0.168224	0.300635
Arhgap17	798.76	1.28085	0.270122	4.74174	2.11889e-06	3.66166e-05
Arhgap18	1127.21	-0.025198	0.313567	-0.0803595	0.935951	0.962831
Arhgap19	642.327	-0.958114	0.306781	-3.12312	0.00178945	0.00998063
Arhgap21	1232.47	0.0078368	0.151659	0.051674	0.958788	0.977331
Arhgap23	600.668	-0.139362	0.30887	-0.451199	0.651846	0.767508
Arhgap26	534.697	0.773439	0.204942	3.77395	0.000160686	0.00146202
Arhgap27	620.07	0.936747	0.204999	4.56952	4.88844e-06	7.51496e-05
Arhgap28	771.905	-0.554061	0.345166	-1.6052	0.10845	0.219126
Arhgap31	702.263	0.568005	0.199064	2.85338	0.0043257	0.0202405
Arhgap35	892.863	0.162394	0.214245	0.757981	0.448462	0.601037
Arhgap39	885.607	-0.249025	0.146983	-1.69424	0.0902198	0.190973
Arhgap42	944.162	0.274325	0.328182	0.835892	0.403216	0.557282
Arhgap5	1433.1	-0.831299	0.327785	-2.53611	0.011209	0.0417313
Arhgdia	12257.7	0.0608043	0.170261	0.357124	0.720999	0.822746
Arhgdib	15460.9	-0.0222119	0.313423	-0.0708688	0.943502	0.967631
Arhgef1	4102.57	-0.0116594	0.192706	-0.0605036	0.951755	0.972849
Arhgef10l	1378.45	-0.19488	0.27057	-0.720255	0.471368	0.622111
Arhgef11	1036.11	0.100008	0.138445	0.722368	0.470068	0.621192
Arhgef12	1765.73	0.350278	0.221323	1.58266	0.1135	0.226882
Arhgef17	1544.42	0.00034996	0.278197	0.00125796	0.998996	0.999513
Arhgef18	730.195	0.39559	0.271816	1.45536	0.145569	0.271115
Arhgef19	1499.54	-0.608446	0.295511	-2.05896	0.0394977	0.105914
Arhgef2	4666.02	0.430489	0.241466	1.78281	0.0746169	0.166596
Arhgef25	666.48	1.18741	0.294524	4.03161	5.53951e-05	0.000596449
Arhgef28	2782.25	-0.779911	0.374001	-2.08532	0.0370403	0.10138
Arhgef3	1296.62	1.23878	0.242586	5.10656	3.28072e-07	7.16225e-06
Arhgef40	1490.39	0.832833	0.196839	4.23105	2.32607e-05	0.000286068
Arhgef7	1728.01	0.129228	0.121949	1.05968	0.289288	0.441958
Arid1a	3292.75	-0.0418107	0.142622	-0.293158	0.769402	0.857444
Arid1b	1732.07	0.444644	0.186811	2.38018	0.0173043	0.0576472
Arid2	1904.05	-0.851994	0.157251	-5.41806	6.0249e-08	1.55447e-06
Arid4a	1632.92	0.272954	0.280497	0.973105	0.330501	0.485423
Arid4b	1683.83	-0.0210913	0.140536	-0.150078	0.880703	0.928652
Arid5a	876.765	-0.497733	0.255094	-1.95117	0.0510365	0.125995
Arid5b	2231.54	-0.395088	0.415711	-0.950391	0.341913	0.497301
Arih1	1999.33	-0.0513109	0.17529	-0.292721	0.769735	0.857444
Arih2	865.177	-0.347398	0.266587	-1.30313	0.192529	0.331351
Arl1	1310.7	0.156811	0.236196	0.663905	0.506751	0.652546
Arl10	1191.94	0.199804	0.248934	0.802637	0.422185	0.576374
Arl14ep	906.857	0.264331	0.204895	1.29008	0.197022	0.33669
Arl15	772.38	0.288029	0.188851	1.52517	0.127217	0.246258
Arl2	1741.03	-0.18889	0.187832	-1.00563	0.314592	0.469345
Arl3	1086.96	-0.00177413	0.306861	-0.00578154	0.995387	0.997675
Arl4c	4210.53	0.735509	0.253478	2.90167	0.00371183	0.0179017
Arl5a	2593.86	-0.0154556	0.253926	-0.0608664	0.951466	0.972849
Arl5b	801.389	-0.313628	0.287792	-1.08977	0.275814	0.42793
Arl6ip1	9164.81	0.00833938	0.242827	0.034343	0.972604	0.986372
Arl6ip4	2520.38	-0.334905	0.162752	-2.05776	0.0396129	0.106099
Arl6ip5	3408.82	0.330403	0.173071	1.90905	0.0562552	0.135258
Arl6ip6	1342.56	-0.778188	0.216689	-3.59126	0.000329083	0.00262236
Arl8a	1651.48	0.897226	0.199864	4.48918	7.14969e-06	0.000103446
Arl8b	4822.47	-0.0235534	0.109491	-0.215117	0.829676	0.898076
Armc1	2848.9	-0.116024	0.174298	-0.665665	0.505626	0.65181
Armc10	1005.75	-0.705135	0.208422	-3.38321	0.000716428	0.00482788
Armc5	649.13	0.536228	0.164766	3.25448	0.001136	0.00694492
Armc8	565.956	0.00870784	0.29826	0.0291954	0.976709	0.98782
Arnt	2013.56	-0.00203881	0.209942	-0.00971129	0.992252	0.99588
Arnt2	892.527	-1.18991	0.385425	-3.08727	0.00202004	0.0109685
Arpc1a	4728.4	0.0412389	0.197783	0.208506	0.834834	0.900488
Arpc1b	10202.9	0.527375	0.166499	3.16743	0.00153791	0.00889361
Arpc2	3130.95	-0.0159138	0.212472	-0.0748983	0.940296	0.965294
Arpc3	6207.82	0.212617	0.298898	0.711336	0.476876	0.626551
Arpc4	8256.31	0.185484	0.165475	1.12092	0.262323	0.412521
Arpc5	1353.9	0.674864	0.27536	2.45084	0.0142522	0.049988
Arpc5l	1972.44	-0.440194	0.35276	-1.24786	0.212083	0.354948
Arpp19	3470.8	-0.385989	0.173692	-2.22226	0.026266	0.0782565
Arrb2	697.37	1.47931	0.305632	4.84017	1.29726e-06	2.40065e-05
Arrdc1	1651.59	0.0713621	0.286996	0.248652	0.80363	0.879689
Arrdc3	905.672	0.0607869	0.254415	0.238928	0.811161	0.885569
Arrdc4	1615.78	0.94888	0.249291	3.80632	0.000141049	0.00132755
Arsb	1351.32	1.42305	0.241522	5.89202	3.81505e-09	1.41464e-07
Arsi	825.876	-0.194485	0.408927	-0.475597	0.634362	0.755989
Art4	548.749	-0.850066	0.475419	-1.78804	0.0737701	0.165054
Arvcf	710.669	-0.447124	0.270713	-1.65165	0.0986053	0.203527
Asah1	1423.25	1.47072	0.332948	4.41726	9.99581e-06	0.000139695
Asap1	2288.06	0.00720462	0.301204	0.0239194	0.980917	0.989499
Asb13	884.292	0.610611	0.265236	2.30214	0.0213271	0.0672246
Asb6	985.786	0.271768	0.11144	2.43869	0.0147408	0.0513319
Asb8	886.585	0.0310696	0.184257	0.168621	0.866095	0.919688
Ascc1	1506.07	-0.386611	0.112667	-3.43144	0.000600393	0.00423142
Ascc2	1761.54	-0.366242	0.112309	-3.26104	0.00111006	0.0068089
Ascc3	1252.16	-0.28536	0.296246	-0.963254	0.33542	0.490209
Asf1a	1393.89	-1.11443	0.352996	-3.15706	0.00159367	0.0091444
Asf1b	1146.01	-0.683632	0.263979	-2.58972	0.00960536	0.0372165
Ash1l	1435.38	0.305574	0.205247	1.48882	0.136536	0.25933
Ash2l	2600.01	-0.41963	0.138533	-3.02911	0.00245275	0.012797
Asl	901.379	-0.541991	0.217279	-2.49445	0.0126152	0.0454975
Asna1	3455.1	-0.146467	0.213831	-0.684967	0.493365	0.640988
Asns	2655.11	-0.117374	0.311427	-0.376892	0.706254	0.812638
Asnsd1	1534.37	-0.420218	0.225796	-1.86105	0.0627372	0.146407
Asph	2203.56	-0.102898	0.217552	-0.472979	0.636228	0.757703
Aspm	1111.98	-0.5863	0.307833	-1.9046	0.0568315	0.136451
Aspscr1	1921.36	0.0683877	0.170074	0.402105	0.687607	0.796523
Asrgl1	706.181	-0.271178	0.120337	-2.25349	0.0242285	0.0738464
Asxl1	2057.97	-0.238779	0.140959	-1.69396	0.0902721	0.191029
Asxl2	627.521	0.041229	0.21375	0.192884	0.84705	0.907958
Atad1	2045.22	-0.0413738	0.12711	-0.325496	0.744806	0.838944
Atad2	3497.9	-0.798287	0.376649	-2.11945	0.0340527	0.0949281
Atad3a	901.988	-0.531034	0.177818	-2.98639	0.00282295	0.0143232
Atad5	784.119	-0.61384	0.331421	-1.85215	0.0640049	0.1488
Atat1	603.036	0.274661	0.212757	1.29096	0.196717	0.336247
Ate1	748.851	0.293848	0.144138	2.03866	0.0414844	0.109065
Atf1	773.831	-0.41995	0.354666	-1.18407	0.236386	0.383294
Atf2	1026.86	-0.170914	0.293789	-0.581759	0.560729	0.695164
Atf3	1349.17	1.8852	0.387576	4.86408	1.14988e-06	2.14809e-05
Atf4	7831.69	0.210044	0.323012	0.650266	0.51552	0.659848
Atf5	1402.15	0.699604	0.207542	3.3709	0.000749223	0.00498963
Atf6	648.281	0.669091	0.173253	3.86194	0.000112491	0.00110089
Atf6b	3228.83	0.048273	0.334255	0.14442	0.885169	0.931896
Atf7	1428.31	-0.326265	0.176766	-1.84575	0.0649291	0.150522
Atf7ip	3455.32	-0.13531	0.154969	-0.873146	0.382584	0.536708
Atg10	765.433	0.200145	0.203622	0.982925	0.325644	0.481163
Atg101	1302.53	-0.483516	0.178037	-2.71582	0.00661115	0.0281174
Atg13	975.948	0.446331	0.158371	2.81826	0.00482845	0.0220477
Atg16l1	1198.45	-0.154211	0.145184	-1.06218	0.288154	0.440682
Atg2a	881.185	0.442204	0.115069	3.84295	0.000121565	0.00117259
Atg2b	1137.6	-0.507041	0.153811	-3.29651	0.000978929	0.00615816
Atg3	773.606	0.886663	0.271821	3.26194	0.00110654	0.00680433
Atg4d	624.069	-0.284521	0.290637	-0.978955	0.327602	0.482607
Atg5	1996.66	-0.689695	0.352505	-1.95655	0.0504	0.124981
Atg7	614.805	0.581683	0.140417	4.14252	3.43504e-05	0.000397505
Atg9a	550.294	-0.255192	0.197033	-1.29517	0.19526	0.334842
Atic	2435.07	-0.150419	0.260837	-0.576676	0.564158	0.697658
Atl2	592.406	-0.19447	0.296344	-0.656231	0.511676	0.656861
Atl3	1633.59	0.668469	0.31909	2.09492	0.036178	0.0995241
Atmin	744.9	-0.0915384	0.255386	-0.358432	0.72002	0.822323
Atn1	1991.67	-0.210685	0.204544	-1.03002	0.303	0.457695
Atox1	7594.35	-0.207735	0.187162	-1.10992	0.267033	0.418013
Atp11a	2074.2	0.172754	0.195437	0.883934	0.376732	0.530415
Atp11b	1306.19	0.080169	0.256829	0.312149	0.754927	0.846549
Atp13a1	1475.65	-0.0585099	0.227546	-0.257135	0.797075	0.875501
Atp13a2	4077.29	0.886399	0.325967	2.71929	0.00654225	0.0279048
Atp13a3	1286.91	0.73556	0.233452	3.1508	0.00162826	0.00929222
Atp1a1	16112.2	-0.624847	0.196109	-3.18623	0.00144142	0.00842807
Atp1b1	2654.46	0.0385667	0.308389	0.125059	0.900477	0.941298
Atp1b3	2199.03	0.375114	0.184403	2.03421	0.0419309	0.109797
Atp2a2	7583.16	0.42746	0.249241	1.71505	0.086336	0.184766
Atp2a3	922.906	0.922392	0.364794	2.52853	0.0114543	0.0424516
Atp2b1	929.314	1.01813	0.342211	2.97516	0.00292837	0.0147902
Atp2c1	2157.1	-0.0595438	0.228257	-0.260863	0.794198	0.873772
Atp5a1	17896.6	-0.24894	0.133411	-1.86597	0.0620462	0.145528
Atp5b	9703.5	-0.401685	0.282935	-1.41971	0.155693	0.285077
Atp5c1	6247.77	-0.592887	0.313139	-1.89337	0.0583087	0.138794
Atp5d	8740.64	-0.29937	0.0937454	-3.19344	0.00140589	0.0082926
Atp5e	21426.8	-0.218761	0.170052	-1.28644	0.198291	0.338185
Atp5f1	819.882	-0.143648	0.353149	-0.406762	0.684183	0.793598
Atp5g1	609.394	-0.599401	0.257698	-2.32598	0.0200197	0.0642005
Atp5g3	10526.5	-0.643368	0.14453	-4.45146	8.52877e-06	0.000120563
Atp5j	4091.76	-0.451797	0.271859	-1.66188	0.0965371	0.200548
Atp5k	5745.68	-0.24363	0.399732	-0.609484	0.542204	0.682053
Atp5l	3359.52	-0.360014	0.136859	-2.63055	0.00852478	0.0341655
Atp5mpl	3147.15	-0.593189	0.169084	-3.50825	0.000451066	0.00337226
Atp5o	2698.82	-0.702006	0.337689	-2.07885	0.037631	0.102389
Atp6ap1	2587.7	1.01799	0.331956	3.06663	0.00216485	0.0116177
Atp6ap2	3086.99	0.342962	0.263839	1.29989	0.193638	0.332524
Atp6v0a1	663.023	1.40172	0.428693	3.26974	0.00107646	0.00663972
Atp6v0a2	575.194	0.796943	0.226222	3.52284	0.00042695	0.00323533
Atp6v0b	3213.51	0.526071	0.210538	2.49869	0.0124653	0.045133
Atp6v0c	5484.48	1.19381	0.309589	3.85611	0.000115206	0.00112299
Atp6v0d1	3636.17	0.646306	0.325273	1.98696	0.0469265	0.119034
Atp6v0e	8767.9	0.585418	0.186321	3.14198	0.00167811	0.00951055
Atp6v1b2	1368.58	0.93303	0.289346	3.22462	0.00126142	0.00759216
Atp6v1c1	2153.45	0.160165	0.27349	0.585634	0.558122	0.693108
Atp6v1c2	2491.63	-0.148822	0.372196	-0.399848	0.689269	0.797947
Atp6v1d	2217.52	0.356061	0.215544	1.65192	0.0985507	0.203527
Atp6v1e1	7901.31	0.158504	0.215967	0.733928	0.462993	0.614498
Atp6v1f	3314.98	0.175943	0.215477	0.816527	0.414199	0.568521
Atp6v1g1	1808.32	0.197585	0.217454	0.908629	0.363546	0.517777
Atp6v1h	864.929	0.280413	0.305743	0.917155	0.359061	0.513472
Atp7a	1093.26	0.0565448	0.312933	0.180693	0.856609	0.913693
Atp8a1	801.82	0.702036	0.421734	1.66464	0.0959845	0.199701
Atp8b2	759.257	0.825595	0.366256	2.25415	0.024187	0.0738418
Atp9a	2096.99	0.00478229	0.203406	0.023511	0.981243	0.989529
Atp9b	808.25	0.846275	0.203203	4.16468	3.11795e-05	0.000371087
Atpaf1	673.838	0.0752471	0.15677	0.479982	0.63124	0.754075
Atpaf2	1541.39	0.0474377	0.149422	0.317474	0.750884	0.843987
Atpif1	6354.82	-0.342508	0.0980119	-3.49455	0.000474856	0.00351099
Atpsckmt	1328.49	-0.241905	0.144415	-1.67507	0.09392	0.196941
Atraid	1189.45	0.245996	0.306071	0.803721	0.421558	0.575838
Atrip	683.493	-0.0377899	0.232442	-0.162577	0.870851	0.92288
Atrn	569.931	0.244955	0.220371	1.11156	0.266328	0.417485
Atrnl1	1506.55	0.133572	0.235055	0.56826	0.569858	0.702235
Atrx	2342.57	-0.0385917	0.251206	-0.153626	0.877905	0.927159
Atxn1	1626.18	0.471869	0.171788	2.74681	0.00601771	0.0262822
Atxn10	2859.31	-0.805901	0.310842	-2.59264	0.00952418	0.0369695
Atxn1l	802.523	-0.293771	0.21094	-1.39268	0.163717	0.294939
Atxn2	559.331	-0.544333	0.197494	-2.7562	0.00584768	0.0256846
Atxn2l	4451.31	0.0780148	0.170711	0.456999	0.647672	0.764423
Atxn3	1184.77	-0.397671	0.213643	-1.86138	0.0626906	0.14637
Atxn7l1	661.914	1.05695	0.34283	3.08303	0.00204908	0.0111096
Atxn7l3	2756.37	-0.439195	0.285684	-1.53734	0.124209	0.242214
Atxn7l3b	756.615	0.0454162	0.238379	0.190521	0.848901	0.908886
Auh	889.218	0.270306	0.230667	1.17185	0.241258	0.38887
Aunip	526.941	-0.890601	0.376483	-2.36558	0.0180018	0.059381
Aup1	3899.1	0.055497	0.240284	0.230964	0.817343	0.89021
Aurkaip1	3247.35	0.148952	0.151082	0.985899	0.324183	0.479195
Auts2	1241.5	-0.447826	0.196929	-2.27404	0.0229633	0.0709061
Avl9	753.744	0.0270767	0.311935	0.0868024	0.930829	0.95966
Avpi1	519.361	-0.607335	0.238575	-2.54568	0.0109065	0.0409146
Axin1	911.472	-0.0639401	0.268917	-0.237769	0.81206	0.885764
Axin2	1539.56	-0.280943	0.399498	-0.703241	0.481905	0.631687
Axl	5005.69	2.32067	0.35486	6.53969	6.16449e-11	3.2725e-09
Azi2	1471.57	0.344532	0.142421	2.41911	0.0155587	0.0534239
Azin1	1033	0.0896733	0.144263	0.621596	0.534207	0.675332
B230118H07Rik	794.003	-0.229723	0.169816	-1.35278	0.176127	0.310697
B230219D22Rik	2984.49	-0.103926	0.178496	-0.582236	0.560408	0.694883
B2m	45942.7	2.59585	0.451451	5.75002	8.92342e-09	2.9007e-07
B3galnt2	878.861	-0.245816	0.225886	-1.08823	0.276494	0.428463
B3galt6	1025.76	-0.139881	0.227889	-0.613809	0.539341	0.679494
B3gat3	1449.05	0.53298	0.204807	2.60235	0.0092588	0.0362636
B3gnt2	1023.14	0.0143951	0.235206	0.0612021	0.951198	0.972819
B4galnt1	1604.99	1.76562	0.358174	4.92951	8.24355e-07	1.58823e-05
B4galt1	3362.13	0.404623	0.212447	1.90458	0.0568345	0.136451
B4galt2	581.02	-0.122818	0.23729	-0.517585	0.604748	0.732387
B4galt3	1745.17	-0.300378	0.149626	-2.00753	0.0446936	0.115031
B4galt4	809.991	-0.201163	0.23269	-0.864512	0.387306	0.540936
B4galt5	1460.62	2.91186	0.400363	7.27305	3.51471e-13	3.0157e-11
B4galt6	1655.32	0.0463878	0.315057	0.147236	0.882946	0.930219
B9d1	668.201	-0.512211	0.336602	-1.52171	0.128082	0.247255
B9d2	595.453	-0.135651	0.194314	-0.6981	0.485115	0.634957
BC003965	1152.19	-0.672523	0.397365	-1.69245	0.0905593	0.191376
BC004004	1916.8	0.250409	0.131644	1.90217	0.0571493	0.137051
BC005537	9276.64	0.176232	0.244353	0.721217	0.470776	0.621765
BC005624	921.41	0.497091	0.144069	3.45036	0.000559841	0.00400686
BC017158	563.587	-0.0315084	0.25921	-0.121556	0.903251	0.943128
BC029722	1223.72	0.0650796	0.117001	0.556232	0.578052	0.709135
BC055324	678.695	-0.681742	0.401487	-1.69804	0.0894994	0.189829
Babam1	1595.3	-0.174862	0.0488227	-3.58158	0.000341527	0.00270111
Babam2	1532.51	0.137418	0.216456	0.634856	0.525522	0.667786
Bace1	565.747	-0.0475404	0.22883	-0.207754	0.835421	0.900858
Bach1	1310.86	1.05068	0.337282	3.11513	0.00183862	0.0101738
Bach2	525.106	-0.124734	0.173703	-0.718086	0.472704	0.623429
Bad	1242.18	0.272031	0.139331	1.95241	0.0508894	0.125758
Bag1	7507.66	-0.170096	0.154819	-1.09867	0.27191	0.423072
Bag2	895.889	-0.845947	0.294632	-2.87119	0.00408923	0.0192931
Bag3	520.474	0.307911	0.247196	1.24562	0.212906	0.355839
Bag4	951.199	-0.522702	0.261474	-1.99906	0.0456022	0.116455
Bag5	991.225	-0.207226	0.175336	-1.18188	0.237253	0.384407
Bag6	1625.58	0.0231238	0.300119	0.0770489	0.938585	0.964473
Bahd1	738.761	0.677804	0.227907	2.97403	0.00293914	0.0148243
Baiap2	2421.52	-0.0565926	0.293396	-0.192888	0.847046	0.907958
Bak1	2170.79	0.273209	0.163117	1.67493	0.0939484	0.196945
Bambi	609.853	-1.0753	0.265386	-4.05183	5.08196e-05	0.000555879
Banf1	6911.3	-0.571954	0.35261	-1.62206	0.104791	0.213429
Bap1	1162.94	-0.100868	0.232243	-0.434322	0.664055	0.776924
Barx2	814.778	-0.585971	0.468816	-1.24989	0.211338	0.354182
Basp1	12195.4	-0.172031	0.460979	-0.373187	0.709009	0.814308
Bax	2709.28	0.318932	0.149889	2.12779	0.0333548	0.0933707
Baz1a	1158.65	-0.324664	0.295128	-1.10008	0.271299	0.422613
Baz1b	4820.01	-0.148669	0.308914	-0.481265	0.630328	0.753107
Baz2a	876.862	0.398748	0.164806	2.4195	0.0155421	0.0534164
Baz2b	1495.48	-0.137128	0.328675	-0.417213	0.676523	0.786895
Bbx	947.607	0.221267	0.143732	1.53944	0.123696	0.241533
Bcam	1158.23	0.393849	0.372542	1.05719	0.290423	0.442953
Bcap29	570.44	0.0464473	0.17458	0.266051	0.7902	0.871452
Bcap31	3487.31	-0.356554	0.30563	-1.16662	0.243365	0.391154
Bcar3	1080.55	0.0431701	0.334319	0.129129	0.897256	0.938805
Bcas1	746.639	-1.37162	0.348854	-3.9318	8.43109e-05	0.000870276
Bcas2	7090.36	-0.92339	0.222236	-4.15499	3.25295e-05	0.000381614
Bcas3	1923.4	0.285194	0.294598	0.968078	0.333005	0.488047
Bcat2	1249.14	-0.0444897	0.240763	-0.184786	0.853397	0.911539
Bccip	4251.86	-0.0300521	0.137463	-0.21862	0.826946	0.896567
Bckdha	1776.24	-0.201803	0.13145	-1.5352	0.124734	0.242917
Bckdhb	859.981	-0.129115	0.209453	-0.616438	0.537605	0.67835
Bckdk	1577.45	-0.619088	0.390468	-1.5855	0.112852	0.225919
Bcl10	668.886	0.353301	0.158482	2.22928	0.0257952	0.0773372
Bcl11a	2316.74	-0.561899	0.403862	-1.39132	0.16413	0.295261
Bcl2	891.399	-0.226178	0.241691	-0.935813	0.34937	0.504797
Bcl2l1	1177.25	1.05188	0.198363	5.3028	1.1404e-07	2.78643e-06
Bcl2l11	1685.58	0.739275	0.199647	3.7029	0.000213149	0.00183313
Bcl2l12	1046.61	-0.160253	0.161205	-0.994097	0.320176	0.475367
Bcl2l13	1180.15	-0.306856	0.307481	-0.997968	0.318295	0.473528
Bcl2l14	1628.65	-1.35513	0.351928	-3.8506	0.000117831	0.00114479
Bcl2l2	670.199	0.296815	0.123145	2.41029	0.0159399	0.0543797
Bcl3	1000.76	0.345311	0.260199	1.3271	0.184475	0.321351
Bcl6	660.795	0.838845	0.261091	3.21285	0.00131424	0.00785536
Bcl7a	706.78	-0.644683	0.242793	-2.65528	0.00792423	0.0321433
Bcl7b	1732.73	0.190161	0.189861	1.00158	0.316546	0.471496
Bcl7c	1834.58	-0.0752869	0.121616	-0.619056	0.535879	0.676779
Bcl9l	3792.1	-0.465041	0.203341	-2.287	0.0221958	0.0692235
Bclaf1	9303.94	-0.692689	0.240123	-2.88473	0.00391752	0.0186139
Bclaf3	570.529	-0.172079	0.168629	-1.02046	0.307511	0.462502
Bcor	928.196	-0.27132	0.251386	-1.0793	0.280456	0.432683
Bcr	563.772	0.318651	0.174628	1.82474	0.0680397	0.155679
Bcs1l	609.035	-0.301677	0.163912	-1.84048	0.0656982	0.151781
Bdh1	995.394	-1.12877	0.276838	-4.07736	4.55497e-05	0.00050543
Bdp1	829.756	-0.154989	0.134003	-1.15661	0.247432	0.395537
Becn1	3694.43	0.121545	0.178921	0.679324	0.496932	0.644327
Bend3	972.047	-1.04237	0.319733	-3.26013	0.00111362	0.00682509
Bet1	941.251	0.332304	0.125374	2.6505	0.00803732	0.0324794
Bet1l	562.538	0.455256	0.213905	2.12831	0.0333111	0.0932838
Bex3	5526.14	-0.702976	0.2029	-3.46464	0.000530941	0.00384476
Bfar	822.13	0.578292	0.197326	2.93065	0.00338252	0.0166176
Bgn	13150.6	2.91948	0.394945	7.39212	1.44508e-13	1.40306e-11
Bhlhb9	648.81	-0.281475	0.164042	-1.71587	0.0861861	0.184499
Bhlhe40	6843.61	-0.9359	0.240565	-3.89043	0.000100067	0.000997827
Bhlhe41	1398	0.379571	0.41496	0.914718	0.36034	0.514701
Bicd2	960.711	0.204329	0.206487	0.98955	0.322394	0.477533
Bid	2542.39	-0.44574	0.156739	-2.84384	0.00445736	0.0207644
Bin1	1516.26	0.402212	0.213835	1.88095	0.0599789	0.141537
Birc2	729.508	0.627463	0.26118	2.40241	0.0162873	0.0551556
Birc3	878.587	2.01113	0.365698	5.49944	3.80998e-08	1.02981e-06
Birc5	3427.97	-0.438149	0.501646	-0.873423	0.382433	0.536598
Birc6	2109.95	-0.188846	0.289779	-0.65169	0.514601	0.659243
Blm	503.249	-0.760356	0.232253	-3.27383	0.00106099	0.006568
Blmh	1273.25	-0.311436	0.271627	-1.14656	0.251565	0.399978
Blnk	1099.93	1.25932	0.398554	3.15973	0.00157916	0.00907523
Bloc1s2	1604.47	-0.232282	0.151335	-1.53489	0.124812	0.24294
Bloc1s3	647.047	-0.109932	0.280967	-0.391264	0.695602	0.803694
Bloc1s4	1220.09	-0.228014	0.243571	-0.936129	0.349207	0.504661
Bloc1s5	700.606	-0.207033	0.125909	-1.64431	0.100112	0.205774
Bloc1s6	1364.74	0.356742	0.150554	2.36952	0.0178111	0.0589099
Blvra	1436.51	0.755292	0.239781	3.14992	0.00163316	0.00929222
Blvrb	1997.6	1.50217	0.342834	4.38163	1.17793e-05	0.000160073
Blzf1	918.705	-0.536508	0.165996	-3.23206	0.00122901	0.00742134
Bmp1	2125.15	1.12524	0.17648	6.37605	1.81718e-10	8.70714e-09
Bmp2k	999.895	-0.111042	0.379202	-0.29283	0.769652	0.857444
Bmp7	2286.64	-0.805777	0.519621	-1.5507	0.120973	0.237726
Bmpr1a	904.643	-0.599056	0.334655	-1.79007	0.0734423	0.164571
Bmpr2	1299.59	0.0552582	0.255023	0.216679	0.828459	0.897284
Bms1	994.128	-0.600383	0.327358	-1.83402	0.0666504	0.153452
Bmt2	1087.9	0.903185	0.273127	3.30683	0.000943566	0.00600222
Bmyc	1360.15	-0.326438	0.193707	-1.68522	0.0919466	0.193621
Bnip1	606.539	-0.108294	0.131383	-0.82426	0.409792	0.564363
Bnip2	526.093	0.752926	0.199364	3.77663	0.000158962	0.00144812
Bnip3l	826.335	-0.0841168	0.240097	-0.350345	0.72608	0.826032
Bod1	626.248	-0.388565	0.283191	-1.37209	0.170034	0.302625
Bod1l	1135.84	-0.198072	0.0965675	-2.05112	0.040255	0.107318
Bok	514.187	-0.00675976	0.247455	-0.0273172	0.978207	0.988291
Bola1	2065.86	-0.893463	0.365698	-2.44317	0.0145589	0.0508906
Bola3	491.615	0.17851	0.379215	0.470736	0.637829	0.758141
Bop1	2432.98	-0.489095	0.206644	-2.36684	0.0179406	0.0592056
Bora	748.378	-0.68996	0.266041	-2.59344	0.00950224	0.0369231
Borcs5	798.215	-0.51235	0.145709	-3.51626	0.000437668	0.00329546
Borcs6	836.794	0.23874	0.238755	0.999934	0.317343	0.472492
Borcs8	1896.64	0.0767465	0.213668	0.359186	0.719456	0.821806
Bpgm	1606.63	0.00945093	0.303164	0.0311743	0.975131	0.987295
Bphl	721.971	-0.210599	0.235402	-0.894636	0.370982	0.525024
Bpnt1	2192.84	-0.623236	0.303144	-2.05591	0.0397913	0.106413
Bptf	5069.4	0.0257406	0.125934	0.204397	0.838043	0.902474
Brap	1031.56	0.0407945	0.171157	0.238345	0.811613	0.885614
Brat1	537.273	0.165168	0.214426	0.770278	0.441135	0.593894
Brd1	1524	-0.226728	0.282332	-0.803052	0.421945	0.576259
Brd2	6339.67	0.309796	0.0610341	5.07579	3.85895e-07	8.22982e-06
Brd3	1640.34	-0.312008	0.285921	-1.09124	0.275168	0.427277
Brd4	2550.18	0.0721753	0.146601	0.492326	0.622489	0.747129
Brd7	1024.68	-0.363107	0.234938	-1.54554	0.122215	0.239719
Brd8	2840.04	-0.196934	0.263773	-0.746605	0.455302	0.607245
Brd9	974.829	0.0338098	0.166494	0.203069	0.839081	0.902694
Brf1	1175.35	-0.0548062	0.155869	-0.351616	0.725126	0.825401
Bri3	4292.95	0.00964451	0.149822	0.0643733	0.948673	0.971449
Bri3bp	2821.56	-0.887081	0.226694	-3.91312	9.11129e-05	0.000922253
Brix1	3672.06	-0.808652	0.232591	-3.47672	0.000507593	0.0037158
Brk1	1768.79	-0.221614	0.288379	-0.76848	0.442202	0.595114
Brms1	984.44	0.235183	0.199322	1.17991	0.238034	0.385526
Brox	760.542	0.143013	0.193091	0.740651	0.458905	0.610719
Brpf1	2004.5	-0.278381	0.182681	-1.52386	0.127544	0.24676
Brpf3	835.335	-0.0429454	0.0725644	-0.591825	0.553968	0.691344
Brwd1	3008.94	-0.528871	0.255293	-2.07163	0.0383003	0.103637
Bscl2	1321.38	1.30457	0.319451	4.08378	4.43085e-05	0.000493141
Bsdc1	736.302	0.237461	0.317338	0.748293	0.454284	0.606616
Bsg	16268.8	-1.12511	0.286891	-3.92175	8.79079e-05	0.000898112
Bspry	1932.95	-0.825691	0.377236	-2.18879	0.0286118	0.0833175
Bst2	7981.77	2.30945	0.394266	5.85759	4.69626e-09	1.67409e-07
Btaf1	1446.43	0.223173	0.0883253	2.52671	0.0115135	0.0425216
Btbd2	593.098	-0.0827687	0.173743	-0.476387	0.633799	0.755664
Btbd3	555.97	-0.509014	0.246988	-2.06088	0.0393143	0.105653
Btbd7	1721.83	-0.0970888	0.179576	-0.540657	0.588744	0.71843
Btbd9	636.294	0.435068	0.13129	3.31379	0.000920418	0.00590224
Btg1	2772.19	0.959824	0.428329	2.24086	0.0250352	0.0758042
Btg2	843.059	1.64889	0.423667	3.89195	9.94398e-05	0.000992917
Btrc	505.14	-0.0943034	0.184844	-0.510178	0.609927	0.736213
Bub1	654.4	-0.963682	0.370693	-2.59968	0.00933114	0.0364502
Bub1b	791.126	-1.02296	0.336128	-3.04335	0.00233962	0.0123227
Bub3	2868.84	-0.321858	0.130161	-2.47276	0.0134075	0.0477248
Bud13	753.045	-0.389635	0.154842	-2.51634	0.011858	0.043489
Bud23	1720	-0.438892	0.173554	-2.52884	0.0114439	0.0424346
Bud31	5212.84	-0.326528	0.180629	-1.80772	0.0706496	0.160003
Bysl	676.432	-0.0309068	0.308697	-0.10012	0.920249	0.954126
Bzw2	6353.59	-1.12257	0.260643	-4.30693	1.65533e-05	0.000214316
C030006K11Rik	758.34	-0.225165	0.169172	-1.33098	0.183194	0.320026
C1d	866.383	0.138604	0.205044	0.675975	0.499057	0.646532
C1galt1	1920.65	-0.184085	0.108631	-1.69458	0.0901553	0.19095
C1galt1c1	1093.62	0.24908	0.095254	2.6149	0.00892534	0.0352382
C1qa	21254.7	2.89684	0.336687	8.60394	7.70236e-18	4.73631e-15
C1qb	6347.49	2.6093	0.359567	7.2568	3.96343e-13	3.35499e-11
C1qbp	7909.23	-0.829545	0.311107	-2.66643	0.00766621	0.0314197
C1qc	8745.15	2.82944	0.360641	7.84557	4.30989e-15	7.08593e-13
C1qtnf1	1368.36	-0.028742	0.32897	-0.0873697	0.930378	0.959505
C1qtnf12	1496.05	-0.752641	0.338697	-2.22217	0.026272	0.0782565
C1qtnf4	509.218	-0.720337	0.264776	-2.72055	0.00651729	0.0278457
C1qtnf6	1008.03	1.20052	0.27633	4.34453	1.39572e-05	0.000184902
C2cd2	560.315	0.266544	0.199517	1.33595	0.181567	0.317811
C2cd3	972.479	0.429253	0.227961	1.88301	0.0596986	0.141101
C2cd5	1297.8	-0.72733	0.1461	-4.97829	6.41497e-07	1.25894e-05
C3	8906.9	4.76886	0.642276	7.42494	1.12833e-13	1.12513e-11
C3ar1	3341.48	3.30496	0.384614	8.59293	8.47811e-18	4.81231e-15
C4b	4332.06	3.38068	0.462772	7.30527	2.76709e-13	2.49005e-11
C77080	1962.86	-0.0150065	0.171169	-0.0876706	0.930139	0.959505
C87436	667.525	0.0533588	0.105919	0.503772	0.614422	0.739732
Cab39	2464.98	0.23902	0.255664	0.9349	0.34984	0.505179
Cabin1	2164.84	0.599432	0.19061	3.14481	0.00166192	0.00943333
Cacfd1	912.176	0.260427	0.20021	1.30077	0.193339	0.332165
Cachd1	880.787	-0.14795	0.306517	-0.482682	0.629322	0.752388
Cacnb3	1491.71	-0.444209	0.185737	-2.3916	0.016775	0.0561882
Cactin	779.499	0.0203567	0.151427	0.134432	0.893061	0.93713
Cacul1	1515.2	0.168013	0.122767	1.36854	0.171142	0.303904
Cacybp	1535.59	-0.33953	0.192476	-1.76401	0.0777309	0.171166
Cad	3631.66	-0.756451	0.306155	-2.47081	0.0134806	0.0479621
Cadm1	4380.73	-0.42549	0.133489	-3.18746	0.00143529	0.00840557
Cadm4	766.976	0.0399085	0.373464	0.10686	0.9149	0.95082
Calcoco1	1150.46	-0.386609	0.35601	-1.08595	0.277502	0.429229
Cald1	5186.5	0.671895	0.325328	2.06528	0.0388964	0.104789
Calm1	8536.63	0.0363302	0.145084	0.250407	0.802272	0.878985
Calm2	7583.12	-0.195271	0.291891	-0.668985	0.503505	0.650259
Calm3	1533.79	-0.380983	0.274131	-1.38978	0.164595	0.296014
Calml3	618.907	0.951079	0.377828	2.51723	0.0118282	0.0434016
Calr	9864.97	0.489526	0.170528	2.87064	0.00409638	0.0193145
Calu	6057.65	-0.173714	0.130047	-1.33577	0.181624	0.317811
Camk1	1730.27	1.4305	0.420426	3.4025	0.000667718	0.00457322
Camk2d	1090.31	2.09735	0.376394	5.57222	2.51519e-08	7.16586e-07
Camk2g	1191.31	0.0670975	0.143325	0.468149	0.639678	0.759632
Camkk2	2061.28	-0.231787	0.117233	-1.97715	0.0480245	0.121153
Caml	841.776	0.0646003	0.189279	0.341296	0.732881	0.830455
Camsap2	1595.18	-0.323769	0.168491	-1.92158	0.0546585	0.132324
Camta2	989.976	1.59249	0.315585	5.04616	4.50773e-07	9.42282e-06
Cand1	1240.19	-0.123113	0.187907	-0.655181	0.512351	0.657274
Cand2	841.552	-0.672537	0.373654	-1.79989	0.0718778	0.16195
Cant1	3372.36	-0.147844	0.405705	-0.364414	0.715549	0.818991
Canx	11304.2	-0.215395	0.261769	-0.822842	0.410598	0.565262
Cap1	7153.26	0.444101	0.168724	2.63211	0.00848561	0.0340486
Capg	3875	0.991547	0.308979	3.20911	0.00133147	0.00793611
Capn1	1740.5	1.03694	0.344586	3.00923	0.00261909	0.0134688
Capn10	698.891	-0.211684	0.168311	-1.2577	0.208502	0.350943
Capn15	1184.89	0.418129	0.236998	1.76427	0.0776865	0.171166
Capn2	2651.42	0.58608	0.283179	2.06965	0.0384852	0.103947
Capns1	9837.67	0.115071	0.278914	0.412568	0.679923	0.789539
Caprin1	10195.4	-0.553846	0.10641	-5.20482	1.94185e-07	4.44997e-06
Capza2	5749.14	0.365105	0.152163	2.39943	0.0164207	0.05548
Capzb	7116.13	0.213899	0.110279	1.93961	0.0524275	0.128526
Car12	3534.2	-1.36832	0.395237	-3.46203	0.000536117	0.00387464
Car2	3005.31	-0.556896	0.331282	-1.68103	0.092757	0.195112
Car8	1054.84	-0.999801	0.417935	-2.39224	0.016746	0.0561676
Card19	1697.18	0.99726	0.27285	3.65498	0.000257205	0.00212483
Carhsp1	1009.67	-0.191792	0.134724	-1.42359	0.154566	0.283205
Carm1	815.003	-0.0516146	0.205909	-0.250668	0.802071	0.878896
Cars	454.674	-0.0155782	0.244143	-0.0638078	0.949123	0.97164
Cars2	544.6	0.123789	0.260294	0.475572	0.634379	0.755989
Casc3	1762.99	-0.34732	0.264008	-1.31557	0.188319	0.326506
Casc4	1564.82	-0.606475	0.233341	-2.59909	0.00934715	0.0364934
Cask	1471.79	0.0252053	0.225803	0.111625	0.911121	0.948761
Caskin2	728.609	-0.343379	0.251561	-1.36499	0.172256	0.305453
Casp1	1316	1.38405	0.270167	5.12295	3.00794e-07	6.62555e-06
Casp2	2530.18	-0.229921	0.126645	-1.81548	0.0694501	0.158073
Casp3	1295.38	-0.282772	0.309986	-0.912207	0.36166	0.516021
Casp6	1178.44	-0.272654	0.200822	-1.35769	0.174561	0.308672
Casp7	747.674	0.0728917	0.195884	0.372117	0.709805	0.814789
Casp8	1863.56	0.317193	0.253252	1.25248	0.210394	0.353001
Casp8ap2	773.814	0.0740662	0.156106	0.474461	0.635172	0.756579
Casp9	510.088	0.353802	0.390916	0.905059	0.365434	0.519364
Cast	2346.75	0.669937	0.252943	2.64857	0.00808329	0.0326473
Cat	4943.53	-0.272153	0.273946	-0.993456	0.320488	0.475735
Cav1	1966.04	0.53327	0.337049	1.58217	0.11361	0.226882
Cav2	2658.8	0.135423	0.382071	0.354445	0.723006	0.824329
Cavin1	653.797	0.784976	0.29958	2.62025	0.00878647	0.0348952
Cavin2	1235.17	0.0213577	0.234313	0.0911502	0.927373	0.95829
Cavin3	922.546	0.563808	0.408239	1.38107	0.167257	0.299432
Cbfa2t2	1587.56	-0.468284	0.224306	-2.08771	0.0368244	0.100976
Cbfa2t3	578.05	1.27297	0.402471	3.16289	0.00156214	0.00898442
Cbfb	2829.09	-0.474839	0.290599	-1.634	0.102259	0.209138
Cblb	1281.11	0.637968	0.312434	2.04193	0.0411586	0.108545
Cbll1	502.034	-0.45977	0.234316	-1.96218	0.049742	0.123835
Cbr3	986.827	-0.676877	0.169508	-3.99318	6.51928e-05	0.000685267
Cbx1	3782.83	-0.256304	0.296471	-0.864517	0.387304	0.540936
Cbx4	1802.87	-0.319004	0.251695	-1.26742	0.205005	0.346719
Cbx5	1295.96	-0.852058	0.257861	-3.30433	0.00095204	0.00605091
Cbx6	1077.39	0.163294	0.340849	0.479082	0.63188	0.754595
Cbx7	1200.62	0.308059	0.31526	0.977159	0.328491	0.483529
Cbx8	1032.55	-0.383084	0.314856	-1.2167	0.223719	0.36802
Cby1	878.58	-0.412345	0.229648	-1.79555	0.0725655	0.163141
Cc2d1a	929.773	-0.0276428	0.193546	-0.142823	0.88643	0.932692
Cc2d1b	1899.63	-0.0650086	0.23742	-0.273813	0.784228	0.867725
Ccar1	2135.84	-0.247444	0.178538	-1.38594	0.165764	0.297482
Ccar2	1923.72	-0.300777	0.173442	-1.73417	0.0828879	0.178996
Ccdc107	1460.29	-0.071086	0.247607	-0.287092	0.774042	0.860319
Ccdc112	576.279	-0.334805	0.440467	-0.760114	0.447186	0.599935
Ccdc115	1241.03	-0.369189	0.222575	-1.65872	0.0971722	0.20164
Ccdc117	1315.86	-0.206078	0.225911	-0.912207	0.36166	0.516021
Ccdc120	909.852	-0.234921	0.245667	-0.956262	0.33894	0.493929
Ccdc124	2891.92	-0.486496	0.259132	-1.8774	0.0604627	0.142405
Ccdc125	929.302	-0.230412	0.323535	-0.712169	0.47636	0.626124
Ccdc163	498.416	-0.146382	0.266622	-0.549026	0.582988	0.713944
Ccdc174	1197.26	0.0781126	0.177117	0.441022	0.659197	0.773571
Ccdc22	692.608	-0.22834	0.326367	-0.699641	0.484151	0.633979
Ccdc25	807.574	0.143557	0.240549	0.596788	0.550649	0.688646
Ccdc28b	696.478	0.249656	0.27081	0.921887	0.356588	0.511232
Ccdc32	599.543	0.749715	0.194828	3.84809	0.000119041	0.00115428
Ccdc34	1457.73	-0.624945	0.269548	-2.31849	0.0204226	0.0650403
Ccdc43	793.505	-0.378333	0.25465	-1.4857	0.137359	0.260291
Ccdc47	738.437	-0.44492	0.207499	-2.1442	0.0320167	0.0905523
Ccdc50	735.086	0.800077	0.287418	2.78367	0.0053748	0.0241539
Ccdc57	547.441	-0.258537	0.346306	-0.746558	0.455331	0.607245
Ccdc58	855.427	-0.647528	0.186752	-3.46731	0.0005257	0.00382181
Ccdc59	1165.13	0.104243	0.169382	0.615435	0.538268	0.678774
Ccdc6	4107.2	-0.0420623	0.227996	-0.184487	0.853632	0.911539
Ccdc61	1152.79	-0.584402	0.297984	-1.96119	0.0498572	0.123996
Ccdc71	895.938	0.164939	0.147407	1.11893	0.263169	0.413527
Ccdc71l	910.461	1.26878	0.295281	4.29685	1.73246e-05	0.000222715
Ccdc80	3027.05	2.20189	0.379278	5.80548	6.41819e-09	2.20278e-07
Ccdc84	737.536	-0.17768	0.153969	-1.154	0.2485	0.396728
Ccdc85b	1767.7	0.0873148	0.313309	0.278686	0.780486	0.865265
Ccdc86	727.004	0.114885	0.122612	0.936981	0.348768	0.50415
Ccdc88a	929.052	0.166672	0.255406	0.652577	0.514029	0.658967
Ccdc88c	1098.18	0.0993761	0.235855	0.421344	0.673504	0.784763
Ccdc9	1430.75	0.509182	0.180192	2.82578	0.00471661	0.0216381
Ccdc91	1726.38	-0.19638	0.16279	-1.20634	0.227686	0.372667
Ccdc93	572.051	0.416816	0.150457	2.77032	0.00560006	0.0249233
Ccdc97	752.523	-0.0415389	0.165173	-0.251488	0.801437	0.878592
Cchcr1	1415.56	-0.474831	0.414064	-1.14676	0.251483	0.399978
Ccl12	1303.06	2.74652	0.386147	7.11265	1.1384e-12	8.66004e-11
Ccl5	2898.99	3.22454	0.471674	6.83639	8.12162e-12	5.25697e-10
Ccl6	5950.25	2.78098	0.473871	5.86865	4.39369e-09	1.59625e-07
Ccl7	1158.72	3.09503	0.383533	8.06979	7.04174e-16	1.37053e-13
Ccl8	15120.1	3.03741	0.448609	6.77071	1.28149e-11	7.75088e-10
Ccl9	2156.17	2.72174	0.442208	6.1549	7.51268e-10	3.28024e-08
Ccm2	1783.4	0.124898	0.134667	0.927458	0.353689	0.508854
Ccn1	1069.68	0.899873	0.216183	4.16256	3.14697e-05	0.000373937
Ccn2	3178.24	1.43919	0.274149	5.24966	1.52378e-07	3.59232e-06
Ccna2	4221.33	-0.717161	0.314053	-2.28356	0.0223972	0.0697043
Ccnb2	1646.35	-1.29356	0.30063	-4.30282	1.68636e-05	0.000217927
Ccnc	588.765	0.407996	0.141335	2.88672	0.00389278	0.0185321
Ccnd1	4071.95	-0.901791	0.284947	-3.16477	0.00155208	0.00894751
Ccnd2	6133.06	-0.143172	0.398266	-0.359488	0.71923	0.821675
Ccnd3	738.755	0.275438	0.145077	1.89857	0.0576214	0.137844
Ccndbp1	1092.32	0.346788	0.260731	1.33006	0.183499	0.320482
Ccne1	818.39	-0.961152	0.268894	-3.57447	0.000350938	0.00276074
Ccne2	489.858	-0.633363	0.367067	-1.72547	0.0844426	0.181357
Ccnf	1492.08	-0.757283	0.368334	-2.05597	0.0397857	0.106413
Ccng1	1952.51	1.05698	0.176922	5.97425	2.31149e-09	9.1159e-08
Ccng2	2345.75	-0.777254	0.107327	-7.2419	4.42441e-13	3.66828e-11
Ccnh	645.905	-0.359802	0.320803	-1.12157	0.262047	0.412291
Ccni	3154.06	-0.548616	0.30794	-1.78157	0.07482	0.166948
Ccnk	570.363	-0.484764	0.276938	-1.75044	0.0800425	0.174692
Ccnl1	2805.84	0.697056	0.211614	3.294	0.000987715	0.00618181
Ccnl2	2573.82	-0.0141538	0.279219	-0.0506908	0.959572	0.977593
Ccnt1	1597.79	-0.2376	0.197938	-1.20038	0.229993	0.375213
Ccnt2	631.478	0.0675197	0.143015	0.472116	0.636844	0.757995
Ccny	4631.18	-0.210392	0.274809	-0.765593	0.443918	0.596553
Ccr2	1308.95	2.67113	0.445063	6.0017	1.95265e-09	7.96055e-08
Ccr7	599.997	0.759364	0.506845	1.49822	0.134077	0.255779
Ccs	982.87	0.243328	0.135349	1.79778	0.0722122	0.162555
Ccser2	711.367	0.444164	0.241609	1.83836	0.0660091	0.152356
Cct2	7014.67	-0.352054	0.195334	-1.80232	0.0714957	0.161335
Cct3	11411.2	-0.750096	0.266399	-2.81568	0.00486735	0.0221705
Cct4	1505.13	-0.172947	0.239677	-0.721583	0.470551	0.621589
Cct5	12148.1	-0.685885	0.194184	-3.53215	0.000412201	0.00314869
Cct6a	5548.86	-0.627296	0.281168	-2.23103	0.025679	0.077152
Cct7	5136.73	-0.242747	0.425696	-0.570235	0.568518	0.701638
Cct8	4628.17	-0.306638	0.205235	-1.49408	0.135155	0.257304
Ccz1	1895.51	-0.325025	0.190901	-1.70258	0.0886463	0.188439
Cd14	559.599	0.513038	0.256776	1.998	0.0457171	0.116689
Cd151	2073.9	0.176004	0.203072	0.866706	0.386103	0.540105
Cd164	20783.2	-1.46945	0.653148	-2.2498	0.0244617	0.0743729
Cd248	2235.31	1.71536	0.262877	6.52535	6.78419e-11	3.57575e-09
Cd24a	12210.8	-1.39664	0.491752	-2.84014	0.00450942	0.0209449
Cd276	708.765	-0.069613	0.273622	-0.254413	0.799177	0.876896
Cd2ap	1781.8	-0.380317	0.195721	-1.94316	0.0519968	0.127782
Cd2bp2	3147.53	0.0803205	0.232722	0.345134	0.729994	0.828329
Cd300a	1613.42	3.61671	0.386465	9.35843	8.09309e-21	1.49297e-17
Cd302	1421.3	2.19407	0.339052	6.47119	9.72328e-11	4.88082e-09
Cd320	593.039	-0.656676	0.185947	-3.53153	0.000413164	0.00315278
Cd34	988.708	1.50273	0.401727	3.74068	0.000183521	0.00162569
Cd36	2834.75	3.46578	0.609316	5.68798	1.2855e-08	3.93598e-07
Cd3eap	672.359	-0.521736	0.206813	-2.52275	0.0116442	0.0428541
Cd44	8904.8	0.413697	0.23186	1.78425	0.0743828	0.166123
Cd47	4248.25	1.49117	0.33834	4.40733	1.04655e-05	0.000145432
Cd52	3807.62	3.85931	0.475543	8.11558	4.83487e-16	1.01933e-13
Cd53	1555.9	3.15237	0.462923	6.80972	9.77906e-12	6.11523e-10
Cd63	2331.72	2.21309	0.37225	5.94516	2.76185e-09	1.07009e-07
Cd68	7144.8	3.30579	0.440455	7.50541	6.12366e-14	6.64507e-12
Cd74	77944.6	3.11009	0.445642	6.97889	2.97528e-12	2.17372e-10
Cd81	10410.6	0.0364186	0.158811	0.229319	0.818621	0.891171
Cd82	2030.52	0.14998	0.402303	0.372805	0.709293	0.814358
Cd84	2002.35	4.16037	0.419611	9.91483	3.58854e-23	2.64798e-19
Cd9	6348.55	-0.129041	0.146116	-0.883143	0.377159	0.530713
Cd93	1703.83	1.64167	0.286279	5.73451	9.77955e-09	3.12395e-07
Cd99l2	1087.68	0.403139	0.206476	1.95248	0.0508813	0.125758
Cdc123	2941.2	-0.322375	0.155146	-2.07788	0.0377204	0.102519
Cdc16	3068.15	-0.750367	0.222386	-3.37417	0.000740393	0.00495318
Cdc23	1942.24	-0.495454	0.123436	-4.01387	5.97322e-05	0.000636942
Cdc25a	695.95	-0.364694	0.297803	-1.22462	0.22072	0.364851
Cdc25b	1120.07	-0.423845	0.22359	-1.89564	0.0580078	0.138345
Cdc26	567.211	-0.341148	0.191516	-1.7813	0.0748631	0.166994
Cdc27	705.63	-0.180809	0.314406	-0.575082	0.565236	0.698756
Cdc34	1927.59	-0.385765	0.266853	-1.44561	0.148288	0.274677
Cdc37	4175.64	-0.394133	0.119643	-3.29424	0.000986887	0.00618181
Cdc37l1	1549.13	-0.0290797	0.335159	-0.0867639	0.930859	0.95966
Cdc40	2902.09	-1.60364	0.516411	-3.10536	0.00190048	0.0104732
Cdc42bpa	619.958	0.0835932	0.196729	0.424916	0.670898	0.782798
Cdc42bpb	813.725	0.0350891	0.1302	0.269502	0.787543	0.870197
Cdc42bpg	951.877	-0.391404	0.330955	-1.18265	0.236948	0.384104
Cdc42ep1	1169.68	-0.401382	0.217865	-1.84234	0.0654248	0.151338
Cdc42ep4	2500.78	-0.189475	0.286754	-0.660759	0.508767	0.654383
Cdc42ep5	705.684	0.115056	0.26264	0.438075	0.661332	0.774821
Cdc42se1	2913.84	-0.13312	0.284409	-0.468057	0.639744	0.759632
Cdc42se2	2802.31	0.447958	0.143663	3.11812	0.00182011	0.0101139
Cdc45	1075.77	-0.410674	0.328697	-1.2494	0.211519	0.354355
Cdc5l	1122.47	-0.14019	0.129049	-1.08633	0.277333	0.429203
Cdc6	1032.11	-0.61706	0.396891	-1.55474	0.120009	0.236461
Cdc73	844.623	-0.182549	0.271311	-0.67284	0.501049	0.648071
Cdca2	586.748	-0.649985	0.388222	-1.67426	0.0940794	0.197163
Cdca3	3687.55	-0.824468	0.304303	-2.70937	0.00674114	0.0285387
Cdca4	1892.58	-0.392732	0.182934	-2.14685	0.0318052	0.0900233
Cdca5	743.618	-0.290199	0.43391	-0.668801	0.503623	0.650259
Cdca7l	1226.61	-0.608854	0.253604	-2.4008	0.0163592	0.055323
Cdca8	2906.48	-0.895787	0.35435	-2.52797	0.0114723	0.0424647
Cdcp1	2418.19	-0.862855	0.319088	-2.70413	0.00684844	0.028851
Cdh1	4255.4	-0.973233	0.227022	-4.28697	1.81131e-05	0.000230442
Cdh13	694.887	-0.00830054	0.318933	-0.026026	0.979237	0.98848
Cdh24	449.579	-0.382992	0.318097	-1.20401	0.228585	0.373583
Cdh3	4835.15	-1.44659	0.305611	-4.73344	2.2075e-06	3.80588e-05
Cdh5	861.707	1.13163	0.315672	3.58484	0.00033729	0.00267332
Cdip1	1284.3	-0.1007	0.254067	-0.396353	0.691845	0.800552
Cdipt	1620.93	0.108071	0.147443	0.732971	0.463576	0.615129
Cdk1	9618.06	-1.36353	0.33257	-4.09997	4.13209e-05	0.000465273
Cdk11b	2299.18	0.156645	0.103968	1.50666	0.131899	0.252603
Cdk12	1187.68	-0.0599152	0.242212	-0.247366	0.804625	0.880517
Cdk13	2056.65	-0.193416	0.190876	-1.01331	0.310913	0.465739
Cdk14	681.494	-0.00567154	0.226959	-0.0249893	0.980064	0.989143
Cdk16	2463.29	-0.227295	0.29588	-0.7682	0.442368	0.59512
Cdk17	1056.86	0.181846	0.16095	1.12983	0.258548	0.408266
Cdk19	7660.46	-0.677808	0.582716	-1.16319	0.244753	0.392616
Cdk2	636.794	-0.58868	0.185374	-3.17564	0.00149509	0.00868682
Cdk2ap1	1173.79	-0.524803	0.157637	-3.32919	0.000870995	0.00566262
Cdk2ap2	1725.55	0.631205	0.213407	2.95775	0.00309895	0.015502
Cdk4	4542.31	-0.511877	0.168135	-3.04445	0.00233105	0.0122863
Cdk5	588.969	0.0837242	0.180781	0.463125	0.643274	0.761895
Cdk5rap2	1404.4	0.0336226	0.226149	0.148675	0.88181	0.929421
Cdk5rap3	3027.53	-0.337744	0.354666	-0.952288	0.340951	0.49613
Cdk6	6351.5	-0.862192	0.341759	-2.52281	0.0116423	0.0428541
Cdk7	1017.35	0.14524	0.210569	0.689749	0.490352	0.638343
Cdk9	2861.73	0.139355	0.222957	0.625033	0.53195	0.673517
Cdkal1	801.839	0.0156237	0.175596	0.088975	0.929102	0.959018
Cdkn1a	3690.87	1.53883	0.370399	4.15451	3.25987e-05	0.000381818
Cdkn1b	2046.47	-0.67009	0.388072	-1.72672	0.0842186	0.181022
Cdkn1c	1597.17	-1.59456	0.373637	-4.26766	1.97531e-05	0.000248311
Cdkn2a	5047.31	-0.756819	0.343444	-2.20361	0.0275514	0.0812303
Cdkn2aipnl	1171.67	-0.0654807	0.245657	-0.266553	0.789813	0.871286
Cdkn2b	767.904	0.0851234	0.233564	0.364455	0.715518	0.818991
Cdkn2c	1496.49	0.116162	0.134282	0.86506	0.387006	0.540928
Cdkn2d	683.685	-0.17687	0.208941	-0.846507	0.39727	0.551544
Cdon	476.1	0.0247627	0.0784197	0.315772	0.752176	0.844924
Cdpf1	1010.57	-0.590215	0.158682	-3.7195	0.000199621	0.0017432
Cdr2	607.815	0.0743662	0.196113	0.3792	0.704539	0.811309
Cdr2l	624.496	-0.139473	0.197563	-0.705967	0.480209	0.630172
Cds2	1766.02	0.449114	0.227402	1.97498	0.0482702	0.121416
Cdt1	3233.08	-1.00746	0.314499	-3.20337	0.00135829	0.00806343
Cdyl	834.043	-0.0453011	0.172618	-0.262436	0.792986	0.873219
Ceacam1	1672.43	-1.35002	0.385804	-3.49924	0.000466579	0.00346367
Cebpa	1577.18	1.70152	0.386606	4.40117	1.07666e-05	0.000149056
Cebpb	12654.1	-0.195633	0.11061	-1.76868	0.0769468	0.17015
Cebpd	5046.58	0.223763	0.360818	0.620154	0.535156	0.676185
Cebpg	2517.06	-0.0409492	0.171362	-0.238963	0.811134	0.885569
Cebpz	600.009	0.243262	0.181725	1.33863	0.180692	0.31663
Cebpzos	612.38	0.161128	0.17249	0.934133	0.350235	0.505454
Celf1	4320.91	-0.581323	0.224783	-2.58615	0.00970547	0.0375349
Celf2	2685.05	0.442618	0.27372	1.61705	0.105868	0.21497
Celsr1	2870.7	-0.546931	0.267785	-2.04243	0.0411092	0.108469
Celsr2	926.186	-0.488485	0.275339	-1.77412	0.0760429	0.168809
Cenpa	2393.35	-0.992099	0.362194	-2.73914	0.00616011	0.0267071
Cenpb	3785.65	0.0515647	0.283186	0.182088	0.855514	0.913051
Cenpf	1657.06	-0.629549	0.435824	-1.4445	0.148598	0.27495
Cenph	1997.03	-0.484046	0.621945	-0.778277	0.436405	0.589895
Cenpk	660.201	-0.333798	0.34756	-0.960404	0.336852	0.491717
Cenpm	1057.95	-0.81303	0.365986	-2.22148	0.0263186	0.0783085
Cenpn	740.237	-0.806035	0.260957	-3.08876	0.00200993	0.0109375
Cenpt	688.305	-0.59667	0.200884	-2.97023	0.00297579	0.0149682
Cenpv	700.067	-0.725115	0.280905	-2.58135	0.00984145	0.0379415
Cenpw	800.714	-1.03412	0.341502	-3.02815	0.0024606	0.0128226
Cenpx	1788.04	-0.270805	0.125137	-2.16407	0.0304586	0.0871368
Cep104	1038.71	-0.125219	0.115854	-1.08084	0.27977	0.431979
Cep131	963.275	-0.735605	0.411021	-1.7897	0.0735023	0.164631
Cep164	1689.66	-0.376594	0.236725	-1.59085	0.111644	0.224169
Cep170	669.045	0.644497	0.25242	2.55327	0.0106716	0.0402176
Cep170b	1339.63	-0.278616	0.143056	-1.94761	0.051462	0.126833
Cep192	622.797	-0.113957	0.149424	-0.76264	0.445678	0.598373
Cep250	907.219	-0.0334069	0.176332	-0.189454	0.849737	0.909385
Cep290	494.627	0.210554	0.196435	1.07188	0.283774	0.436153
Cep295	589.35	-0.36372	0.329103	-1.10519	0.269079	0.420134
Cep350	547.245	0.327775	0.253432	1.29334	0.195892	0.335302
Cep41	682.647	-0.55295	0.31587	-1.75056	0.0800213	0.174692
Cep55	945.224	-0.723758	0.347257	-2.08422	0.0371406	0.101541
Cep57	582.673	-0.590452	0.224509	-2.62997	0.0085393	0.0341655
Cep68	1492.71	-0.179664	0.273977	-0.655764	0.511976	0.656907
Cep70	684.818	-0.572163	0.16365	-3.49625	0.000471846	0.00349223
Cep78	744.95	-0.106456	0.297391	-0.357966	0.720369	0.822404
Cep83	1239.1	-0.130337	0.219677	-0.59331	0.552974	0.690517
Cep85	1043.22	-0.508435	0.19801	-2.56772	0.010237	0.0389653
Cep85l	707.747	-0.281925	0.310356	-0.908392	0.363671	0.517829
Cep89	910.308	-0.710757	0.228133	-3.11554	0.00183609	0.0101716
Cep95	624.238	-0.241437	0.175289	-1.37737	0.168398	0.300801
Cept1	1952.05	1.02298	0.189432	5.40023	6.65546e-08	1.70523e-06
Cers2	1454.56	0.545844	0.225833	2.41702	0.015648	0.0536017
Cers6	1393.34	-0.488042	0.245073	-1.99141	0.0464354	0.118073
Cetn2	872.361	-0.0373944	0.224583	-0.166506	0.867759	0.920925
Cetn3	2472.57	-0.185282	0.289484	-0.640041	0.522146	0.664869
Cfap20	1076.53	-1.02943	0.45397	-2.26763	0.023352	0.0718276
Cfap298	1157.94	-1.15777	0.299711	-3.86297	0.000112018	0.00109772
Cfap36	1416.75	0.0156154	0.249872	0.0624934	0.95017	0.972307
Cfap410	585.028	0.240603	0.281119	0.855877	0.392066	0.546406
Cfdp1	4129.53	-0.809073	0.340909	-2.37329	0.0176306	0.0584441
Cfl1	26120.7	-0.0475493	0.213504	-0.222709	0.823762	0.894389
Cfl2	1105.72	0.469481	0.27705	1.69457	0.090157	0.19095
Cflar	1252.42	0.868009	0.235691	3.68282	0.000230666	0.0019408
Cfp	4805.75	3.1233	0.417559	7.47989	7.43855e-14	7.8413e-12
Cggbp1	1153.39	0.0973111	0.351991	0.276459	0.782196	0.866354
Cgnl1	1969.79	-0.740899	0.310724	-2.38443	0.0171058	0.0571353
Chaf1a	865.262	-0.142147	0.374386	-0.37968	0.704183	0.811309
Chaf1b	1336.5	-0.980377	0.259172	-3.78273	0.000155119	0.00142189
Champ1	1183.46	-0.686088	0.175919	-3.90003	9.61793e-05	0.000968223
Chchd1	3304.33	-0.397007	0.236946	-1.67551	0.0938333	0.196871
Chchd3	3514.33	-0.385588	0.142191	-2.71176	0.00669261	0.02839
Chchd4	1181.15	-0.337282	0.248249	-1.35864	0.174259	0.308284
Chchd6	1913.29	-0.664923	0.350218	-1.8986	0.0576176	0.137844
Chchd7	1243.94	-0.0675387	0.180377	-0.374431	0.708083	0.813803
Chd1	937.032	0.0930251	0.342683	0.271461	0.786036	0.869068
Chd2	1946.43	-0.200383	0.24608	-0.814302	0.415472	0.569528
Chd3	2657.44	-0.471442	0.233824	-2.01623	0.0437762	0.113196
Chd6	1242.53	-0.1775	0.226	-0.785398	0.43222	0.58617
Chd7	686.733	0.0853648	0.247621	0.34474	0.73029	0.828537
Chd8	2268.97	0.0205317	0.126187	0.162709	0.870747	0.92288
Chdh	1354.56	-0.33293	0.169714	-1.96171	0.0497957	0.123927
Chek1	536.141	-0.606464	0.328885	-1.844	0.0651831	0.150921
Chek2	557.34	-0.847215	0.246348	-3.4391	0.000583645	0.00414506
Cherp	2041.94	-0.218502	0.148822	-1.46821	0.142047	0.266437
Chfr	1095.56	0.311881	0.218011	1.43057	0.152553	0.28051
Chic2	2764.25	-0.0640008	0.283805	-0.22551	0.821583	0.892851
Chid1	1345.03	0.0935293	0.234817	0.398307	0.690404	0.799136
Chka	577.854	-0.135398	0.303374	-0.446307	0.655376	0.77068
Chkb	1506.76	0.203053	0.141845	1.43151	0.152284	0.280172
Chl1	640.51	0.293241	0.744174	0.394049	0.693545	0.802142
Chm	559.231	0.0216056	0.196967	0.109692	0.912654	0.949721
Chmp1a	1049.36	0.0830848	0.20287	0.409546	0.682139	0.79168
Chmp1b	1022.72	0.891095	0.189592	4.70006	2.60089e-06	4.39175e-05
Chmp2b	1396.76	-0.212198	0.261909	-0.810197	0.417827	0.571906
Chmp3	3742.66	-0.0952707	0.0985209	-0.96701	0.333539	0.488718
Chmp4b	11114.9	0.343594	0.224593	1.52985	0.126054	0.244648
Chmp4c	1496.85	-0.716522	0.312531	-2.29265	0.0218684	0.0684329
Chmp5	2880.63	-0.0520482	0.145836	-0.356895	0.721171	0.822746
Chmp6	2310.47	-0.176829	0.247408	-0.714729	0.474777	0.62471
Chmp7	1121.01	-0.164295	0.199714	-0.822651	0.410706	0.565305
Chordc1	2388.34	0.0814442	0.0816738	0.99719	0.318672	0.473801
Chp1	1076.74	0.591613	0.163758	3.61273	0.00030299	0.00243813
Chpf	1045.77	0.600282	0.174215	3.44564	0.000569702	0.0040656
Chpf2	1079.66	0.986273	0.333068	2.96117	0.00306469	0.015363
Chrac1	2469.51	-0.266009	0.150737	-1.76472	0.0776105	0.171132
Chst11	710.253	0.363968	0.255471	1.4247	0.154245	0.282743
Chst12	817.025	0.996895	0.214244	4.65308	3.27011e-06	5.27873e-05
Chst14	731.869	0.315029	0.307832	1.02338	0.306127	0.461097
Chst15	704.611	0.591123	0.199918	2.95682	0.00310827	0.0155287
Chst2	1007.78	-0.788843	0.252353	-3.12595	0.00177234	0.00990762
Chsy1	713.65	0.0963157	0.339979	0.283299	0.776948	0.862379
Chtf18	640.204	-0.667934	0.414136	-1.61284	0.10678	0.216412
Chtf8	2858.86	-0.378863	0.183473	-2.06495	0.0389275	0.104834
Chtop	1432.68	-0.0835709	0.249635	-0.334772	0.737797	0.83337
Chuk	769.069	0.149445	0.284876	0.524598	0.599863	0.728384
Churc1	1753.06	-0.179727	0.242998	-0.739623	0.459529	0.611051
Ciao1	1179.49	-0.196809	0.100294	-1.96232	0.0497258	0.123835
Ciao2a	1258.16	-0.480759	0.315673	-1.52296	0.127768	0.247
Ciao2b	903.407	-0.780981	0.342107	-2.28286	0.0224386	0.0698038
Ciao3	500.898	0.218487	0.0805542	2.7123	0.00668175	0.0283686
Ciapin1	1684.23	-0.474782	0.303144	-1.56619	0.117304	0.232621
Cib1	1173.9	0.312247	0.319957	0.975901	0.329113	0.484253
Cib2	815.035	-0.322713	0.22871	-1.41101	0.158241	0.288169
Cic	1473.9	-0.010653	0.205219	-0.0519105	0.9586	0.977274
Cilp	1851.08	2.41615	0.531996	4.54168	5.58072e-06	8.42129e-05
Cinp	4278.31	-0.647455	0.255341	-2.53565	0.011224	0.0417448
Cip2a	1722.59	-0.698951	0.304851	-2.29276	0.0218619	0.0684329
Cipc	645.601	0.311045	0.271401	1.14607	0.251766	0.400211
Cir1	707.047	0.0369736	0.162641	0.227333	0.820164	0.89195
Cirbp	1535.04	0.330094	0.231493	1.42594	0.153887	0.28233
Cisd1	749.343	-0.203335	0.124615	-1.6317	0.102743	0.21001
Cisd2	764.935	0.370165	0.142988	2.58878	0.00963158	0.0372883
Cisd3	825.993	-0.900923	0.393913	-2.28711	0.0221892	0.0692235
Cited2	747.635	0.495391	0.225164	2.20013	0.0277973	0.0816872
Cited4	1699.81	-0.936827	0.336436	-2.78456	0.00536001	0.0241021
Ciz1	1353.14	0.195792	0.124407	1.5738	0.115533	0.229543
Ckap2	1013.75	-0.549708	0.291345	-1.8868	0.0591876	0.140252
Ckap2l	1102.07	-1.13288	0.240701	-4.70658	2.51905e-06	4.27312e-05
Ckap4	2518.4	0.832097	0.244173	3.40781	0.000654858	0.00450765
Ckap5	3835.93	-0.797716	0.298362	-2.67365	0.007503	0.0309127
Ckmt1	849.032	-0.553118	0.221156	-2.50103	0.0123833	0.0449023
Cks2	1174.53	-0.713224	0.323689	-2.20343	0.0275648	0.0812303
Clasp1	1735.94	-0.101053	0.136515	-0.740235	0.459158	0.610726
Clasp2	1168.94	0.214478	0.222455	0.964144	0.334974	0.489796
Clasrp	1056.62	-0.189285	0.263776	-0.717596	0.473006	0.623604
Clcc1	952.618	0.270708	0.162425	1.66667	0.0955805	0.19923
Clcn3	1336.65	-0.719513	0.159	-4.52524	6.03263e-06	8.99288e-05
Clcn4	707.883	0.847174	0.184754	4.58542	4.53076e-06	7.06817e-05
Cldn3	4508.98	-1.00028	0.433311	-2.30846	0.0209737	0.0663373
Cldn4	1940.77	-0.263668	0.452221	-0.583051	0.559859	0.694319
Cldn7	4501.88	-1.11703	0.382828	-2.91784	0.0035246	0.017167
Cldnd1	1295.01	0.082365	0.118651	0.694177	0.487571	0.636439
Clec2d	6563.5	1.18912	0.294991	4.03104	5.55306e-05	0.000596449
Clec3b	2756.47	3.99053	0.594946	6.70738	1.98155e-11	1.14233e-09
Clic1	6261	0.652074	0.139284	4.6816	2.84638e-06	4.75191e-05
Clint1	5715.25	-0.169042	0.186601	-0.905901	0.364988	0.519031
Clip1	1182.22	0.276273	0.278764	0.991062	0.321655	0.476892
Clk1	1925.72	0.255667	0.271536	0.941558	0.346419	0.502008
Clk2	903.335	0.122833	0.294191	0.417528	0.676292	0.786751
Clk3	1715.74	0.140777	0.206881	0.680475	0.496204	0.643892
Clk4	1070.87	-0.013256	0.131907	-0.100496	0.919951	0.953957
Clmn	2032.45	-0.97953	0.344588	-2.84261	0.00447455	0.0208314
Cln5	681.595	0.65945	0.204567	3.22363	0.00126576	0.00760593
Cln6	1673.2	-0.596672	0.169896	-3.51199	0.000444759	0.00333185
Cln8	1582.79	1.04281	0.312351	3.3386	0.000842011	0.00550352
Clns1a	2515.91	-0.217112	0.271417	-0.799921	0.423757	0.577665
Clpb	706.274	-0.0593151	0.183238	-0.323706	0.746161	0.839622
Clpp	2929.62	-0.313388	0.322496	-0.971758	0.331171	0.485924
Clptm1	1331.23	0.0728849	0.320734	0.227244	0.820234	0.89195
Clptm1l	4436.16	-0.121174	0.236603	-0.512139	0.608554	0.735186
Clpx	1008.56	0.0974477	0.093506	1.04215	0.29734	0.450806
Clstn1	5207.51	-0.232076	0.263131	-0.88198	0.377788	0.531192
Clta	13030.6	0.507054	0.152431	3.32645	0.000879595	0.00570345
Cltb	5763.99	0.368712	0.142062	2.59542	0.00944751	0.0367685
Cltc	13339.7	0.147439	0.166766	0.884108	0.376638	0.530384
Clu	11820	0.348561	1.01294	0.344109	0.730764	0.828912
Cluap1	887.912	-0.0637429	0.244506	-0.2607	0.794324	0.873772
Cluh	3713.5	-0.294225	0.230583	-1.276	0.201954	0.343052
Cmas	6513.88	-0.448231	0.259562	-1.72687	0.0841906	0.181022
Cmc1	1361.18	0.0402385	0.222693	0.18069	0.856611	0.913693
Cmc2	1038.5	-0.712523	0.202828	-3.51295	0.000443164	0.00332328
Cmip	698.268	0.623227	0.40828	1.52647	0.126893	0.245888
Cmklr1	1024.13	2.22937	0.381116	5.84958	4.92815e-09	1.74831e-07
Cmss1	523.618	-0.570814	0.145428	-3.92506	8.67074e-05	0.000889866
Cmtm3	1161.89	1.78151	0.369114	4.82645	1.38992e-06	2.54588e-05
Cmtm4	862.849	-0.675078	0.329736	-2.04733	0.0406256	0.107878
Cmtm6	1889.94	0.710477	0.163089	4.35638	1.32234e-05	0.000176402
Cmtm7	1848.96	0.697961	0.347561	2.00817	0.0446255	0.114896
Cmtr1	993.025	0.241579	0.174667	1.38309	0.166638	0.298669
Cnbp	22302.1	-0.495294	0.189354	-2.6157	0.00890446	0.0351745
Cndp2	2096.09	1.61753	0.295426	5.47526	4.36864e-08	1.15957e-06
Cnep1r1	1753.85	0.22446	0.171848	1.30616	0.191499	0.330257
Cnih1	993.37	-0.111177	0.220063	-0.505205	0.613415	0.738803
Cnih4	984.529	-0.342796	0.168272	-2.03715	0.041635	0.109294
Cnksr3	460.337	-0.248731	0.284592	-0.873994	0.382122	0.536366
Cnn2	7517.76	-0.0582054	0.240459	-0.242059	0.808734	0.883672
Cnn3	4381.09	-0.603326	0.339783	-1.77562	0.0757949	0.168561
Cnnm3	636.428	0.344348	0.195281	1.76335	0.0778416	0.171358
Cnot1	2239.45	-0.675455	0.279018	-2.42083	0.0154852	0.0533201
Cnot10	2291.98	-0.174689	0.190081	-0.919024	0.358083	0.512371
Cnot11	934.977	0.000865275	0.102527	0.00843951	0.993266	0.996237
Cnot2	1046.57	0.126888	0.237446	0.534387	0.593074	0.722555
Cnot3	2019.42	-0.324461	0.0865678	-3.74806	0.000178211	0.00158819
Cnot6	1880.65	-0.203585	0.369055	-0.551638	0.581196	0.712164
Cnot6l	1469.63	-0.396248	0.280137	-1.41448	0.15722	0.287157
Cnot7	1288.4	-0.642467	0.19199	-3.34636	0.00081879	0.00538253
Cnot8	5031.04	-0.389519	0.217013	-1.79491	0.0726676	0.163181
Cnot9	1801.35	-0.405799	0.324808	-1.24935	0.211537	0.354355
Cnp	2982.99	-0.0660443	0.34181	-0.193219	0.846787	0.90794
Cnppd1	993.146	0.189444	0.180292	1.05076	0.293368	0.44625
Cnpy2	2722.01	0.1162	0.181283	0.640983	0.521534	0.664319
Cnpy3	1262.41	0.48714	0.295679	1.64753	0.0994497	0.204926
Cnpy4	1096.85	-0.0421117	0.153801	-0.273806	0.784233	0.867725
Cntfr	829.667	-0.314852	0.235743	-1.33557	0.181689	0.317848
Cntrl	1849.15	-0.21156	0.275742	-0.76724	0.442939	0.5957
Coa3	1356.88	0.0708836	0.258235	0.274493	0.783706	0.867446
Coa4	662.701	0.250254	0.218558	1.14502	0.2522	0.400815
Coa5	1497.85	0.295721	0.290999	1.01623	0.309521	0.464408
Coa6	905.413	-0.344829	0.284825	-1.21067	0.226023	0.370544
Coa7	548.899	-0.0459451	0.258507	-0.177733	0.858933	0.915376
Coasy	1062.29	-0.52497	0.216468	-2.42516	0.0153018	0.0527627
Cobl	836.832	-0.662681	0.418821	-1.58225	0.113592	0.226882
Cobll1	699.174	-0.550607	0.219106	-2.51297	0.0119719	0.0438162
Cog2	536.746	0.00433886	0.258376	0.0167929	0.986602	0.99252
Cog4	968.942	-0.231346	0.284718	-0.812543	0.41648	0.570486
Cog5	614.036	-0.0963591	0.337247	-0.285723	0.77509	0.860965
Cog7	788.874	-0.0164686	0.177606	-0.0927253	0.926122	0.95739
Cog8	818.225	-0.245967	0.248388	-0.990255	0.322049	0.477285
Col11a1	620.754	0.261952	0.412844	0.634506	0.525751	0.667961
Col12a1	2605.99	2.36936	0.42619	5.55939	2.70716e-08	7.62447e-07
Col14a1	2850.1	0.86333	0.222769	3.87544	0.000106431	0.00104878
Col15a1	3243.49	1.3749	0.262638	5.23496	1.65022e-07	3.85348e-06
Col16a1	3653.03	0.0644284	0.240304	0.268112	0.788613	0.870865
Col17a1	1449.69	0.210405	0.38633	0.544626	0.586011	0.716397
Col18a1	2857.75	-0.249603	0.311785	-0.80056	0.423386	0.577587
Col1a1	51742.5	2.4843	0.414503	5.99345	2.0544e-09	8.23883e-08
Col1a2	64899.8	2.68028	0.352998	7.5929	3.12835e-14	3.98001e-12
Col3a1	56834	2.68668	0.41205	6.52028	7.01756e-11	3.64666e-09
Col4a1	17035.4	-0.293453	0.355226	-0.826104	0.408745	0.563552
Col4a2	15024.7	-0.255026	0.303426	-0.840488	0.400635	0.554754
Col4a3bp	2026.8	0.435226	0.364218	1.19496	0.232104	0.377469
Col5a1	3839.81	1.95166	0.348167	5.60554	2.07604e-08	6.03113e-07
Col5a2	13027	1.90432	0.33548	5.6764	1.37561e-08	4.12628e-07
Col5a3	835.489	0.802198	0.346729	2.31362	0.0206886	0.065689
Col6a1	4511.95	2.15514	0.393388	5.47842	4.29143e-08	1.14733e-06
Col6a2	7376.22	1.94052	0.339694	5.71254	1.11301e-08	3.49485e-07
Col6a3	5717.48	1.53629	0.270166	5.68647	1.29696e-08	3.95465e-07
Col7a1	796.52	-0.0590593	0.373641	-0.158064	0.874406	0.925161
Col8a1	1272.91	2.2787	0.38606	5.90244	3.58162e-09	1.34156e-07
Col8a2	983.413	-0.552808	0.335963	-1.64544	0.0998786	0.205552
Col9a1	6483.61	-1.0522	0.350685	-3.00041	0.00269618	0.0138064
Col9a2	634.99	0.0951566	0.257685	0.369276	0.711922	0.816313
Col9a3	17511.1	-0.611415	0.278284	-2.19709	0.0280142	0.0820303
Colgalt1	3172.34	0.534598	0.16538	3.23255	0.00122692	0.00741478
Commd1	663.446	-0.0661146	0.143037	-0.46222	0.643923	0.762095
Commd10	598.727	-0.301	0.24987	-1.20463	0.228347	0.37336
Commd3	1655.84	0.476762	0.108389	4.39862	1.08942e-05	0.000149978
Commd4	1543.15	0.309525	0.206972	1.49549	0.134786	0.256867
Commd6	866.753	-0.44176	0.224474	-1.96797	0.0490709	0.122702
Commd7	2756.73	0.189416	0.18049	1.04945	0.293969	0.447073
Commd8	1730.84	0.383122	0.188478	2.03271	0.0420817	0.110075
Commd9	490.134	0.0593839	0.109334	0.543144	0.587031	0.71705
Comt	1048.82	1.20185	0.226306	5.31073	1.09184e-07	2.68557e-06
Comtd1	1332.5	0.136808	0.276445	0.494884	0.620682	0.745324
Cop1	910.522	-0.0900879	0.170719	-0.527698	0.597709	0.726323
Copa	4462.05	-0.000991563	0.17716	-0.005597	0.995534	0.997675
Copb1	3585.42	-0.0583145	0.0991908	-0.587902	0.556598	0.692411
Copb2	2071.19	0.0575956	0.249845	0.230525	0.817684	0.89045
Copg1	5671.15	-0.230956	0.160665	-1.4375	0.150577	0.277916
Copg2	1472.9	-0.701951	0.127068	-5.5242	3.30993e-08	9.11341e-07
Cops2	1727.61	-0.435763	0.244804	-1.78005	0.0750683	0.167249
Cops3	1270.82	-0.581418	0.209299	-2.77792	0.00547075	0.0244675
Cops4	1407.86	-0.687585	0.261566	-2.62872	0.00857059	0.0341851
Cops5	2674.33	-0.709011	0.177438	-3.99583	6.44692e-05	0.000681544
Cops6	3568.03	-0.367933	0.223856	-1.64361	0.100256	0.206013
Cops7a	5384.59	-0.129815	0.205059	-0.63306	0.526695	0.668469
Cops7b	617.765	-0.407306	0.271189	-1.50193	0.133116	0.254341
Cops8	1561.22	0.00193428	0.194963	0.00992127	0.992084	0.99588
Cops9	4113.15	-0.325995	0.259035	-1.2585	0.208212	0.350695
Copz1	2629.78	0.0803159	0.187524	0.428296	0.668436	0.780812
Copz2	1128.55	0.512382	0.283828	1.80525	0.071035	0.160492
Coq10a	840.83	0.293439	0.257446	1.13981	0.254365	0.403106
Coq3	698.117	-0.549435	0.230667	-2.38194	0.0172216	0.0574494
Coq5	1931.03	-0.0349579	0.142721	-0.244939	0.806504	0.88205
Coq7	542.765	-0.232551	0.309039	-0.752496	0.451753	0.60433
Coq8b	877.142	-0.138022	0.190468	-0.724646	0.468669	0.61988
Coq9	1584.02	-0.816279	0.294858	-2.76838	0.00563359	0.0249972
Coro1a	2489.77	3.2554	0.435155	7.48101	7.37522e-14	7.8413e-12
Coro1c	1826.19	-0.106616	0.212677	-0.501303	0.616158	0.741218
Coro7	1482.04	0.100506	0.275456	0.364871	0.715208	0.818982
Cotl1	6417.08	1.01548	0.432746	2.3466	0.0189454	0.0616665
Cox10	756.518	-0.135634	0.229728	-0.59041	0.554916	0.691802
Cox14	1697.88	-0.333792	0.245444	-1.35995	0.173845	0.307701
Cox15	976.663	0.202023	0.26719	0.756103	0.449588	0.602198
Cox16	1572.42	0.233385	0.232481	1.00389	0.315433	0.470313
Cox17	1544.25	0.111625	0.127747	0.8738	0.382227	0.536412
Cox18	988.414	-0.321855	0.190922	-1.68579	0.0918364	0.193507
Cox19	1147.78	-0.0236395	0.138263	-0.170976	0.864243	0.918722
Cox5b	12511.7	-0.241864	0.234886	-1.02971	0.303146	0.457728
Cox6a1	10077.3	-0.663054	0.260497	-2.54534	0.0109172	0.0409339
Cox6c	4807.76	-0.497522	0.258491	-1.92472	0.0542649	0.131631
Cox7a2	2769.42	-0.698152	0.277037	-2.52007	0.0117332	0.0430956
Cox7a2l	5485.24	-0.16488	0.225477	-0.731249	0.464627	0.61608
Cox7b	1480.27	-0.676644	0.376525	-1.79708	0.0723233	0.162755
Cox8a	8103.33	-0.546863	0.28616	-1.91104	0.0559998	0.134776
Cp	1423.57	0.587387	0.620741	0.946268	0.344012	0.499108
Cpd	4497	-0.248356	0.336073	-0.738994	0.459911	0.611364
Cpeb4	1325.15	1.2299	0.324461	3.7906	0.000150285	0.00140019
Cplane1	1075.38	-0.249174	0.119548	-2.0843	0.0371329	0.101541
Cpm	1240.75	0.0368661	0.271233	0.135921	0.891884	0.936294
Cpne1	1808.35	-0.120064	0.383876	-0.312768	0.754457	0.846549
Cpne2	556.931	1.08741	0.248656	4.37317	1.22456e-05	0.000165798
Cpox	548.126	0.0686454	0.357388	0.192075	0.847683	0.908373
Cpped1	772.176	0.485633	0.308554	1.5739	0.115511	0.229543
Cpsf1	1621.23	-0.856282	0.415847	-2.05913	0.0394818	0.105914
Cpsf2	929.603	-0.293018	0.226596	-1.29313	0.195966	0.335351
Cpsf3	1963.92	-0.490731	0.252729	-1.94173	0.0521704	0.128066
Cpsf4	3205.06	-0.432987	0.242399	-1.78626	0.0740578	0.165497
Cpsf6	4288.04	-0.114348	0.150293	-0.760834	0.446756	0.599712
Cpsf7	1358.44	0.100079	0.157851	0.634009	0.526075	0.668257
Cpt1a	1740.46	0.0486916	0.28159	0.172917	0.862717	0.917951
Cptp	702.402	-0.00079763	0.201194	-0.00396449	0.996837	0.998054
Cpxm1	3476.11	4.31096	0.476157	9.05365	1.3827e-19	1.70049e-16
Cr1l	799.593	0.626593	0.224591	2.78992	0.00527204	0.0237431
Crabp1	806.305	-0.217453	0.239856	-0.906597	0.36462	0.518786
Cracr2b	999.798	-0.22364	0.275033	-0.813137	0.416139	0.570231
Cramp1l	1358.96	0.0733347	0.269624	0.271988	0.785631	0.869068
Crat	1188.35	1.07211	0.203571	5.26652	1.39037e-07	3.30952e-06
Crcp	984.407	-0.22007	0.190795	-1.15343	0.248733	0.397015
Creb1	1482.38	-0.261973	0.140636	-1.86277	0.062494	0.146163
Creb3	2626.9	0.690608	0.213965	3.22767	0.00124803	0.00752387
Creb3l2	3007.36	-0.179796	0.213888	-0.840608	0.400568	0.554754
Crebbp	1903.65	0.13272	0.274519	0.483465	0.628766	0.752093
Crebrf	888.683	1.1653	0.273907	4.25436	2.09649e-05	0.000260876
Crebzf	4366.31	-0.180127	0.357729	-0.503529	0.614592	0.739817
Creg1	5058.56	1.25262	0.37234	3.36418	0.000767724	0.00508988
Creld1	779.284	0.148066	0.306549	0.483009	0.629089	0.752358
Creld2	3828.28	0.751107	0.378669	1.98354	0.0473067	0.119684
Crem	653.209	0.594428	0.175871	3.37992	0.000725077	0.00487725
Crim1	2445.63	0.240375	0.430852	0.557905	0.576909	0.708204
Crip1	8804.84	1.03269	0.347204	2.9743	0.0029366	0.0148216
Crispld2	1370.5	0.434784	0.381499	1.13967	0.254423	0.403106
Crk	4837.84	0.079543	0.253998	0.313164	0.754156	0.846549
Crkl	1149.61	-0.0358238	0.205221	-0.174562	0.861424	0.917344
Crlf2	1504.04	0.619134	0.303104	2.04265	0.0410875	0.108469
Crlf3	995.31	0.346007	0.253761	1.36351	0.17272	0.30615
Crot	992.763	0.0351431	0.2708	0.129775	0.896744	0.938805
Crtap	1633.91	1.27635	0.234606	5.4404	5.31603e-08	1.39103e-06
Crtc2	919.375	0.0727877	0.128631	0.565867	0.571485	0.703417
Crtc3	638.396	0.751844	0.217584	3.45542	0.000549435	0.00395529
Cry2	586.008	-0.0431172	0.133718	-0.322449	0.747113	0.84048
Cryab	2301.18	-0.0154461	0.41477	-0.0372402	0.970294	0.985111
Crybg1	2624.15	-1.45746	0.450692	-3.23382	0.00122147	0.00738789
Cryzl1	1180.29	-0.131161	0.121253	-1.08172	0.279377	0.431642
Cs	4887.98	-0.212642	0.154155	-1.37941	0.167769	0.299895
Csad	1501.75	-0.526024	0.165283	-3.18257	0.00145975	0.00852176
Csde1	9180.31	-0.322562	0.214535	-1.50354	0.1327	0.253873
Cse1l	2178.29	-0.529837	0.307815	-1.72128	0.0851997	0.182599
Csf1r	2287.84	2.78474	0.323046	8.62027	6.67944e-18	4.48069e-15
Csf2ra	721.899	1.06082	0.376296	2.8191	0.00481585	0.0220174
Csgalnact1	458.45	0.944917	0.392347	2.40837	0.016024	0.0545391
Csgalnact2	742.574	0.92456	0.242695	3.80956	0.000139216	0.00131629
Csk	2327	0.310782	0.246863	1.25893	0.208057	0.350664
Csn3	4700.17	-1.99105	0.801427	-2.48437	0.0129779	0.0465779
Csnk1a1	5691.51	-0.0658271	0.140526	-0.468434	0.639474	0.759632
Csnk1d	3573.9	-0.220101	0.262274	-0.839203	0.401355	0.555439
Csnk1e	1968.08	-0.179137	0.194395	-0.921511	0.356784	0.511232
Csnk1g1	737.436	0.147938	0.137445	1.07634	0.281773	0.434163
Csnk1g2	3095.11	-0.305487	0.183127	-1.66817	0.0952822	0.199006
Csnk1g3	1203.63	0.0268611	0.200799	0.133771	0.893584	0.937412
Csnk2a1	3334.67	-0.392081	0.106703	-3.67449	0.000238323	0.00198935
Csnk2a2	2092.91	-0.785377	0.312578	-2.51258	0.011985	0.0438244
Csnk2b	4360.25	-0.2624	0.265175	-0.989535	0.322402	0.477533
Cspp1	1188.11	0.319945	0.187815	1.70352	0.0884715	0.188244
Csrp1	4523.06	0.495632	0.224758	2.20518	0.0274416	0.081036
Cst3	25833.2	2.47145	0.387748	6.37385	1.84342e-10	8.77585e-09
Cstf1	903.785	-0.374711	0.215215	-1.7411	0.0816658	0.177291
Cstf2	1687.68	-0.805454	0.152026	-5.29812	1.16998e-07	2.84928e-06
Cstf2t	787.043	0.272718	0.333042	0.818868	0.412862	0.567003
Cstf3	689.569	-0.16499	0.128553	-1.28344	0.199338	0.33957
Ctbp1	8337.93	-0.305396	0.124023	-2.4624	0.0138009	0.0488425
Ctbp2	2370.63	-0.482638	0.212164	-2.27483	0.022916	0.0708409
Ctc1	790.819	-0.615663	0.196502	-3.13312	0.00172959	0.00971924
Ctcf	2150.04	-0.455422	0.196016	-2.3234	0.0201579	0.0645314
Ctdnep1	1461.92	0.201421	0.255626	0.787952	0.430725	0.58468
Ctdp1	762.564	0.261761	0.211455	1.2379	0.215753	0.359231
Ctdsp1	5829.68	0.326382	0.246035	1.32657	0.184652	0.321582
Ctdsp2	1066.48	0.685116	0.261516	2.61979	0.00879842	0.0349236
Ctdspl	702.463	0.415261	0.394265	1.05325	0.292225	0.445246
Ctdspl2	733.224	-0.22222	0.196828	-1.129	0.258896	0.408554
Ctla2a	1210.74	2.10034	0.516646	4.06535	4.79607e-05	0.000528212
Ctnna1	8135.23	-0.053363	0.146049	-0.365377	0.71483	0.818758
Ctnnal1	1026.96	-0.479367	0.436059	-1.09932	0.27163	0.422771
Ctnnb1	6605.72	-0.523004	0.25535	-2.04818	0.0405422	0.107805
Ctnnbip1	3843.93	-0.789046	0.190851	-4.13435	3.55956e-05	0.000409128
Ctnnbl1	1140.03	-0.593025	0.268121	-2.21178	0.026982	0.0799921
Ctnnd1	2314.9	-0.373235	0.124302	-3.00264	0.00267647	0.013715
Ctnnd2	2362.14	-0.534754	0.662704	-0.806927	0.419708	0.573842
Ctps	2892.22	-0.765207	0.316384	-2.4186	0.0155802	0.0534478
Ctps2	1583.68	0.360863	0.317848	1.13533	0.256236	0.405221
Ctr9	1162.27	-0.272729	0.169171	-1.61215	0.10693	0.216649
Ctsa	8801.93	1.61733	0.249255	6.48863	8.6619e-11	4.37782e-09
Ctsb	51414.5	2.42703	0.339814	7.14222	9.18339e-13	7.28648e-11
Ctsc	3854.07	2.35649	0.367378	6.41436	1.41417e-10	6.98495e-09
Ctsd	15302	2.65389	0.34728	7.64192	2.14004e-14	2.87115e-12
Ctsh	3102.02	2.68165	0.463339	5.78766	7.13755e-09	2.394e-07
Ctsk	3198.79	3.7463	0.419863	8.92268	4.55148e-19	4.79791e-16
Ctsl	35810.3	3.00834	0.501516	5.99848	1.9917e-09	8.03526e-08
Ctss	30179.6	4.25941	0.500472	8.51078	1.72767e-17	6.70973e-15
Ctsz	17636.4	1.66712	0.290097	5.74677	9.09637e-09	2.94395e-07
Cttn	1724.99	-0.212342	0.131485	-1.61495	0.106321	0.215711
Cttnbp2nl	1179.95	0.244345	0.178041	1.37241	0.169936	0.302596
Ctu2	900.901	-0.655947	0.250399	-2.61961	0.00880307	0.0349236
Ctxn1	1330.69	-0.512116	0.307153	-1.6673	0.0954548	0.199095
Cuedc1	1454.21	-0.256373	0.239344	-1.07115	0.284103	0.436567
Cuedc2	2971.45	0.108015	0.0798633	1.35249	0.176217	0.310781
Cul1	2742.01	-0.272582	0.183873	-1.48245	0.13822	0.261385
Cul3	2642.79	-0.330182	0.158812	-2.07907	0.0376109	0.102372
Cul4a	1485.44	-0.457362	0.147975	-3.0908	0.00199615	0.0108706
Cul4b	1015.19	-0.562194	0.207029	-2.71553	0.00661703	0.0281262
Cul5	703.035	-0.401512	0.292982	-1.37043	0.170551	0.303253
Cul7	1719.92	-0.109461	0.168709	-0.648818	0.516456	0.660817
Cuta	2804.73	-0.0786125	0.22047	-0.356569	0.721415	0.82277
Cux1	1566.85	0.418749	0.167355	2.50216	0.0123437	0.0447809
Cwc15	1462.14	0.0622322	0.403314	0.154302	0.877372	0.926861
Cwc22	1048.25	-0.159212	0.0692541	-2.29896	0.0215074	0.0676771
Cwc25	801.772	-0.278051	0.311507	-0.8926	0.372071	0.525558
Cwc27	1003.11	-0.295197	0.279403	-1.05653	0.290727	0.443148
Cwf19l2	493.326	0.17488	0.29672	0.589376	0.555609	0.691876
Cxadr	930.198	-0.759824	0.298915	-2.54194	0.0110239	0.0412085
Cxcl10	1174.54	2.82692	0.542739	5.20862	1.90251e-07	4.38707e-06
Cxcl14	3795.51	1.84991	0.357806	5.17015	2.33906e-07	5.23028e-06
Cxcl16	2365.99	2.60865	0.388514	6.71443	1.88801e-11	1.10568e-09
Cxcr4	4090.41	-0.408952	0.202211	-2.0224	0.0431347	0.112074
Cxxc1	1197.99	0.322842	0.179737	1.79619	0.072465	0.162974
Cxxc5	789.836	0.217048	0.159769	1.35851	0.1743	0.308284
Cyb561	811.028	-0.385594	0.189206	-2.03796	0.0415541	0.109159
Cyb561d2	465.534	0.402571	0.254595	1.58122	0.113828	0.227132
Cyb5a	2119.09	0.970162	0.299878	3.23519	0.00121561	0.00735847
Cyb5b	2700.48	-0.540034	0.273187	-1.97679	0.0480656	0.121174
Cyb5d1	647.444	0.117538	0.111249	1.05653	0.290726	0.443148
Cyb5r1	1611.92	0.247442	0.164088	1.50798	0.13156	0.252216
Cyb5r3	2803.52	0.790793	0.28093	2.81491	0.0048791	0.0222103
Cyb5r4	890.74	0.115605	0.219112	0.527608	0.597772	0.726323
Cyba	8947.11	2.1679	0.395107	5.48686	4.09132e-08	1.10182e-06
Cybb	3339.84	3.76819	0.433574	8.691	3.59266e-18	2.94558e-15
Cybc1	1538.72	0.552993	0.292431	1.89102	0.0586221	0.139272
Cyc1	14715.4	-0.805411	0.30909	-2.60574	0.00916749	0.0359824
Cyfip1	1689.87	0.118284	0.252482	0.468484	0.639438	0.759632
Cygb	1483.9	1.94908	0.37138	5.24819	1.53599e-07	3.60957e-06
Cyhr1	2599.37	-0.31321	0.185496	-1.68849	0.0913165	0.192638
Cyld	741.68	0.932142	0.31905	2.92162	0.00348216	0.0170277
Cyp1b1	2246.19	0.67992	0.397038	1.71248	0.0868083	0.1854
Cyp20a1	593.212	0.322047	0.33122	0.972303	0.3309	0.485856
Cyp39a1	485.603	-0.858711	0.166549	-5.1559	2.52411e-07	5.62701e-06
Cyp51	1121.87	-1.25009	0.220987	-5.65686	1.54172e-08	4.6058e-07
Cystm1	2845.63	-1.37386	0.359438	-3.82224	0.000132247	0.00126079
Cyth1	2431.51	-0.170019	0.312493	-0.544072	0.586392	0.716721
Cyth2	1401.42	0.0142038	0.148363	0.0957366	0.92373	0.955989
Cyth3	695.374	-0.0764212	0.299142	-0.255468	0.798362	0.876393
Cyth4	1143.4	3.35703	0.445638	7.53308	4.95561e-14	5.71367e-12
Czib	1175.66	0.239723	0.184015	1.30274	0.192664	0.331351
D10Wsu102e	1019.53	-0.448018	0.118426	-3.7831	0.000154889	0.00142155
D11Wsu47e	1174.5	-0.0182009	0.243595	-0.074718	0.940439	0.965294
D16Ertd472e	532.182	0.319502	0.294841	1.08364	0.278524	0.430505
D17H6S53E	1247.27	0.456925	0.301177	1.51713	0.129233	0.248724
D230025D16Rik	810.584	-0.332832	0.26414	-1.26006	0.207648	0.350145
D2hgdh	617.892	-0.160714	0.281652	-0.570612	0.568263	0.70144
D630045J12Rik	448.786	-1.03317	0.454837	-2.27151	0.0231161	0.0712207
D8Ertd738e	2474.08	-0.106657	0.201535	-0.529222	0.596652	0.72532
Daam1	1069.45	-0.76771	0.328522	-2.33686	0.0194464	0.0629102
Dab2	1770.1	1.4871	0.329813	4.5089	6.51638e-06	9.53089e-05
Dab2ip	2939.43	-0.432441	0.224424	-1.92689	0.0539937	0.131189
Dact2	2717.5	-1.11579	0.506329	-2.20369	0.0275462	0.0812303
Dad1	3997.96	0.0140749	0.20689	0.0680308	0.945761	0.969356
Dag1	2695.41	-0.293785	0.154863	-1.89706	0.0578197	0.138041
Daglb	1267.67	1.84267	0.303044	6.08053	1.19787e-09	5.16903e-08
Dalrd3	1180.48	-0.0520606	0.278456	-0.186961	0.851691	0.910552
Dap	2814.94	-0.720946	0.185098	-3.89494	9.82237e-05	0.000982104
Dap3	4142.85	-0.517471	0.137649	-3.75936	0.000170351	0.00153295
Dapk1	1118.37	0.298872	0.24154	1.23736	0.215954	0.359236
Dapk3	1116.34	-0.00909689	0.159507	-0.0570312	0.95452	0.974639
Dars	3278.96	-0.22872	0.196399	-1.16457	0.244194	0.392145
Daxx	1048.92	0.599715	0.20651	2.90405	0.00368366	0.0178241
Dazap1	4344.63	-0.60203	0.328771	-1.83116	0.0670774	0.154261
Dazap2	6136.08	0.116691	0.263571	0.442731	0.65796	0.772488
Dbf4	850.484	-0.710861	0.265295	-2.67951	0.00737299	0.0305441
Dbi	21830.5	-1.1075	0.234341	-4.726	2.28983e-06	3.92946e-05
Dbn1	1535.04	0.0938528	0.351164	0.267262	0.789267	0.871027
Dbndd2	1470.91	-0.0846729	0.32775	-0.258346	0.79614	0.875125
Dbnl	2186.7	0.574519	0.23442	2.45082	0.0142533	0.049988
Dbp	973.035	1.31307	0.391282	3.3558	0.000791344	0.00523237
Dbr1	561.781	0.0451323	0.312331	0.144502	0.885104	0.931896
Dcaf10	812.276	0.395109	0.199198	1.98349	0.0473123	0.119684
Dcaf11	1652.61	-0.0388485	0.183824	-0.211335	0.832626	0.899553
Dcaf12	1304.73	0.0646792	0.183387	0.352693	0.724318	0.824934
Dcaf13	1248.13	-0.373691	0.214132	-1.74514	0.0809604	0.176486
Dcaf15	888.712	-0.0675945	0.102882	-0.657012	0.511173	0.656561
Dcaf17	745.23	0.158236	0.263136	0.601347	0.547609	0.686511
Dcaf4	2274.36	-0.676278	0.2497	-2.70837	0.00676153	0.0285922
Dcaf6	1022.16	0.344286	0.146075	2.3569	0.018428	0.0604626
Dcaf7	4079.82	-0.220272	0.237779	-0.926375	0.354251	0.509159
Dcaf8	925.959	0.242446	0.247048	0.981375	0.326408	0.481834
Dcakd	3814.69	-0.204354	0.261955	-0.780111	0.435326	0.589088
Dck	1689.92	-0.24828	0.219891	-1.1291	0.258854	0.408554
Dclk1	712.13	0.793453	0.452251	1.75445	0.0793532	0.173784
Dclre1c	715.322	1.14348	0.192943	5.92653	3.09404e-09	1.18295e-07
Dcn	2930.18	3.83318	0.614886	6.23397	4.54766e-10	2.05872e-08
Dcp2	1760.17	0.119793	0.17015	0.704043	0.481406	0.631183
Dcps	2207.66	-0.73438	0.273507	-2.68505	0.00725199	0.0301819
Dctd	589.019	-0.886847	0.261951	-3.38554	0.000710379	0.00480466
Dctn1	1690.35	-0.345316	0.209995	-1.6444	0.100093	0.205774
Dctn2	3366.5	0.14536	0.108534	1.3393	0.180473	0.316395
Dctn3	2532.49	-0.261332	0.116048	-2.25193	0.0243266	0.0741149
Dctn4	757.333	0.155285	0.12457	1.24657	0.212555	0.355494
Dctn5	999.912	0.246168	0.14878	1.65457	0.0980107	0.20281
Dctn6	1221.18	-0.298137	0.239673	-1.24393	0.213524	0.356504
Dcun1d1	1542.56	-0.661112	0.250053	-2.64388	0.00819611	0.0330306
Dcun1d4	572.451	-0.0527438	0.285255	-0.1849	0.853307	0.911539
Dcun1d5	2673.33	-0.288718	0.125785	-2.29532	0.021715	0.068156
Dcxr	1510.63	0.624319	0.311262	2.00577	0.0448809	0.115392
Dda1	1412.97	0.14064	0.164434	0.8553	0.392385	0.546406
Ddah2	1662.27	-0.196831	0.305913	-0.643421	0.519951	0.663038
Ddb1	7711.13	-0.510619	0.173029	-2.95106	0.00316681	0.0157572
Ddb2	597.487	-0.104994	0.178086	-0.589568	0.55548	0.691876
Ddhd1	1212.34	0.587355	0.198662	2.95656	0.00311097	0.0155317
Ddhd2	885.056	0.35932	0.0995788	3.6084	0.000308088	0.00247376
Ddi2	1310.05	0.129079	0.170831	0.755592	0.449894	0.602389
Ddit3	1019.57	-0.0295057	0.369959	-0.079754	0.936433	0.963192
Ddit3-1	1226.75	0.212402	0.421418	0.504018	0.614249	0.739645
Ddit4	9207.61	-2.00314	0.402078	-4.98197	6.29395e-07	1.24179e-05
Ddost	5776.22	0.00905455	0.196009	0.0461945	0.963155	0.979471
Ddr1	3047.17	-0.238871	0.246753	-0.968059	0.333015	0.488047
Ddrgk1	2272.68	0.0505075	0.270863	0.186469	0.852077	0.910832
Ddx1	2530.27	-0.884035	0.348218	-2.53874	0.0111253	0.0414615
Ddx10	807.603	-0.172512	0.217384	-0.793584	0.427438	0.581394
Ddx17	8209.47	0.0635794	0.139008	0.457379	0.647399	0.764222
Ddx18	1122.88	-0.574145	0.210515	-2.72734	0.00638481	0.0274075
Ddx19a	1851.05	-0.629284	0.234953	-2.67834	0.00739887	0.0305862
Ddx23	3825.64	-0.358429	0.116999	-3.06353	0.00218745	0.0116965
Ddx24	2367.94	0.194868	0.163226	1.19386	0.232535	0.378029
Ddx27	3236.67	-0.404785	0.268384	-1.50823	0.131496	0.252158
Ddx31	571.155	-0.101586	0.147448	-0.688961	0.490848	0.638674
Ddx39	4242.67	-0.915904	0.276398	-3.31372	0.00092065	0.00590224
Ddx3x	14128.1	-0.162969	0.16861	-0.966548	0.33377	0.488775
Ddx41	2398.06	-0.360839	0.139797	-2.58117	0.00984665	0.0379418
Ddx42	931.689	-0.355202	0.168427	-2.10895	0.0349493	0.0970111
Ddx46	1574.94	-0.418386	0.181323	-2.30741	0.021032	0.0664934
Ddx47	3101.28	-0.239644	0.204301	-1.17299	0.240799	0.388384
Ddx49	1105.77	-0.573219	0.237961	-2.40888	0.0160014	0.0545318
Ddx5	11216.8	0.441811	0.125673	3.51556	0.000438831	0.00330085
Ddx52	1326.4	-0.0954631	0.161731	-0.590259	0.555017	0.691802
Ddx54	1109.87	-0.585713	0.320965	-1.82485	0.0680233	0.155679
Ddx55	625.653	-0.315274	0.181205	-1.73987	0.081881	0.177497
Ddx56	3682.64	-0.507398	0.290805	-1.7448	0.0810193	0.176563
Ddx58	962.106	1.26126	0.290094	4.34775	1.37539e-05	0.000182865
Ddx6	9094.97	-0.361999	0.194643	-1.85981	0.0629129	0.146724
Ddx60	653.138	2.50686	0.44102	5.68424	1.31394e-08	3.98994e-07
Deaf1	1953.64	-0.125997	0.337625	-0.373185	0.709011	0.814308
Decr1	1344.79	0.216086	0.278961	0.774609	0.438571	0.591913
Decr2	952.765	0.319629	0.157046	2.03526	0.0418248	0.109636
Dedd	664.828	-0.0581198	0.215837	-0.269276	0.787717	0.870197
Dedd2	692.729	0.145058	0.307909	0.471106	0.637565	0.757995
Def6	1882.12	0.157206	0.270365	0.581457	0.560932	0.6953
Def8	1259.52	-0.840354	0.25972	-3.23562	0.00121378	0.00735345
Degs1	2759.79	0.546135	0.268437	2.0345	0.0419009	0.109757
Dek	7563.06	-0.324057	0.209467	-1.54706	0.12185	0.239066
Dele1	1388.51	-0.31254	0.229249	-1.36332	0.172781	0.306184
Dennd1a	897.086	0.427705	0.273191	1.56559	0.117445	0.232776
Dennd1b	1232.23	0.305985	0.145448	2.10374	0.0354013	0.0979476
Dennd2a	748.42	0.551867	0.20926	2.63723	0.00835858	0.0335754
Dennd4b	782.711	1.72509	0.367395	4.69546	2.66006e-06	4.47307e-05
Dennd4c	515.713	0.974806	0.377393	2.583	0.00979459	0.0377806
Dennd5a	1951.32	0.450109	0.370658	1.21435	0.224614	0.368702
Dennd6a	2574.02	-0.169058	0.250741	-0.674234	0.500163	0.647264
Denr	3042.88	-0.647294	0.210209	-3.07929	0.00207496	0.0111924
Depdc5	1047.72	-0.145323	0.0881688	-1.64823	0.0993046	0.204684
Dera	1640.5	-1.00826	0.349187	-2.88746	0.00388367	0.0185007
Derl1	2839.07	-0.10823	0.328908	-0.329058	0.742112	0.836526
Derl2	1266.52	0.34166	0.111864	3.05426	0.00225618	0.0119945
Desi1	1167.69	-0.558538	0.224606	-2.48675	0.0128916	0.0463132
Desi2	820.228	-0.300575	0.228203	-1.31714	0.187791	0.325753
Dexi	636.252	0.559116	0.28316	1.97456	0.0483182	0.121416
Dffa	719.7	0.113895	0.149775	0.760438	0.446993	0.59992
Dgcr6	1326.12	-0.196752	0.287076	-0.685363	0.493115	0.640954
Dgcr8	1107.18	-0.10123	0.103511	-0.977963	0.328093	0.483136
Dgkd	1419.17	0.0623394	0.102034	0.610966	0.541222	0.681219
Dgkz	3637.81	0.0298722	0.261255	0.114341	0.908967	0.946953
Dguok	1155.8	-0.00855461	0.230739	-0.0370748	0.970425	0.985111
Dhcr24	1380.08	-1.36261	0.365904	-3.72396	0.000196121	0.00171466
Dhcr7	1408.78	-0.520343	0.139622	-3.72679	0.000193935	0.00169958
Dhdds	926.565	-0.649262	0.196992	-3.29587	0.000981166	0.00616697
Dhfr	1125.69	-0.619998	0.328187	-1.88916	0.0588702	0.139725
Dhodh	759.496	-0.846686	0.242699	-3.48862	0.000485519	0.00357193
Dhps	970.363	-0.00980348	0.141255	-0.0694027	0.944669	0.968424
Dhrs1	1335.22	0.307015	0.150446	2.0407	0.0412803	0.10875
Dhrs13	736.641	-0.500717	0.344291	-1.45434	0.145852	0.271435
Dhrs3	4286.79	1.33897	0.284869	4.70029	2.59794e-06	4.39175e-05
Dhrs4	1039.42	-0.22249	0.203618	-1.09268	0.274533	0.42648
Dhrs7	1265.05	0.488737	0.271232	1.80192	0.0715588	0.161428
Dhrs7b	1148.06	0.061234	0.15979	0.383215	0.701561	0.809257
Dhx15	4624.73	-0.257691	0.229955	-1.12061	0.262452	0.412521
Dhx16	868.644	-0.286475	0.185444	-1.54481	0.122393	0.240005
Dhx30	1085.92	-0.204909	0.197303	-1.03855	0.299015	0.45288
Dhx33	521.16	-0.00134508	0.108183	-0.0124334	0.99008	0.994257
Dhx36	837.125	-0.00972763	0.214056	-0.0454442	0.963753	0.979685
Dhx37	849.2	-0.382736	0.112099	-3.41427	0.000639525	0.00443104
Dhx38	2993.41	-0.542416	0.286911	-1.89054	0.0586864	0.139378
Dhx40	1521.2	-0.00815745	0.197113	-0.0413847	0.966989	0.982433
Dhx8	1855.1	-0.300163	0.146842	-2.04412	0.0409413	0.108165
Dhx9	3596.16	-0.386326	0.279518	-1.38212	0.166935	0.299057
Diaph1	2808.84	0.778822	0.266833	2.91876	0.00351427	0.0171393
Diaph2	668.111	0.901698	0.181196	4.97637	6.47892e-07	1.26812e-05
Dicer1	1209.89	0.164037	0.221131	0.74181	0.458202	0.610192
Dido1	3511.42	0.0315822	0.103356	0.305566	0.759935	0.850118
Dio2	614.621	-0.353864	0.370701	-0.954582	0.339789	0.49483
Dip2a	619.638	-0.413427	0.351679	-1.17558	0.239763	0.387126
Dip2b	1765.06	-0.20647	0.322688	-0.639844	0.522274	0.664917
Dip2c	555.93	-0.445708	0.226875	-1.96455	0.0494667	0.123357
Dis3	847.833	-0.388231	0.165227	-2.34968	0.0187894	0.0612669
Dis3l2	589.337	-0.247647	0.286347	-0.864848	0.387122	0.540928
Dkc1	3179.95	-0.487454	0.261449	-1.86443	0.0622612	0.14576
Dkk3	814.109	2.14089	0.323596	6.61593	3.69219e-11	2.01812e-09
Dlat	3697.43	-0.357183	0.0942861	-3.78829	0.000151689	0.00140794
Dld	3179.92	-0.524396	0.265586	-1.97449	0.0483262	0.121416
Dlg1	1426.61	0.16623	0.284306	0.584686	0.558759	0.693421
Dlg4	584.289	0.524397	0.333604	1.57191	0.11597	0.230225
Dlg5	817.037	-0.251345	0.245471	-1.02393	0.305869	0.460802
Dlgap4	2286.55	0.161947	0.17557	0.922406	0.356317	0.511033
Dlgap5	931.9	-1.05132	0.269894	-3.89531	9.80749e-05	0.000981946
Dll1	1627.12	-0.784961	0.302362	-2.59609	0.009429	0.0367159
Dlst	2091.2	-0.163396	0.126275	-1.29397	0.195675	0.335241
Dmac1	2397.19	-0.0927251	0.203981	-0.454578	0.649413	0.765865
Dmac2	544.468	-0.399712	0.246481	-1.62168	0.104873	0.213537
Dmd	775.183	-0.108943	0.199921	-0.544932	0.5858	0.716397
Dmwd	671.928	0.0734196	0.251863	0.291506	0.770665	0.858047
Dmxl1	1619.52	0.321378	0.144306	2.22706	0.025943	0.0775976
Dna2	1072.92	-0.970728	0.322365	-3.01127	0.00260161	0.0133966
Dnaaf5	1506.13	-0.124391	0.26699	-0.4659	0.641287	0.760903
Dnaja1	3071.86	-0.369238	0.194272	-1.90062	0.0573512	0.137356
Dnaja2	4720.9	-0.333452	0.160413	-2.0787	0.0376447	0.102389
Dnajb1	2402.35	-0.171782	0.261329	-0.657337	0.510964	0.656408
Dnajb11	2077.51	0.777841	0.206331	3.76987	0.000163335	0.00148247
Dnajb12	910.973	-0.432657	0.324261	-1.33429	0.18211	0.318309
Dnajb2	998.681	-0.00884749	0.137048	-0.0645576	0.948526	0.971433
Dnajb6	561.322	0.149322	0.223881	0.666973	0.504789	0.651196
Dnajc1	659.848	0.544518	0.328476	1.65771	0.0973758	0.201993
Dnajc10	2841.1	-0.285355	0.188195	-1.51627	0.12945	0.248947
Dnajc11	2340.03	-0.577983	0.17984	-3.21387	0.00130959	0.00783737
Dnajc13	949.795	0.628853	0.21392	2.93966	0.00328571	0.0162938
Dnajc14	1042	0.315826	0.275293	1.14723	0.251285	0.399791
Dnajc15	1355.11	0.105261	0.236681	0.444739	0.656509	0.771481
Dnajc18	588.262	0.2507	0.254905	0.983504	0.32536	0.480839
Dnajc2	1387.68	-0.48136	0.292635	-1.64491	0.0999876	0.205632
Dnajc21	2205.74	-0.264216	0.135986	-1.94297	0.0520194	0.127782
Dnajc24	619.835	-0.090666	0.169803	-0.533949	0.593377	0.722648
Dnajc25	519.813	0.285868	0.164414	1.73871	0.0820852	0.177783
Dnajc3	1733.54	0.845328	0.261105	3.2375	0.00120583	0.00731727
Dnajc4	687.785	0.290763	0.153448	1.89487	0.0581094	0.138461
Dnajc5	3294.01	-0.381452	0.155422	-2.4543	0.0141159	0.0497904
Dnajc7	3785.37	0.0425009	0.230524	0.184366	0.853726	0.911539
Dnajc9	4110.66	-0.174413	0.179137	-0.973628	0.330241	0.485235
Dnal4	721.401	-0.593946	0.262068	-2.26638	0.0234282	0.071972
Dnase2a	923.078	1.60068	0.342031	4.67991	2.86998e-06	4.76973e-05
Dnlz	1729.72	0.00513079	0.172021	0.0298266	0.976205	0.987581
Dnm1	796.558	1.86235	0.36863	5.05208	4.37024e-07	9.18746e-06
Dnm1l	631.42	0.047301	0.40012	0.118217	0.905896	0.945002
Dnm2	2417.99	0.382937	0.125864	3.04247	0.00234649	0.01235
Dnmt1	5750.39	-0.77902	0.283175	-2.75101	0.00594111	0.0260329
Dnmt3a	3950.11	0.0977641	0.276519	0.353553	0.723674	0.824582
Dnpep	1803.46	0.151964	0.179996	0.844259	0.398525	0.552974
Dnph1	1199.05	-0.597802	0.479824	-1.24588	0.212809	0.355758
Dnttip1	1553.98	-0.043656	0.0974462	-0.448001	0.654152	0.769732
Dnttip2	665.407	-0.188847	0.141539	-1.33424	0.182125	0.318309
Dock1	2706.26	-0.133592	0.14306	-0.933816	0.350399	0.505591
Dock6	553.808	0.179539	0.184695	0.972085	0.331008	0.485878
Dock7	989.603	0.0025019	0.294508	0.00849517	0.993222	0.996237
Dock8	800.068	0.782536	0.51554	1.5179	0.129041	0.248482
Dock9	1721.43	-0.233077	0.219433	-1.06218	0.288156	0.440682
Dohh	939.506	0.115293	0.138337	0.833421	0.404608	0.558892
Dok1	2085.64	1.14947	0.166465	6.90514	5.01527e-12	3.3952e-10
Dot1l	791.394	0.029832	0.204002	0.146233	0.883737	0.930787
Dpf2	3419.93	0.0367255	0.117309	0.313066	0.75423	0.846549
Dph1	830.457	-0.248648	0.192383	-1.29246	0.196196	0.335589
Dph3	688.902	-0.272782	0.188338	-1.44837	0.147515	0.27377
Dph6	1006.48	-0.528618	0.265488	-1.99112	0.0464678	0.118114
Dph7	526.149	-0.100495	0.115766	-0.868089	0.385345	0.539659
Dpm1	818.692	-0.224578	0.146515	-1.53279	0.125327	0.243429
Dpm2	1154.85	0.184716	0.0766366	2.41028	0.0159403	0.0543797
Dpm3	2403.9	0.0590807	0.257514	0.229427	0.818537	0.891171
Dpp3	2612.32	-0.212327	0.165615	-1.28205	0.199826	0.340002
Dpp8	1619.25	0.350532	0.20139	1.74057	0.0817593	0.177326
Dpp9	1532.17	-0.0842771	0.256152	-0.329012	0.742146	0.836526
Dpt	2104.38	3.2798	0.65591	5.00038	5.72167e-07	1.14109e-05
Dpy19l1	1313.71	0.207115	0.167814	1.2342	0.21713	0.36092
Dpy19l4	526.399	0.243284	0.302113	0.805276	0.42066	0.574825
Dpysl2	1744.23	1.09077	0.230471	4.7328	2.21444e-06	3.80895e-05
Dpysl3	4244.94	-0.56949	0.474386	-1.20048	0.229954	0.375213
Dpysl5	1710.14	-1.03528	0.524293	-1.97463	0.0483104	0.121416
Dr1	1047.32	-0.264939	0.380255	-0.69674	0.485966	0.635643
Drap1	3837.89	0.107286	0.187758	0.571407	0.567724	0.700892
Drd4	527.613	-1.35513	0.509331	-2.66061	0.0077999	0.0317843
Drg1	3261.93	-0.318678	0.368887	-0.863891	0.387648	0.541137
Drosha	4041.27	-0.571774	0.316465	-1.80675	0.0708011	0.160209
Dsc2	605.297	0.0532302	0.353339	0.150649	0.880253	0.928591
Dscc1	627.535	-0.528442	0.339456	-1.55673	0.119533	0.235839
Dsg2	1972.61	-0.807427	0.296136	-2.72654	0.00640028	0.027442
Dsn1	613.372	-0.382132	0.269759	-1.41657	0.156609	0.286399
Dsp	3415.45	-0.80754	0.257255	-3.13906	0.00169488	0.00958061
Dst	1669.83	1.39463	0.336148	4.14885	3.34151e-05	0.000387689
Dstn	2110.39	0.048391	0.421161	0.114899	0.908525	0.946863
Dtd2	875.289	-0.467693	0.188285	-2.48397	0.0129928	0.0466086
Dtl	1607.17	-0.727134	0.406849	-1.78723	0.0738999	0.165283
Dtnb	784.668	-0.562281	0.255484	-2.20085	0.0277466	0.0815705
Dtnbp1	2194.93	1.11346	0.222237	5.01024	5.43612e-07	1.09599e-05
Dtx2	582.083	-0.0473397	0.213793	-0.221428	0.824759	0.894985
Dtx3	1668.45	0.806249	0.251431	3.20664	0.00134294	0.00799157
Dtx3l	1027.25	1.79635	0.339327	5.29386	1.19758e-07	2.89737e-06
Dtx4	1245.45	0.514111	0.275748	1.86442	0.0622626	0.14576
Dtymk	6720.07	-0.81664	0.247902	-3.2942	0.000987022	0.00618181
Dus1l	1630.62	-0.312604	0.199652	-1.56574	0.117409	0.232767
Dus3l	1009.57	0.189848	0.212748	0.892361	0.3722	0.525638
Dusp10	935.707	-0.296188	0.426255	-0.694861	0.487142	0.636329
Dusp11	2992	0.0804944	0.13427	0.599496	0.548842	0.687337
Dusp16	905.375	-0.387837	0.348146	-1.11401	0.265276	0.416217
Dusp19	470.793	-0.359613	0.147545	-2.4373	0.0147973	0.05148
Dusp3	2640.16	1.23375	0.242592	5.08568	3.66313e-07	7.90357e-06
Dusp4	1864.08	-0.205803	0.266538	-0.772134	0.440035	0.593062
Dusp6	5155.71	0.112471	0.124294	0.904883	0.365527	0.519396
Dusp7	1648.06	0.003753	0.160411	0.0233962	0.981334	0.989529
Dut	5996.99	-1.06873	0.32267	-3.31214	0.000925841	0.00593036
Dvl1	1364.88	0.342248	0.167648	2.04147	0.0412042	0.108614
Dvl2	976.758	-0.274011	0.169442	-1.61714	0.105848	0.21497
Dvl3	1308.8	-0.0404135	0.237743	-0.169988	0.86502	0.918938
Dym	506.795	0.408481	0.0851876	4.79508	1.62607e-06	2.90528e-05
Dync1h1	3582.69	0.12593	0.184136	0.683896	0.494041	0.641592
Dync1i2	4083.86	-0.202007	0.121213	-1.66654	0.0956057	0.19923
Dync1li1	896.226	-0.228847	0.255437	-0.895905	0.370304	0.5245
Dync1li2	1866.59	-0.0481554	0.251325	-0.191606	0.848051	0.908503
Dync2h1	528.497	0.0158461	0.134329	0.117965	0.906095	0.945002
Dynll1	3215.04	-0.240652	0.296438	-0.811815	0.416898	0.570846
Dynll2	10936.4	-0.691888	0.22932	-3.01712	0.00255189	0.013205
Dynlrb1	3716.59	-0.09442	0.111319	-0.84819	0.396332	0.550656
Dynlt1a	618.343	-0.830913	0.397959	-2.08794	0.0368033	0.100956
Dynlt1f	2377.73	-0.562965	0.204903	-2.74746	0.00600582	0.0262541
Dynlt3	2345.42	-0.0715897	0.272404	-0.262807	0.7927	0.873034
Dyrk1a	1632.49	-0.0981459	0.26174	-0.374975	0.707679	0.813517
Dyrk1b	493.414	-0.129506	0.226298	-0.572279	0.567133	0.700741
Dyrk2	573.86	0.615296	0.348527	1.76542	0.077493	0.171088
E130309D02Rik	1514.56	-0.272782	0.29355	-0.929253	0.352758	0.508002
E2f1	1159.91	-0.458234	0.295684	-1.54974	0.121203	0.238114
E2f3	662.407	-0.424867	0.269064	-1.57906	0.114323	0.227935
E2f4	3448.19	-0.532358	0.241083	-2.20819	0.0272309	0.0805358
E330009J07Rik	795.457	0.108251	0.191237	0.566054	0.571357	0.703378
E4f1	660.297	-0.143804	0.294273	-0.488677	0.62507	0.74913
Eaf1	1492.2	-0.239027	0.211977	-1.12761	0.259486	0.409309
Eapp	2373.14	-0.218576	0.191181	-1.1433	0.252915	0.401373
Ebag9	671.623	0.0388517	0.197383	0.196834	0.843957	0.906223
Ebna1bp2	6300.14	-0.413152	0.288619	-1.43148	0.152293	0.280172
Ebp	1764.43	-0.0918972	0.261133	-0.351917	0.724901	0.825342
Ebpl	573.789	0.000646268	0.283291	0.00228129	0.99818	0.999128
Ecd	1402.08	-0.345255	0.217677	-1.58609	0.112719	0.225713
Ece1	1408.22	0.644053	0.178715	3.60379	0.000313608	0.00251261
Ech1	1626.16	0.174837	0.219348	0.797075	0.425407	0.57938
Echdc1	664.856	-0.357301	0.240699	-1.48443	0.137695	0.260794
Echdc2	1640.61	-1.24468	0.328907	-3.78428	0.000154155	0.00142011
Echs1	2119.85	-0.584753	0.160545	-3.6423	0.000270217	0.00221794
Eci1	681.839	0.871853	0.623594	1.39811	0.16208	0.292919
Eci2	3088.58	-0.300407	0.239322	-1.25524	0.20939	0.351732
Ecm1	2781.68	2.43368	0.353355	6.88736	5.68385e-12	3.77848e-10
Ecpas	1425.45	0.0724364	0.283515	0.255494	0.798341	0.876393
Ecrg4	1148.81	0.247069	0.478917	0.515892	0.60593	0.733232
Ecscr	732.808	1.01389	0.231317	4.38313	1.16984e-05	0.000159267
Ecsit	855.499	-0.213779	0.135079	-1.58263	0.113507	0.226882
Ect2	967.693	-0.919793	0.3323	-2.76796	0.00564092	0.0250136
Edar	3781.6	-0.638101	0.461416	-1.38292	0.166689	0.298689
Edc3	1534.87	-0.380585	0.243806	-1.56102	0.11852	0.234152
Edc4	1378.73	-0.454437	0.177204	-2.56448	0.0103331	0.0392625
Edem1	4948.15	1.01961	0.308925	3.3005	0.00096511	0.00611095
Edem2	2162.55	0.982686	0.28209	3.4836	0.000494727	0.00363243
Edem3	1057.86	0.564261	0.186357	3.02785	0.002463	0.0128253
Edf1	2493.45	0.162549	0.162482	1.00041	0.31711	0.472241
Edil3	637.466	-0.886162	0.630257	-1.40603	0.159714	0.290422
Edrf1	635.049	-0.318225	0.110001	-2.89293	0.00381668	0.0182997
Eea1	1039.68	0.846663	0.187651	4.5119	6.42504e-06	9.4443e-05
Eed	1332.62	0.00305037	0.0795285	0.0383556	0.969404	0.98448
Eef1a1	72214.9	-0.341546	0.224499	-1.52137	0.128168	0.247255
Eef1akmt1	958.848	-0.533957	0.270548	-1.97361	0.0484261	0.12146
Eef1aknmt	797.952	-0.421555	0.175838	-2.39741	0.0165114	0.0556336
Eef1b2	34242.7	-0.696206	0.164981	-4.21991	2.44397e-05	0.000299568
Eef1d	5071.25	-0.5044	0.193927	-2.60099	0.00929564	0.0363886
Eef1e1	1656.75	-0.847968	0.269319	-3.14856	0.00164075	0.00932031
Eef1g	8877.1	-0.638564	0.386936	-1.65031	0.0988793	0.203978
Eef2	14472.8	0.0103507	0.214584	0.048236	0.961528	0.978782
Eef2kmt	744.44	0.0392893	0.27894	0.140852	0.887987	0.934064
Eefsec	1588.74	-0.365348	0.202298	-1.80599	0.0709192	0.160329
Eepd1	654.123	1.64341	0.415051	3.95954	7.50935e-05	0.000783484
Efcab14	2035.46	-0.00145614	0.285796	-0.00509505	0.995935	0.997675
Efemp2	1586.35	1.14143	0.190057	6.00573	1.90474e-09	7.80836e-08
Efhd2	6592.56	0.956567	0.175911	5.4378	5.39414e-08	1.40648e-06
Efl1	630.075	0.182471	0.221136	0.825153	0.409285	0.564085
Efna1	811.697	-0.625407	0.319588	-1.95691	0.0503577	0.124981
Efna4	647.501	-0.799426	0.165929	-4.81788	1.45093e-06	2.63057e-05
Efna5	1145.69	-0.361847	0.502482	-0.720119	0.471452	0.622111
Efnb1	1329.09	0.161789	0.176822	0.914982	0.360201	0.514687
Efnb2	662.72	0.723093	0.335713	2.1539	0.0312476	0.0888198
Efr3a	1779.89	-0.0894323	0.0917306	-0.974944	0.329588	0.484854
Eftud2	4472.11	-0.516338	0.373887	-1.381	0.167279	0.299432
Egfl7	1114.65	0.599063	0.221571	2.7037	0.00685715	0.0288642
Egflam	1006.66	-0.269198	0.262731	-1.02462	0.305545	0.460501
Egln1	2701.11	-0.916569	0.145335	-6.30659	2.85259e-10	1.31558e-08
Egln2	2573.09	-0.107064	0.305167	-0.350838	0.72571	0.825881
Egln3	4374.36	-2.92726	0.359543	-8.14161	3.90067e-16	8.85953e-14
Egr1	3073.61	0.588041	0.418456	1.40526	0.159943	0.29074
Egr2	801.089	0.238103	0.255122	0.93329	0.35067	0.505785
Ehbp1l1	1464.1	2.12082	0.316064	6.71008	1.94512e-11	1.13016e-09
Ehd1	968.616	0.44344	0.19105	2.32107	0.0202832	0.064748
Ehd2	1632.91	0.707215	0.352581	2.00582	0.0448753	0.115392
Ehd3	659.096	0.30832	0.358521	0.859976	0.389802	0.543836
Ehd4	2907.22	1.20743	0.263238	4.58684	4.50011e-06	7.05798e-05
Ehf	2947.11	-0.337621	0.251916	-1.34021	0.180176	0.315951
Ehmt1	1170.97	0.0232792	0.279068	0.0834176	0.933519	0.961133
Ehmt2	4387.74	-0.124565	0.108835	-1.14453	0.252403	0.400965
Ei24	2243.08	0.0136655	0.10624	0.128629	0.897651	0.939009
Eid1	4258.75	0.124192	0.129064	0.96225	0.335924	0.490751
Eid2	588.535	-0.305055	0.20461	-1.49091	0.135984	0.258615
Eif1	3535.42	-0.458759	0.211976	-2.1642	0.0304486	0.0871368
Eif1a	4737.33	-0.350986	0.336393	-1.04338	0.296771	0.450128
Eif1ad	1537.18	-0.185029	0.212906	-0.869065	0.384812	0.539219
Eif1b	1099.98	-0.312791	0.263222	-1.18832	0.234709	0.381059
Eif2a	1647.32	-0.504654	0.249184	-2.02523	0.0428441	0.111516
Eif2ak1	2752.45	0.00219416	0.232665	0.00943055	0.992476	0.99588
Eif2ak2	858.964	0.877706	0.200946	4.36788	1.2546e-05	0.000168936
Eif2ak3	1430.77	0.14329	0.334884	0.427879	0.668739	0.781043
Eif2ak4	534.186	-0.383757	0.165661	-2.31652	0.0205301	0.0653264
Eif2b1	1181.47	-0.856468	0.209609	-4.08603	4.38826e-05	0.000489139
Eif2b2	1907.9	-0.167688	0.234898	-0.713875	0.475305	0.625083
Eif2b3	871.263	-0.30874	0.230596	-1.33888	0.180611	0.316563
Eif2b4	694.587	-0.286767	0.148676	-1.9288	0.0537554	0.130782
Eif2b5	1291.94	-0.272211	0.204713	-1.32972	0.183611	0.320526
Eif2d	1131.88	-0.315651	0.171165	-1.84413	0.0651641	0.150921
Eif2s2	4217.82	-0.380729	0.241322	-1.57768	0.114639	0.228443
Eif2s3x	1423.19	-0.637318	0.276546	-2.30456	0.0211911	0.066892
Eif3a	3370.84	-0.538854	0.17783	-3.03016	0.00244425	0.0127644
Eif3b	5840.91	-0.355697	0.199033	-1.78713	0.073917	0.165283
Eif3c	9537.85	-0.255631	0.106071	-2.40999	0.0159528	0.0543973
Eif3e	10806.7	-0.649181	0.201524	-3.22135	0.00127587	0.00766039
Eif3f	11306.2	-0.408908	0.0976041	-4.18945	2.79627e-05	0.000338258
Eif3g	10953.2	-0.598725	0.167317	-3.57839	0.000345718	0.00272258
Eif3h	6455.93	-0.294088	0.158808	-1.85185	0.0640478	0.148853
Eif3i	4055.04	-0.396099	0.385462	-1.02759	0.304141	0.459042
Eif3k	8902.31	-0.473701	0.0968297	-4.89211	9.97622e-07	1.88272e-05
Eif3l	5452.18	-0.672616	0.16038	-4.1939	2.742e-05	0.000333332
Eif3m	2929.64	-0.589971	0.156525	-3.76919	0.000163779	0.00148468
Eif4a1	7119.53	-0.373067	0.168701	-2.2114	0.027008	0.080005
Eif4a2	2973.35	0.532847	0.424661	1.25476	0.209566	0.351932
Eif4a3	4565.1	-0.551423	0.298309	-1.84849	0.064531	0.14982
Eif4b	15848.8	-0.394396	0.195402	-2.01839	0.0435509	0.112798
Eif4e2	2647.84	-0.530924	0.16707	-3.17785	0.00148369	0.00864102
Eif4ebp1	1623.98	-0.589471	0.28285	-2.08404	0.0371567	0.101548
Eif4ebp2	3192.66	-0.377939	0.268974	-1.40511	0.159988	0.29074
Eif4ebp3	607.488	0.172586	0.202591	0.851894	0.394273	0.548518
Eif4enif1	2300.14	-0.300012	0.247958	-1.20993	0.226306	0.370765
Eif4g1	9784.52	-0.1421	0.1972	-0.720591	0.471161	0.62195
Eif4g2	14023.9	-0.142034	0.242297	-0.586197	0.557743	0.693108
Eif4g3	2011.79	0.205866	0.14054	1.46482	0.142969	0.267759
Eif4h	17578.8	-0.158742	0.209288	-0.758486	0.44816	0.600847
Eif5	8662.74	-0.207312	0.129376	-1.60239	0.109069	0.220136
Eif6	3956.13	-0.0773852	0.271679	-0.28484	0.775767	0.861327
Eipr1	1225.45	0.0632714	0.185972	0.340221	0.73369	0.830805
Elac2	943.222	-0.484462	0.177514	-2.72916	0.00634967	0.0273267
Elavl1	2964.75	-0.298211	0.15514	-1.92221	0.0545797	0.132222
Elf1	703.089	0.132945	0.465828	0.285395	0.775341	0.861114
Elf2	1063.52	0.165958	0.218414	0.759835	0.447353	0.599967
Elf3	2041.54	-1.1687	0.256038	-4.56455	5.00562e-06	7.66317e-05
Elf5	740.652	-1.06533	0.344343	-3.0938	0.00197612	0.0107933
Elk1	756.763	-0.0588341	0.223661	-0.26305	0.792512	0.872996
Elk3	1412	1.28754	0.230696	5.58112	2.38972e-08	6.88819e-07
Elk4	2920.2	0.41367	0.163642	2.52789	0.0114751	0.0424647
Ell	994.833	0.0751686	0.302296	0.248659	0.803624	0.879689
Ell2	1021.4	1.4057	0.414363	3.39243	0.000692761	0.00470275
Elmo1	1458.99	0.0235013	0.372479	0.0630943	0.949691	0.971952
Elmo2	1115.99	0.302192	0.263152	1.14835	0.250822	0.39933
Elmo3	678.699	-0.979285	0.321534	-3.04567	0.00232165	0.012263
Elmod3	779.06	-0.212604	0.299291	-0.710359	0.477481	0.62704
Elmsan1	1581.6	0.407427	0.231633	1.75893	0.0785888	0.172591
Eln	2358.95	0.772948	0.523667	1.47603	0.139936	0.263683
Eloa	1378.75	0.143736	0.245274	0.58602	0.557862	0.693108
Elof1	2015.91	-0.239946	0.107647	-2.229	0.025814	0.0773372
Elovl1	1437.12	0.468785	0.241848	1.93834	0.0525813	0.128732
Elovl5	1044.66	-0.170011	0.226151	-0.75176	0.452195	0.604812
Elp1	1970.32	-0.120026	0.21362	-0.561866	0.574207	0.705709
Elp2	1072.39	-0.619186	0.149706	-4.13602	3.53382e-05	0.000407438
Elp3	1226.28	-0.0921856	0.15267	-0.603825	0.54596	0.685376
Elp5	1053.44	-0.290795	0.323861	-0.8979	0.369239	0.523287
Emb	8993.28	0.304451	0.435227	0.699522	0.484226	0.633979
Emc1	2924.14	0.0732435	0.296936	0.246664	0.805168	0.880981
Emc10	3397.63	-0.62007	0.375399	-1.65176	0.098583	0.203527
Emc2	783.92	-0.187007	0.16186	-1.15536	0.247943	0.396012
Emc3	3667.44	-0.156019	0.149389	-1.04438	0.296308	0.449704
Emc4	1065.57	-0.447889	0.284396	-1.57488	0.115285	0.229233
Emc6	2157.7	-0.0901622	0.266782	-0.337962	0.735392	0.831947
Emc7	3102.04	0.386091	0.293224	1.31671	0.187936	0.325918
Emc8	1212.52	-0.36509	0.216224	-1.68848	0.0913199	0.192638
Emd	2220.08	-0.252238	0.116179	-2.17112	0.0299224	0.0860473
Eme2	1014.55	-0.0113693	0.35538	-0.0319918	0.974479	0.987295
Emg1	4711.42	-0.745484	0.217521	-3.42718	0.00060989	0.00428608
Emid1	3357.92	-0.856598	0.299711	-2.85808	0.00426209	0.0199682
Emilin1	871.763	1.96815	0.324673	6.06192	1.34504e-09	5.77036e-08
Emilin2	849.751	1.88961	0.31362	6.02516	1.68948e-09	7.08332e-08
Eml2	1700.37	-0.872599	0.185902	-4.69387	2.68089e-06	4.49598e-05
[truncated: 5,382 more rows]
