# Supplementary material for: Spatiotemporal organisation of residual disease in mouse and human BRCA1-deficient mammary tumours and breast cancer
Source: Nat Commun. 2026 Jun 11;17:7456. doi: 10.1038/s41467-026-74125-6 (PMC13408813; doi:10.1038/s41467-026-74125-6)
Supplement: Supplementary file 6 — Supplementary Data 4 [file 41467_2026_74125_MOESM6_ESM.xlsx]

## Sheet: Sheet1
Supplementary Data 4
Weights of spatially variable genes for cellular niches identified using Chrysalis in the primary mouse spatial omics dataset.
mouse	human	compartment_0	compartment_1	compartment_2	compartment_3	compartment_4	compartment_5	compartment_6	compartment_7	compartment_8	compartment_9	compartment_10	compartment_11	compartment_12
Tcea1	TCEA1	0.135806	-0.361737	-0.121934	-0.766543	0.0424515	0.239999	-0.422133	-0.407105	-0.0228562	-0.554702	-0.163421	0.0119739	-0.194804
Pcmtd1	PCMTD1	-0.0591727	-0.114739	0.0658083	-0.293176	0.0403563	0.000637921	-0.320048	-0.0547293	0.00576896	-0.122997	0.200791	-0.0432058	-0.0500406
Rrs1	RRS1	0.195896	-0.196047	-0.10115	-0.408805	0.0171838	0.166265	-0.280658	-0.246044	-0.0913265	-0.320441	-0.192938	-0.0299615	-0.264009
Cops5	COPS5	-0.0497338	-0.0589404	0.0977838	-0.628496	0.0969325	0.224213	-0.301581	-0.199461	0.209472	-0.304923	-0.0485183	-0.171512	-0.158219
Arfgef1	ARFGEF1	-0.118299	-0.0772811	0.155627	-0.693432	0.138479	0.154272	-0.564132	-0.190219	0.0347453	-0.26437	0.117386	-0.185554	-0.188919
Sulf1	SULF1	-0.133283	0.104688	0.0373408	-0.0257287	0.136667	-0.121033	-0.208337	0.340176	-0.131293	0.561174	-0.0965726	0.0925417	0.146266
Tram1	TRAM1	-0.171291	-0.153366	0.0693207	-0.839928	0.181545	0.203808	-0.385039	-0.307456	0.0948243	-0.118073	-0.15736	0.0465392	0.297213
Rdh10	RDH10	-0.210779	-0.485704	0.934406	-0.679278	0.0335931	0.041419	-0.494312	-0.37011	-1.13798e-05	-0.330044	-0.0671463	-0.174597	-0.257007
Mcm3	MCM3	0.193169	-0.474616	-0.361478	-1.05422	0.251215	0.556257	-0.61327	-0.648524	-0.0250098	-0.785377	-0.175836	-0.216451	-0.567919
Tram2	TRAM2	-0.108846	0.0018059	-0.0292103	-0.208779	0.118224	0.0510631	-0.217402	-0.0101452	-0.0494019	0.157867	0.0105109	-0.0670169	0.319659
Col9a1	COL9A1	0.066551	-1.0557	-0.234813	-0.978297	0.223168	0.281434	-0.572635	-0.657574	0.740115	-1.04734	0.260027	-0.240453	-1.10291
Phf3	PHF3	-0.163644	-0.179662	0.0926173	-0.438582	0.110993	0.118749	-0.426954	-0.158906	0.0288662	-0.227254	0.18968	-0.0678032	-0.0439643
Ptp4a1	PTP4A1	-0.0427127	-0.13337	0.0224756	-0.707985	0.107891	0.191668	-0.569156	-0.300679	-0.0223656	-0.413974	0.0198129	-0.0017549	-0.175852
Prim2	PRIM2	0.0233476	-0.16505	-0.0842715	-0.483869	0.0730708	0.20217	-0.184339	-0.204131	0.0833977	-0.310862	-0.0490742	-0.122402	-0.12736
Dst	DST	-0.164115	-0.0150977	0.0844349	-0.113789	0.0276869	-0.202367	-0.423434	0.333945	-0.0111306	0.235088	-0.0859823	0.219562	0.245148
Imp4	IMP4	0.255005	-0.233597	-0.0999574	-0.693884	0.0772231	0.208925	-0.512993	-0.347521	-0.114613	-0.476811	-0.151491	-0.0703739	-0.289201
Ptpn18	PTPN18	-0.0239677	0.487015	-0.0780034	-0.374863	0.000115173	-0.15748	-0.382032	0.0589852	0.0836715	0.264119	-0.276487	0.288056	0.538941
Fam168b	FAM168B	-0.155743	-0.164357	0.00436115	-0.91706	0.218058	0.261752	-0.660659	-0.34695	0.0601267	-0.395394	0.112824	-0.100651	-0.128193
Hs6st1	HS6ST1	0.0449169	-0.267452	0.0699192	-0.422957	0.0920173	-0.0395172	-0.717105	-0.367511	-0.0684119	-0.204809	0.0786224	0.0757192	-0.278623
Neurl3	NEURL3	-0.065095	0.325213	-0.0494747	-0.0532937	0.0478495	-0.0914951	-0.11356	-0.0842999	-0.0385488	0.176053	-0.0807704	0.165241	0.122024
Arid5a	ARID5A	-0.018623	-0.0447859	0.0676741	-0.203678	0.00227197	-0.0352811	-0.253438	-0.105974	0.0460748	-0.0556649	0.142392	-0.00467258	-0.075071
Lman2l	LMAN2L	-0.0541234	-0.063929	0.0269415	-0.26932	0.0506067	0.0638265	-0.257341	-0.105623	0.110072	-0.165295	0.0722184	-0.0381314	-0.109882
Ankrd39	ANKRD39	0.107627	-0.146633	-0.125024	-0.294442	0.0595035	0.0882362	-0.277102	-0.123347	-0.0223087	-0.206192	-0.00951779	-0.0449882	-0.252315
Sema4c	SEMA4C	-0.0273709	-0.29049	-0.142259	-0.358411	0.129026	0.131652	-0.333632	-0.191249	-0.0386597	-0.273557	0.303177	-0.101449	-0.253927
Cox5b		-0.130562	-0.29211	0.0535529	-1.16466	0.273578	0.431784	-0.638367	-0.65215	0.160261	-0.687805	0.00657033	0.0797519	-0.29585
Unc50	UNC50	-0.115514	-0.0993882	0.0948737	-0.542128	0.0948474	0.126414	-0.335304	-0.0957066	0.0927919	-0.18487	-0.00249981	-0.091614	-0.0385395
Mitd1	MITD1	-0.056212	-0.122195	0.0338164	-0.200886	0.0357536	0.0538864	-0.0905361	-0.0796039	0.136583	-0.158917	-0.0540372	0.0214572	-0.0448179
Rnf149	RNF149	-0.156676	0.681504	-0.0337644	-0.676607	0.308178	-0.107112	-0.612399	-0.200137	-0.0222793	0.248938	-0.0848437	0.00872707	0.0965505
Map4k4	MAP4K4	0.0283019	-0.0180685	-0.116136	-0.650251	0.178635	0.0576769	-0.71843	-0.0657601	-0.0538444	-0.118322	0.148242	-0.186755	-0.276666
Il1r1	IL1R1	-0.125138	0.130054	0.0997357	-0.0880023	0.0618217	-0.137016	-0.266519	0.329	-0.0732191	0.444067	-0.133749	0.278154	0.151865
Tgfbrap1	TGFBRAP1	-0.0478299	0.0188973	0.00881068	-0.165633	0.0470447	0.028358	-0.187791	0.0311775	-0.0194657	-0.0171876	-0.0765277	0.0986903	-0.0598893
Fhl2	FHL2	-0.17635	0.0932434	0.119216	-0.0322011	0.0778333	-0.0780702	-0.22216	0.21235	0.0671709	0.345241	-0.000537427	0.157144	-0.0405933
Nck2	NCK2	-0.109879	-0.174664	0.171349	-0.368089	0.0953467	0.0968616	-0.403127	-0.162247	0.150638	-0.225532	0.160073	-0.115281	-0.260598
Ecrg4	ECRG4	-0.138905	-0.0641531	-0.0634286	-0.169594	0.220622	0.0359942	-0.199201	0.00423114	0.0430458	0.180699	-0.0367459	-0.0258389	-0.362284
Col3a1	COL3A1	-0.345326	0.920001	-1.1581	0.874681	0.944087	-1.15356	-0.555718	3.43609	-1.30339	3.05348	-1.20684	1.79659	-0.24952
Col5a2	COL5A2	-0.1556	0.32648	-0.57595	0.0961659	0.728812	-0.641631	-0.910142	1.25564	-1.00488	1.89818	-0.638275	0.989736	-0.43729
Cavin2	CAVIN2	-0.0183505	-0.183455	-0.157643	-0.335247	0.147692	0.127715	-0.162122	0.144072	-0.0194473	-0.0870893	-0.040062	-0.284339	-0.0216457
Nabp1	NABP1	-0.13665	0.140456	0.139695	-0.296816	-6.81202e-05	-0.00533274	-0.197739	-0.0371456	0.228655	-0.0533672	0.0622472	0.11577	0.184935
Stat1	STAT1	-0.237019	0.212321	0.132366	-0.347916	0.0665543	-0.219341	-0.297021	-0.397573	0.130086	0.0126955	-0.260285	0.500591	0.631757
Gls	GLS	-0.0875344	-0.222744	0.0445059	-0.677734	0.108419	0.125092	-0.610285	-0.194638	-0.0675345	-0.309745	0.146162	0.101858	0.139497
Asnsd1	ASNSD1	0.085872	-0.0423294	-0.116089	-0.295643	0.0119593	0.131398	-0.354213	-0.197616	0.0413731	-0.303732	0.010489	-0.0347369	0.00395463
Stk17b	STK17B	-0.162891	0.017919	0.0330059	-0.323088	0.0736655	0.041806	-0.256872	-0.105114	-0.0647429	0.0506119	0.0143813	0.0892301	0.374988
Ankrd44	ANKRD44	-0.103979	0.260124	-0.0287717	-0.0494534	0.0101719	-0.0846594	-0.104521	0.0467182	-0.0172662	0.150417	-0.0920184	0.223018	0.342747
Sf3b1	SF3B1	-0.357132	-0.207405	-0.0016297	-0.744532	0.235156	0.247993	-0.605943	-0.268077	0.181795	-0.234454	0.483266	-0.0924627	-0.0502633
Hspd1	HSPD1	0.302984	-0.722189	-0.262724	-1.33089	0.151829	0.590486	-0.560839	-0.7852	0.108323	-1.09036	-0.298192	-0.178682	-0.665363
Hspe1		0.3303	-0.440568	-0.296688	-1.25451	0.0891327	0.396508	-0.728168	-0.683672	0.0337038	-0.939108	0.1887	-0.361573	-0.480752
Rftn2	RFTN2	-0.0557723	0.0184165	-0.00502657	-0.0186726	0.0378269	-0.0587699	-0.096079	0.15774	0.0245748	0.183532	-0.0585591	0.0756479	0.103487
Maip1	MAIP1	-0.0792537	-0.0500376	0.0107698	-0.238566	0.0535589	0.109855	-0.10248	-0.0533112	0.093712	-0.111063	0.0265426	-0.108782	-0.0483629
Spats2l	SPATS2L	-0.105018	-0.630159	0.144272	-0.783527	0.196358	0.205681	-0.692941	-0.359497	-0.231079	-0.510244	0.409042	-0.287299	-0.523473
Orc2	ORC2	0.0430409	-0.282372	-0.125459	-0.584966	0.118066	0.287095	-0.259925	-0.283365	-0.00144907	-0.372383	-0.190646	-0.126516	-0.113191
Casp8	CASP8	0.0247638	0.041281	-0.0206085	-0.239605	-0.0265926	-0.0969919	-0.445374	-0.191445	-0.0582057	-0.0262514	0.088463	0.339706	-0.0285943
Fzd7	FZD7	-0.0875338	-0.451881	0.204274	-0.760042	0.170033	0.126675	-0.732529	-0.455457	0.265433	-0.596553	0.466878	-0.273762	-0.544999
Nop58	NOP58	-0.0210967	-0.626873	-0.157206	-0.963758	0.247563	0.56639	-0.371321	-0.520306	0.097497	-0.796419	-0.082836	-0.213643	-0.443852
Raph1	RAPH1	-0.0510745	-0.247908	-0.145159	-0.349049	0.109702	0.167066	-0.40916	-0.231632	0.032685	-0.285463	0.31007	-0.0765237	-0.252233
Nrp2	NRP2	-0.138669	0.602648	-0.0202221	-0.0404435	0.0449771	-0.201901	-0.214942	0.143675	-0.151716	0.411274	-0.149399	0.3549	0.307006
Ndufs1	NDUFS1	0.0901008	-0.266638	-0.11151	-0.524001	0.083489	0.245445	-0.425255	-0.220618	0.0037329	-0.513692	-0.096641	0.101475	-0.314599
Eef1b2	EEF1B2	-0.0932904	-0.435689	-0.0382627	-0.917165	0.157375	0.310035	-0.594212	-0.571055	0.333446	-0.539889	0.483336	-0.265317	0.0279207
Acadl	ACADL	-0.117784	-0.0714552	0.324415	-0.777301	0.175729	0.0156389	-0.617384	-0.257959	0.0714753	-0.137431	0.287479	-0.284978	-0.225254
Atic	ATIC	0.0679408	-0.394194	-0.289997	-0.636777	0.178562	0.390629	-0.453403	-0.423513	-0.033222	-0.57111	-0.105107	0.094968	-0.538522
Fn1	FN1	-0.541947	0.984356	-0.572923	-0.00201927	0.962209	-0.809746	-0.969965	1.706	-1.08845	2.66983	-0.531869	0.742723	0.205666
Mreg	MREG	0.1601	-0.223543	-0.408227	-0.490968	0.112757	0.304724	-0.206457	-0.430969	-0.208936	-0.426927	-0.214952	0.00991106	-0.00118521
Igfbp2	IGFBP2	-0.0811207	-0.381763	0.00718986	-0.61352	0.252319	-0.061701	-1.15334	-0.470694	0.279405	0.409186	0.513629	0.278969	0.0510117
Igfbp5	IGFBP5	-0.517496	-0.563043	0.17225	-0.453131	0.170346	-0.48032	-0.737646	0.726213	1.79518	-0.242525	0.373815	-0.112289	-0.528887
Tns1	TNS1	-0.208591	0.336435	-0.196972	-0.0372448	0.131913	-0.257052	-0.447407	0.922254	-0.227149	0.666243	-0.264418	0.478559	0.400712
Arpc2	ARPC2	-0.184975	0.289305	0.00951379	-0.754982	0.154493	0.070747	-0.394773	-0.136487	-0.00485086	0.0392394	0.064565	-0.158167	0.0869153
Aamp	AAMP	0.0284861	-0.164647	0.0618083	-1.02318	0.165468	0.175626	-0.782958	-0.284143	0.0489945	-0.394292	0.180357	-0.270627	-0.187971
Pnkd	PNKD	0.0891896	-0.320409	-0.0158505	-0.75121	0.0951442	0.196304	-0.526614	-0.30183	-0.00813872	-0.426959	-0.00422627	-0.133545	-0.0907909
Tmbim1	TMBIM1	-0.281167	0.0780148	0.423721	-0.338989	0.0576813	-0.0733115	-0.357641	0.0640172	0.33976	0.0151883	0.0385902	0.0516648	0.0174386
Slc11a1	SLC11A1	-0.13783	1.00668	-0.0947798	-0.0936559	0.06923	-0.172883	-0.136921	0.123644	-0.137143	0.184691	-0.0966881	0.164151	0.25688
Ctdsp1	CTDSP1	0.0824996	-0.167801	0.0136507	-0.356612	-0.0170475	-0.0106604	-0.687957	-0.0166722	0.0270387	-0.224989	-0.235297	0.370326	-0.0291154
Cnot9	CNOT9	-0.074144	-0.280984	-0.0882488	-0.685943	0.17154	0.345845	-0.278756	-0.287084	0.0366892	-0.432308	0.0046497	-0.178806	-0.202859
Cyp27a1	CYP27A1	-0.0780527	0.264362	-0.0508981	-0.0691697	0.0225748	-0.0803375	-0.0663018	0.134352	-0.0254438	0.101633	-0.0647689	0.175324	0.0797671
Des	DES	-0.100089	0.0918667	-0.0348981	-0.0150332	0.0716422	-0.0535301	-0.134755	0.137967	-0.0543883	0.298864	-0.0656126	0.0676809	0.196385
Farsb	FARSB	-0.00253775	-0.453397	-0.218356	-0.990105	0.233839	0.512318	-0.489008	-0.499836	0.135196	-0.671627	0.0545608	-0.308264	-0.460991
BC035947	ERVW-1	0.0257469	-0.12433	-0.0180226	-0.0217321	-0.0248653	-0.00495699	-0.144477	-0.0579919	-0.0167526	-0.129143	0.124031	-0.0234599	-0.137995
Acsl3	ACSL3	0.0382578	-0.45555	-0.0766063	-0.595509	0.0590121	0.205457	-0.422073	-0.257608	-0.0090493	-0.641329	0.515099	-0.289429	-0.296409
Serpine2	SERPINE2	-0.306366	-0.103409	-0.183127	-1.03596	0.561578	0.280289	-0.65897	-0.483045	0.0467259	-0.00965196	0.182907	-0.312067	-0.731778
Trip12	TRIP12	-0.292277	0.101996	0.0821048	-0.629937	0.225058	0.156391	-0.603151	-0.0802854	0.036476	-0.138489	0.170818	-0.109765	-0.165168
Sp100	SP140	-0.137744	0.280076	0.00532884	-0.0651891	0.0216389	-0.13164	-0.127246	0.0138043	0.0125548	0.202971	-0.136301	0.252907	0.479994
Cab39	CAB39	-0.275058	0.172101	0.196644	-0.591259	0.19189	0.0881164	-0.47674	-0.0927191	0.119029	0.0442881	0.0740733	-0.0713711	0.121672
Itm2c	ITM2C	0.0540088	0.0557874	-0.322358	-0.975986	0.198607	-0.0292073	-0.717117	-0.168767	-0.246705	-0.160739	0.180399	-0.160375	-0.0694591
Ncl	NCL	0.061194	-0.644809	-0.272042	-1.43497	0.326008	0.668659	-0.533096	-0.697019	0.243729	-0.946186	-0.0601505	-0.327984	-0.410763
Dis3l2	DIS3L2	0.0375031	-0.072579	-0.0262859	-0.223545	0.00307912	0.0416743	-0.136669	-0.0851495	0.0172704	-0.131688	0.00637556	-0.0890246	-0.0881936
Snorc	SNORC	-0.0083631	-0.59499	0.335396	-0.286599	-0.0410419	0.089608	-0.673361	-0.396622	0.446993	-0.575854	0.52792	-0.0443336	-0.657069
Inpp5d	INPP5D	-0.16598	0.565076	-0.108228	-0.187555	0.113566	-0.131825	-0.228377	0.0197735	-0.0937648	0.324321	-0.127891	0.282235	0.265889
Usp40	USP40	-0.0674694	-0.0410601	0.0290787	-0.180699	0.0434278	0.029094	-0.155424	-0.00284613	0.0371421	-0.0444455	0.0713552	-0.0275246	-0.0300154
Arl4c	ARL4C	-0.309861	0.597891	0.357481	-0.680673	0.220769	-0.171423	-0.992738	-0.321842	-0.252647	0.18951	0.271885	0.0313322	-0.166113
Sh3bp4	SH3BP4	-0.117055	-0.227436	0.278492	-0.263455	0.0200163	0.0138627	-0.270914	-0.114343	0.175326	-0.183393	0.201908	-0.108337	-0.142377
Ackr3	ACKR3	-0.0751101	-0.0296421	0.111714	0.0294907	0.00514568	-0.0504587	-0.0982098	0.397251	-0.0231084	0.245649	-0.00357871	0.014964	0.0355719
Col6a3	COL6A3	-0.132674	0.404317	-0.4825	-0.222822	0.61428	-0.392113	-0.784203	1.02363	-0.564819	1.17055	-0.419448	0.48917	-0.458163
Mlph	MLPH	-0.0457891	-0.139246	0.425989	-0.104974	-0.0811419	-0.119268	-0.0590303	0.0795146	0.39353	-0.122826	-0.106845	0.0446048	-0.174492
Lrrfip1	LRRFIP1	-0.229289	0.06406	0.503301	-0.212949	-0.0135279	-0.207504	-0.612856	-0.263934	0.118515	0.0914738	0.355611	0.292559	-0.0335304
Ramp1	RAMP1	-0.0928267	0.0383132	0.106271	-0.0061812	-0.0160448	-0.140191	-0.16327	-0.149409	0.0441745	0.10724	-0.0962561	0.320461	0.298069
Ilkap	ILKAP	-0.0334607	-0.0951662	-0.0103316	-0.323542	0.0368317	0.10157	-0.28949	-0.111526	0.114491	-0.214661	0.0373426	-0.0273525	-0.0435875
Ndufa10	NDUFA10	-0.0325628	-0.121089	4.15635e-05	-0.845748	0.130481	0.271656	-0.334808	-0.246897	0.19979	-0.51515	0.0789149	-0.219345	-0.0899983
Cops9		-0.261879	0.131591	0.0926659	-0.865642	0.144807	0.206225	-0.442707	-0.147499	0.249609	-0.217479	0.199785	-0.17669	-0.00435127
Gpc1	GPC1	0.0394726	0.048726	-0.096647	-0.245213	0.131575	-0.133017	-0.602715	-0.106294	-0.250205	0.411731	-0.0911379	0.339447	-0.0369956
Sned1	SNED1	-0.0480745	0.0118809	0.00489017	0.0399229	0.00574998	-0.0557019	-0.0519471	0.365531	-0.0097593	0.196054	-0.0452672	0.125088	-0.0113856
Hdlbp	HDLBP	-0.224003	-0.137781	0.0777766	-0.86961	0.257119	0.202306	-0.771988	-0.0360304	0.296449	0.0134117	0.158925	-0.187754	0.136511
Sept2		0.23959	-0.18718	-0.181752	-0.805705	0.0448898	0.048489	-0.70727	-0.259356	-0.00648434	-0.198573	0.0262805	0.0787921	-0.287967
Stk25	STK25	0.0669381	-0.262675	0.0755645	-0.589089	-0.000742471	-0.0231865	-0.612065	0.066784	0.172837	-0.0606788	0.230432	-0.163151	-0.105303
Bok	BOK	-0.0313812	-0.103614	-0.0508189	-0.207219	0.0904541	0.122788	-0.123542	-0.114845	-0.0141353	-0.0555615	-0.0717402	-0.0744458	-0.0197405
Dtymk	DTYMK	0.213283	-0.679659	-0.455006	-1.12097	0.232751	0.584859	-0.538442	-0.541929	0.0577413	-0.867965	-0.147974	-0.228188	-0.626606
Pam	PAM	-0.260587	-0.0743347	0.240647	-0.297917	0.0970918	-0.0753909	-0.413114	0.433867	0.0337449	0.173837	0.0842544	0.0460002	0.1723
Zcchc2	ZCCHC2	0.0611328	-0.000631553	-0.0105599	-0.184828	-0.0138734	-0.0148971	-0.184484	-0.0941774	0.0379221	-0.143003	-0.0729934	0.0844595	-0.113721
Vps4b	VPS4B	-0.0801356	-0.0333866	0.104274	-0.341915	0.052403	0.0579016	-0.226147	-0.087521	0.0812989	-0.138616	0.0898932	-0.106838	-0.0983114
Serpinb8	SERPINB8	-0.0398337	-0.0335782	0.131558	-0.222924	0.0223003	0.06806	-0.177288	0.0207605	-0.0385188	-0.0925446	0.0416932	-0.022854	-0.122442
Dsel	DSEL	-0.0212713	-0.0432755	-0.0258136	-0.104902	0.026066	0.0107676	-0.0757321	0.173513	-0.041056	0.00955242	-0.00656989	-0.00233862	-0.0334306
Tfcp2l1	TFCP2L1	-0.0755255	-0.381529	0.899173	-0.379951	-0.0694805	-0.0863988	-0.261923	-0.161742	0.00956327	-0.38067	-0.119882	-0.0441371	-0.441934
Inhbb	INHBB	-0.220868	0.00783481	1.13638	-0.214613	-0.143278	-0.455949	-0.486661	-0.216809	0.799086	0.33907	-0.193616	0.226031	0.0530975
Ptpn4	PTPN4	-0.0489573	-0.201358	0.0345916	-0.236681	0.0297208	0.102176	-0.15717	-0.122517	0.0586784	-0.208855	0.0582351	-0.0794228	-0.0898802
Dbi	DBI	0.203623	-0.384465	0.0293612	-1.1494	0.0844284	0.373507	-0.38942	-0.308999	0.666077	-0.981184	-0.112984	-0.149844	-0.409465
Steap3	STEAP3	-0.111811	0.307509	-0.00725298	-0.0498242	0.03037	-0.12835	-0.0923596	0.549573	-0.0219809	0.277784	-0.117869	0.187761	0.0985529
Actr3	ACTR3	0.0323881	0.568	-0.0815157	-0.235359	0.0525269	-0.197545	-0.766849	-0.259159	-0.256506	0.131693	-0.0714948	0.594664	0.107291
Mcm6	MCM6	0.0153397	-0.588797	-0.189343	-0.955918	0.197032	0.566203	-0.239775	-0.464253	0.170362	-0.755082	-0.154208	-0.270244	-0.267665
Dars	DARS1	0.344097	-0.33531	-0.181598	-0.581754	-0.00769909	0.138609	-0.613179	-0.336602	-0.0435098	-0.541169	0.00884479	-0.0252116	-0.316604
Cxcr4	CXCR4	-0.11176	-0.108949	-0.318885	-0.992197	0.30677	0.374923	-0.526892	-0.490734	-0.0671459	-0.427631	0.453489	-0.450568	0.0193139
Rassf5	RASSF5	-0.101576	0.176351	0.0039262	-0.114779	0.0268658	-0.088764	-0.209898	-0.120594	-0.0390733	0.128362	-0.0959782	0.286473	0.38234
Nucks1	NUCKS1	0.316767	-0.695692	-0.301565	-1.08707	0.191557	0.43141	-0.67849	-0.592539	-0.125117	-0.871156	-0.0689977	-0.0517203	-0.709678
Ppp1r15b	PPP1R15B	0.0271852	-0.0895606	0.0638796	-0.523411	0.00610862	0.0419134	-0.344882	-0.120959	0.0708073	-0.182961	0.0153235	-0.0294673	0.0293374
Sox13	SOX13	0.255602	-0.572527	-0.214377	-0.626971	0.145754	0.235727	-0.661259	-0.382144	-0.0697567	-0.596691	0.168099	-0.244457	-0.571445
Snrpe	SNRPE	0.11835	-0.565863	-0.23811	-1.01816	0.120253	0.432822	-0.515897	-0.663095	0.137901	-0.799985	0.0501423	-0.0232091	-0.317195
Prelp	PRELP	-0.125009	-0.381787	0.123119	-0.379565	0.0144998	-0.00868544	-0.463607	0.655033	0.126364	0.064292	0.149529	0.188249	-0.00425835
Fmod	FMOD	-0.175974	-0.208929	-0.12684	0.119593	0.100246	-0.20545	-0.240888	0.602398	-0.0415259	0.654451	-0.167867	0.526941	0.285865
Btg2	BTG2	-0.1464	0.166289	0.206113	-0.0505146	-0.024642	-0.146843	-0.226638	-0.0895986	0.0714249	0.246591	0.00244859	0.151708	0.648438
Chil1	CHI3L1	-0.0813079	-0.00731079	0.134267	-0.0426457	-0.0319176	-0.140018	-0.0679439	0.0810925	0.492833	0.0049233	0.00497134	0.0666541	0.0714061
Tmem183a	TMEM183A	-0.126777	-0.105757	0.0676218	-0.29874	0.0549345	0.156922	-0.124414	-0.0978224	0.135349	-0.171261	0.0216525	-0.126432	-0.0540179
Adipor1	ADIPOR1	-0.00873338	0.120604	0.172196	-0.719734	0.0364065	0.0224365	-0.638587	-0.24394	0.0813406	-0.241126	0.19901	-0.310349	-0.0432201
Kdm5b	KDM5B	-0.178045	-0.0371302	0.234968	-0.200668	0.0436035	-0.120327	-0.543897	0.000327445	0.200858	0.0223595	0.530168	-0.0267592	-0.0608789
Ptpn7	PTPN7	0.00691868	0.060302	-0.335863	-0.417816	0.133418	0.139567	-0.150296	-0.241052	-0.106633	-0.0963488	-0.0127411	-0.0242882	0.0273815
Arl8a	ARL8A	-0.0667373	0.239959	-0.0563386	-0.317219	0.0701624	-0.0544329	-0.459634	-0.115312	-0.109462	0.0279592	0.0847648	0.161358	0.00790754
Elf3	ELF3	-0.131791	-0.467578	0.929525	-0.406304	-0.118743	-0.16445	-0.62046	-0.361141	0.289336	-0.524801	0.839018	-0.130152	-0.580601
Rnpep	RNPEP	-0.0270871	0.147742	0.00304392	-0.437748	0.0509486	0.0482999	-0.291942	-0.0653416	0.172411	-0.149863	0.0711747	-0.00964107	-0.304148
Ipo9	IPO9	-0.00125062	-0.119867	-0.145125	-0.373692	0.12838	0.139413	-0.38186	-0.00731042	-0.0048283	-0.142814	-0.0535117	-0.0306389	-0.153001
Csrp1	CSRP1	-0.436629	0.170541	0.161647	-0.434792	0.288958	-0.139971	-0.734444	-0.0253208	0.337732	0.587349	0.177979	0.070307	0.255146
Phlda3	PHLDA3	-0.15875	0.232982	0.121738	-0.300984	0.244947	-0.125317	-0.531941	0.325093	-0.170977	0.472125	-0.143803	0.0902361	-0.252184
Lad1	LAD1	-0.217398	-0.285238	1.1136	-0.579994	-0.0246238	0.0166591	-0.289427	-0.386363	0.25886	-0.262178	-0.147952	-0.146531	-0.269496
Pkp1	PKP1	-0.278923	-0.184471	1.15971	-0.278108	-0.063583	-0.147815	-0.368002	-0.228293	0.265485	-0.0873186	0.0779575	-0.01536	-0.244167
Inava	INAVA	-0.0842003	-0.0881204	0.24394	-0.2066	0.0383359	0.0416008	-0.161116	-0.116566	0.175778	-0.0707597	-0.00909076	-0.0418559	-0.186961
Camsap2	CAMSAP2	0.00139354	-0.144286	0.0764272	-0.404026	0.0368562	0.0555607	-0.294933	-0.0779673	0.0456943	-0.153885	0.0289319	-0.0558995	-0.106716
Ptprc	PTPRC	-0.292169	1.02179	-0.301335	-0.0988678	0.0920518	-0.444161	-0.254034	-0.1734	-0.241616	0.497024	-0.474151	1.0645	1.11595
Nek7	NEK7	-0.198094	0.0486131	0.209795	-0.314038	0.0637025	-0.0256788	-0.296872	-0.00444788	0.0546641	0.0144336	-0.0113237	0.182441	0.310081
Cfh		-0.2278	0.290528	-0.0461559	0.0428359	0.0994364	-0.250801	-0.248063	0.589567	-0.137341	0.667665	-0.263949	0.498072	0.732269
Uchl5	UCHL5	-0.0339938	-0.19897	-0.0615059	-0.73569	0.142207	0.324691	-0.279322	-0.280272	0.164191	-0.452752	-0.111038	-0.206169	-0.199779
Rgs2	RGS2	-0.146435	0.409635	0.151126	-0.252747	0.0797672	-0.106437	-0.228726	-0.163789	-0.0529365	-0.00739692	-0.101624	0.116065	-0.0454637
1700025G04Rik	C1orf21	-0.171158	-0.569329	0.0163068	-0.751779	0.167605	0.154335	-0.650005	-0.352829	0.0522929	-0.420367	0.649051	-0.364873	-0.46713
Rgl1	RGL1	-0.19135	0.512952	-0.242006	-0.241043	0.124585	-0.188266	-0.383951	0.538162	-0.195398	0.363944	-0.0766943	0.407076	0.249307
Lamc2	LAMC2	0.00383621	-0.400443	0.0431474	-0.624377	0.111272	0.189562	-0.507208	-0.442649	0.0377937	-0.467306	0.25776	-0.328616	-0.458583
Lamc1	LAMC1	-0.00977461	-0.506464	-0.404692	-0.971573	0.395204	0.327223	-0.635735	0.0868551	-0.301192	-0.20693	0.211554	-0.296177	-0.360493
Dhx9	DHX9	-0.127031	-0.452855	-0.132987	-0.78052	0.194969	0.481206	-0.325932	-0.333721	0.189786	-0.577641	-0.0834174	-0.0811786	-0.153041
Npl	NPL	-0.201924	1.08332	-0.245829	-0.231646	0.27198	-0.267019	-0.484386	0.264441	-0.314858	0.774639	-0.27037	0.523086	0.0587284
Rgs16	RGS16	-0.0563272	0.0204745	0.02091	-0.0668403	0.0568424	-0.0755391	-0.214687	-0.124361	-0.0666831	0.177554	-0.0109438	0.0932289	0.10397
Ier5	IER5	0.0528207	0.104493	-0.227329	-0.660387	0.150627	0.0750112	-0.530892	-0.299557	-0.0607205	-0.153923	-0.146963	0.00897924	0.172439
Stx6	STX6	-0.0388614	-0.37843	0.0111783	-0.902461	0.196105	0.210794	-0.604423	-0.294571	0.00342742	-0.456863	0.139156	-0.170939	-0.258024
Acbd6	ACBD6	0.0495803	-0.161596	-0.0470239	-0.607816	0.0566741	0.130425	-0.418603	-0.207324	0.0799024	-0.26215	0.13709	-0.178153	-0.110807
Soat1	SOAT1	-0.207291	0.892691	-0.095488	-0.174494	0.144766	-0.163453	-0.271743	0.0709335	-0.215667	0.285841	0.129179	0.0980504	0.141381
Fam20b	FAM20B	0.106216	-0.164274	0.0216244	-0.515151	0.0310495	0.0723351	-0.406709	-0.171534	-0.126828	-0.306863	-0.0954451	0.0412018	-0.232045
Cacybp	CACYBP	0.162885	-0.193883	-0.17917	-0.522024	0.0968748	0.235142	-0.252852	-0.28009	-0.0585277	-0.378075	-0.233757	-0.0227318	-0.211444
Rc3h1	RC3H1	-0.166533	-0.0839429	0.150626	-0.399818	0.0695139	0.0657746	-0.414777	-0.135615	0.143732	-0.150941	0.122065	-0.0524883	0.0475953
Prdx6		-0.1905	0.0520748	-0.0134522	-0.635532	0.20737	0.216444	-0.438314	-0.0257942	0.252388	0.0387132	0.076299	-0.155179	0.00188804
Prrc2c	PRRC2C	-0.104739	-0.400344	0.0114288	-1.09172	0.197391	0.27347	-0.731392	-0.321824	0.0888075	-0.534912	0.366884	-0.30738	-0.165925
Prrx1	PRRX1	-0.161575	0.157415	-0.0680258	0.0585997	0.184153	-0.229822	-0.367536	0.825175	-0.243709	0.918535	-0.193304	0.312783	0.248402
Atp1b1	ATP1B1	-0.11865	-0.398061	1.3663	-0.599946	-0.100481	-0.221778	-0.671568	-0.405654	0.157331	-0.433265	0.192668	-0.0854185	-0.516525
Dpt	DPT	-0.199594	0.153265	-0.1033	0.257841	-0.0406231	-0.251995	-0.0530962	2.02696	-0.191702	0.505778	-0.2003	0.525367	0.383917
Mpzl1	MPZL1	-0.1167	-0.645207	0.175168	-0.71566	0.145379	0.15981	-0.71829	-0.317682	0.15759	-0.547465	0.751438	-0.437895	-0.589413
Creg1	CREG1	-0.15666	1.316	-0.266575	-0.534726	0.0938901	0.0142039	-0.334939	0.0354139	-0.053735	-0.24294	-0.107654	0.260179	0.31163
Uck2	UCK2	0.0875686	-0.438817	-0.223224	-0.896516	0.340739	0.35313	-0.599656	-0.47629	-0.0838631	-0.318309	0.134277	-0.140364	-0.424386
Aldh9a1		-0.044789	0.0542331	-0.051885	-0.206148	0.0487964	0.0848331	-0.0914695	-0.0100956	0.0482764	-0.0431487	-0.00272882	-0.0683552	0.0366408
Pbx1	PBX1	0.038374	-0.321214	0.329075	-0.288206	-0.0137761	-0.075533	-0.537045	0.0825023	0.0553483	-0.103787	0.0324774	-0.0100727	-0.288296
Rgs5	RGS5	-0.266334	0.0569011	-0.0826864	-0.103688	0.233094	-0.0874144	-0.435202	0.369252	-0.124327	0.414739	-0.142897	0.163568	-0.149437
Olfml2b	OLFML2B	-0.0763857	0.177375	-0.0720001	-0.0184869	0.130708	-0.0932308	-0.140022	0.28686	-0.130701	0.472968	-0.129207	0.0862061	0.0805078
Fcgr2b		-0.338622	1.16436	-0.187278	-0.18958	0.293126	-0.394483	-0.430116	0.31437	-0.25518	0.964513	-0.306732	0.828713	-0.0553444
Fcgr3		-0.423622	1.73207	-0.144499	-0.241979	0.314623	-0.434449	-0.538861	0.209769	-0.319756	0.820986	-0.291738	0.707469	0.0754579
Sdhc	SDHC	-0.119378	0.00305022	0.0279422	-0.970733	0.267166	0.271974	-0.736131	-0.217697	0.178554	-0.405826	0.111218	-0.227004	-0.187214
Fcer1g	FCER1G	-0.365612	1.58995	-0.177977	-0.275973	0.287401	-0.455231	-0.447733	0.158073	-0.30442	0.794643	-0.411774	0.641243	0.361281
Ndufs2	NDUFS2	-0.228156	-0.221567	0.0970825	-0.987691	0.262594	0.345113	-0.492539	-0.237239	0.243622	-0.370258	0.147205	-0.348634	-0.106945
B4galt3	B4GALT3	-0.0742961	-0.203514	0.188838	-0.546766	0.120671	0.131813	-0.475251	-0.208012	0.0788696	-0.285368	0.116315	-0.114766	-0.265814
Pfdn2	PFDN2	0.206772	-0.475047	-0.0018408	-0.88955	0.0543408	0.206095	-0.731983	-0.530104	-0.072914	-0.624602	0.178488	-0.115088	-0.383445
Nectin4	NECTIN4	-0.111847	-0.0482911	0.581654	-0.187001	-0.0670004	-0.105214	-0.122658	-0.0924676	0.21541	-0.0817426	0.0338967	-0.0237877	-0.133249
Arhgap30	ARHGAP30	-0.135607	0.442842	-0.0638884	-0.102838	0.0506501	-0.108626	-0.080192	-0.027791	-0.0603336	0.175505	-0.10253	0.205686	0.399532
F11r	F11R	-0.0742856	-0.615128	0.466444	-0.791901	0.0640166	0.0303097	-0.756555	-0.399523	0.306126	-0.569437	0.526176	-0.183817	-0.565877
Cd48	CD48	-0.120453	0.452563	-0.0498726	-0.120505	0.0445245	-0.0877576	-0.0734024	-0.0185116	-0.0530602	0.0802679	-0.0732093	0.149297	0.214232
Cd84	CD84	-0.244971	1.32415	-0.091283	-0.100689	0.0800086	-0.291734	-0.194537	0.063142	-0.198063	0.311834	-0.230592	0.523231	0.365122
Ncstn	NCSTN	-0.194715	0.158922	0.151812	-0.400684	0.127919	0.00927672	-0.351049	-0.044895	0.1264	-0.0011937	0.0962608	-0.0141168	-0.0351648
Atp1a2	ATP1A2	-0.063001	0.00180636	0.0437194	-0.078474	0.0123753	-0.0369176	-0.105541	0.194767	0.0547929	-0.017816	0.0584291	-0.00934931	0.108157
Slamf9	SLAMF9	-0.0571146	0.125878	0.00896184	-0.0802581	0.0351861	-0.0542062	-0.0819946	-0.090146	-0.00969709	0.0786673	-0.0632278	0.118014	0.107394
Tagln2	TAGLN2	-0.0926002	0.0519799	0.622924	-1.27071	0.184045	-0.0070394	-0.832752	-0.356242	-0.227757	0.0100802	0.410895	-0.316724	-0.243836
Ifi207		-0.132229	0.423127	-0.0397686	-0.134867	0.0602342	-0.112536	-0.106445	0.228143	-0.0737836	0.139579	-0.0859431	0.162004	0.116422
Fh1	FH	-0.107187	-0.213305	-0.0397045	-0.748933	0.179376	0.312879	-0.363834	-0.170469	0.133543	-0.331357	-0.0158784	-0.107624	-0.139297
Chml	CHML	-0.0130414	-0.0513315	-0.0018379	-0.126246	0.0179394	0.0560874	-0.0571588	-0.025902	0.0297791	-0.0753153	-0.0173	-0.0298893	-0.0250887
Hnrnpu	HNRNPU	0.211845	-0.264866	-0.197694	-1.29937	0.19783	0.262328	-0.435292	-0.361169	-0.0361091	-0.567791	-0.137114	-0.249893	-0.518005
Kif26b	KIF26B	-0.0127201	-0.0497953	-0.159835	-0.204912	0.187848	-0.112475	-0.390031	-0.0281873	-0.136528	0.417555	-0.0283565	0.135876	-0.262698
Parp1	PARP1	0.170471	-0.224881	-0.26337	-1.05136	0.171232	0.386117	-0.536303	-0.480456	0.0333071	-0.597567	0.0114347	-0.326796	-0.142726
H3f3a	H3-3A	0.0273335	-0.183993	-0.0700787	-0.545199	0.0126008	0.089913	-0.0565842	-0.0571535	0.0858342	-0.376158	-0.045449	-0.00417355	-0.0654418
Enah	ENAH	-0.00319936	-0.299669	-0.0250968	-0.428573	0.132159	0.216868	-0.365559	-0.0726852	0.104609	-0.191819	0.0684726	-0.0721587	-0.30279
Srp9	SRP9	0.115118	0.00894718	0.0025382	-0.619903	0.045981	0.0765534	-0.514225	-0.337083	0.0677181	-0.133616	-0.0563771	-0.0933793	0.102108
Capn2	CAPN2	-0.200218	0.463434	-0.0571209	-0.26531	0.152095	-0.143151	-0.485181	0.388842	-0.0101568	0.66417	-0.0540048	0.328731	0.300524
Dusp10	DUSP10	-0.0226641	-0.121726	0.325862	-0.298358	-0.0212961	-0.102203	-0.457056	-0.244715	-0.132232	-0.171832	0.41169	-0.159054	-0.102327
Marc2		0.0792699	-0.136197	0.184106	-0.275352	-0.131123	-0.0859311	-0.475834	-0.0529986	0.178796	-0.237149	-0.111112	0.298286	0.253672
C130074G19Rik	C1orf115	-0.0765532	-0.0278911	-0.079355	-0.0097121	-0.00471741	-0.109165	-0.0234044	0.454588	0.38162	0.0742092	-0.198659	0.143864	0.157769
Rab3gap2	RAB3GAP2	-0.0443316	-0.121038	0.0597773	-0.733003	0.0962002	0.0893431	-0.442332	-0.158616	0.0372173	-0.256272	0.242018	-0.215422	-0.127999
Iars2	IARS2	0.0990908	-0.384797	0.00239387	-0.901363	0.0975135	0.302618	-0.308314	-0.324658	0.0749932	-0.624233	-0.0126003	-0.301493	-0.27502
Bpnt1	BPNT1	0.221183	-0.345476	0.0400946	-0.554354	0.00822061	0.151685	-0.444575	-0.310999	0.0147594	-0.488548	-0.0517928	-0.128158	-0.361816
Eprs	EPRS1	0.0723295	-0.59336	-0.0957193	-1.17215	0.183699	0.375112	-0.661666	-0.569779	-0.0156676	-0.737354	0.248181	-0.421313	-0.4743
Lyplal1	LYPLAL1	-0.0577196	-0.199344	-0.015978	-0.397841	0.073359	0.16794	-0.195454	-0.108117	0.0139291	-0.23942	0.226317	-0.208447	-0.0931745
Tgfb2	TGFB2	0.166756	-0.544814	-0.0877797	-0.897801	0.0975386	0.23442	-0.558123	-0.389368	0.078026	-0.656798	0.342857	-0.507025	-0.501
Cenpf	CENPF	-0.0563027	-0.491131	-0.0837991	-0.734816	0.175588	0.367154	-0.335845	-0.348833	-0.0584181	-0.579136	0.202962	-0.310866	-0.347836
Ptpn14	PTPN14	0.0118227	-0.655579	-0.0195874	-0.774896	0.194388	0.264374	-0.65639	-0.366519	-0.181575	-0.609897	0.0778396	-0.2647	-0.44815
Smyd2	SMYD2	-0.0107768	-0.433601	-0.060269	-0.889431	0.211689	0.300599	-0.407885	-0.296188	-0.0350675	-0.463912	0.00034792	-0.31176	-0.395451
Vash2	VASH2	0.178774	-0.207987	-0.261387	-0.377463	0.0956028	0.237768	-0.231738	-0.167997	-0.149714	-0.323908	-0.0896505	-0.210711	-0.191624
Nsl1	NSL1	0.37049	-0.523647	-0.300862	-0.676831	0.0719832	0.297	-0.329693	-0.433573	-0.241277	-0.713551	-0.204917	-0.0842134	-0.618531
Atf3	ATF3	-0.197388	0.758878	0.247653	-0.217738	-0.0232432	-0.212496	-0.397414	-0.223393	-0.114209	-0.19225	0.327914	0.163831	0.0292635
Dtl	DTL	0.0529035	-0.411462	-0.15574	-0.728618	0.144893	0.374696	-0.209133	-0.348827	-0.0504028	-0.511259	-0.0131521	-0.33054	-0.216296
Ints7	INTS7	-0.0859643	-0.400334	-0.0432468	-0.720301	0.184479	0.335348	-0.381415	-0.309129	0.0762122	-0.483503	0.18104	-0.32405	-0.232841
Lpgat1	LPGAT1	0.0475401	-0.175538	0.366436	-0.452181	0.0184525	-0.0945809	-0.666804	-0.236412	-0.0807475	-0.188948	-0.151566	0.360847	-0.266713
Nek2	NEK2	0.0809617	-0.498875	-0.150792	-0.957387	0.168232	0.424905	-0.272364	-0.466892	-0.0535795	-0.717188	0.0172008	-0.403358	-0.428335
Sertad4	SERTAD4	0.000961949	-0.513471	0.04942	-0.735493	0.13213	0.212698	-0.435272	-0.292106	0.00804651	-0.535194	0.105589	-0.14895	-0.425536
Utp25	UTP25	0.326388	-0.442806	-0.198327	-0.582971	0.0169544	0.17867	-0.448638	-0.357963	-0.170724	-0.5715	-0.0958891	-0.0944254	-0.409152
Irf6	IRF6	-0.158399	-0.429386	0.386104	-0.614559	0.103742	0.159999	-0.376918	-0.293957	0.0172723	-0.356944	0.18202	-0.284087	-0.296505
Traf3ip3	TRAF3IP3	-0.0487958	0.078525	-0.0519902	-0.00391119	-0.013546	-0.0514319	-0.050106	-0.0739369	-0.0351138	0.0880073	-0.0639116	0.21009	0.359531
Hsd11b1	HSD11B1	-0.134546	0.00511114	0.0258172	-0.0575798	-0.000333511	-0.167837	-0.214909	0.214909	-0.0315117	0.261706	-0.126495	0.422653	0.5791
G0s2	G0S2	-0.0283016	0.0283936	-0.00914924	-0.0289133	-0.0237726	-0.0373625	0.0140802	0.0932076	0.214343	-0.0541905	-0.0446159	0.0253038	0.0840169
Cd34	CD34	-0.16448	0.0425747	-0.117091	-0.00335059	0.0943855	-0.070075	-0.14481	1.13997	-0.107486	0.485574	-0.140028	0.154347	0.165494
Hspa14	HSPA14	-0.00389192	-0.23381	-0.13503	-0.542769	0.133474	0.281826	-0.251332	-0.181318	-0.026814	-0.37713	-0.115173	-0.19997	-0.205203
Frmd4a	FRMD4A	-0.0339098	-0.191418	-0.0386176	-0.802405	0.184813	0.158187	-0.457789	-0.350634	-0.115828	-0.404197	0.229443	-0.314483	-0.323569
Sephs1	SEPHS1	0.210934	-0.366463	-0.210881	-0.70958	0.0608393	0.26367	-0.377356	-0.327534	-0.00599985	-0.525416	-0.0998688	-0.238937	-0.290571
Mcm10	MCM10	0.132762	-0.200464	-0.15969	-0.404067	0.0229584	0.198118	-0.0910768	-0.20276	-0.0246066	-0.330476	-0.131345	-0.233111	-0.169107
Optn	OPTN	0.0287513	-0.245505	0.0918464	-0.505119	0.0874687	0.124294	-0.27612	-0.231118	-0.0260351	-0.374039	0.101543	-0.18243	-0.268193
Cdc123	CDC123	-0.135794	-0.195292	0.0210284	-0.632742	0.168313	0.276368	-0.382027	-0.22859	0.225491	-0.37338	-0.00674585	-0.207158	-0.135475
Proser2	PROSER2	-0.0116047	-0.11936	0.278303	-0.0825097	-0.0956388	-0.0407475	-0.161844	-0.0728564	0.239506	-0.213445	0.265809	-0.0953099	-0.195822
Echdc3	ECHDC3	-0.0748022	-0.0464931	0.286946	-0.0384742	-0.0673257	-0.0976791	-0.0549805	0.0135919	0.334995	-0.0801915	0.0979398	-0.0310136	-0.153867
Gata3	GATA3	-0.0793168	-0.0228698	-0.0172038	-0.0187503	-0.0813504	-0.150516	0.00944355	0.104335	0.74636	-0.090209	-0.117523	0.152656	0.0480468
Atp5c1	ATP5F1C	0.309512	-0.445321	-0.113387	-0.778959	-0.0451166	0.137808	-0.66461	-0.438448	0.0260374	-0.792842	0.0598969	-0.0297732	-0.41289
Itih5	ITIH5	-0.131735	0.0576163	0.0511835	0.0083005	0.0247826	-0.0970425	-0.106299	0.636384	0.0309298	0.194923	-0.0424843	0.149681	0.196205
Sfmbt2	SFMBT2	-0.0114823	-0.0920628	-0.0107062	-0.0563384	0.0070057	0.0625637	-0.204435	-0.120996	0.186263	-0.161906	0.215344	-0.0322179	-0.114611
Pfkfb3	PFKFB3	-0.0893663	0.0870963	0.0297976	-0.0491181	0.000608654	-0.0726475	-0.163842	-0.0351933	0.00312359	0.0295447	0.297781	0.0133431	0.0646341
Itga8	ITGA8	-0.0823337	-0.100479	0.041263	-0.075974	0.0421479	0.00150157	-0.123369	-0.0118837	0.138772	-0.0436462	0.059373	-0.0788018	-0.0470837
Vim	VIM	-0.253449	0.733155	-0.298718	-0.610793	0.389364	-0.239701	-0.810836	0.45354	-0.400879	0.796692	0.404668	-0.132821	0.229575
St8sia6	ST8SIA6	0.0370722	-0.385897	0.164599	-0.460882	0.0454542	0.107982	-0.245483	-0.328264	0.0341848	-0.393335	0.102501	-0.298465	-0.18479
Mrc1	MRC1	-0.34488	0.987817	-0.329101	0.0720417	0.232183	-0.398573	-0.3645	1.17791	-0.278925	1.27026	-0.345473	0.978574	0.0945158
Arl5b	ARL5B	-0.0640015	-0.212792	0.000140662	-0.213361	0.0237991	0.107782	-0.188665	-0.163318	0.0642709	-0.255189	0.167773	-0.0456575	-0.121385
Nebl	NEBL	-0.102443	-0.159005	0.446551	-0.115996	-0.0108654	-0.0698309	-0.114082	-0.0937767	0.03023	-0.0523143	-0.0435769	-0.00124311	-0.103111
Mllt10	MLLT10	0.0162094	-0.11125	-0.00249926	-0.266034	0.00224457	0.0272197	-0.173585	-0.087697	0.0344486	-0.190168	0.0784838	-0.0337371	-0.151873
Commd3	COMMD3	-0.0765454	-0.00801337	-0.0173764	-0.352997	0.104929	0.0360095	-0.324086	-0.0774494	0.0388142	-0.0352547	-0.010501	0.0904262	-0.151299
Apbb1ip	APBB1IP	-0.160406	0.497823	-0.146525	-0.118194	0.0838572	-0.185177	-0.259199	0.273514	-0.150591	0.356936	-0.177206	0.450162	0.416216
Yme1l1	YME1L1	-0.229778	-0.137384	0.0538495	-0.551592	0.170054	0.188981	-0.409969	-0.0954267	0.176146	-0.244691	0.139485	-0.197097	-0.0387837
Il1rn	IL1RN	-0.240312	0.942497	0.673071	-0.334831	-0.0069605	-0.328975	-0.45514	-0.637706	-0.172901	0.206214	-0.11292	0.322941	0.290615
Psd4	PSD4	-0.0961686	0.259072	0.00485678	-0.0191009	-0.00630336	-0.106712	-0.113088	-0.0954058	-0.0117177	0.163792	-0.0954065	0.301388	0.349393
Nelfb	NELFB	-0.0485923	-0.135014	0.0501118	-0.480668	0.0794474	0.0772266	-0.460594	-0.186306	0.0795755	-0.21401	0.16761	-0.113848	-0.101816
Tubb4b	TUBB4B	-0.0888712	-0.305897	0.160279	-0.718613	0.139893	0.269383	-0.37978	-0.443153	0.200234	-0.41415	-0.124873	0.00349292	-0.318055
Rnf208	RNF208	-0.0524196	-0.0560752	0.174671	-0.0487584	-0.0243477	-0.0337692	-0.0953837	-0.0458388	0.0829185	-0.0472782	0.124162	-0.0507824	-0.0417983
Entpd2	ENTPD2	-0.0542092	0.0229737	-0.0112311	-0.0169097	-0.00650662	-0.0436548	-0.0590129	0.299449	0.0441871	0.0301023	-0.00725773	0.0926415	0.0991266
Npdc1	NPDC1	-0.0715233	-0.043393	-0.012258	-0.149812	0.0198285	-0.0767692	-0.252307	0.362195	0.204711	0.220974	-0.113936	0.119917	0.202894
Fcna		-0.0357081	0.188172	-0.056746	0.0428002	0.0505624	-0.0665978	-0.104435	0.538134	-0.162833	0.465926	-0.0261574	0.155707	0.0558269
Entr1	ENTR1	-0.0181914	-0.106988	-0.0086195	-0.33435	0.0518222	0.0992964	-0.22244	-0.116994	-0.0110192	-0.205712	-0.139514	0.0835856	-0.0779902
Notch1	NOTCH1	-0.0468362	-0.121304	0.142415	-0.243649	-0.0108829	-0.0143748	-0.200696	-0.00464261	0.401845	-0.0700169	-0.067246	0.0371849	0.0408407
Egfl7	EGFL7	-0.0718546	-0.0303409	-0.259712	-0.0336192	0.132236	-0.0410159	-0.242907	0.462381	-0.0359424	0.40934	-0.134284	0.173029	0.308335
Agpat2	AGPAT2	-0.0651132	0.173704	0.039808	-0.0384855	0.00281885	-0.0426955	-0.0881519	0.178128	0.100956	0.010147	-0.0591266	0.0868832	0.109125
Surf4	SURF4	-0.0953004	-0.0496635	-0.0438002	-0.75154	0.180355	0.077357	-0.462262	-0.16535	0.0694086	-0.00801198	-0.0532506	-0.039581	0.124079
Rexo4	REXO4	0.143064	-0.220386	-0.0945777	-0.337479	-0.0332048	0.0509284	-0.367694	-0.287373	-0.0475338	-0.345752	-0.067333	0.169025	-0.208175
Col5a1	COL5A1	-0.192606	0.639797	-0.459807	0.142531	0.589012	-0.460414	-0.663561	1.54251	-0.649136	2.03831	-0.459632	0.534594	-0.411161
Olfm1	OLFM1	-0.138307	0.218857	-0.121336	-0.178738	0.0634284	-0.186697	-0.268929	0.0899976	-0.0667715	0.272409	-0.159866	0.583901	0.16821
Sptan1	SPTAN1	-0.301657	-0.209572	0.291616	-0.689161	0.148623	0.0979475	-0.428896	-0.00803379	0.176096	-0.141805	0.123285	-0.216234	-0.0555621
Wdr34		0.00798845	-0.287413	-0.0346633	-0.425189	0.0673877	0.197746	-0.29736	-0.245266	0.0755021	-0.399481	0.15761	-0.219361	-0.262803
Set	SETSIP	0.299502	-0.700872	-0.37983	-1.1202	0.132562	0.479395	-0.309574	-0.760586	0.0171313	-0.965425	-0.399181	-0.132361	-0.377272
Phyhd1	PHYHD1	-0.0985031	0.210138	-0.0387822	-0.0419732	0.0219724	-0.0992156	-0.0821432	0.186306	0.0639989	0.226751	-0.0676647	0.169944	0.199884
Nup188	NUP188	-0.0527522	-0.227703	-0.0548622	-0.395232	0.122977	0.226312	-0.227653	-0.200727	0.0275683	-0.255652	0.0859424	-0.147551	-0.122452
Crat	CRAT	-0.155516	0.209529	0.208097	-0.267468	0.0386085	-0.0555722	-0.241398	0.1663	0.0379492	0.0482996	-0.0921776	0.0838418	0.0701612
Ier5l	IER5L	-0.0901679	-0.0448203	0.173302	-0.145047	0.059834	-0.0329456	-0.257117	-0.0418061	0.0203715	0.0878871	-0.0270106	0.0843287	-0.128683
Ptges	PTGES	-0.17452	-0.0987593	0.32266	-0.146365	-0.0732727	-0.202935	-0.46059	0.0495964	0.233846	-0.0626006	0.655439	-0.0950859	-0.10576
Exosc2	EXOSC2	-0.0271004	-0.268701	-0.125401	-0.444714	0.120025	0.308417	-0.191192	-0.212933	0.0956969	-0.398799	-0.0720155	-0.137403	-0.186463
Abl1	ABL1	-0.163992	-0.0560477	0.0236296	-0.379481	0.161026	0.0968493	-0.348777	0.0315892	0.0827245	-0.055848	0.145047	-0.0956082	-0.110142
Swi5	SWI5	0.082193	-0.330115	-0.0491869	-0.849151	0.0970976	0.222666	-0.543955	-0.271558	0.0480924	-0.476772	0.077367	-0.264399	-0.253019
Dnm1	DNM1	-0.0551264	-0.0448914	-0.0452666	0.143085	0.0312368	-0.165541	-0.154547	0.829321	-0.158374	0.487886	-0.0853988	0.34888	-0.00771446
1110008P14Rik		-0.16104	0.0133183	0.179165	-0.287572	0.0714478	0.0837864	-0.103173	-0.0809429	0.435197	-0.0889034	-0.138777	-0.0992679	0.175488
Lcn2	LCN2	-0.527465	-0.231749	0.677891	-0.611138	0.122818	-0.170728	-0.345704	-0.21509	2.19361	-0.347129	0.191196	-0.354718	-0.377209
Fam102a		-0.0356512	-0.199369	0.165419	-0.226728	0.063828	0.0164329	-0.302365	-0.0718175	-0.0112389	-0.218576	-0.0209387	0.0858048	-0.24953
St6galnac4	ST6GALNAC4	-0.00221048	0.475329	-0.20575	-0.127551	0.0196775	-0.0453974	-0.181391	-0.129298	0.0110717	0.045844	-0.232578	0.228299	0.314904
Tor2a	TOR2A	-0.000276179	-0.00360523	-0.0361231	-0.279559	0.0600108	0.0578664	-0.252502	-0.171994	0.000961749	-0.13885	-0.116802	0.153852	-0.105446
Fam129b		-0.0190347	0.385087	0.66399	-0.614103	0.0480678	-0.224957	-0.759906	-0.227833	-0.0661407	-0.0797041	0.0250224	-0.0805692	-0.379385
Angptl2	ANGPTL2	-0.182335	0.21698	0.297207	-0.0986628	0.137092	-0.218913	-0.458211	0.371203	-0.127403	0.535933	0.00437557	0.111555	0.0217506
Mvb12b	MVB12B	-0.102752	-0.216002	0.0261964	-0.357699	0.108764	0.163362	-0.254707	-0.190459	0.0870407	-0.201261	0.0418331	-0.106321	-0.122596
Pbx3	PBX3	-0.0618164	-0.197186	-0.0778267	-0.312046	0.117068	0.197633	-0.17862	-0.103122	-0.0396625	-0.164339	0.110873	-0.132405	-0.193075
Gapvd1	GAPVD1	-0.205239	-0.146806	0.104182	-0.472817	0.0599519	0.144507	-0.266631	-0.115638	0.201718	-0.212605	0.108734	0.0402779	-0.0636136
Hspa5	HSPA5	0.0259446	0.18074	-0.0830769	-0.985164	0.207648	0.0861227	-0.269431	-0.293829	0.0982356	0.100069	-0.37255	-0.202354	0.648054
Rabepk	RABEPK	0.00886357	-0.0728522	-0.0235357	-0.285982	0.0323964	0.10628	-0.115671	-0.0813254	0.0806173	-0.153895	-6.39306e-05	-0.101222	-0.0995126
Psmd5	PSMD5	-0.144726	-0.187056	0.0764157	-0.358604	0.104693	0.227493	-0.288263	-0.159755	0.262412	-0.258213	-0.0410569	0.00403041	-0.0960918
Traf1	TRAF1	-0.192759	0.125079	0.0487539	-0.0257253	-0.0422022	-0.124855	-0.165386	-0.24213	0.111124	0.168529	-0.0582931	0.517872	0.53772
Gsn	GSN	-0.307227	0.422707	0.149498	-0.0719001	0.0280103	-0.38175	-0.403456	1.47058	-0.00599623	0.531504	-0.115732	0.454679	0.441488
Dab2ip	DAB2IP	-0.01077	-0.407295	0.165109	-0.5505	0.125264	0.105544	-0.606815	-0.193708	0.0801281	-0.327611	0.105993	-0.188103	-0.404385
Ndufa8	NDUFA8	-0.199214	-0.0385092	0.12022	-0.633112	0.157932	0.23551	-0.276614	-0.129613	0.295181	-0.150799	0.0108945	-0.0988248	-0.0742547
Mrrf	MRRF	-0.0662357	-0.0907015	0.060708	-0.258749	-0.000201648	0.0737879	-0.199802	-0.0839258	0.241121	-0.144409	0.0803471	-0.00967754	-0.110817
Ptgs1	PTGS1	-0.128754	-0.0566584	0.306501	-0.167941	0.0379651	-0.047913	-0.155347	-0.00210478	0.127127	0.0553748	-0.142102	0.144436	-0.152271
Pdcl	PDCL	-0.101746	-0.0536908	0.0644901	-0.288196	0.0598915	0.0841246	-0.176619	-0.0781479	0.0957771	-0.0811045	0.0905757	-0.0786327	-0.0323706
Rabgap1	RABGAP1	-0.195301	-0.120842	0.17096	-0.367197	0.0921342	0.104824	-0.266497	-0.122842	0.163751	-0.147739	0.179028	-0.136804	-0.149623
Strbp	STRBP	0.0362443	-0.430752	0.0904842	-0.506064	-0.00977454	0.178538	-0.569314	-0.379326	0.0648098	-0.628408	0.345689	-0.283146	-0.265979
Gpr21	GPR21	-0.0420714	-0.0495391	0.080433	-0.118884	-0.00740208	0.00728659	-0.109558	-0.0149963	0.0792431	-0.0526	0.0996804	-0.0555659	-0.0560322
Nek6	NEK6	-0.14479	0.149889	0.0718699	-0.32883	0.0610465	0.108436	-0.276872	-0.0149437	0.280503	0.0268884	0.0311055	-0.0379411	-0.2232
Psmb7	PSMB7	-0.124311	-0.397244	0.0896294	-0.966394	0.208961	0.439022	-0.54517	-0.629882	0.270532	-0.581121	-0.0986045	0.0223614	-0.221909
Arpc5l	ARPC5L	-0.186417	-0.251447	0.0703162	-0.556496	0.161889	0.300819	-0.187662	-0.182863	0.138982	-0.228777	-0.073475	-0.114813	-0.0334705
Ppp6c	PPP6C	0.0474639	-0.12128	0.0758807	-0.609763	-0.00474341	0.0913581	-0.387244	-0.283858	0.106506	-0.284962	0.00609364	-0.138782	-0.10542
Zeb2	ZEB2	-0.287554	0.851165	-0.13074	-0.188903	0.181605	-0.281568	-0.32893	0.431457	-0.182008	0.558774	-0.197729	0.457086	0.135659
Orc4	ORC4	-0.12319	-0.129236	0.0376725	-0.315645	0.0574532	0.152875	-0.126907	-0.125434	0.167452	-0.125321	0.00179445	-0.0366415	-0.104441
Mbd5	MBD5	-0.0692433	-0.033721	0.0436333	-0.0686437	0.0155531	0.0256471	-0.0473524	9.21455e-05	0.0693646	-0.0145654	0.0659921	-0.0405691	-0.0123392
Mmadhc	MMADHC	-0.175374	-0.0787179	0.106975	-0.37161	0.0889207	0.182033	-0.167087	-0.0876908	0.28028	-0.123066	0.0641125	-0.133114	-0.0304523
Rnd3	RND3	-0.150914	-0.036101	0.163714	-0.148462	0.0714387	-0.0147823	-0.17765	0.0632575	0.038397	0.093803	0.0225107	-0.0117137	-0.0898546
Arl5a	ARL5A	-0.150762	-0.102454	0.0308632	-0.430622	0.0111401	0.0879504	-0.275644	-0.189761	0.150511	-0.254118	0.119992	0.0813425	0.0950565
Cytip	CYTIP	-0.1497	0.0659727	0.186429	-0.0653944	-0.0368771	-0.130698	-0.149685	-0.179731	0.0129734	0.188894	-0.102563	0.326174	0.589977
Pkp4	PKP4	-0.0273982	-0.36587	0.309452	-0.488304	-0.0231786	0.142275	-0.354943	-0.374127	0.131503	-0.486949	0.122832	-0.0766572	-0.387509
Tanc1	TANC1	0.0207322	-0.0776782	0.11375	-0.174641	-0.031346	-0.0374134	-0.178243	-0.0225247	0.0813566	-0.111103	0.0896327	-0.0682053	-0.16561
Wdsub1	WDSUB1	-0.0450125	-0.0569784	0.0496679	-0.147024	0.00506637	0.0408478	-0.100848	-0.0237962	0.0639809	-0.0797074	0.0217806	0.00313939	-0.0763858
Baz2b	BAZ2B	-0.182957	-0.037098	0.185802	-0.173682	0.00609998	0.0242313	-0.238942	-0.0254607	0.26775	-0.0995799	0.0997694	0.0910452	-0.0926158
March7		-0.236208	-0.0907041	0.214283	-0.382365	0.0295112	0.083193	-0.298342	-0.0961421	0.260578	-0.122957	0.293903	-0.027575	-0.120335
Cd302	CD302	-0.205836	0.558909	-0.156649	-0.0908043	0.118604	-0.158904	-0.190481	0.53721	-0.105946	0.501835	-0.183749	0.315221	0.31219
Rbms1	RBMS1	-0.0198455	-0.055002	0.0398069	-0.964532	0.100316	0.112638	-0.791923	-0.280874	-0.126112	-0.229965	0.396457	-0.369079	-0.320671
Tank	TANK	-0.148774	-0.0306413	0.091928	-0.324026	0.0669281	0.113653	-0.223757	-0.174134	0.123112	-0.0894918	0.0200113	0.0437507	-0.0385349
Psmd14	PSMD14	0.132984	-0.294398	-0.0249872	-0.67561	0.0206575	0.244119	-0.461428	-0.548094	-0.0125371	-0.5222	-0.112606	0.241758	-0.298312
Galnt3	GALNT3	-0.0580671	-0.160132	0.1737	-0.231562	-0.00754032	0.102576	-0.0550296	-0.168353	0.318522	-0.222175	-0.00519489	-0.0471636	-0.183703
Stk39	STK39	0.0770064	-0.298631	-0.11831	-0.391877	0.0479935	0.266601	-0.388791	-0.233061	0.182214	-0.516859	0.0753623	-0.0523161	-0.39391
Cers6	CERS6	0.0574985	0.0701111	-0.0459741	-0.355685	0.00136457	0.0623983	-0.290676	-0.131671	-0.0577022	-0.193878	0.126815	-0.112184	-0.139545
Ppig	PPIG	0.190932	-0.207241	-0.0945873	-0.614842	0.00635989	0.132983	-0.492829	-0.418393	0.00618138	-0.456557	-0.135573	0.0940916	-0.150939
Ssb	SSB	-0.164441	-0.3112	-0.0735935	-0.941858	0.242763	0.420513	-0.433954	-0.259026	0.12812	-0.398597	0.024999	-0.233619	-0.188431
Tlk1	TLK1	-0.103957	-0.0792374	0.0597268	-0.351761	0.0629579	0.120291	-0.220297	-0.144641	0.0134352	-0.180896	0.0175683	-0.0483235	0.0200876
Itga6	ITGA6	0.366253	-0.542147	-0.276424	-0.641672	0.0318627	0.117832	-0.767686	-0.455206	0.0700098	-0.61087	0.432646	-0.301952	-0.530437
Pdk1	PDK1	0.0682417	-0.189205	-0.0268213	-0.400626	-0.0260976	-0.00189607	-0.640727	-0.308848	0.0974735	-0.35788	0.883212	-0.188947	-0.395016
Wipf1	WIPF1	-0.165256	0.389996	-0.07809	-0.0825833	0.0803136	-0.0997661	-0.104271	0.131862	0.00641888	0.287195	-0.107123	0.248933	0.225523
Atp5g3	ATP5MC3	0.0738807	-0.275212	-0.0425345	-1.24599	0.186543	0.468964	-0.495947	-0.357535	0.265821	-0.8265	-0.231094	-0.121552	-0.240691
Hnrnpa3	HNRNPA3	0.142292	-0.605262	-0.266247	-1.07159	0.124673	0.386471	-0.553274	-0.537489	-0.126348	-0.794132	0.0285854	-0.239592	-0.15704
Dnajc10	DNAJC10	-0.168118	-0.134623	0.192593	-0.805818	0.145669	0.21471	-0.353695	-0.0538387	0.0515407	-0.184528	0.0423791	-0.252217	0.0672233
Itgav	ITGAV	-0.168091	0.207691	-0.0129095	-0.48739	0.214612	-0.00208871	-0.441305	0.0303373	-0.00520139	0.209793	-0.0205109	-0.155942	0.0100455
Selenoh	SELENOH	0.757239	-0.900482	-0.557723	-1.26751	0.0755705	0.543303	-0.564766	-0.924091	-0.275616	-1.10643	-0.125071	-0.26205	-0.880774
Serping1	SERPING1	-0.521671	0.649901	-0.0887844	0.235384	0.294761	-0.658562	-0.517848	1.48697	-0.384291	1.56547	-0.39743	0.954694	0.788069
Ube2l6	UBE2L6	-0.199917	0.438839	0.111981	-0.226648	0.0788181	-0.339741	-0.393939	-0.0588294	-0.0272807	0.321362	-0.343856	0.667063	0.374972
Ssrp1	SSRP1	-0.15404	-0.319991	-0.0559629	-0.843014	0.257461	0.455832	-0.525907	-0.289864	0.160576	-0.509931	0.0816954	-0.283929	-0.181471
Ndufs3	NDUFS3	0.000865018	-0.0517071	-0.0191952	-0.278844	0.0318123	0.100476	-0.171599	-0.12114	0.0913574	-0.180811	0.0347171	-0.0765118	-0.0506583
Ptpmt1	PTPMT1	-0.025927	0.241067	0.144749	-0.473981	0.0190436	0.0303502	-0.340415	-0.0896779	0.190717	-0.067288	-0.115361	-0.0560808	-0.00346898
Psmc3	PSMC3	-0.0872582	-0.201775	0.0558161	-0.984344	0.175795	0.31811	-0.482269	-0.322823	0.175428	-0.406538	-0.0427783	-0.258529	-0.0955284
Spi1	SPI1	-0.248452	1.00368	-0.107109	-0.255989	0.150318	-0.232461	-0.250662	-0.0338665	-0.16755	0.384189	-0.236267	0.472974	0.341691
Ckap5	CKAP5	0.185877	-0.323187	-0.0990092	-0.906431	0.0843753	0.213395	-0.651372	-0.342393	-0.0880934	-0.614938	0.249285	-0.385625	-0.417321
Dgkz	DGKZ	0.167982	0.00476119	-0.101592	-0.474244	0.00350456	-0.018969	-0.62406	-0.356314	0.0864453	-0.334084	-0.1149	0.266275	-0.183503
Creb3l1	CREB3L1	-0.0820284	0.0589793	-0.0564785	-0.063802	0.109617	-0.109164	-0.191826	0.441281	0.0225381	0.507099	-0.123245	0.153836	0.0335822
Large2	LARGE2	0.0306091	-0.498902	-0.446982	-0.786292	0.319264	0.55477	-0.419904	-0.511242	-0.0642546	-0.541674	0.0434925	-0.476945	-0.413574
Chst1	CHST1	-0.0230757	0.0304138	-0.0232518	0.00296553	0.0184929	-0.0448674	-0.0799656	0.163895	0.0154067	0.140179	0.0022141	0.00503412	0.158084
Trp53i11	TP53I11	-0.0516513	-0.143398	-0.0443941	-0.203299	0.0511775	0.0991478	-0.586763	-0.306917	0.00686662	-0.0134527	0.130239	0.161292	0.144454
Tspan18	TSPAN18	0.0189466	-0.397525	-0.26526	-0.720929	0.178297	0.271545	-0.533468	-0.19286	-0.207892	-0.426034	0.310731	-0.376382	-0.250736
Cd82	CD82	-0.250537	0.156934	0.206466	-0.202006	-0.0335253	-0.203303	-0.148008	-0.073323	0.716922	-0.00116978	0.0356103	0.224318	0.412772
Gm13889	C11orf96	-0.05595	0.0363236	-0.00843921	-0.0284814	0.0100812	-0.0740442	-0.0727339	0.0949062	0.145326	0.0786481	-0.0416402	0.0652562	0.0871664
Hsd17b12	HSD17B12	-0.144185	-0.124849	0.16154	-0.691036	0.121504	0.242249	-0.355088	-0.14586	0.156111	-0.316033	0.0344626	-0.196717	-0.123043
Fjx1	FJX1	0.0793728	-0.174739	-0.135255	-0.31282	0.0764329	0.175207	-0.101949	-0.146969	-0.0802736	-0.225886	-0.130991	-0.111084	-0.114652
Pamr1	PAMR1	-0.093256	0.0341692	0.0685467	0.0455784	-0.000569169	-0.0992941	-0.0901036	0.396974	-0.0410101	0.224965	-0.0546896	0.148024	0.179874
Cd44	CD44	-0.0253824	0.165131	0.662673	-0.723208	0.0139149	-0.242933	-0.98016	-0.767915	-0.358033	-0.12894	0.281853	0.13895	0.110359
Ehf	EHF	-0.216562	-0.477259	1.47745	-0.834515	-0.179178	-0.218664	-0.358713	-0.398708	0.832165	-0.745663	0.235833	-0.220541	-0.615332
Elf5	ELF5	-0.189433	-0.15446	0.479564	-0.117772	-0.108016	-0.0767563	0.0409921	-0.0352472	1.02085	-0.291481	-0.0497838	-0.0279166	-0.101078
Cat	CAT	0.121264	0.0770108	0.371721	-0.646973	-0.0716005	-0.134036	-0.680623	0.0702732	0.00207207	-0.531242	0.205378	-0.0963587	-0.275841
Caprin1	CAPRIN1	-0.010161	-0.223354	-0.0100346	-1.07716	0.165157	0.307661	-0.657189	-0.391827	0.220367	-0.552951	0.0925385	-0.228525	-0.145772
Cd59a		-0.137771	0.0724929	0.086472	0.047586	0.0409813	-0.0863543	-0.097645	0.0818648	0.227095	0.233493	-0.0322541	0.112565	0.0954917
Prrg4	PRRG4	-0.0390549	-0.16383	0.248496	-0.173343	-0.0129551	0.0205997	-0.167796	-0.225462	0.0565288	-0.166584	0.0362309	-0.0109994	-0.0654413
Eif3m	EIF3M	0.0311937	-0.106226	-0.00901913	-0.575616	0.0272236	0.117953	-0.566714	-0.252093	0.117678	-0.419115	0.250529	-0.12607	-0.179405
Rcn1	RCN1	-0.0378425	-0.475157	-0.299976	-0.983254	0.331007	0.398737	-0.443679	-0.18288	-0.13321	-0.17864	0.161412	-0.323751	-0.233655
Lgr4	LGR4	0.14611	-0.915397	-0.193612	-1.03245	0.19898	0.332542	-0.87543	-0.692582	-0.146628	-0.973976	0.489761	-0.391269	-0.818321
Fibin	FIBIN	-0.106214	-0.0771341	0.0873829	-0.0918671	0.156	-0.141508	-0.400469	0.412735	-0.176943	0.422267	-0.123477	0.175213	-0.185786
Emc7	EMC7	0.161368	0.0274984	0.0118534	-0.315518	0.000465389	-0.0728518	-0.667317	-0.222454	-0.107372	-0.149828	-0.138173	0.313008	-0.144184
Spred1	SPRED1	0.0173261	-0.0869441	-0.0986293	-0.452785	0.231363	0.0487645	-0.872888	0.0171619	-0.0791741	-0.051565	-0.0574468	0.128132	-0.463572
Fam98b	FAM98B	-0.0866431	-0.154526	-0.0400633	-0.620869	0.14617	0.271041	-0.282927	-0.211108	0.112227	-0.290742	-0.0377361	-0.218071	-0.12064
Thbs1	THBS1	-0.561421	0.387554	1.7621	-0.356518	0.282773	-0.820377	-1.08445	-0.464422	0.0499468	2.17191	-0.136065	-0.0142671	0.036188
Srp14	SRP14	0.0193407	0.0944306	0.0688713	-0.749439	0.0409147	0.0800072	-0.689366	-0.302111	0.12453	-0.258866	-0.0430838	0.0647041	-0.0364168
Bmf	BMF	-0.135553	0.0359615	0.237431	-0.0373348	-0.0362555	-0.107179	-0.0891267	0.033279	0.360279	-0.017369	0.0657647	0.0386315	-0.0103734
Bub1b	BUB1B	0.00886813	-0.16741	-0.121501	-0.346345	0.0568355	0.191724	-0.108275	-0.144052	0.0426843	-0.258945	0.0404444	-0.14223	-0.145109
Knstrn	KNSTRN	0.0433347	-0.358137	-0.15052	-0.640189	0.129734	0.336151	-0.34127	-0.338403	0.0689062	-0.536097	0.0992204	-0.159536	-0.390458
Rad51	RAD51	0.192633	-0.256167	-0.167463	-0.572878	0.0242639	0.26242	-0.17082	-0.282985	0.0379105	-0.458157	-0.186013	-0.237681	-0.212215
Spint1	SPINT1	-0.142991	-0.294157	0.621571	-0.33175	-0.0164502	0.0612778	-0.229141	-0.241177	0.401447	-0.29957	-0.0169697	-0.110811	-0.172176
Nusap1	NUSAP1	0.0814764	-0.505938	-0.088555	-0.792618	0.0695553	0.332374	-0.422998	-0.456682	0.065037	-0.631532	0.178831	-0.23912	-0.36007
Ndufaf1	NDUFAF1	-0.0171726	-0.0983847	0.0482972	-0.169625	0.0140473	0.0342822	-0.165019	-0.0539489	0.083751	-0.111915	0.018669	0.0317535	-0.0376736
Rtf1	RTF1	-0.0233531	-0.0668167	0.0157099	-0.387181	0.053393	0.0807278	-0.262691	-0.115923	0.0545207	-0.145045	0.0286884	-0.104807	0.0181375
Ehd4	EHD4	-0.254065	0.711124	-0.0976309	-0.333319	0.153749	-0.116672	-0.35071	0.384944	0.0785414	0.411088	-0.360464	0.421031	0.231299
Haus2	HAUS2	0.110611	-0.147698	-0.13939	-0.403168	0.0500488	0.159725	-0.327316	-0.136835	-0.0201184	-0.337294	0.059868	-0.191823	-0.231662
Ckmt1		-0.0706086	-0.26505	0.670437	-0.261744	-0.0886355	-0.0800524	-0.255762	-0.172009	0.286182	-0.277929	0.0297374	-0.0306051	-0.244368
Pdia3	PDIA3	-0.0248415	0.11986	-0.194902	-0.300403	0.189144	-0.0369148	-0.452012	-0.122911	-0.0652318	0.189789	-0.51266	0.904999	-0.0840116
Serf2		-0.0165245	0.399357	-0.0317517	-0.560734	0.101086	-0.0788192	-0.455036	0.0213447	-0.00228141	0.30122	-0.15499	0.242586	0.269628
B2m	B2M	-1.1043	1.26485	0.209234	-0.113365	0.416992	-0.763756	-0.255676	0.446659	0.792258	0.718581	-0.558216	1.04124	1.19409
Duoxa1	DUOXA1	-0.0292553	-0.113284	0.071233	-0.0846638	0.0346262	0.0397063	-0.118497	0.0239362	0.16811	-0.0695457	-0.0333311	-0.0029702	-0.132763
Duox1	DUOX1	-0.0238119	-0.0346224	0.030412	-0.0402595	0.0243695	-0.000500358	-0.0930393	0.0460405	0.164842	0.00386611	0.014405	-0.0442131	-0.0791527
Gatm	GATM	-0.34637	0.989884	0.0251349	-0.58369	0.337669	-0.455426	-0.591335	-0.699285	-0.0255243	0.389403	-0.655195	1.0183	0.293937
Dut	DUT	0.380237	-0.576146	-0.434958	-0.964506	0.0742149	0.503416	-0.390348	-0.585092	0.0760926	-0.83542	-0.235378	-0.210036	-0.467656
Fbn1	FBN1	-0.312055	0.310643	-0.415016	-0.0252685	0.561508	-0.370179	-0.733778	1.38821	-0.53025	1.72557	-0.481769	0.758598	-0.28296
Cops2	COPS2	-0.164833	-0.0338281	-0.0463657	-0.453875	0.112945	0.181458	-0.220637	-0.116953	0.230773	-0.165974	0.12345	-0.152518	-0.0378799
Fgf7	FGF7	-0.0567286	0.0251381	-0.0283047	0.0162797	0.0227745	-0.0161981	-0.0448701	0.301102	-0.00713157	0.213602	-0.0187853	0.0745225	0.058811
Sppl2a	SPPL2A	-0.274959	0.165673	0.209319	-0.501525	0.0527595	0.038902	-0.317944	-0.106341	0.343024	-0.119083	-0.0484508	0.152875	0.252836
Ncaph	NCAPH	0.142378	-0.315474	-0.24008	-0.694341	0.0937809	0.341778	-0.257727	-0.38267	0.0811431	-0.565214	0.0152382	-0.22187	-0.418186
Snrnp200	SNRNP200	-0.184015	-0.173132	-0.0490271	-0.66721	0.1821	0.308214	-0.410272	-0.302647	0.17632	-0.395418	0.15627	-0.199716	-0.0336958
Stard7	STARD7	0.207752	-0.288149	-0.098024	-0.555467	-0.0131196	0.12407	-0.305758	-0.242558	0.0792672	-0.471893	-0.120284	0.186547	-0.1873
Dusp2	DUSP2	-0.0509181	0.0219836	-0.0693646	-0.0503629	0.0112051	-0.0385296	-0.113895	-0.113759	-0.0404533	0.0565489	-0.0588972	0.207271	0.330147
Mtln	MTLN	0.174388	-0.0939904	-0.0882413	-0.313213	-0.0318717	0.0294725	-0.36591	-0.194297	-0.0559825	-0.240072	-0.17042	0.263564	-0.162366
Bub1	BUB1	-0.0505201	-0.127864	-0.0766933	-0.305497	0.06059	0.211238	-0.0681789	-0.153891	0.0787721	-0.221999	0.0429282	-0.156683	-0.0728223
Bcl2l11	BCL2L11	-0.114808	0.347777	0.113152	-0.302085	0.0195687	-0.125618	-0.377432	-0.205318	0.0500101	-0.0901222	0.182819	0.159566	0.0674024
Mertk	MERTK	-0.145225	0.850243	-0.0338791	-0.148499	0.0686949	-0.164652	-0.126717	0.113204	-0.0728363	0.128869	-0.108595	0.10072	0.179815
Il1b	IL1B	-0.0462254	0.0926465	-0.00318376	-0.0671366	0.0380094	-0.0383866	-0.0954851	-0.13248	0.00812663	0.0669135	-0.0103365	0.0608436	0.12115
Sirpa		-0.324762	1.42392	-0.195672	-0.432741	0.259727	-0.303423	-0.347373	0.14965	-0.238017	0.400237	-0.220951	0.293808	0.210513
Stk35	STK35	0.0486898	0.0117484	-0.0666087	-0.187553	0.00637627	0.0371551	-0.120563	-0.037744	0.0239983	-0.0866511	-0.0659576	-0.0350817	-0.0410546
Snrpb	SNRPB	0.168976	-0.0262739	-0.123926	-0.277219	0.00696205	0.0931801	-0.322166	-0.0676027	0.0130786	-0.238613	-0.131778	-0.000904572	-0.223671
Nop56	NOP56	0.20289	-0.49968	-0.300322	-0.856157	0.187677	0.488604	-0.462522	-0.510345	0.117736	-0.672711	-0.403711	0.0213283	-0.387602
Cpxm1	CPXM1	-0.361534	0.608194	-0.210586	0.157574	0.17142	-0.442267	-0.32846	1.12806	-0.278994	1.19809	-0.422091	0.905764	0.942259
Itpa	ITPA	0.0404246	-0.0958209	-0.149041	-0.45401	0.0759294	0.202289	-0.19172	-0.192202	0.101498	-0.23964	-0.155225	0.0148948	-0.144814
Cenpb	CENPB	0.117594	0.115549	-0.0200813	-0.606328	0.0423509	-0.0183417	-0.4592	0.0764011	-0.0431851	-0.0322158	-0.243999	0.021177	-0.0542153
Smox	SMOX	-0.0524611	0.0355908	0.0580985	-0.299766	0.00561822	-0.063977	-0.555129	-0.350847	0.0437866	-0.137633	0.59801	-0.117842	-0.220989
Prnp	PRNP	-0.186131	0.0583979	-0.0254644	-0.0979948	0.0945848	-0.119772	-0.23347	0.514216	-0.0520627	0.343063	0.0465321	0.109018	0.203868
Tmem230	TMEM230	-0.0641101	0.0633877	0.0289817	-0.17349	0.0112622	-0.0115006	-0.204782	-0.0597784	0.149585	-0.0736458	0.0485149	0.146986	0.120771
Fermt1	FERMT1	-0.0573252	-0.0673646	0.0282499	-0.134252	0.0461787	0.108463	-0.0766731	-0.0803355	0.0907841	-0.0923154	-0.00418567	-0.0533671	-0.0909449
Plcb1	PLCB1	0.0227806	-0.11131	-0.0044799	-0.128335	0.0131769	0.00538562	-0.154989	0.0340783	-0.0414614	-0.0868189	0.0168712	-0.0204548	-0.0685594
Jag1	JAG1	-0.0811125	-0.0886493	-0.0749495	-0.227195	0.14944	-0.00586328	-0.305819	0.0695981	-0.0776828	0.187984	0.0269347	-0.00918317	-0.000764786
Dstn	DSTN	-0.371684	0.00114841	0.297796	-0.371834	0.146648	0.00362771	-0.343134	0.0886602	0.402798	0.12934	0.238735	-0.0873614	-0.0579252
Rrbp1	RRBP1	-0.00594197	0.240752	0.0680893	-0.645915	0.098182	-0.16306	-0.563716	0.0652238	-0.0311107	0.238317	-0.0701626	0.0771012	0.133303
Snx5	SNX5	-0.20663	0.659935	-0.0917528	-0.744186	0.129312	0.0437733	-0.416884	-0.0415073	0.0225895	-0.123289	0.0918685	0.190198	0.198822
Rin2	RIN2	-0.315284	0.179033	0.678001	-0.439021	-0.0123553	-0.314777	-0.646172	0.120813	0.546501	-0.0186079	0.150318	0.0848736	-0.0692565
Ralgapa2	RALGAPA2	-0.01597	0.000142852	0.0247391	-0.0825921	-0.0070042	-0.012374	-0.0951109	-0.0106903	0.0598275	-0.0299771	0.0239302	0.0113651	0.0399156
Cd93	CD93	-0.146343	0.849481	-0.273036	-0.176159	0.286618	-0.155995	-0.338678	0.329678	-0.252858	0.721577	-0.165994	0.00987425	0.167865
Cst3		-0.214627	1.18752	-0.33763	0.427291	0.170345	-0.842196	-0.467389	0.513261	-0.360048	0.958328	-0.795383	1.53032	0.513568
Abhd12	ABHD12	-0.0156311	0.840192	-0.151592	-0.428099	0.106484	-0.149759	-0.371207	0.0767829	-0.181453	0.122225	-0.176857	0.148278	0.0359248
Gins1	GINS1	0.0653876	-0.10024	-0.161665	-0.299499	0.050478	0.193392	0.00552935	-0.148124	0.0943571	-0.240138	-0.141672	-0.134304	-0.052677
Ninl	NINL	0.0117729	-0.0257838	-0.000344107	-0.045083	-0.00171134	0.0207807	-0.0575035	-0.0270017	0.0362782	-0.045623	-0.00753846	-0.0135127	-0.0268061
Fkbp1a		-0.180892	-0.300809	-0.362889	-1.02647	0.329309	0.451713	-0.533455	-0.197097	0.156074	-0.277155	0.174854	-0.187336	-0.00482664
Csnk2a1		0.0322323	-0.307537	-0.0473646	-0.713802	0.0802626	0.207289	-0.452623	-0.201278	0.00156041	-0.500285	0.144251	-0.176214	-0.120107
Trib3	TRIB3	-0.026964	-0.0929865	0.00294993	-0.0477339	0.035318	-0.0522912	-0.299979	-0.101083	-0.010916	-0.0640779	0.360361	-0.0373938	-0.181463
Rem1	REM1	-0.0365289	0.0470269	-0.051873	-0.0421744	0.0551995	-0.0643926	-0.17419	0.117341	-0.0749856	0.181605	-0.0770385	0.187878	-0.00720244
H13	HM13	-0.251437	0.237138	0.227241	-0.605078	0.111367	-0.0439371	-0.458686	-0.218115	0.210947	0.24228	0.0836208	-0.173463	0.727203
Id1	ID1	-0.0409399	-0.0700977	0.145603	-0.0714057	0.0398044	-0.100842	-0.224258	0.208305	0.0210957	0.176317	-0.143276	0.145704	-0.107028
Bcl2l1	BCL2L1	-0.131667	0.101708	0.337102	-0.269822	0.00990849	-0.0772078	-0.260766	-0.0804454	0.0344748	-0.0688014	-0.0715178	0.0917781	-0.0555246
Mapre1	MAPRE1	-0.10199	0.00122796	-0.0287369	-0.623688	0.170983	0.194925	-0.414643	-0.152075	0.0379027	-0.173448	-0.029018	-0.107688	-0.0440512
Chmp4b	CHMP4B	0.0242957	0.425961	0.448209	-0.751759	0.0640089	-0.222714	-0.76952	-0.199037	-0.0696247	-6.78488e-05	-0.121023	0.2236	0.00569463
Raly	RALY	-0.203276	-0.320762	0.0525729	-0.918134	0.263734	0.391217	-0.469209	-0.361672	0.119351	-0.389796	0.103879	-0.258012	-0.1652
Itch	ITCH	-0.0809713	-0.00199899	0.10569	-0.331531	0.0484033	0.00433031	-0.257854	-0.101651	0.0871265	-0.0884322	-0.00807608	0.0703907	0.0590613
Dynlrb1	DYNLRB1	-0.088035	-0.022827	0.0557331	-0.835359	0.164728	0.120022	-0.484975	-0.174769	0.0417258	-0.206145	0.086106	-0.234942	-0.209365
Map1lc3a	MAP1LC3A	-0.109084	-0.243245	0.234916	-0.66138	0.072293	0.125985	-0.452203	-0.0947584	0.0781679	-0.377837	0.222698	-0.246977	-0.28193
Trp53inp2	TP53INP2	-0.011082	0.0581049	0.254449	-0.231793	0.0116428	-0.0860432	-0.280203	0.019658	0.0701318	0.0297346	-0.047052	-0.0139728	-0.0109304
Acss2	ACSS2	0.00806116	0.00350602	0.14042	-0.110042	-0.0422551	-0.0143586	-0.131151	0.0601102	0.12208	-0.125118	0.0573869	0.0284705	-0.0754307
Edem2	EDEM2	-0.172903	0.234091	0.278434	-0.394732	0.00414424	-0.0648981	-0.344393	-0.255303	0.0950375	0.0517671	-0.0185679	-0.0013163	0.823869
Procr	PROCR	-0.0366745	0.0927901	-0.0255375	0.0180557	0.0185964	-0.0358197	-0.0385832	0.078711	-0.0170473	0.145543	-0.0256259	0.0450843	0.131863
Eif6	EIF6	-0.190386	-0.12178	0.196438	-0.875841	0.266177	0.284413	-0.619593	-0.438806	0.0788644	-0.260119	0.0880062	-0.139999	-0.118233
Cpne1		-0.061115	-0.242513	0.00526782	-0.786913	0.189557	0.209974	-0.492926	-0.249178	-0.173472	-0.301269	0.259447	-0.313272	-0.258928
Nfs1	NFS1	-0.0417867	-0.0904579	0.106424	-0.404934	0.0514774	0.13999	-0.14428	-0.104205	0.0752159	-0.227653	0.0169106	-0.175167	-0.0490715
Romo1	ROMO1	0.0355346	-0.235039	0.0605578	-0.849226	0.115358	0.262353	-0.342891	-0.213196	0.0763263	-0.406766	0.0436008	-0.271395	-0.18217
Rbm39	RBM39	-0.271405	-0.399012	0.220879	-0.952209	0.208984	0.126379	-0.677641	-0.239956	-0.03461	-0.383	0.589026	-0.277991	-0.243327
Phf20	PHF20	0.0075095	-0.214771	0.0352387	-0.626024	0.0839293	0.136849	-0.52069	-0.210476	-0.0791399	-0.473166	0.220421	-0.0563469	-0.283075
Scand1	SCAND1	-0.0487855	0.050177	0.00856433	-0.882795	0.235047	0.119378	-0.660977	-0.205885	-0.00497339	-0.147774	0.062249	0.0433475	-0.309998
Epb41l1	EPB41L1	-0.146098	-0.0430085	0.303369	-0.452245	0.0445771	0.0121186	-0.408711	0.0705082	0.0903874	-0.141813	0.127195	-0.086215	-0.295794
Dlgap4	DLGAP4	-0.158445	-0.00554643	0.247594	-0.619038	0.158155	0.0293799	-0.535455	-0.0395383	-0.0547576	0.00763278	0.220167	-0.0891741	-0.101243
Myl9	MYL9	-0.0886247	0.00615923	-0.0239589	0.0184162	0.104082	-0.0995575	-0.189364	0.233823	0.00105003	0.427878	-0.0561258	0.00603717	0.120745
Tgif2	TGIF2	0.158798	-0.45875	-0.217862	-0.603416	0.0797458	0.296645	-0.281453	-0.363752	-0.0687082	-0.609706	0.0944074	-0.24749	-0.359306
Rab5if	RAB5IF	0.458195	-0.180677	-0.222441	-0.929181	0.0343641	0.185127	-0.49909	-0.408081	-0.137737	-0.553399	-0.209365	-0.125284	-0.409425
Ndrg3	NDRG3	-0.0658575	-0.129053	0.0538536	-0.274617	0.0395958	0.0365183	-0.237237	-0.0572414	-0.0178487	-0.120317	0.198939	-0.0734395	-0.061471
Rpn2	RPN2	-0.153854	0.0485121	0.0014798	-1.02039	0.299245	0.251697	-0.495306	-0.0997648	0.0290489	-0.276596	-0.029269	-0.352667	0.0125035
Src	SRC	0.317585	-0.342031	-0.231659	-0.56108	0.0542774	0.0942959	-0.656187	-0.405704	-0.152742	-0.562972	0.043727	0.0147736	-0.498015
Nnat		0.242428	-0.250188	-0.530467	-0.65267	0.157294	0.235469	-0.261335	-0.102535	-0.107244	-0.448765	0.195907	-0.433383	-0.143201
Tgm2	TGM2	0.0608938	-0.126122	-0.0987317	-0.727037	0.0154811	0.0668616	-0.716932	-0.43412	0.371613	-0.478639	0.0898035	0.102788	-0.219983
Lbp	LBP	-0.183875	-0.434678	0.263285	-0.50538	0.194449	-0.127619	-0.764935	0.352197	0.407902	0.0321656	0.560197	-0.133215	-0.574018
Adig	ADIG	-0.0375348	0.0887361	0.00408756	0.00507279	-0.0410853	-0.0427549	0.0283573	0.256773	0.132548	-0.0908196	-0.0331656	0.0236527	0.168895
Mafb	MAFB	-0.203358	1.02182	-0.0351189	-0.0983023	0.127999	-0.263814	-0.261792	0.324483	-0.0860487	0.473114	-0.206777	0.361973	0.15832
Top1	TOP1	-0.178625	-0.256874	0.0758189	-0.859046	0.250944	0.346937	-0.476703	-0.273086	0.0488747	-0.343556	0.0697259	-0.254454	-0.106482
Plcg1	PLCG1	0.311959	-0.252172	-0.112941	-0.379772	-0.00166731	-0.0088971	-0.634975	-0.135694	-0.225921	-0.31628	0.141297	-0.141066	-0.415367
Chd6	CHD6	-0.115742	-0.241134	0.111831	-0.485286	0.0936431	0.110146	-0.362485	-0.13105	0.0245346	-0.256757	0.290866	-0.244118	-0.172115
Srsf6	SRSF6	0.430355	-0.567949	-0.207367	-1.10779	0.149708	0.278169	-0.503677	-0.524671	-0.202918	-0.595973	-0.308093	-0.188249	-0.634869
Mybl2	MYBL2	0.143883	-0.532099	-0.271915	-1.12685	0.271215	0.558388	-0.409736	-0.528972	-0.196483	-0.753113	-0.154515	-0.415787	-0.49312
Ttpal	TTPAL	-0.0399097	-0.148235	0.0650245	-0.374931	0.0851833	0.140779	-0.163941	-0.0994147	-0.0413369	-0.158753	-0.120803	-0.0591147	-0.0428791
Serinc3	SERINC3	-0.386822	0.362864	0.0936903	-0.115552	0.0337388	-0.242492	-0.249617	0.301065	0.521701	0.330294	-0.156934	0.47339	0.547713
Ccn5	CCN5	-0.213796	-0.37857	-0.000368222	0.406292	-0.0369491	-0.338413	-0.193622	1.18577	-0.0046587	0.850799	-0.303881	0.933239	0.290219
Ywhab	YWHAB	-0.0179329	0.00191078	0.0179672	-0.810033	0.178106	0.184966	-0.389386	-0.172916	0.0233768	-0.249926	-0.150641	-0.0606588	-0.0899432
Kcns1	KCNS1	-0.0417665	-0.0641051	0.0755856	-0.0482888	0.00344111	0.0300037	-0.0540366	-0.046185	0.0934027	-0.0258167	0.0048008	0.0410968	-0.0618801
Slpi	SLPI	-0.412054	0.230398	2.0688	-0.266264	-0.327137	-0.546143	-0.556795	-0.310256	0.258457	0.381095	-0.23086	0.0832118	2.4453
Matn4	MATN4	-0.0508307	-0.123558	0.101547	-0.0272539	0.0111392	-0.0487149	-0.121178	0.0530474	0.0517645	0.0284655	-0.020845	0.0806993	-0.0672067
Sdc4	SDC4	0.166777	-0.980055	0.965309	-0.755138	-0.0203787	-0.143723	-1.02041	-1.02795	-0.135436	-0.780437	0.655485	0.268826	-1.29015
Dbndd2	DBNDD2	0.0200536	-0.283529	0.884035	-0.537344	-0.0978075	-0.103302	-0.320448	-0.226514	0.0254213	-0.302235	-0.116368	-0.0944638	-0.29053
Pigt	PIGT	-0.00112999	-0.194762	0.327085	-0.929049	0.158952	0.125558	-0.469888	-0.132634	-0.0332189	-0.363051	-0.157492	-0.193728	-0.24045
Wfdc2	WFDC2	-0.403628	-0.437605	2.76023	-0.843335	-0.163969	-0.419107	-0.723502	-0.465923	0.17693	-0.29893	-0.284285	-0.038076	-0.868199
Dnttip1	DNTTIP1	-0.0582754	-0.107857	0.124783	-0.462849	0.0798226	0.0968106	-0.327183	-0.150714	0.0881458	-0.201371	0.0443939	-0.149965	-0.0958148
Ube2c	UBE2C	0.113847	-0.149134	-0.156339	-0.313999	0.103533	0.181162	-0.364942	-0.192452	-0.0536595	-0.384271	-0.0177556	-0.0313185	-0.513913
Ctsa	CTSA	-0.467173	1.39996	0.225877	-0.628441	0.274506	-0.360205	-0.701218	0.0549291	-0.140478	0.451771	0.0176532	0.321916	0.175921
Pltp	PLTP	-0.28482	1.21326	-0.116658	-0.467016	0.141056	-0.332153	-0.569157	0.51796	-0.426487	0.198348	-0.110026	0.477351	0.300757
Cd40	CD40	-0.0424798	0.0471531	-0.0316551	-0.0598939	0.00759662	-0.0503033	-0.0599901	-0.12179	-0.0122454	0.0534856	-0.0518242	0.183927	0.174354
Slc35c2	SLC35C2	0.0803822	-0.115397	-0.0298767	-0.281934	0.00529047	0.0477674	-0.320044	-0.19252	0.000204944	-0.28484	-0.084963	0.188713	-0.196938
Eya2	EYA2	-0.0573082	-0.592294	0.350474	-0.834094	0.0959669	0.215502	-0.62575	-0.390743	-0.0293014	-0.741761	0.29729	-0.415391	-0.498537
Sulf2	SULF2	-0.120267	-0.0314459	0.572819	-0.710724	0.121642	-0.00315866	-0.430898	0.0901568	0.100031	-0.183876	-0.183865	0.130069	-0.507423
Prex1	PREX1	-0.0957818	0.457288	-0.166941	-0.19414	0.025967	-0.134357	-0.312012	-0.174963	-0.115373	0.130887	-0.157784	0.5021	0.365742
Cse1l	CSE1L	-0.0358918	-0.373434	-0.0905879	-0.896181	0.19075	0.467542	-0.115484	-0.314995	0.0341566	-0.538807	-0.102987	-0.294562	-0.166507
Ddx27	DDX27	0.00403153	-0.347446	-0.0721367	-1.09378	0.230803	0.430002	-0.355735	-0.456692	-0.0164788	-0.58093	-0.0630451	-0.387992	-0.382432
Znfx1	ZNFX1	-0.15123	0.263214	0.199683	-0.389125	0.0776612	-0.152628	-0.336266	-0.0869097	0.0497028	-0.0318437	-0.181223	0.24826	0.0137895
Ptgis	PTGIS	-0.0383639	0.0307279	-0.0562551	0.0581542	0.0707255	-0.0533191	-0.111532	0.425012	-0.105231	0.481453	-0.0412345	0.0815812	0.12957
B4galt5	B4GALT5	-0.220194	0.718515	-0.0754783	-0.101271	0.124326	-0.217141	-0.346358	0.123148	-0.219523	0.584279	-0.133485	0.446175	0.532446
Rnf114	RNF114	-0.0407906	-0.0790663	0.153969	-0.587991	0.0653018	-0.0241561	-0.623344	-0.513888	0.101379	-0.392603	0.128603	0.326386	-0.16844
Snai1	SNAI1	-0.0563525	0.0568113	-0.118308	-0.0171502	0.122268	-0.0691167	-0.227276	0.240645	-0.0287211	0.478691	-0.0674106	0.158515	0.030823
Ube2v1	UBE2V1	0.0200376	-0.0721735	-0.00238861	-0.65982	0.131829	0.196189	-0.446483	-0.244944	-0.0534364	-0.40132	0.0102819	-0.178466	-0.258176
Cebpb	CEBPB	0.0314457	-0.0373096	0.391975	-0.960466	0.138894	-0.0221923	-0.932443	-0.561625	0.192507	-0.4037	0.26751	0.0253853	-0.500899
Ptpn1	PTPN1	-0.0040969	0.358806	0.0214282	-0.705522	0.0756754	-0.00957706	-0.336795	-0.194793	-0.0584595	-0.0173337	-0.22799	0.0833037	0.0753859
Pard6b	PARD6B	-0.0399249	-0.180475	0.30022	-0.315024	-0.00655717	0.0582502	-0.167562	-0.134427	0.0550852	-0.231136	0.107889	-0.153679	-0.182306
Adnp	ADNP	-0.131024	-0.242709	0.107556	-0.576333	0.128309	0.222087	-0.269719	-0.196644	0.0936431	-0.272281	0.124138	-0.206148	-0.136566
Atp9a	ATP9A	-0.187685	-0.4639	0.506971	-0.708577	0.119011	0.125193	-0.389991	-0.182644	0.0613902	-0.322937	0.112227	-0.302725	-0.195431
Bcas1	BCAS1	-0.0162195	-0.094699	-0.0917451	-0.237745	0.102029	0.173052	-0.120111	-0.0874698	0.0947126	-0.149291	0.056803	-0.12526	-0.204252
Pfdn4	PFDN4	0.141856	-0.322294	-0.199179	-0.819349	0.194596	0.375488	-0.620379	-0.40555	-0.0823703	-0.602161	-0.0642951	-0.170266	-0.644455
Fam210b	FAM210B	-0.0537131	-0.270931	0.0622403	-0.366794	0.0618887	0.127659	-0.245619	-0.123021	0.222871	-0.276423	0.122701	-0.161808	-0.155172
Rtf2	RTF2	0.108125	0.0100947	0.166171	-0.539083	-0.0505081	-0.0623931	-0.793254	-0.538445	-0.208568	-0.415527	0.144804	0.307411	-0.198439
Tfap2c	TFAP2C	0.600553	-0.905194	-0.501377	-1.01637	0.0651345	0.297811	-0.753738	-0.741666	-0.162353	-1.19062	0.466366	-0.537497	-1.05311
Bmp7	BMP7	0.0720477	-0.560453	-0.187782	-0.905391	0.250214	0.371449	-0.427875	-0.416384	-0.217754	-0.591551	0.347488	-0.482807	-0.428961
Zbp1	ZBP1	-0.286611	0.0701383	0.54028	-0.51013	0.0686793	-0.364887	-0.348258	-0.370429	0.15346	-0.0276087	-0.385683	0.577585	0.312681
Pmepa1	PMEPA1	-0.0373704	-0.378069	0.617889	-0.614842	0.239629	-0.374542	-1.00769	-0.13151	-0.122352	0.581251	-0.435228	0.399819	-0.281023
Rab22a	RAB22A	-0.0860311	-0.0964669	0.148332	-0.551178	0.0741529	0.0827272	-0.382319	-0.17629	-0.0689796	-0.167772	0.135013	-0.152547	-0.114634
Vapb	VAPB	-0.180981	0.117443	0.214413	-0.781667	0.146872	0.139831	-0.459661	-0.0712009	0.0585976	-0.149924	0.0908765	-0.194646	-0.0871666
Npepl1	NPEPL1	-0.0690868	-0.00523096	0.0607835	-0.478259	0.1297	0.115691	-0.389134	-0.044223	0.0278994	-0.179077	-0.0998571	0.0490076	-0.208551
Gnas	GNAS	0.290408	-0.369687	0.0341434	-1.08365	-0.0447365	0.0439313	-0.779304	-0.226768	-0.196332	-0.474867	0.264509	-0.218942	-0.274437
Ctsz	CTSZ	-0.154094	1.24675	-0.00597339	-0.52456	0.130254	-0.286821	-0.548444	-0.405158	-0.423852	-0.0844697	-0.221673	0.655387	0.344929
Atp5e	ATP5F1E	-0.0372253	-0.26155	0.0770137	-1.12907	0.274642	0.383947	-0.313747	-0.513951	0.0320542	-0.481881	-0.104527	-0.102632	-0.13356
Lsm14b	LSM14B	0.0104495	-0.339751	-0.0259864	-0.977898	0.18927	0.330501	-0.553035	-0.374287	0.020405	-0.550355	0.0909461	-0.246197	-0.338068
Psma7	PSMA7	0.202404	-0.420476	0.0531471	-1.48497	0.152239	0.361303	-0.552937	-0.716247	0.0330283	-0.763307	-0.0290041	-0.466025	-0.367073
Osbpl2	OSBPL2	-0.116091	-0.0881939	0.252079	-0.269022	-0.0036431	0.0189067	-0.299389	-0.000342809	0.184097	-0.128787	0.080699	0.0543683	-0.060633
Lama5	LAMA5	-0.118447	-0.498628	0.526729	-0.526197	0.0108418	0.00826862	-0.676517	-0.19629	0.171743	-0.315711	0.500498	-0.162807	-0.307387
Ogfr	OGFR	0.0592611	-0.176844	0.136358	-0.494949	0.086258	0.0728177	-0.664414	-0.349126	0.0286402	-0.37519	-0.104595	0.212298	-0.428203
Col9a3		0.416512	-1.25425	0.177945	-1.49529	0.264125	0.308997	-0.960816	-1.22436	-0.0783578	-1.20671	0.307432	-0.460962	-1.45122
Tcfl5	TCFL5	0.0480165	-0.0631716	0.0455502	-0.18716	0.00646724	0.0923589	-0.0666685	-0.110067	0.00431552	-0.124884	-0.0325869	-0.0926492	-0.11329
Dido1	DIDO1	0.0461697	-0.368685	0.0536555	-0.596667	0.109634	0.203649	-0.420298	-0.266248	-0.00783154	-0.411742	-0.129357	0.123584	-0.415548
Ythdf1	YTHDF1	0.0375611	-0.294265	-0.0312149	-0.965499	0.175962	0.318671	-0.449947	-0.385704	0.0689888	-0.535477	0.00313175	-0.191706	-0.381627
Ppdpf	PPDPF	0.0691112	-0.270993	0.128596	-0.6755	0.101305	0.214463	-0.614677	-0.321163	0.0499307	-0.490788	0.0349114	-0.192292	-0.357281
Helz2	HELZ2	-0.20905	-0.0859072	0.31187	-0.30179	0.00250411	-0.0660692	-0.245024	-0.183511	0.143353	-0.0439737	-0.0166488	0.205964	0.263333
Rtel1	RTEL1	0.212573	-0.303863	-0.202686	-0.613815	0.0353123	0.280684	-0.144568	-0.27212	0.0238369	-0.520952	-0.111133	-0.209537	-0.358878
Arfrp1	ARFRP1	0.0518411	-0.301434	0.00422745	-0.617073	0.0660303	0.134552	-0.434156	-0.365415	-0.0050837	-0.445885	0.0228198	0.0720588	-0.364393
Zgpat	ZGPAT	0.0419215	-0.159812	0.067107	-0.375949	0.036665	0.0379321	-0.375985	-0.147415	-0.0290429	-0.213818	-0.00935156	0.0107013	-0.172837
Tpd52l2	TPD52L2	-0.235608	-0.101527	0.216024	-0.554299	0.133382	0.14544	-0.37846	-0.103913	0.141956	-0.1274	0.294865	-0.166485	-0.1124
Uckl1	UCKL1	0.00803379	0.0151048	0.16046	-0.299404	-0.0139061	-0.0696947	-0.351474	-0.0879041	0.0201357	-0.0467776	0.141897	0.0151221	-0.094088
Sox18	SOX18	-0.00634976	-0.021154	-0.128335	0.045609	0.0445705	-0.0416259	-0.150552	0.168465	-0.0535763	0.232505	-0.0833661	0.163215	0.0550312
Pcmtd2	PCMTD2	-0.231609	-0.16218	0.313959	-0.31116	0.0510677	-0.0101834	-0.432956	-0.115711	0.190172	-0.104333	0.478321	-0.116782	-0.0877394
Polr3k	POLR3K	-0.106679	-0.25014	0.0942994	-0.71911	0.147765	0.308544	-0.307337	-0.265326	0.155787	-0.410388	0.142296	-0.215093	-0.196211
Hey1	HEY1	-0.0342306	-0.0458638	-0.0510006	-0.0271006	-0.00702285	-0.0515372	-0.141277	0.0590198	0.266727	-0.0578907	0.153171	0.00912897	-0.143504
Tpd52	TPD52	0.0763309	0.0181187	0.317083	-0.631928	-0.0415802	-0.0339426	-0.808059	-0.464138	-0.00128109	-0.391368	0.308766	-0.176896	-0.231551
Fabp5	FABP5	-0.0998082	1.65585	-0.23228	-1.0247	0.272166	0.0975576	-0.756395	-0.499772	0.0227994	-0.280466	0.623931	-0.296033	-0.344645
Fabp4	FABP4	-0.214506	0.846717	-0.386029	0.0681975	0.0216975	-0.30208	-0.131389	1.72328	0.0914582	0.237922	-0.2151	0.429619	0.877603
Impa1	IMPA1	0.24604	-0.276655	-0.0915345	-0.804815	0.0760887	0.246833	-0.419673	-0.392479	-0.0126248	-0.517896	-0.222866	-0.0931465	-0.275543
Chmp4c	CHMP4C	-0.11512	-0.275995	0.568183	-0.38606	-0.041962	0.0236162	-0.260749	-0.253184	0.205192	-0.278572	0.116696	-0.175775	-0.352035
Car2	CA2	0.00682614	-0.480795	1.27324	-0.796107	-0.15867	-0.0478608	-0.370083	-0.42319	0.286006	-0.636	-0.188009	-0.0493312	-0.518514
Pde7a	PDE7A	-0.0505957	-0.205565	0.058857	-0.280014	0.0369676	0.0467005	-0.349629	-0.190512	-0.020995	-0.211377	0.0889583	0.0294343	0.00056136
Cp	CP	-0.340922	0.0236152	0.797458	-0.217861	-0.088967	-0.263833	-0.143121	0.044696	0.756643	-0.0243437	-0.14932	0.136922	0.123781
Nceh1	NCEH1	-0.141434	0.81193	-0.00045504	-0.184841	0.0587906	-0.101541	-0.127272	0.0325231	-0.0727988	0.130486	-0.0841999	0.0470061	0.203718
Fndc3b	FNDC3B	-0.1818	-0.0455155	0.118708	-0.536628	0.196728	-0.0527028	-0.592204	0.210677	-0.0328788	0.279581	0.141068	-0.0831924	-0.0740527
Tnik	TNIK	0.0392977	-0.297553	-0.153166	-0.38207	0.103371	0.144503	-0.38784	-0.231744	0.0283737	-0.389217	0.241684	-0.16435	-0.317827
Sec62	SEC62	-0.129334	-0.0496571	0.136288	-0.48527	0.10163	0.0298426	-0.440939	-0.0273561	0.0875933	-0.0240685	0.0457456	-0.0356199	-0.0108808
Skil	SKIL	-0.0471568	-0.166855	0.18626	-0.466642	0.122807	-0.13638	-0.784385	-0.491667	-0.100926	-0.0230184	0.0952568	0.198478	0.0574323
Actl6a	ACTL6A	-0.0403248	-0.302587	-0.128358	-0.703163	0.172413	0.405947	-0.216672	-0.293502	0.111265	-0.481018	-0.0562907	-0.310753	-0.229351
Ndufb5	NDUFB5	0.0306361	-0.202168	0.0516346	-0.99564	0.0489996	0.222902	-0.468656	-0.314182	0.264304	-0.540501	0.108812	-0.280388	-0.143348
Fxr1	FXR1	-0.146956	-0.282053	-0.0345868	-0.727553	0.129597	0.266916	-0.490836	-0.346941	0.199342	-0.469153	0.257011	-0.106377	-0.184452
Anxa5	ANXA5	-0.26276	0.641324	-0.101276	-0.272456	0.215092	-0.153333	-0.699915	0.226878	-0.10131	0.357804	0.0370811	0.436801	0.163883
Exosc9	EXOSC9	-0.0508585	-0.0112719	-0.00864388	-0.220854	0.0758661	0.111623	-0.127349	-0.0307942	0.0577257	-0.0785723	-0.0900243	-0.0366188	-0.0182474
Ccna2	CCNA2	0.115846	-0.647765	-0.309518	-0.959629	0.162353	0.568079	-0.359854	-0.631717	0.068314	-0.903724	-0.101624	-0.127392	-0.750278
Fgf2	FGF2	-0.052634	0.0139461	-0.0136451	0.0208089	0.0472794	-0.0684395	-0.120269	0.248249	-0.044302	0.277011	-0.0555769	0.114865	0.105584
Larp1b	LARP1B	0.0668083	-0.16434	0.0871	-0.269689	-0.0239299	0.0293516	-0.280583	-0.171501	0.0985305	-0.207323	-0.0450779	-0.041514	0.00840243
Pcdh18	PCDH18	-0.0163648	-0.314416	-0.179815	-0.514358	0.0896699	0.278692	-0.239888	-0.209804	0.103918	-0.409316	0.250725	-0.347983	-0.295418
Slc7a11	SLC7A11	-0.0186166	0.146518	-0.00456343	-0.0259716	-0.00194	-0.0205292	-0.0386355	-0.0602903	-0.0174186	-0.00207284	0.0154692	0.0339063	0.0654934
Naa15	NAA15	0.0781126	-0.263235	-0.122775	-0.499388	0.0778304	0.271366	-0.469404	-0.310683	0.0460208	-0.490869	-0.133352	0.140547	-0.326158
Foxo1	FOXO1	-0.117644	-0.139705	0.162076	-0.29997	0.048621	-0.166631	-0.614505	0.0406146	0.228834	-0.110683	0.50008	0.0259356	-0.062732
Lhfp	LHFPL6	-0.168397	-0.0347647	0.000505603	-0.110577	0.185258	-0.166547	-0.402872	0.33105	-0.126467	0.589164	-0.163785	0.248943	0.203685
Frem2	FREM2	0.00551084	-0.298234	-0.119855	-0.376825	0.0691806	0.207591	-0.185826	-0.15851	0.00846449	-0.362036	0.297885	-0.240741	-0.203047
Postn	POSTN	-0.557036	0.766063	-0.347387	0.0852888	1.04811	-0.80437	-0.915934	1.36408	-0.868359	2.28923	-0.909573	1.08963	-0.29351
Supt20	SUPT20H	-0.0859546	-0.112724	0.0343379	-0.194089	0.00955363	0.00589191	-0.444993	-0.175174	0.105287	-0.181551	0.0990697	0.418674	-0.0409089
Exosc8	EXOSC8	-0.00813865	-0.160321	-0.123873	-0.481033	0.09284	0.23248	-0.259078	-0.263206	0.109193	-0.339724	-0.0823598	0.0763887	-0.113592
Dclk1	DCLK1	-0.147641	0.00768298	0.286188	-0.071514	0.0376473	-0.102058	-0.220205	0.0673372	0.067471	0.156153	-0.00280468	0.121488	0.00925536
Tm4sf1	TM4SF1	-0.0677093	-0.589002	0.672443	-0.616088	0.0441877	0.122816	-0.635976	-0.358929	0.254799	-0.132154	-0.256829	-0.136516	-0.167655
Wwtr1	WWTR1	-0.199584	-0.259239	0.330844	-0.334276	0.102399	-0.0990982	-0.588364	0.138564	0.24562	0.142824	0.0627582	0.08624	-0.226861
Pfn2	PFN2	0.09666	-0.656745	0.377442	-0.626548	0.105754	0.0906857	-0.686955	-0.410227	-0.187105	-0.571654	-0.0212711	-0.0203475	-0.619214
Serp1	SERP1	-0.269243	0.37108	0.0971431	-0.601771	0.208086	0.0671412	-0.354773	-0.0870496	0.230472	0.32082	-0.157339	-0.0889054	0.774764
Selenot	SELENOT	-0.0639432	0.0730226	0.0271222	-0.676528	0.0870905	0.116111	-0.299921	-0.219663	0.186018	-0.143879	-0.14905	-0.0665066	0.174714
P2ry13	P2RY13	-0.0488651	0.102319	-0.0368711	-0.0725737	0.0509543	-0.0328301	-0.0653806	0.00488029	-0.023701	0.0504372	-0.0491932	0.0540076	0.0244276
Mbnl1	MBNL1	-0.400741	0.371418	-0.0589498	-0.44648	0.225325	0.00343837	-0.483878	0.169096	-0.049876	0.190245	-0.141661	0.223071	0.449213
Rap2b	RAP2B	0.055644	0.416658	-0.146897	-0.205718	0.00105764	-0.0644139	-0.360995	-0.00517625	-0.205146	0.00425198	-0.1381	0.3209	-0.106645
Gmps	GMPS	0.125946	-0.249541	-0.102073	-0.617239	0.0123485	0.2029	-0.359972	-0.231556	0.120894	-0.382325	-0.0782346	-0.115643	-0.150289
Ssr3	SSR3	-0.229987	0.189713	-0.015472	-0.518727	0.244426	0.105948	-0.56302	0.0596808	0.184278	0.266037	0.0260643	-0.00186048	0.133926
Ccnl1	CCNL1	-0.104611	0.21441	0.0442254	-0.124056	0.0771605	-0.145961	-0.660066	0.0167418	-0.00140344	0.128546	0.0512334	0.334758	-0.202721
Smc4	SMC4	-0.126776	-0.274786	-0.0840652	-0.504019	0.104714	0.269142	-0.233196	-0.265415	0.161125	-0.365465	0.0606844	-0.0221074	-0.04101
Serpini1	SERPINI1	-0.0137873	-0.111856	-0.0573571	-0.203334	0.0550989	0.0993547	-0.0747435	-0.0645716	-0.0391542	-0.129829	0.089967	-0.110711	-0.0554524
Golim4	GOLIM4	0.185207	-0.453561	0.225642	-0.737115	0.0770447	0.0192722	-0.734369	-0.429664	-0.123592	-0.431235	0.242253	-0.320238	-0.581277
Fnip2	FNIP2	-0.0641736	0.56462	0.05734	-0.207514	0.0366874	-0.0674396	-0.250923	-0.00330282	-0.0530047	-0.0116723	-0.0426994	0.0248597	0.048338
Gask1b	GASK1B	-0.149698	0.164661	-0.111224	-0.0161584	0.19203	-0.158122	-0.303126	0.365987	-0.157819	0.616832	-0.255199	0.394922	0.0925899
Pdgfc	PDGFC	-0.134628	-0.26116	0.014844	-0.66821	0.101479	0.168408	-0.445527	-0.0820326	-0.0161296	-0.358276	0.435478	-0.315281	-0.280405
Ctso	CTSO	-0.11927	0.249055	-0.00327841	-0.0905898	0.0324874	-0.107842	-0.158795	0.202173	-0.0397342	0.191075	-0.116695	0.244502	0.333196
Sfrp2	SFRP2	-0.112828	-0.0761941	-0.0688816	0.0997699	0.0540603	-0.230704	-0.408403	1.10272	-0.0946617	0.65536	0.244982	0.297976	-0.106769
Fhdc1	FHDC1	-0.0476174	-0.128166	0.0930698	-0.159311	0.00873249	0.0485754	-0.135512	-0.0846392	0.168679	-0.132726	0.133957	-0.0913532	-0.161108
Lrba	LRBA	-0.0949662	-0.16185	0.160468	-0.26327	0.0213258	0.0670319	-0.170809	-0.0730434	0.152932	-0.171294	0.000712651	-0.0218116	-0.0418436
Prcc	PRCC	-0.00418378	-0.114143	-0.00084244	-0.470553	0.0862671	0.0947634	-0.491308	-0.164524	0.0968175	-0.291228	0.0841703	-0.091311	-0.140724
Hdgf	HDGF	0.265355	-0.456441	-0.0325072	-0.981131	0.0873894	0.315041	-0.756371	-0.582772	0.104981	-0.715278	-0.243204	0.0287701	-0.457249
Crabp2	CRABP2	-0.0336226	0.0131476	0.0539481	-0.0314781	-0.0176229	-0.0595003	0.0217601	0.0317793	0.352867	-0.021348	-0.0810962	-0.00925908	-0.0461722
Nes	NES	0.0729273	-0.0342902	-0.154797	-0.0562095	0.108098	-0.025998	-0.2108	-0.0150034	-0.070226	0.245827	-0.106438	-0.00670069	-0.00537675
Iqgap3	IQGAP3	0.0610456	-0.0681031	0.0158083	-0.267783	-0.0162425	0.0812753	-0.0713712	-0.125714	0.115996	-0.24459	0.0019373	-0.109361	-0.175873
Cct3	CCT3	0.292208	-0.441319	-0.226417	-0.981097	0.0897723	0.388981	-0.504752	-0.621652	0.161293	-0.723787	-0.342967	-0.0460202	-0.385442
Glmp	GLMP	-0.258631	0.672762	0.228079	-0.392659	0.139844	-0.127896	-0.504336	0.0344416	0.11967	0.200266	0.0686314	0.165299	0.126578
Smg5	SMG5	0.0367412	-0.108085	0.0165112	-0.451876	0.0507557	0.114985	-0.281939	-0.175301	0.0509675	-0.202757	-0.122066	-0.0198583	-0.112539
Pmf1	PMF1	0.0267133	-0.0906785	-0.108357	-0.430692	0.051487	0.215698	-0.102506	-0.159975	0.166239	-0.31167	-0.0754699	-0.150351	-0.170264
Slc25a44	SLC25A44	-0.0509714	0.0375228	0.00350488	-0.174563	0.0319047	0.0286466	-0.0939968	-0.00693181	0.0592281	-0.0597979	-0.0448262	0.0188512	0.0134466
Sema4a	SEMA4A	-0.0240724	0.0352157	-0.103377	-0.216568	0.00973486	-0.0119962	-0.198569	-0.0265787	-0.0233906	-0.0845519	-0.0990006	0.252352	0.0875122
Lmna	LMNA	0.0630351	-0.0315224	0.283941	-0.497478	0.0645614	-0.172341	-0.900848	-0.0122111	-0.0944345	0.201201	0.174038	0.174654	-0.249935
Rab25	RAB25	-0.0868042	-0.141647	0.389011	-0.215142	-0.0168712	0.0245528	-0.229473	-0.132971	0.320651	-0.233511	0.0859008	-0.0796917	-0.263161
Lamtor2	LAMTOR2	-0.0506631	0.00111486	0.0510602	-0.273895	0.0273409	0.0394321	-0.141665	-0.0846803	0.0533832	-0.101412	-0.0283756	0.0767869	0.0607308
Ssr2	SSR2	-0.227764	-0.180507	0.100474	-0.817095	0.210718	0.254824	-0.319759	-0.14924	0.38081	-0.216879	-0.007824	-0.214304	0.00363421
Arhgef2	ARHGEF2	-0.230263	0.0374261	0.0272398	-0.36679	0.126407	0.0360085	-0.639914	-0.288693	0.0796386	-0.170877	0.100781	0.480848	-0.109802
Msto1	MSTO1	0.0144028	-0.141829	-0.0473611	-0.388127	0.0666457	0.203117	-0.242609	-0.175556	0.144819	-0.276924	-0.0991815	-0.0438011	-0.192334
Dap3	DAP3	0.0407523	-0.28646	-0.103712	-0.763055	0.0965955	0.247147	-0.496474	-0.400517	0.15129	-0.506547	0.169435	-0.0548705	-0.217065
Rusc1	RUSC1	-0.0362495	0.0251814	0.0617052	-0.0912991	0.0227995	-0.0110546	-0.0814548	-0.0236402	0.00750346	0.026569	-0.0144167	0.00613495	0.0480203
Thbs3	THBS3	-0.0621087	0.0024285	0.0104778	0.0554597	0.00772582	-0.0764654	-0.0710191	0.504259	-0.0716813	0.269822	-0.0632528	0.152921	0.0659308
Krtcap2	KRTCAP2	-0.166055	0.118595	-0.00704848	-0.731495	0.185588	0.121576	-0.546308	-0.0776928	0.302702	0.0884574	0.0173716	-0.240881	0.607278
Efna1	EFNA1	-0.125549	-0.063064	0.230728	0.0146923	-0.0371363	-0.124556	-0.236514	-0.0230811	0.274846	0.142484	0.274971	-0.0273194	0.0168495
Adam15	ADAM15	-0.212529	0.34477	0.239667	-0.241569	0.0974741	-0.175133	-0.370219	0.395352	-0.0454925	0.465406	-0.110163	0.281329	0.0515916
Pygo2	PYGO2	0.295583	-0.174466	-0.19627	-0.327028	-0.0529711	0.0439706	-0.315535	-0.144458	-0.0610311	-0.31794	-0.0286985	-0.0979727	-0.277426
Adar	ADAR	-0.0977955	0.0624143	0.138011	-0.429544	0.0296156	-0.147405	-0.314705	-0.102751	0.231651	-0.175669	-0.226738	0.28858	0.154728
She	SHE	-0.0255072	0.00250804	-0.0352596	0.0176294	0.0126569	-0.0208607	-0.0324521	0.111613	-0.00328967	0.0966063	-0.0342854	0.0607265	0.097333
Ubap2l	UBAP2L	-0.109223	0.0429918	0.0773271	-0.697491	0.123553	0.116421	-0.635665	-0.156573	0.185041	-0.187739	0.116834	-0.0641923	-0.166056
Ilf2	ILF2	0.0866392	-0.22042	-0.138777	-0.622516	0.0848655	0.237475	-0.213917	-0.20667	0.0853308	-0.408299	-0.0157699	-0.235377	-0.237594
Chtop	CHTOP	0.0927926	-0.06855	-0.00784751	-0.35531	0.0383269	0.0315942	-0.419325	-0.137105	-0.0199146	-0.174443	-0.048522	0.0230598	-0.184927
S100a1	S100A1	-0.283996	0.725694	0.585873	-0.174756	-0.0782174	-0.307479	-0.331594	0.199405	0.545915	0.0161996	-0.0370058	0.242866	0.156755
S100a13	S100A13	-0.159928	0.281163	0.0463903	-0.107239	0.0767086	-0.152082	-0.307599	0.280463	0.0147821	0.382605	-0.0277112	0.261611	0.162942
S100a14	S100A14	-0.151832	-0.413868	1.2456	-0.718858	0.0343426	-0.0777385	-0.851547	-0.495373	-0.12724	-0.417645	0.40817	-0.156531	-0.561145
S100a16	S100A16	-0.235855	-0.234164	0.492549	-0.394276	0.119036	-0.0762093	-0.571712	0.338571	0.0104082	0.193706	0.0840514	0.067758	-0.219719
S100a4	S100A4	-0.147872	0.246936	0.101417	-0.229368	0.048717	-0.133525	-0.229574	0.0748891	-0.149813	0.268223	-0.0585923	0.295087	0.169568
S100a6	S100A6	-0.259801	-0.0382414	1.48606	-0.350897	0.0860798	-0.571983	-0.787294	0.277314	-0.421434	0.666825	0.254723	0.280394	-0.387672
S100a10	S100A10	0.00462138	0.0187146	0.153397	-0.425441	0.0754784	-0.0152168	-0.861998	0.0382929	-0.215921	-0.0433752	0.05874	0.171905	-0.314771
Psmb4	PSMB4	-0.0121089	-0.148974	-0.0262247	-1.07258	0.137213	0.302667	-0.407763	-0.355836	0.328114	-0.435599	-0.138059	-0.147797	0.0481028
Selenbp1		-0.0372933	0.0231889	-0.00180755	0.00753222	-0.00523596	-0.039892	-0.0584976	0.0741851	0.0286201	0.028236	0.124233	0.00812982	0.0123381
Psmd4	PSMD4	-0.0256553	-0.0722593	0.0798024	-0.870814	0.115397	0.195491	-0.605954	-0.327032	0.226256	-0.408029	-0.0401475	-0.121046	-0.135583
Tnfaip8l2	TNFAIP8L2	-0.104278	0.512943	-0.0711108	-0.111323	0.0789661	-0.100686	-0.0677639	0.0663273	-0.0528003	0.251321	-0.109845	0.117055	0.111736
Cdc42se1	CDC42SE1	-0.0140572	0.0229637	0.153186	-0.434246	-0.00217206	-0.0490615	-0.417122	-0.165621	0.280117	-0.0525593	-0.159082	0.0895169	0.0869969
Bnipl	BNIPL	-0.0398263	-0.090754	0.246712	-0.0831076	-0.0363097	-0.0385143	-0.112557	-0.102778	0.226249	-0.120432	0.0079996	0.00426231	-0.101951
Ctsk	CTSK	-0.276329	0.567445	-0.193354	0.0946055	0.167058	-0.437481	-0.312894	1.42434	-0.312991	0.968389	-0.442341	0.779204	0.353819
Ctss	CTSS	-0.700668	2.78603	-0.170702	-0.221673	0.475381	-0.953231	-0.395555	-0.206136	-0.395442	0.74349	-0.993487	1.3672	0.883678
Ensa	ENSA	0.00880095	0.0304715	-0.0240073	-0.148729	0.0138359	0.0180582	-0.140067	-0.083096	-0.0258789	-0.0808009	-0.0552062	0.0528404	0.0148713
Mcl1	MCL1	-0.461369	0.845798	0.129577	-0.320285	0.160704	-0.110987	-0.250059	0.0986713	0.219018	0.357335	-0.190641	0.349286	0.743183
Ecm1	ECM1	-0.359709	0.834389	0.605239	0.0929267	0.143923	-0.458426	-0.494582	0.684558	-0.266591	1.1646	-0.291064	0.386606	0.12284
Anp32e	ANP32E	0.351465	-0.364144	-0.317201	-0.731143	0.0563083	0.318939	-0.438491	-0.629244	0.0303038	-0.603612	-0.246987	0.0890703	-0.162486
Plekho1	PLEKHO1	-0.238715	1.10677	-0.136692	-0.0670144	0.148859	-0.236879	-0.330836	0.113853	-0.059435	0.608297	-0.285615	0.557372	0.247132
Bola1	BOLA1	0.261097	-0.23261	-0.146231	-0.587556	0.00959916	0.1894	-0.283183	-0.242056	0.0301086	-0.420054	-0.0946761	-0.255164	-0.201626
Hist2h2ac		0.320277	-0.299401	-0.375743	-0.850519	0.066842	0.378666	-0.249043	-0.367919	0.0359239	-0.635329	-0.44048	-0.232434	-0.266558
Hist2h3c2		-0.0418736	0.0688266	-0.028617	-0.0599115	0.0048067	0.103276	0.00987538	0.0210461	0.150011	-0.0418954	0.0126667	0.0132976	-0.0446148
Hist2h2bb		0.617894	-0.764589	-0.715709	-1.48549	0.109972	0.688266	-0.186003	-1.00632	0.0242329	-1.13348	-0.755733	-0.067511	-0.536894
Fcgr1	FCGR1A	-0.145438	0.706875	-0.00385247	-0.139212	0.103718	-0.202452	-0.251377	-0.139065	-0.134549	0.355404	-0.21754	0.355306	0.151984
Txnip	TXNIP	-0.431091	0.176744	0.2931	-0.318614	0.0758641	-0.154403	-0.384032	0.604785	0.510575	0.228995	-0.2935	0.321916	0.277946
Polr3c	POLR3C	-0.0519135	-0.00466055	0.0611524	-0.270859	0.0308231	0.0274007	-0.206529	-0.123344	0.062263	-0.0984907	0.0365365	0.028452	0.00167954
Gja5	GJA5	-0.0333235	0.00485561	-0.00588934	0.0155826	0.0207468	-0.0280534	-0.0316065	0.0773299	-0.00456852	0.129036	-0.0417648	0.0505681	-0.00443693
Phgdh	PHGDH	-0.0570026	-0.0380641	-0.00612647	-0.209684	0.0662903	0.115009	-0.107542	-0.0751352	0.0623969	-0.0827742	0.00787558	-0.0673852	0.00449427
Wdr3	WDR3	0.0383864	-0.0152557	-0.0462537	-0.197783	0.00306752	0.0658328	-0.0959905	-0.0736858	0.0647864	-0.101836	-0.0392151	-0.0436202	0.00479431
Tent5c	TENT5C	-0.141569	0.334819	0.0901907	-0.0396711	0.0157155	-0.101811	-0.114942	-0.201117	-0.0438932	0.254993	-0.111935	0.0592851	1.15756
Vtcn1	VTCN1	-0.110026	-0.112345	0.541933	-0.0836297	-0.0672929	-0.103163	-0.091434	-0.0757035	0.206743	-0.0251041	-0.0484503	0.0272621	-0.0633461
Ptgfrn	PTGFRN	-0.183407	-0.0390513	-0.0295727	-0.347392	0.195985	-0.00915824	-0.441425	0.350753	-0.0777455	0.302401	-0.167048	0.390633	-0.00760105
Cd2	CD2	-0.0691463	0.0881215	-0.0623904	-0.0118281	-0.0084525	-0.0743705	-0.100757	-0.0560699	-0.0424175	0.10706	-0.0503534	0.261862	0.385036
Igsf3	IGSF3	0.0562128	-0.229158	0.0168311	-0.325445	0.0301528	-0.0192205	-0.404939	-0.13942	0.111534	-0.204079	0.260158	-0.0630162	-0.34957
Atp1a1	ATP1A1	-0.232845	-0.346076	0.781557	-1.09331	0.223597	0.0839935	-1.05362	-0.648217	0.245278	-0.528699	0.649924	-0.172938	-0.617011
Tspan2	TSPAN2	0.0070417	-0.437936	0.110142	-0.458366	0.0888984	0.179095	-0.305374	-0.362729	-0.0286558	-0.376627	-0.0144601	-0.162244	-0.163585
Csde1	CSDE1	-0.26576	-0.051824	0.0682073	-0.981546	0.182994	0.256989	-0.468665	-0.220173	0.233607	-0.35664	0.112181	-0.134806	0.099462
Bcas2	BCAS2	0.20095	-0.28217	-0.0626609	-0.731678	0.0629327	0.288211	-0.50723	-0.427178	0.194366	-0.63409	-0.0582132	-0.0333533	-0.274837
Trim33	TRIM33	-0.0711074	-0.156811	0.0813054	-0.341359	0.0319656	0.138801	-0.337482	-0.122993	0.273778	-0.277797	0.190534	-0.108572	-0.165271
Hipk1	HIPK1	-0.203801	-0.0849057	0.148126	-0.530968	0.118933	0.110218	-0.519684	-0.21667	0.101542	-0.137035	0.139651	-0.02324	0.176724
Ptpn22	PTPN22	-0.0955957	0.181433	-0.0564467	-0.0799285	0.00917244	-0.0808974	-0.10712	-0.0326311	-0.0356813	0.0657198	-0.0422796	0.190219	0.516949
Atp5f1		0.0745269	0.0387429	-0.0354943	-0.225854	0.0108064	0.00481285	-0.264617	-0.0911916	0.0220146	-0.156941	-0.0531419	0.00423497	-0.183667
Cd53	CD53	-0.296825	1.17469	-0.105536	-0.288018	0.188332	-0.218465	-0.225242	0.0556282	-0.184511	0.453712	-0.145017	0.218933	0.402763
Ahcyl1	AHCYL1	0.0970677	-0.144071	-0.0453117	-0.852223	0.0616487	0.0575127	-0.592526	-0.166901	0.0911812	-0.404024	0.12504	-0.115492	-0.144181
Gstm5	GSTM3	-0.00788891	-0.362277	-0.120174	-0.550757	0.164276	0.24634	-0.377114	-0.182609	-0.0244354	-0.375803	0.184418	-0.326961	-0.190991
Gstm2		-0.0992472	0.074683	-0.00169912	0.0499643	0.0325129	-0.0631483	-0.100595	0.307118	0.0293814	0.300375	-0.0375886	0.161505	0.138833
Gstm1		-0.0913372	0.292794	0.00606845	-0.0369026	-0.0076694	-0.0852944	-0.119791	0.301426	0.0389345	0.0497293	0.0333087	0.0558745	0.186777
Psma5	PSMA5	0.114023	-0.212004	-0.101343	-0.464907	0.0195312	0.151777	-0.417938	-0.351609	0.00604522	-0.479099	-0.0789043	0.159533	-0.15998
Celsr2	CELSR2	0.0235833	-0.215536	0.183125	-0.344445	0.0125692	0.00611916	-0.250832	-0.12699	0.174208	-0.281189	0.0892916	-0.180584	-0.274939
Sars	SARS1	-0.0448107	-0.229508	0.128825	-0.887966	0.0944662	0.0757772	-0.707672	-0.336637	0.150525	-0.448006	0.381089	-0.166498	-0.202143
Gpsm2	GPSM2	0.0617909	-0.212211	-0.0938867	-0.435877	0.0881655	0.168071	-0.24661	-0.138229	-0.0316351	-0.340577	0.0515054	-0.141636	-0.263066
Stxbp3	STXBP3	-0.0361509	0.15489	0.0469136	-0.0217173	-0.0323205	-0.113241	-0.223039	0.0193884	-0.016966	0.052906	-0.0352588	0.289546	0.0973719
Col11a1	COL11A1	-0.115355	-0.11591	-0.00169989	-0.235484	0.133843	0.0393588	-0.173869	-0.0528767	-0.0207303	0.0517843	0.0235855	-0.127256	-0.171216
S1pr1	S1PR1	-0.0806955	0.140101	-0.0663839	-0.0251366	0.054176	-0.0434227	-0.0916197	0.168207	-0.0282823	0.276108	-0.0554482	0.0744484	0.248977
Vcam1	VCAM1	-0.236062	0.371083	-0.156364	-0.220655	0.144797	-0.156339	-0.256598	0.216434	-0.0624161	0.127776	-0.0966037	0.245589	0.443674
Palmd	PALMD	-0.0950006	-0.15777	0.441184	-0.215594	-0.007159	0.0016886	-0.166741	-0.0854693	0.0941842	-0.0857039	-0.0217616	-0.00617925	-0.125014
Plppr4	PLPPR4	0.0517147	-0.16295	0.160331	-0.152495	-0.0589099	-0.0420546	-0.188356	-0.0902932	-0.0327582	-0.213344	0.108415	-0.0315066	-0.163234
Cnn3	CNN3	0.178498	-0.525773	0.141305	-0.90716	0.0303311	0.0964642	-0.491115	-0.111309	-0.174882	-0.260778	0.0980919	-0.291021	-0.346752
F3	F3	-0.142714	-0.0371026	0.0928605	0.0410291	-0.0142541	-0.118624	-0.115526	0.350926	0.17585	0.206834	-0.00748578	0.142167	0.319797
Arhgap29	ARHGAP29	-0.0729893	-0.067747	-0.0839843	0.0966399	0.0280863	-0.0641571	-0.16301	0.312767	-0.0206362	0.301934	-0.0471081	0.26682	0.130654
Fnbp1l	FNBP1L	-0.0531711	-0.583717	0.0380964	-0.853885	0.170821	0.293716	-0.418824	-0.42868	-0.00599038	-0.614392	0.185228	-0.236737	-0.398222
1810037I17Rik	C4orf3	-0.109391	-0.272787	0.0912956	-0.578509	0.103529	0.0474717	-0.765926	-0.46162	-0.0811767	-0.335727	0.498759	0.189925	-0.245955
Tifa	TIFA	-0.08068	0.287349	-0.046583	-0.0440314	0.0378798	-0.0763199	-0.0725941	0.039119	-0.0288314	0.142306	-0.0456735	0.129487	0.158392
Fam241a	FAM241A	-0.0607583	0.126463	0.0322429	-0.15835	0.0638217	-0.032736	-0.138496	-0.0445422	-0.0207827	0.029651	0.0152469	0.0110782	0.0442477
Gar1	GAR1	0.129556	-0.204114	-0.126849	-0.321291	0.0845285	0.164078	-0.371292	-0.144415	-0.026299	-0.343766	-0.106385	-0.0164525	-0.408838
Hadh	HADH	-0.095453	-0.216242	0.0767251	-0.575499	0.126558	0.199115	-0.280178	-0.10454	0.0732048	-0.315145	0.128266	-0.170604	-0.110416
Papss1	PAPSS1	0.0763029	-0.48012	0.0230023	-0.801913	0.142274	0.102085	-0.864891	-0.289676	0.165328	-0.685395	0.345185	-0.12906	-0.657532
Npnt	NPNT	-0.0700666	-0.039587	0.179265	-0.0221291	-0.0167548	-0.0121917	-0.0276466	-0.00867568	0.124787	-0.0244312	-0.0112794	-0.0115025	-0.0410252
Manba	MANBA	-0.0441997	0.109882	0.0377167	-0.072187	0.0117012	-0.0316552	-0.0587578	0.0382245	0.0274984	0.0252564	-0.0278444	0.0556102	0.0148294
Nfkb1	NFKB1	0.0666585	-0.107094	-0.00392041	-0.246773	-0.018757	-0.142673	-0.538767	-0.166511	-0.129078	-0.0345954	-0.171266	0.512466	0.138847
Slc39a8	SLC39A8	-0.0790597	-0.0989177	-0.00605522	-0.163429	0.0665467	0.160442	-0.0947992	-0.0396497	0.298002	-0.144927	0.121671	0.00711243	-0.186464
Ppp3ca	PPP3CA	-0.184175	0.317886	0.241683	-0.16253	0.0787224	-0.215331	-0.50386	0.183063	0.135355	0.345867	-0.0261487	0.343441	0.0788475
H2afz		0.456915	-0.310937	-0.397704	-1.07623	0.0785921	0.350116	-0.460317	-0.736885	-0.0455282	-0.741277	-0.44164	0.0946417	-0.259266
Tspan5	TSPAN5	-0.000928247	-0.182957	-0.158568	-0.502957	0.124474	0.126786	-0.434378	-0.112746	-0.194042	-0.295141	0.186764	-0.18887	-0.112888
Gbp7		-0.199798	-0.0888356	0.0324011	-0.381487	0.0779688	-0.181287	-0.302091	-0.29588	0.156698	-0.157374	-0.290066	0.580374	0.272827
Gbp3		-0.223616	-0.000829657	0.165212	-0.367175	0.0625971	-0.217681	-0.201702	-0.29467	0.34695	-0.13714	-0.317058	0.465834	0.303796
Gbp2b		-0.0739279	0.0898462	-0.080371	-0.0741809	-0.0237473	-0.0877135	-0.0282642	-0.152077	0.00187962	-0.062173	-0.0650835	0.337589	0.369495
Gbp2		-0.288427	0.194573	0.179409	-0.190608	0.059462	-0.259892	-0.219635	-0.30257	0.218168	0.141667	-0.225847	0.472124	0.612079
Lmo4	LMO4	0.262767	-0.774215	-0.238142	-1.48194	0.239963	0.37402	-0.523825	-0.65458	0.233316	-0.962501	0.207799	-0.680825	-0.751493
Hs2st1	HS2ST1	-0.0858719	-0.170589	-0.00296197	-0.544358	0.192047	0.145736	-0.443203	-0.135778	0.000551722	-0.205654	0.10225	-0.123119	-0.216522
Selenof	SELENOF	-0.0765375	0.030376	-0.0704482	-0.575137	0.135565	0.0573268	-0.490678	-0.0154101	-0.0257846	-0.0399937	-0.212245	0.207998	-0.0853128
Ccn1	CCN1	-0.240804	0.232901	0.0462509	0.0712853	0.253405	-0.27211	-0.482727	0.276252	-0.0263197	1.17102	0.0236379	0.0898667	0.289458
Ddah1	DDAH1	-0.102287	0.0987583	-0.0839979	0.0478737	0.140335	-0.0923918	-0.143726	0.272405	-0.0958339	0.666244	-0.0744897	0.121939	0.0566873
Syde2	SYDE2	0.0252862	-0.124237	-0.0634969	-0.230665	0.0359327	0.093029	-0.172805	-0.0737499	0.00677145	-0.133747	0.0619368	-0.0886305	-0.1161
Prkacb	PRKACB	-0.119343	0.111051	-0.130804	-0.570026	0.220224	0.00757782	-0.472405	-0.0128113	-0.185896	0.126523	-0.061351	0.0829483	0.102793
Fubp1	FUBP1	-0.171525	-0.19247	-0.0357674	-0.760679	0.199215	0.341258	-0.377659	-0.11312	0.202885	-0.269817	0.0510284	-0.1771	-0.0849784
Rabggtb	RABGGTB	0.204566	-0.357082	-0.116298	-0.597776	-0.0203305	0.178401	-0.566722	-0.466851	0.0148331	-0.533774	0.0183687	0.104745	-0.347056
Wls	WLS	-0.123028	0.129537	-0.0777768	-0.559772	0.203421	-0.12839	-0.516142	0.240782	-0.205338	0.270808	0.00159579	0.0140738	-0.0095435
Lyn	LYN	-0.251993	0.810091	0.0245645	-0.371935	0.121958	-0.281349	-0.285296	-0.0327353	0.20501	0.413538	-0.276747	0.329665	0.412566
Sdcbp	SDCBP	-0.125631	0.905148	0.0564325	-0.694932	0.133418	-0.152884	-0.55193	-0.142232	-0.0594671	-0.0299626	0.142321	0.102201	-0.151957
Car8	CA8	0.0220859	-0.29839	0.2336	-0.4343	-0.00635228	0.141819	-0.351266	-0.140947	0.0410748	-0.419563	0.221523	-0.140193	-0.319875
Rab2a	RAB2A	-0.0260648	0.0787507	0.0860896	-0.471132	0.0732069	-0.0051185	-0.61218	0.00401949	0.0547512	-0.029719	-0.0523603	0.090868	-0.093426
Asph	ASPH	-0.162377	-0.0612034	0.0537918	-0.481605	0.131158	0.0916113	-0.428849	0.030437	-0.0148247	-0.165009	0.37996	-0.22798	-0.0946695
Trp53inp1	TP53INP1	-0.32054	0.289706	0.279565	-0.131768	0.024615	-0.229818	-0.441353	-0.083477	0.0721267	0.371756	0.281011	0.0665951	1.05747
Esrp1	ESRP1	0.0634011	-0.713828	0.427855	-1.06582	0.0566704	0.181563	-0.527275	-0.604061	0.39871	-0.835262	0.308894	-0.417094	-0.759591
Gem	GEM	-0.0746658	0.0499288	-0.023179	0.0151251	0.00641715	-0.0766867	-0.106446	0.175333	-0.0436444	0.152718	-0.0217838	0.160143	0.276424
Tmem64	TMEM64	0.137316	-0.405871	0.0127176	-0.581949	0.0706122	0.136609	-0.45357	-0.258417	-0.0486626	-0.408329	0.064161	-0.0788885	-0.417321
Wwp1	WWP1	-0.176843	0.220215	-0.0335999	-0.52053	0.167518	0.072424	-0.222219	0.337829	-0.0690585	0.0918373	-0.0574083	-0.0959386	-0.108982
Mdn1	MDN1	-0.0613263	-0.214525	-0.0523787	-0.449342	0.119036	0.264642	-0.171287	-0.195842	0.041666	-0.276588	-0.0635537	-0.164095	-0.125062
Ube2j1	UBE2J1	-0.150012	-0.0216512	0.0311047	-0.363442	0.108603	0.100316	-0.258172	-0.138225	0.00557849	-0.0126081	0.0252732	-0.106551	0.250166
Pnrc1	PNRC1	0.0341703	0.00229986	0.211933	-0.524097	-0.0918229	-0.260332	-1.09115	-0.193196	0.128622	-0.175128	0.893765	-0.199115	-0.0200858
Aco1	ACO1	-0.0699781	0.0407035	0.0678348	-0.466716	0.0657211	0.103475	-0.291713	0.0146397	0.250049	-0.234609	-0.0326688	-0.0890984	-0.0514096
Ddx58		-0.180954	-0.0507329	0.288694	-0.385825	0.0603781	-0.0631595	-0.136884	-0.0905073	0.20443	-0.16583	-0.139552	0.0429744	-0.0826749
Ndufb6	NDUFB6	0.527414	-0.451806	-0.178584	-0.897798	-0.0131374	0.21007	-0.606131	-0.695875	-0.209533	-0.711379	-0.267975	0.148738	-0.434636
Dnaja1	DNAJA1	-0.125566	-0.349803	-0.0247301	-0.892755	0.204901	0.398408	-0.421481	-0.274714	0.126814	-0.451757	-0.117193	-0.212545	-0.0525629
Smu1	SMU1	-0.0886462	-0.301902	-0.00984985	-0.487451	0.143109	0.273778	-0.416413	-0.293253	0.0548619	-0.40388	0.0174106	0.0542757	-0.30667
B4galt1	B4GALT1	-0.209045	0.125909	0.246205	-0.390547	0.107399	-0.131593	-0.516692	0.108465	0.261582	0.101931	0.0229477	0.162046	-0.0272569
Bag1	BAG1	-0.0463321	-0.113644	0.0880988	-0.982158	0.153222	0.253647	-0.518965	-0.252668	0.16121	-0.459536	-0.138684	0.00747072	-0.117086
Ubap2	UBAP2	-0.0637374	-0.181775	0.0138692	-0.680239	0.200601	0.245216	-0.483184	-0.244366	0.0254819	-0.317373	0.0433068	-0.246687	-0.316533
Cntfr	CNTFR	-0.0344341	-0.0601762	0.15285	-0.285686	0.0927554	-0.0406777	-0.407969	-0.094514	0.00734739	0.0192519	0.200902	-0.152715	-0.125226
Il11ra1		-0.117808	0.122756	-0.0357441	-0.0583746	-0.00739483	-0.162088	-0.281545	0.617192	0.00172383	0.321759	-0.123568	0.447675	0.300856
Dctn3	DCTN3	-0.0792812	0.0226089	0.209654	-0.609246	0.0479474	0.0407806	-0.462099	-0.188958	0.13144	-0.18643	0.173522	-0.15474	-0.137983
Vcp	VCP	-0.00225788	-0.191875	0.0443171	-1.01596	0.16254	0.271681	-0.491994	-0.442015	0.0716354	-0.356652	-0.2162	-0.00356217	-0.0539801
Stoml2	STOML2	0.0149016	-0.206057	-0.0637946	-0.429253	0.0596754	0.202619	-0.189299	-0.150145	0.0827983	-0.318145	-0.00433747	-0.108987	-0.151475
Car9	CA9	-0.0114283	0.0341403	0.00617213	0.0101762	-0.00301598	-0.0124285	-0.0320056	-0.0131544	0.019193	0.00896112	0.0459382	0.0161446	-0.0138563
Tpm2		-0.268775	0.311802	-0.0226018	0.140321	0.30072	-0.197194	-0.362797	0.314034	0.00676073	1.22404	-0.045739	0.034321	0.322213
Tln1	TLN1	-0.278998	0.369756	-0.071291	-0.658814	0.233306	-0.0026148	-0.629616	-0.0336638	0.0347268	0.274874	0.039017	0.0550234	0.219508
Creb3	CREB3	-0.0279103	0.0196538	0.0868352	-0.187531	0.0269466	-0.186043	-0.661954	-0.0686218	-0.0866611	0.247468	0.0656312	0.462075	-0.0593963
Npr2	NPR2	-0.0708964	-0.0191565	-0.0024744	0.0149399	0.0311687	-0.0435124	-0.105902	0.204347	-0.00413513	0.132549	0.0463392	0.0447517	-0.00211566
Hrct1	HRCT1	-0.0244094	-0.00551013	-0.0156162	-0.0277698	-0.0087766	-0.0479152	-0.0551269	0.0604282	0.227421	-0.0232689	0.0108122	-0.0124335	0.00833814
Reck	RECK	0.00115268	-0.239917	-0.0961968	-0.20381	0.0193517	0.107601	-0.293102	0.0543642	-0.0960041	-0.201534	0.160666	-0.0549432	-0.112531
Glipr2	GLIPR2	-0.135967	0.193673	-0.177479	-0.000649276	0.0760822	-0.145038	-0.229953	0.243826	-0.186857	0.638736	-0.131772	0.458696	0.475213
Clta	CLTA	0.0339965	0.418008	-0.139708	-0.667544	0.0889011	-0.0510468	-0.583264	-0.295839	-0.0539466	-0.101791	-0.06963	0.431699	-0.276801
Rnf38	RNF38	0.207017	-0.335345	-0.0234132	-0.594504	-0.0121858	0.109237	-0.445898	-0.334878	-0.000368448	-0.493154	0.172828	-0.262094	-0.318181
Melk	MELK	0.281875	-0.428181	-0.268319	-0.657518	0.0585826	0.321139	-0.300394	-0.369471	-0.0546465	-0.626734	-0.145991	-0.237275	-0.392148
Zcchc7	ZCCHC7	-0.0113671	-0.0286323	0.0282081	-0.106375	0.00091001	-0.00577827	-0.0950409	-0.029741	0.0354135	-0.0241527	0.0290189	-0.00324006	0.0241329
Grhpr	GRHPR	0.0611073	-0.088111	0.0139035	-0.205609	-0.0503243	-0.0465649	-0.354301	-0.118518	0.152771	-0.172854	0.496672	-0.159613	-0.102638
Tomm5		0.126529	-0.112054	-0.0988163	-0.747395	0.0785395	0.296715	-0.423732	-0.257355	0.204983	-0.473432	-0.201859	-0.0813417	-0.135483
Anp32b	ANP32B	0.454203	-0.621163	-0.378165	-1.22902	0.154001	0.457119	-0.527299	-0.766473	-0.057489	-0.800498	-0.206458	-0.180242	-0.492706
Nans	NANS	0.00768705	0.0488767	-0.0877549	-0.822721	0.189748	0.250168	-0.536054	-0.338279	0.139916	-0.166437	-0.0710584	-0.247234	0.054851
Galnt12	GALNT12	0.161	-0.111774	-0.225476	-0.32407	0.028694	0.173009	-0.222164	-0.136531	-0.0179903	-0.282805	0.0102209	-0.114325	-0.127607
Col15a1	COL15A1	-0.205159	0.383054	-0.354329	-0.40189	0.570463	-0.288428	-0.853245	0.455057	-0.362029	0.976293	-0.303974	0.251171	0.115738
Tgfbr1	TGFBR1	-0.127499	0.325808	0.00361438	-0.268714	0.131256	-0.110393	-0.320473	-0.240424	-0.0388971	0.101518	-0.17355	0.227708	0.215132
Sec61b	SEC61B	-0.0119092	0.189727	-0.0605565	-0.935151	0.186589	0.191144	-0.634506	-0.334533	0.12034	-0.0105127	-0.113105	-0.24056	0.379105
Nr4a3	NR4A3	-0.0405978	0.0275264	-0.0212528	-0.0342941	0.0193547	-0.0319892	-0.0731546	-0.104002	-0.0185481	0.0793634	-0.0100565	0.104911	0.136712
Tex10	TEX10	0.0219125	-0.153233	-0.0841327	-0.440079	0.0665169	0.133363	-0.372052	-0.303014	0.0325509	-0.330688	0.119954	-0.0784841	-0.285928
Tmeff1	TMEFF1	-0.0119107	-0.163972	-0.0253583	-0.345738	0.0806889	0.187313	-0.234241	-0.149459	0.0969586	-0.166095	0.152754	-0.133259	-0.159983
Smc2	SMC2	0.044403	-0.296936	-0.155315	-0.590962	0.136171	0.328525	-0.232379	-0.301603	-0.0415393	-0.490274	-0.0707261	-0.114937	-0.268543
Abca1	ABCA1	-0.516263	1.63696	0.20508	0.28378	0.130445	-0.653481	-0.488052	0.293253	-0.235084	0.760848	-0.24469	0.896718	0.341143
Rad23b	RAD23B	0.237239	-0.200847	-0.0469756	-0.906402	0.0598857	0.1525	-0.606551	-0.286575	-0.0981615	-0.427519	-0.0247086	-0.394301	-0.282033
Epb41l4b	EPB41L4B	-0.16192	-0.517381	0.784829	-0.593986	-0.0155099	-0.00103188	-0.478561	-0.310979	0.550884	-0.481536	0.0918008	-0.194166	-0.410517
Pakap	PALM2AKAP2	-0.163125	-0.252035	0.244014	-0.30865	0.0701505	0.00756486	-0.437656	-0.137549	0.0548328	-0.0912029	-0.0130215	-0.0316439	-0.178002
Txn1	TXN	-0.0563409	0.232209	0.0241248	-1.39658	0.202266	0.310678	-0.642829	-0.682501	0.042278	-0.68042	0.145835	-0.290833	-0.160672
Svep1	SVEP1	-0.235275	-0.0283845	-0.306896	0.0534115	0.12869	-0.329101	-0.32324	1.32011	-0.156766	0.840191	-0.32169	0.895036	0.347506
Lpar1	LPAR1	-0.0832392	-0.0269238	-0.0686016	0.0803598	0.0712523	-0.0846624	-0.201909	0.540646	-0.127417	0.452116	-0.117292	0.282099	0.0520515
Ptgr1	PTGR1	-0.226099	0.150474	0.600656	-0.359495	0.0210142	0.0749966	-0.20865	-0.0605821	0.276689	0.0951914	0.00923235	0.0107493	-0.0736692
Gng10	GNG10	-0.0411736	0.0737387	-0.0436675	-0.129575	0.0478353	0.0130054	-0.106599	0.0296457	-0.007652	0.0793563	-0.0403889	0.0349145	0.0465151
Ugcg	UGCG	-0.267078	0.435118	-0.0786286	-0.0287146	0.128439	-0.224576	-0.275818	0.502029	-0.0759111	0.775864	-0.113337	0.407785	0.507117
Ptbp3	PTBP3	-0.0315613	-0.0543128	0.0506503	-1.05829	0.152493	0.176452	-0.644514	-0.500333	0.0363503	-0.551742	0.0627172	-0.0639601	-0.181078
Hsdl2	HSDL2	0.0716478	-0.0755341	0.0103705	-0.306691	0.0201906	0.000554382	-0.432876	-0.0879657	0.0775139	-0.26771	-0.00456007	0.011198	-0.191721
Snx30	SNX30	-0.0497892	0.212519	-0.0306096	-0.0133173	0.0219065	-0.0631494	-0.0940146	0.141674	-0.0333081	0.178648	-0.0588434	0.143625	0.0900938
Bspry	BSPRY	0.143658	-0.336235	0.575704	-0.679856	-0.0063167	0.0886828	-0.373964	-0.286311	0.305014	-0.574869	-0.160528	-0.195972	-0.480471
Alad	ALAD	0.123569	-0.300446	-0.0527759	-0.589324	0.113278	0.213722	-0.414107	-0.356283	0.0269476	-0.444809	-0.312527	0.0731747	0.0649978
Akna	AKNA	-0.0546251	0.195481	-0.156007	-0.0863423	-0.000259488	-0.150067	-0.272962	-0.0923368	-0.10829	0.133228	-0.114464	0.493068	0.473198
Tnfsf8	TNFSF8	-0.0339632	0.0247105	-0.00331433	-0.038838	0.0331869	-0.0354265	-0.0865034	-0.0780923	-0.0129252	0.0643673	0.00781005	0.0592822	0.0925886
Tnc	TNC	-0.293776	0.311702	-0.0839764	-0.159015	0.910769	-0.34372	-1.03432	-0.154223	-0.625715	2.07147	-0.333966	0.0298786	-0.161839
Rasef	RASEF	-0.0392686	-0.0184365	0.072413	0.0144911	-0.0261928	-0.0206823	0.0266677	0.0283044	0.261092	-0.044391	-0.024535	0.00451823	-0.0172482
Lurap1l	LURAP1L	-0.0188925	-0.180335	0.246186	-0.217833	0.0140461	-0.0390275	-0.228773	-0.124212	0.0961009	-0.093687	0.0201263	-0.0719769	-0.095656
Nfib	NFIB	0.0483234	-0.957916	0.191412	-1.04677	0.0617887	0.276835	-0.667311	-0.337578	0.385991	-0.975771	0.253349	-0.419053	-0.665233
Frem1	FREM1	-0.0152733	0.0303945	-0.0798749	-0.0865567	0.0768381	-0.0159667	-0.0771996	0.0756631	-0.0363306	0.0658855	-0.0510691	0.0466218	-0.0253516
Psip1	PSIP1	-0.0911718	-0.136167	0.0141665	-0.321193	0.0988933	0.138102	-0.19491	-0.157576	0.063372	-0.0825024	-0.0423032	-0.116352	0.240896
Bnc2	BNC2	-0.0620986	0.0631417	-0.0217552	0.0347882	0.0540941	-0.0769965	-0.0938487	0.356196	-0.0766664	0.352597	-0.0757606	0.120638	0.0919772
Rraga	RRAGA	-0.105872	-0.124321	-0.034244	-0.436863	0.160194	0.151721	-0.333216	-0.123465	0.0826366	-0.108827	0.0249167	-0.00270179	-0.0241014
Plin2	PLIN2	-0.45738	1.94883	0.202459	-0.240033	0.186224	-0.231989	-0.301381	0.0662958	0.516611	0.453641	0.124306	-0.0889207	-0.0103412
Acer2	ACER2	0.0313452	-0.0753166	-0.0205278	-0.0203718	-0.0158555	-0.0999799	-0.305474	0.0117961	-0.0271351	-0.0236176	0.318648	0.0151646	-0.102178
Hacd4	HACD4	-0.0823319	0.380362	-0.00523922	-0.0859013	0.0387793	-0.0649614	-0.0669397	0.16854	-0.0113666	0.122036	-0.05904	0.0595543	0.0352625
Klhl9	KLHL9	-0.208385	0.198172	0.0515283	-0.439134	0.0999015	0.0129833	-0.3076	0.146713	0.177593	-0.0719939	0.118634	-0.0302206	-0.0308001
Cdkn2a		0.325356	-0.611913	0.207759	-0.797622	0.0615617	0.0907283	-0.981377	-0.698263	-0.264605	-0.753902	0.353749	-0.261566	-0.890293
Jun	JUN	0.0679472	0.0190898	0.498797	-0.523974	-0.0816487	-0.260948	-1.15857	-0.269293	-0.21373	-0.286097	0.569915	0.0561695	-0.489573
Nfia	NFIA	-0.0243065	-0.222983	-0.0815483	-0.366773	0.0432873	0.0843129	-0.404	0.354863	0.0872773	-0.282176	-0.0289144	-0.00497542	-0.0948001
Patj	PATJ	-0.00342288	-0.374462	0.264195	-0.43481	0.00143437	0.0439323	-0.261113	-0.23475	0.247567	-0.360946	0.0490811	-0.102516	-0.215887
Kank4	KANK4	-0.0396841	-0.133682	0.0199724	-0.0870863	0.00535139	0.0359622	-0.0611277	-0.0151964	0.0921797	-0.119132	-0.0217951	-0.0708116	-0.036291
Pgm1	PGM1	-0.0507838	0.0543765	-0.00287703	-0.0527951	0.0208023	-0.0295312	-0.153386	0.0243093	0.0854994	0.0354774	0.179036	-0.0223132	-0.000284428
Ak4		-0.0287655	-0.0318282	-0.0147106	-0.149534	0.00180701	0.000280394	-0.27627	-0.0819939	0.0333579	-0.0854911	0.430654	-0.130927	-0.10149
Pde4b	PDE4B	-0.0344159	-0.227193	-0.0969918	-0.403946	0.0539179	0.0222767	-0.513595	-0.208027	0.0694677	-0.243573	0.334938	0.0638428	-0.116872
Plpp3	PLPP3	-0.136345	0.131054	-0.273205	-0.0626873	0.149153	-0.250084	-0.496169	1.05171	0.03572	0.506209	-0.0385447	0.335337	-0.00810711
Usp24	USP24	0.0558523	-0.107575	-0.286876	-0.53824	0.119145	0.223133	-0.328554	-0.0595187	0.228038	-0.261428	-0.0226096	-0.0786185	-0.0576887
Dhcr24	DHCR24	0.171329	-0.261804	-0.0900939	-0.46584	0.0142272	0.274112	-0.10117	-0.24266	0.101833	-0.391619	-0.0810877	-0.211022	-0.152999
Hspb11	IFT25	-0.0661289	-0.0213877	0.00701076	-0.208737	0.0399955	0.0367734	-0.188674	-0.0239918	0.0506539	-0.0489792	0.133484	-0.0829242	-0.0124565
Magoh	MAGOH	-0.0692268	-0.239594	-0.0678601	-0.437977	0.0889017	0.299336	-0.213853	-0.242627	0.158873	-0.366226	-0.0617293	-0.0399534	-0.136586
Podn	PODN	-0.131928	-0.0187129	-0.0494048	0.075968	0.0333678	-0.122497	-0.0945542	0.601482	-0.027212	0.382835	-0.0782387	0.226718	0.24913
Scp2	SCP2	0.120143	0.0148812	-0.0959438	-0.388038	-0.0381827	-0.0815956	-0.474181	0.00811619	0.0293986	-0.0873306	0.0290688	0.113563	-0.0943448
Prpf38a	PRPF38A	0.0302231	-0.121658	-0.0594269	-0.243089	0.0246988	0.11151	-0.154763	-0.151597	0.0346946	-0.20204	-0.0823917	0.0139254	-0.0529063
Osbpl9	OSBPL9	-0.255683	0.145665	0.20186	-0.285813	0.0575354	-0.0236409	-0.30035	0.173864	0.151854	0.131189	0.0766426	0.0700447	0.171531
Ttc39a	TTC39A	0.0300274	-0.290744	0.00818404	-0.457721	0.0749434	0.150711	-0.289454	-0.241436	0.28384	-0.377757	0.0615689	-0.0887409	-0.24964
Slc5a9	SLC5A9	-0.0961624	-0.121891	0.590506	-0.120591	-0.0935844	-0.108808	-0.105671	-0.174472	0.324177	-0.0904801	-0.0457341	0.0233552	-0.0527393
Pdzk1ip1	PDZK1IP1	-0.0863258	-0.102378	0.446806	-0.0710868	-0.0441206	-0.0986672	-0.131132	-0.126947	0.113729	-0.0151323	-0.0503243	0.0546052	-0.0239416
Cyp4b1	CYP4B1	-0.0514863	-0.00664334	0.0149917	-0.0723637	0.00888789	-0.0436598	-0.134483	0.243933	0.0095234	-0.0337063	-0.0284881	0.0893754	0.00576202
Efcab14	EFCAB14	0.052427	-0.0728787	0.029912	-0.375631	-0.0181297	-0.0295893	-0.434298	-0.0524937	0.00636643	-0.139841	-0.0202712	0.0412181	0.0602923
Uqcrh		-0.0532722	-0.120862	0.0207871	-0.681221	0.0526784	0.142235	-0.696391	-0.293938	0.231763	-0.384542	0.20769	0.0310327	0.104639
Pomgnt1	POMGNT1	-0.0486562	-0.0778097	0.0255516	-0.30075	0.0582229	0.105013	-0.199397	-0.0688512	0.149971	-0.0997989	-0.0565645	-0.0131172	-0.0216843
Nasp	NASP	0.146989	-0.412156	-0.299239	-0.847089	0.229897	0.528119	-0.404483	-0.43352	0.0595923	-0.72263	-0.308926	-0.119816	-0.455815
Akr1a1	AKR1A1	-0.334816	0.7536	0.290779	-1.04423	0.198294	-0.0053163	-0.581653	-0.0477279	0.176765	-0.0587025	0.157869	-0.231892	0.0599653
Kdm4a	KDM4A	-0.032245	-0.148278	0.0574221	-0.489515	0.0530022	0.0711411	-0.489517	-0.220172	0.0460025	-0.315317	0.235687	0.0223057	-0.2829
Ptprf	PTPRF	0.12694	-0.682286	0.471244	-0.921885	-0.0649242	-0.0296238	-0.826189	-0.555975	0.371321	-0.761022	0.704196	-0.442659	-0.804192
Ebna1bp2	EBNA1BP2	0.387782	-0.571328	-0.203624	-0.905752	0.000854952	0.320365	-0.580086	-0.665357	-0.101428	-0.764225	-0.25019	0.00887138	-0.467454
Slc2a1	SLC2A1	0.0601417	-0.0054301	0.144386	-0.259088	-0.0701853	-0.376393	-1.62082	-0.555669	-0.0264068	-0.0540821	2.07987	-0.215994	-0.140207
Foxj3	FOXJ3	0.0048523	-0.200384	0.0122584	-0.520855	0.0635074	0.070097	-0.468974	-0.184944	-0.0950913	-0.27253	0.222889	-0.161071	-0.183141
Scmh1	SCMH1	-0.00566485	-0.307256	-0.0328658	-0.464345	0.122688	0.106029	-0.543441	-0.164598	-0.111427	-0.262536	0.203266	-0.0703903	-0.360496
Ctps	CTPS1	-0.0410853	-0.478755	-0.112456	-0.877478	0.21625	0.517766	-0.260717	-0.308277	0.0501506	-0.515703	-0.117046	-0.309617	-0.259773
Cited4	CITED4	-0.0197863	-0.373098	0.320748	-0.527376	0.0844517	0.237418	-0.214032	-0.318505	0.188967	-0.482477	0.0615023	-0.180804	-0.406565
Zmpste24	ZMPSTE24	0.0139412	-0.00686831	0.106898	-0.56859	0.106217	0.0660044	-0.428167	-0.177866	0.0868591	-0.153047	-0.196694	0.083198	-0.0255162
Rlf	RLF	-0.106028	-0.0840355	0.0635147	-0.198825	0.034023	0.0366551	-0.25562	-0.0849855	0.0285573	-0.0911183	0.302298	-0.0795634	-0.058882
Ppt1	PPT1	-0.018419	0.0737358	-0.0656905	-0.326399	0.00418487	-0.10399	-0.4953	-0.307759	-0.0261796	-0.0762253	-0.163305	0.574193	-0.101705
Cap1	CAP1	-0.351367	0.370942	0.149176	-0.722375	0.16454	-0.00258197	-0.621351	-0.118799	0.0885338	0.0519176	0.186736	0.14289	0.0611722
Ppie	PPIE	-0.0532613	-0.199483	-0.0291347	-0.51704	0.0987474	0.191451	-0.279855	-0.218691	0.0648967	-0.32354	0.125028	-0.195715	-0.121455
Rragc	RRAGC	-0.113504	0.361427	0.0813641	-0.397045	0.0587036	-0.0102311	-0.429618	-0.0181566	-0.0399463	-0.0791296	0.0166126	0.0795093	-0.0082565
1110065P20Rik	C1orf122	0.174591	-0.225056	-0.0654307	-0.522187	0.0660791	0.146732	-0.384618	-0.116621	-0.0319214	-0.256014	-0.143563	-0.0914676	-0.265982
Yrdc	YRDC	0.033392	-0.359545	-0.0105018	-0.560743	0.123151	0.304325	-0.367391	-0.385886	-0.0731021	-0.464937	-0.134568	0.0274599	-0.208793
Cdca8	CDCA8	0.131284	-0.345021	-0.199267	-0.915011	0.116595	0.397232	-0.26566	-0.432001	0.0461569	-0.624116	-0.00626503	-0.358081	-0.446654
Csf3r	CSF3R	-0.0749539	0.441392	-0.049305	-0.08	0.0352341	-0.0959545	-0.084536	-0.00325793	-0.0627938	0.135566	-0.0840885	0.174089	0.127458
Map7d1	MAP7D1	-0.114036	0.401584	-0.0168369	-0.571339	0.16808	-0.0117146	-0.508447	0.0288533	-0.0551872	0.247475	-0.12938	0.0215571	0.125622
Trappc3	TRAPPC3	0.0102894	-0.0645438	0.0226547	-0.799852	0.124267	0.127689	-0.464078	-0.175799	0.0368659	-0.290126	0.0080381	-0.110757	-0.248199
Col8a2	COL8A2	0.0554597	-0.32986	-0.2763	-0.455828	0.158588	0.18391	-0.159005	0.01607	-0.101947	-0.128288	0.00544174	-0.100693	-0.125977
Psmb2	PSMB2	-0.251886	-0.153948	0.151531	-1.20395	0.272226	0.385487	-0.426417	-0.348247	0.207106	-0.394539	0.104234	-0.29816	-0.0192541
Sfpq	SFPQ	-0.0779135	-0.53526	-0.106841	-1.08328	0.316414	0.540834	-0.474139	-0.394231	0.154189	-0.69207	-0.154746	-0.128619	-0.171035
Gja4	GJA4	-0.035763	0.00541973	-0.0668419	-0.0197375	0.0453642	-0.0320677	-0.0910445	0.142077	-0.0465835	0.15859	-0.0361327	0.0328144	0.0539147
Gjb3	GJB3	-0.0162579	-0.100561	0.174105	-0.205476	-0.00519688	0.0497517	-0.0842635	-0.0994616	0.0342488	-0.116327	0.0346006	-0.131447	-0.108778
Phc2	PHC2	0.106092	-0.589286	-0.0202685	-1.21741	0.263739	0.351514	-0.799253	-0.678867	-0.122252	-0.766759	0.0679897	-0.294778	-0.533313
Zfp362	ZNF362	-0.0657678	-0.159851	0.0823163	-0.603845	0.0854008	0.115919	-0.349296	-0.131519	0.159147	-0.20713	0.132385	-0.198634	-0.0384054
Azin2	AZIN2	-0.0480982	0.0258549	0.0213715	-0.0739177	0.0356406	-0.0249333	-0.120572	0.0828064	-0.0533165	0.157536	0.0174214	0.0438994	0.00786003
Ak2	AK2	0.0667095	-0.0888368	-0.0208927	-0.948599	0.0598045	0.231854	-0.448598	-0.365465	0.218969	-0.494849	-0.145553	-0.0312389	-0.155494
Rnf19b	RNF19B	-0.22822	0.325698	0.127048	-0.300173	0.0824566	-0.195433	-0.415674	-0.136832	-0.0352315	0.319524	-0.180538	0.546376	0.306269
Yars	YARS1	0.0285625	-0.163431	-0.0458555	-0.587716	0.0835482	0.153552	-0.296924	-0.206751	0.0290267	-0.265762	0.0535229	-0.22352	-0.0677739
C77080	KIAA1522	-0.181167	-0.00970538	0.615767	-0.5538	0.0108389	-0.0143494	-0.478666	-0.204894	0.12549	-0.40384	0.261826	-0.173096	-0.326813
Rbbp4	RBBP4	-0.115983	-0.379487	-0.0646135	-0.919634	0.256966	0.394898	-0.630236	-0.347333	0.0355044	-0.61128	0.070223	-0.170063	-0.415786
Marcksl1	MARCKSL1	0.244018	-0.569084	-0.173107	-1.07145	0.0686179	0.310663	-0.654569	-0.704276	0.213278	-0.556608	-0.142149	-0.0456754	-0.356113
Hdac1	HDAC1	0.0549714	-0.342086	-0.122628	-0.830092	0.110075	0.312989	-0.312792	-0.324531	0.0320875	-0.515774	0.0848316	-0.323654	-0.312409
Lck	LCK	0.228817	-0.407412	-0.252373	-0.538303	-0.0171743	0.154966	-0.317088	-0.546273	-0.271075	-0.555571	-0.294876	0.186517	0.171571
Eif3i	EIF3I	-0.265463	-0.329089	0.0599814	-0.899144	0.276745	0.482766	-0.500442	-0.459923	0.278513	-0.469248	0.153879	-0.274158	-0.180301
Khdrbs1	KHDRBS1	-0.0367288	-0.261346	-0.0984825	-0.946209	0.274283	0.358394	-0.650996	-0.372731	0.045952	-0.524306	-0.0357462	-0.00641294	-0.296833
Ptp4a2	PTP4A2	-0.240781	-0.203416	0.0343166	-0.821897	0.141836	0.204956	-0.420845	-0.0947233	-0.00988981	-0.357619	0.144508	-0.0516367	0.0689056
Col16a1	COL16A1	-0.0239116	-0.372438	0.0312576	-0.602002	0.295956	0.00525987	-0.908356	0.0308141	-0.0752278	0.0325795	0.285142	-0.172332	-0.698421
Tinagl1	TINAGL1	0.161564	-0.812977	-0.326881	-1.21736	0.371857	0.525255	-0.774328	-0.569583	-0.086395	-0.757259	0.271392	-0.552234	-0.785926
Serinc2	SERINC2	-0.177527	-0.201126	0.616447	-0.232615	-0.00437811	-0.0733616	-0.36224	-0.247584	0.275997	-0.1224	0.136278	-0.0797949	-0.173643
Zcchc17	ZCCHC17	0.0504855	-0.030883	-0.0571856	-0.291471	0.00598572	0.0848374	-0.128699	-0.0889819	0.0609129	-0.17058	-0.0801839	-0.126623	0.0116594
Snrnp40	SNRNP40	0.0569003	-0.303741	-0.159597	-0.659169	0.128319	0.349684	-0.277842	-0.336612	0.0556525	-0.506656	-0.107473	-0.0858724	-0.241758
Sdc3	SDC3	-0.400103	1.5637	-0.096809	-0.221047	0.258381	-0.387766	-0.405103	0.401402	-0.273623	0.641776	-0.219707	0.390618	0.274754
Laptm5	LAPTM5	-0.529469	1.81623	-0.161743	-0.345643	0.351102	-0.48241	-0.461733	0.240233	-0.323063	0.818729	-0.407512	0.651828	0.550855
Ptpru	PTPRU	-0.0382177	-0.196234	0.115484	-0.281185	0.045952	0.0255127	-0.272991	-0.164069	-0.067465	-0.220974	0.0882539	-0.11173	-0.169244
Srsf4	SRSF4	0.00662746	-0.492766	-0.0331893	-0.781301	0.164037	0.281851	-0.521379	-0.463696	-0.0339204	-0.583722	0.0382905	0.0341992	-0.283124
Tmem200b	TMEM200B	-0.03662	-0.0137686	0.0132392	-0.0303753	0.0176786	-0.00850825	-0.0500183	0.104102	0.0261452	0.0657723	-0.0181368	0.0272256	0.0685523
Gmeb1	GMEB1	-0.0715586	-0.0736118	0.0326861	-0.185367	0.0555132	0.0738732	-0.136097	-0.0437197	0.0251647	-0.0745384	0.0435746	-0.0745978	-0.0294278
Taf12	TAF12	0.0430025	-0.109507	-0.12447	-0.5866	0.102586	0.215397	-0.295967	-0.245175	0.0433	-0.26483	-0.207296	-0.088117	0.0510321
Rcc1	RCC1	0.131561	-0.263767	-0.252491	-0.666326	0.11057	0.39071	-0.124311	-0.338465	0.0324607	-0.547061	-0.259575	-0.157252	-0.338483
Atpif1	ATP5IF1	0.0586492	-0.238504	0.199831	-0.994137	0.112973	0.200793	-0.758929	-0.540379	0.161516	-0.605455	0.088149	-0.0844189	-0.32988
Ptafr	PTAFR	-0.125217	0.883398	-0.0825771	-0.102329	-0.0259482	-0.186657	-0.0880416	0.191034	-0.0993323	0.0481612	-0.123446	0.341367	0.328469
Rpa2	RPA2	0.0180471	-0.267024	-0.174591	-0.694516	0.19444	0.416475	-0.274841	-0.2977	0.0755838	-0.444841	-0.164007	-0.228097	-0.16634
Themis2	THEMIS2	-0.0834367	0.270853	-0.0391729	-0.098635	0.0364326	-0.0752296	-0.0660916	0.00279433	-0.0446367	0.0828206	-0.0761174	0.172	0.102072
Ppp1r8	PPP1R8	0.224335	-0.425058	-0.160642	-0.742448	0.067965	0.271393	-0.439804	-0.427104	-0.101284	-0.595213	-0.172677	-0.0173992	-0.441676
Fgr	FGR	-0.109962	0.404239	-0.0528524	-0.180939	0.0578136	-0.0959055	-0.121881	-0.104629	-0.0592674	0.0989311	-0.0963571	0.251571	0.14342
Ahdc1	AHDC1	-0.00472944	-0.105171	0.0290333	-0.271953	0.0460046	0.0153887	-0.221276	-0.0397189	0.0218873	-0.110488	0.0652801	-0.0948086	-0.187749
Wdtc1	WDTC1	-0.100115	-0.0590699	0.203079	-0.34312	0.017502	-0.0724231	-0.499544	-0.160044	0.0814265	-0.173363	0.0423631	0.153883	0.0737786
Kdf1	KDF1	0.0322214	-0.310191	0.0901632	-0.578213	0.0525328	0.192342	-0.301315	-0.339468	0.127613	-0.463704	0.0836999	-0.269991	-0.34241
Nudc	NUDC	0.439129	-0.625032	-0.215099	-1.38515	0.165055	0.418032	-0.701442	-0.712182	-0.232042	-0.881413	-0.15602	-0.359345	-0.553924
Gpn2	GPN2	0.212224	-0.252724	-0.0950649	-0.392802	0.00798648	0.144108	-0.283813	-0.271862	-0.101758	-0.332432	-0.209947	0.0853271	-0.255783
Pigv	PIGV	-0.0405558	-0.0621708	0.0460816	-0.170604	0.0226662	0.0394979	-0.122786	-0.0493547	0.0488856	-0.0749392	0.0413309	-0.0225969	-0.0192247
Cd52	CD52	-0.35059	0.921125	-0.177491	-0.259677	0.0573029	-0.403714	-0.339275	-0.41778	-0.150238	0.223067	-0.373583	1.16038	1.12155
Sh3bgrl3	SH3BGRL3	-0.32806	0.853336	0.0286256	-0.844258	0.242148	-0.00473513	-0.609877	-0.130427	-0.0941257	0.336511	-0.233174	0.219922	0.376898
Zfp593	ZNF593	0.212131	-0.282432	-0.118882	-0.748776	0.0559135	0.286196	-0.408059	-0.413806	0.0263555	-0.542971	-0.0251401	-0.214212	-0.398181
Extl1	EXTL1	0.00527232	-0.332718	0.0229736	-0.412534	0.0736431	0.141829	-0.158943	-0.23708	0.168715	-0.344771	0.0986688	-0.182365	-0.192795
Mtfr1l	MTFR1L	0.13868	-0.0607226	-0.0584073	-0.330923	-0.0170946	0.0708363	-0.301399	-0.0830575	-0.0112421	-0.176424	-0.134843	-0.0490713	-0.0470956
Man1c1	MAN1C1	-0.0988737	0.434556	-0.117579	-0.100433	0.0696621	-0.141653	-0.156017	0.278082	-0.0855635	0.312782	-0.127267	0.223178	0.110353
Rsrp1	RSRP1	-0.177546	0.538449	0.300944	-0.342482	-0.0384552	-0.466742	-1.03029	0.372519	0.0817744	0.250057	0.354209	0.4245	-0.0385874
Runx3	RUNX3	-0.155061	0.0824239	0.568085	-0.241179	-0.00833343	-0.199168	-0.330254	-0.391917	-0.0330463	0.106684	-0.185423	0.264934	0.290329
Srrm1	SRRM1	-0.0963611	-0.106906	0.0518979	-0.454992	0.100201	0.116461	-0.392805	-0.168262	0.104953	-0.201214	0.108698	-0.00183471	-0.115562
Ncmap	NCMAP	-0.05145	-0.0198391	0.152069	-0.0395445	-0.0144059	0.0413068	-0.00855077	-0.030898	0.168502	-0.0322263	-0.00152439	0.00743827	-0.0317313
Pnrc2	PNRC2	-0.106393	0.0176647	0.03986	-0.314179	0.0147388	-0.108395	-0.397436	0.0229594	0.186454	-0.101017	0.134455	0.0711714	-0.061175
Fuca1	FUCA1	-0.161046	0.384038	0.0821632	-0.41065	0.100654	-0.0788919	-0.375208	0.145839	0.0376489	0.172649	-0.0531901	0.0677268	0.113059
Pithd1	PITHD1	0.174252	-0.221006	-0.108844	-0.612216	0.0623712	0.204218	-0.410998	-0.246282	-0.0455679	-0.469302	-0.117955	-0.146789	-0.254243
Id3	ID3	-0.0755965	-0.144269	0.0633901	-0.0352217	0.08125	-0.221494	-0.401349	0.430683	-0.128264	0.416961	-0.152758	0.333311	-0.107835
C1qb	C1QB	-0.515	1.50223	-0.280956	-0.682343	0.47648	-0.569684	-0.554519	0.529029	-0.360342	0.856631	-0.561837	0.604778	0.217793
C1qc	C1QC	-0.668345	1.75981	-0.231153	-0.60126	0.624806	-0.611252	-0.638064	0.506515	-0.355973	1.01062	-0.642573	0.656302	0.224654
C1qa	C1QA	-0.600531	1.71064	-0.355732	-0.349128	0.671486	-0.900444	-0.631681	0.499858	-0.468243	1.27966	-1.06988	1.10463	0.382426
Wnt4	WNT4	-0.0270862	-0.0430782	0.0946095	-0.0299738	-0.00606273	-0.0269931	-0.0570286	-0.0341016	0.0545839	0.00351247	-0.0168548	0.0409102	0.0103898
Hspg2	HSPG2	-0.187316	-0.0539935	-0.276291	-0.527156	0.359144	-0.134731	-0.847012	0.564369	-0.428527	0.68081	0.0990419	0.122219	-0.0826582
Ddost	DDOST	-0.201088	-0.08699	0.0253844	-1.12156	0.313811	0.331663	-0.489625	-0.354981	0.112931	-0.288406	-0.0481853	-0.281901	0.13076
Pla2g2d	PLA2G2D	-0.158318	0.480465	-0.239861	-0.0787332	-0.0398052	-0.1757	-0.0979963	0.389702	-0.0553085	-0.131913	-0.0801548	0.446119	0.797783
Nbl1	NBL1	-0.331427	0.352287	0.132655	0.154849	0.154654	-0.409864	-0.428126	0.968247	-0.264517	1.24599	-0.29126	0.536245	0.593377
Micos10	MICOS10	-0.0176224	0.0785541	-0.0381423	-0.423639	0.169941	0.124491	-0.41227	-0.046431	-0.0374202	-0.0843301	-0.126236	-0.00919461	-0.159678
Capzb	CAPZB	-0.201605	0.47229	0.0397656	-0.818032	0.193021	0.0269299	-0.655139	-0.108338	0.0299405	0.161688	0.0047913	-0.0382514	0.268394
Ubr4	UBR4	0.0819642	-0.0968506	0.0874165	-0.667036	0.0598291	0.0544033	-0.692271	-0.471595	-0.040229	-0.3776	-0.00413814	0.224247	-0.42947
Klhdc7a	KLHDC7A	-0.102179	-0.0950987	0.417943	-0.0729276	-0.0564112	-0.114061	-0.0788059	-0.0278439	0.373823	-0.0862616	-0.077802	0.0553274	-0.0409429
Rcc2	RCC2	0.394425	-0.939498	-0.195207	-1.18567	0.142118	0.445748	-0.730683	-0.855353	-0.155317	-1.0819	0.0369628	-0.291028	-0.797538
Padi3	PADI3	0.142877	-0.0651637	-0.234808	-0.284972	0.0776676	0.16559	-0.240846	-0.126992	-0.0773163	-0.206419	0.0551293	-0.15136	-0.152405
Padi2	PADI2	-0.0445481	0.0429811	0.0189492	-0.037819	-0.00588429	-0.0287338	-0.0427709	0.0257599	0.060262	0.0075547	-0.0232806	0.0732968	0.0784459
Sdhb	SDHB	-0.00642905	-0.0447334	-0.137267	-0.979365	0.190638	0.347772	-0.420582	-0.388046	-0.0135757	-0.644221	-0.291987	0.0598748	-0.0712676
Atp13a2	ATP13A2	0.0556547	0.803613	-0.0171816	-0.288361	-0.033846	-0.176	-0.495384	-0.101246	-0.132928	-0.0546653	-0.156324	0.44454	-0.0963006
Mfap2	MFAP2	-0.0312866	-0.0353118	-0.210233	0.0858649	0.100976	-0.166463	-0.243464	1.00237	-0.207506	0.566535	-0.270222	0.513007	-0.236449
Necap2	NECAP2	-0.168005	0.21113	0.0589668	-0.664902	0.147169	0.010294	-0.464481	-0.105557	0.027833	0.0250554	0.099016	0.0623632	-0.0350929
Szrd1	SZRD1	0.268573	-0.170074	-0.0620794	-0.882265	0.0104638	0.112434	-0.609339	-0.400941	-0.218566	-0.449507	-0.0846259	-0.0736648	-0.198487
Arhgef19	ARHGEF19	0.11382	-0.390225	-0.0548403	-0.511721	0.0521656	0.136865	-0.393078	-0.295637	-0.0206827	-0.530476	0.24495	-0.217207	-0.488421
Epha2	EPHA2	0.0698916	-0.209891	0.0352691	-0.351609	0.0585242	0.076188	-0.298278	-0.214635	0.067589	-0.273993	0.0296407	-0.168184	-0.303849
Fblim1	FBLIM1	-0.0216506	0.4244	-0.0187692	-0.393306	0.0938422	-0.0415794	-0.572115	-0.306884	0.196525	-0.015516	0.182946	-0.0385132	-0.170187
Efhd2	EFHD2	-0.229999	0.707632	0.178061	-0.768545	0.185126	-0.17062	-0.623086	-0.275117	-0.124077	0.102929	-0.180733	0.417886	0.051295
Pdpn	PDPN	0.0177199	0.0590776	-0.123099	-0.0381228	0.0256853	-0.0896049	-0.390155	0.324698	-0.234935	0.403751	-0.0177758	0.247657	0.00451977
Dhrs3	DHRS3	-0.303665	1.22168	0.228214	-0.264519	0.109736	-0.425675	-0.637148	0.397266	0.00970714	0.264367	0.333723	0.331193	-0.136312
Tnfrsf1b	TNFRSF1B	-0.0695485	0.579287	-0.0684445	-0.0735552	-0.00492868	-0.189028	-0.224934	-0.0371244	-0.110724	0.22715	-0.0864309	0.376056	0.308518
Zfp933		-0.0272153	-0.0488407	0.00969515	-0.0879843	0.0188365	0.0375566	-0.0681513	-0.0505182	0.00606804	-0.0512489	0.0195958	-0.0266999	0.00416699
Plod1	PLOD1	-0.208136	0.097158	-0.168724	-0.380722	0.196839	-0.0594009	-0.859415	0.0622407	-0.0933018	0.171339	0.997726	-0.162613	-0.194354
2510039O18Rik	KIAA2013	-0.0020214	0.0663545	0.0896246	-0.572998	0.016593	-0.0353263	-0.491133	-0.200557	0.0373192	-0.155773	0.187325	-0.0270607	-0.126447
Tardbp	TARDBP	-0.0704544	-0.342641	-0.0595983	-0.821006	0.151568	0.308305	-0.418531	-0.353804	0.100685	-0.40227	0.0274578	-0.123728	-0.0950004
Ube4b	UBE4B	0.223391	-0.470138	-0.0453015	-0.677699	0.0363449	0.113907	-0.773507	-0.336505	-0.00625061	-0.529388	0.147259	0.199298	-0.376435
Rbp7	RBP7	-0.0578485	0.0796623	-0.0618814	0.0875213	0.00168622	0.0644079	0.0362781	0.127717	0.264637	0.0302927	0.0121023	0.0268051	0.0363498
Ctnnbip1	CTNNBIP1	0.179852	-0.315818	0.0127166	-0.702565	0.0728121	0.199741	-0.551495	-0.251832	0.191549	-0.471517	-0.0263806	0.000213251	-0.478043
Clstn1	CLSTN1	0.155595	-0.618631	0.0437275	-0.75166	0.126444	0.0768024	-0.916904	-0.281632	-0.096164	-0.62445	0.319685	-0.157522	-0.493248
Pik3cd	PIK3CD	-0.0103731	0.309001	-0.109482	-0.0532481	-0.0227045	-0.147953	-0.208194	-0.128642	-0.104458	0.161947	-0.0838924	0.418173	0.362999
Slc25a33	SLC25A33	0.0325365	-0.168089	-0.100302	-0.417064	0.097735	0.113465	-0.36875	-0.126857	-0.0356225	-0.268676	0.277637	-0.174223	-0.151872
Rere	RERE	-0.256105	-0.0997208	0.113697	-0.499393	0.173381	-0.0656676	-0.682601	0.193477	0.124126	-0.0288443	0.574165	0.0324518	-0.0275075
Errfi1	ERRFI1	-0.278511	0.139434	0.353144	-0.211195	0.133106	-0.104941	-0.377063	0.0639276	0.240306	0.401623	0.143384	-0.0859242	0.0793778
Park7	PARK7	0.272523	-0.381734	-0.109605	-0.920677	0.0444194	0.221669	-0.559961	-0.324922	0.116987	-0.567347	-0.0440639	-0.119356	-0.28371
Dnajc11	DNAJC11	0.121549	-0.16937	-0.0339966	-0.689085	0.0965139	0.210582	-0.382569	-0.190101	0.0629524	-0.402723	-0.0668238	-0.187643	-0.262573
Klhl21	KLHL21	0.113995	-0.170844	0.0231638	-0.279723	0.00872539	0.0482157	-0.320322	-0.115065	0.0353056	-0.245746	0.081622	-0.0974493	-0.199932
Nol9	NOL9	0.183578	-0.255808	-0.143281	-0.624269	0.0584229	0.222649	-0.260486	-0.174408	0.0226275	-0.427733	-0.194159	0.000135197	-0.317657
Plekhg5	PLEKHG5	-0.00893699	-0.0266374	-0.00629594	-0.055255	0.0131207	-0.0107475	-0.083155	0.107958	-0.00602524	0.0384548	0.0137777	0.0109783	-0.0108561
Espn	ESPN	0.0648498	-0.28249	-0.0853713	-0.385541	-0.0795815	-0.0296272	-0.974054	-0.287212	0.23219	-0.370123	1.89413	-0.35782	-0.37349
Acot7	ACOT7	0.173933	-0.286729	-0.0980099	-0.903398	0.130194	0.22696	-0.62121	-0.478387	-0.166991	-0.403884	0.286243	-0.146198	-0.263873
Kcnab2	KCNAB2	-0.114506	0.332381	-0.0361879	-0.113478	0.0431612	-0.0757892	-0.132094	0.0194618	-0.0888117	0.208	-0.0553945	0.133607	0.429839
Lrrc47	LRRC47	-0.151602	-0.213529	0.0187843	-0.832029	0.200123	0.341476	-0.377811	-0.326114	0.0782026	-0.386417	0.0508753	-0.339444	-0.0902006
Megf6	MEGF6	0.00151495	-0.071013	0.0755709	0.00290825	-0.0422278	-0.03196	-0.0613306	0.0361147	0.132143	-0.00434338	0.0123426	0.0141056	-0.00225914
Arhgef16	ARHGEF16	0.0130927	-0.136851	0.152769	-0.142177	-0.0506285	0.00554725	-0.0966451	-0.128117	0.154005	-0.149502	-0.0142928	-0.0457049	-0.103027
Tnfrsf14		-0.0930716	0.26238	-0.0377847	-0.00276801	-0.000706273	-0.138212	-0.117836	-0.012808	-0.0158327	0.204881	-0.125921	0.33935	0.403892
Plch2	PLCH2	0.221362	-0.245822	-0.0720135	-0.438888	0.00659814	0.111612	-0.27468	-0.285309	-0.120712	-0.362141	-0.00699284	-0.177028	-0.356674
Pex10	PEX10	-0.00711844	-0.0932229	-0.0269763	-0.229261	0.0445092	0.106577	-0.126072	-0.0678363	0.0545437	-0.174773	0.0389495	-0.0675316	-0.100908
Rer1	RER1	0.201425	-0.234175	0.0191708	-0.813278	-0.0044572	0.04515	-0.512641	-0.315564	0.0143118	-0.257361	-0.204439	0.0483378	0.215962
Ski	SKI	0.0452411	-0.151783	-0.111794	-0.546644	0.195631	-0.0574347	-0.790734	-0.114065	-0.206937	-0.0428873	-0.233829	0.412968	-0.317029
Gnb1	GNB1	-0.39142	-0.167802	0.113608	-1.11538	0.291848	0.314835	-0.562721	-0.310189	0.0829563	-0.383304	0.212112	-0.137322	-0.0861665
Nadk	NADK	0.0490994	-0.139902	-0.0824737	-0.865432	0.0465866	0.108839	-0.50189	-0.382586	-0.00935383	-0.490851	-0.265371	0.224652	-0.131496
Mmp23	MMP23B	-0.165551	0.131318	0.0465951	0.0742474	0.0815098	-0.192547	-0.173049	0.608703	-0.113466	0.749933	-0.186139	0.40214	0.12546
Vwa1	VWA1	-0.0776769	-0.0836098	-0.0888988	-0.0726691	0.0875456	-0.121266	-0.616592	-0.00980661	-0.0801853	0.0913251	0.551699	-0.014837	-0.0753876
Aurkaip1	AURKAIP1	-0.0933454	-0.14233	-0.0228289	-0.675519	0.184002	0.231365	-0.492766	-0.352914	0.0486014	-0.362185	-0.0486712	0.00221302	-0.0782681
Mxra8	MXRA8	-0.188174	0.23911	-0.0197082	0.161491	0.0657785	-0.24237	-0.193772	0.704475	-0.138706	0.77684	-0.224016	0.424555	0.471425
Cptp	CPTP	-0.0180361	-0.057023	0.134125	-0.217426	0.00252078	0.0270894	-0.139242	-0.0927712	0.0502817	-0.0675714	-0.0501913	-0.0658533	0.103794
Acap3	ACAP3	0.0782062	-0.0310014	-0.0421437	-0.12332	-0.0164071	-0.0388341	-0.174484	0.0638291	-0.0157757	-0.00963491	-0.0440508	-0.00594275	-0.0316187
C1qtnf12	C1QTNF12	-0.0625514	-0.131982	0.012827	-0.129951	0.0520154	-0.059679	-0.338828	-0.0505999	0.213406	-0.0618893	0.33675	0.0502575	-0.145513
Sdf4	SDF4	-0.0345519	-0.0932512	0.0315005	-0.802115	0.124855	0.000875803	-0.878577	-0.346565	-0.230121	-0.281972	-0.105758	0.11234	0.104737
Tnfrsf4	TNFRSF4	-0.0507501	-0.0131257	-0.0536994	-0.051171	-0.00345854	-0.0615276	-0.122994	-0.201532	-0.0390222	0.0569868	-0.0711246	0.290041	0.287997
Tnfrsf18	TNFRSF18	0.10549	-0.117426	-0.26145	-0.159515	0.00645794	0.0245416	-0.235249	-0.299011	-0.165011	-0.0690055	-0.0620495	0.180588	0.161774
Ttll10	TTLL10	-0.010362	-0.158023	0.160852	-0.122308	-0.0120214	-0.0576289	-0.271259	-0.101638	0.0788074	-0.113316	0.221136	-0.0568379	-0.159817
Agrn	AGRN	-0.234856	-0.432111	0.209398	-0.600232	0.251412	0.0797814	-0.695106	-0.253967	0.146954	-0.330916	0.259169	-0.132927	-0.449289
Noc2l	NOC2L	-0.110169	-0.291188	-0.00696741	-0.71212	0.173808	0.320148	-0.430395	-0.429524	0.0608478	-0.518003	-0.00186471	-0.117947	-0.218571
Cdk6	CDK6	0.0115647	-0.70605	-0.104846	-1.50597	0.299067	0.52348	-0.750516	-0.714244	-0.100901	-0.81845	0.443509	-0.461238	-0.692093
Gatad1	GATAD1	-0.024075	-0.204627	0.10634	-0.789839	0.133445	0.251366	-0.46662	-0.196545	0.0750098	-0.402197	-0.222588	-0.0770716	-0.164574
Akap9	AKAP9	-0.144267	-0.148103	0.222295	-0.287952	0.0377328	0.0212666	-0.281687	-0.0802437	0.189722	-0.0916676	0.0931396	-0.0242584	0.0106066
Cyp51	CYP51A1	0.00182743	-0.202964	0.0623298	-0.308012	0.00505738	0.196555	-0.065614	-0.12465	0.190117	-0.20775	0.000867244	-0.0749366	0.0192717
Fzd1	FZD1	-0.23804	-0.11504	0.311087	-0.256506	0.191799	-0.256533	-0.618314	0.150285	-0.0671479	0.51713	-0.0528478	0.265774	-0.0607959
Gtpbp10	GTPBP10	0.0274202	-0.0572002	-0.0362481	-0.0988031	0.0148461	0.0436227	-0.0661075	-0.0520233	0.00771732	-0.106273	-0.00611621	-0.00591337	-0.0860124
Steap4	STEAP4	-0.067409	-0.0512606	0.054397	-0.122394	0.0286583	-0.0418886	-0.123183	0.142177	0.0622775	-0.0340943	-0.0302895	0.0410535	0.0641546
Sri	SRI	-0.102009	0.267865	0.0275866	-0.557501	0.0926871	-0.148282	-0.604106	0.0525172	0.0455145	0.217852	-0.184177	0.364993	0.026281
Dbf4	DBF4	-0.0290773	-0.142785	-0.0926409	-0.343409	0.0697917	0.217683	-0.0684809	-0.16423	0.0315171	-0.230553	-0.0170404	-0.138545	-0.0919557
Cacna2d1	CACNA2D1	-0.05137	-0.00303091	-0.0222296	-0.128922	0.087737	-0.0413006	-0.166503	0.161575	-0.0714305	0.14693	-0.0616568	-0.012645	-0.0313984
Sema3c	SEMA3C	0.00717182	-0.400045	-0.139708	-0.703616	0.259764	0.220432	-0.469364	-0.0321623	-0.203847	-0.317579	0.0947725	-0.252833	-0.538122
Cd36	CD36	-0.250331	1.86261	-0.0802509	-0.108684	0.0729096	-0.25712	-0.0643982	0.670497	-0.119881	0.254566	-0.190318	0.118706	0.453833
Ptpn12	PTPN12	0.133839	-0.0906827	-0.020233	-0.665676	0.150887	0.0357561	-0.739518	-0.207216	-0.101476	-0.0555509	0.0560377	-0.125664	-0.282016
Fgl2	FGL2	-0.235839	0.576137	-0.0795452	-0.12297	0.0602054	-0.243933	-0.196306	0.0946955	-0.0888007	0.29245	-0.196511	0.566297	0.619635
Lrrc17	LRRC17	0.00779064	0.00284809	-0.123874	0.0627047	0.0485302	-0.0414186	-0.172726	0.835725	-0.0878725	0.46704	-0.00372097	0.188768	-0.309143
Pmpcb	PMPCB	-0.115042	-0.194886	-0.0190899	-0.828362	0.17144	0.316031	-0.43979	-0.266644	0.261198	-0.370716	0.0632054	-0.299028	-0.0953402
Dnajc2	DNAJC2	-0.119755	-0.161114	-0.0188862	-0.50933	0.13889	0.299176	-0.202915	-0.221386	0.104489	-0.286816	-0.0751372	-0.182732	-0.119125
Psmc2	PSMC2	0.215361	-0.327512	0.0650369	-0.969918	0.0694017	0.230423	-0.648887	-0.457814	0.00572955	-0.538027	-0.31319	-0.0772853	-0.209368
Galnt11	GALNT11	-0.0787963	0.0832508	0.0892365	-0.0901808	0.00140237	-0.0710343	-0.129162	0.0832324	0.062055	0.0417426	0.0584542	0.0350614	-0.020632
Paxip1	PAXIP1	0.00475891	-0.312337	-0.0698306	-0.561116	0.0899233	0.276572	-0.221444	-0.24858	0.0136395	-0.397839	-0.0683303	-0.165436	-0.167307
Insig1	INSIG1	0.000231368	-0.0888442	-0.0658055	-0.176218	-0.0247412	0.139288	-0.103686	0.030883	0.131432	-0.150474	0.0976426	0.0450122	0.151061
Tyms	TYMS	0.166827	-0.240552	-0.263893	-0.585184	0.0863077	0.309042	-0.159815	-0.238642	0.0857986	-0.445664	-0.271872	-0.214054	-0.312421
Cenpa	CENPA	0.226001	-0.185862	-0.203631	-0.554009	0.0295167	0.20643	-0.421505	-0.338199	-0.0382345	-0.462477	0.0727275	-0.198102	-0.42496
Dpysl5	DPYSL5	0.195722	-0.357332	-0.137362	-0.527645	0.0301079	0.170775	-0.554192	-0.329599	-0.156148	-0.51888	0.34019	-0.35987	-0.378081
Ost4	OST4	-0.0709179	-0.037266	0.00418836	-0.446462	0.0305103	0.115161	-0.466115	-0.277021	0.0730135	-0.080512	-0.105682	0.367493	0.0563968
Emilin1	EMILIN1	-0.0805646	0.303687	-0.141122	0.123557	0.139751	-0.191696	-0.264588	0.355848	-0.186146	0.778305	-0.142377	0.368432	0.157793
Cad	CAD	0.311142	-0.410065	-0.428757	-0.751553	0.0772129	0.455681	-0.321766	-0.386793	0.0261993	-0.612192	-0.414051	-0.115444	-0.325998
Ppm1g	PPM1G	-0.104364	-0.243072	-0.013222	-0.76056	0.184158	0.414633	-0.178074	-0.243934	0.156836	-0.383591	-0.222862	-0.225903	0.00230915
Krtcap3	KRTCAP3	-0.0112811	-0.163354	0.154209	-0.149499	-0.0165262	0.00190525	-0.189124	-0.143965	0.239381	-0.174279	0.050114	0.00687402	-0.088837
Fosl2	FOSL2	-0.240018	0.0850445	0.445457	-0.115557	0.0394309	-0.292689	-0.63852	0.156455	0.077392	0.444323	0.482356	0.053634	-0.0894978
Ppp1cb	PPP1CB	-0.253226	-0.603079	0.241742	-0.950458	0.139973	0.313714	-0.572464	-0.478046	0.506318	-0.677069	0.214991	-0.0503766	-0.289962
Ywhah	YWHAH	0.0966363	0.118884	-0.122461	-0.495739	0.0191683	0.0799283	-0.497424	-0.218796	0.0447121	-0.225961	-0.0899644	-0.0173786	-0.0885972
Ctbp1	CTBP1	0.0618703	-0.285469	0.000446156	-0.986906	0.159471	0.217912	-0.73981	-0.375757	0.0171687	-0.508899	0.0129176	-0.0809161	-0.103919
Maea	MAEA	-0.239822	-0.255608	0.0925389	-0.852932	0.203465	0.294624	-0.527921	-0.350049	0.139002	-0.352166	0.290034	-0.298586	-0.158201
Slbp	SLBP	0.316212	-0.344428	-0.245372	-0.525305	0.00158673	0.205799	-0.414439	-0.382539	-0.123494	-0.534335	-0.164621	-0.0117883	-0.388433
Letm1	LETM1	0.0709156	-0.110263	-0.0992718	-0.43406	0.0894153	0.170782	-0.223194	-0.191392	-0.0161774	-0.251753	-0.243704	-0.0316096	-0.200239
Nsd2	NSD2	0.00821932	-0.413396	-0.142801	-0.871637	0.183093	0.39597	-0.28938	-0.389744	0.0425753	-0.585031	-0.0858291	-0.140818	-0.270827
Mxd4	MXD4	-0.170305	0.0294182	0.111094	-0.221284	0.0569154	-0.0879035	-0.369884	0.222258	0.130532	0.0934612	0.075977	0.102319	0.0348294
Sh3bp2	SH3BP2	-0.00114968	0.330333	-0.0206525	-0.177469	0.0215673	-0.0509356	-0.26746	-0.116091	-0.0280896	0.0014679	-0.0499574	0.137384	-0.0380118
Nop14	NOP14	-0.0487768	-0.218965	-0.0287219	-0.429726	0.0773316	0.256756	-0.232956	-0.267597	0.13586	-0.404709	0.0402654	-0.10449	-0.152706
Rgs12	RGS12	0.279858	-0.398645	-0.250578	-0.605605	0.0948458	0.120037	-0.558019	-0.41431	-0.306961	-0.413123	-0.0871503	-0.0919611	-0.466767
Htra3	HTRA3	-0.266178	0.296902	0.0272602	0.107943	0.0710061	-0.250643	-0.233908	1.52434	-0.102817	0.675708	-0.145993	0.340244	0.311848
Afap1	AFAP1	-0.0284496	-0.103411	0.152661	-0.187785	-0.0312316	-0.0759485	-0.316435	0.0608089	0.206503	0.0374957	0.0828148	0.0395325	-0.0755938
Sorcs2	SORCS2	-0.0487813	-0.0014857	0.0593778	-0.00131907	0.0392125	-0.0550784	-0.12066	0.0921859	-0.0103252	0.237357	-0.0232742	0.0723658	-0.00234657
Grpel1	GRPEL1	-0.146866	-0.319239	0.100332	-0.762769	0.175771	0.349106	-0.45624	-0.36644	0.164502	-0.480597	-0.00696949	-0.11651	-0.167694
Mrfap1		-0.106508	-0.307049	-0.0190856	-0.811888	0.249944	0.336064	-0.746061	-0.444635	0.13133	-0.418274	0.00397286	0.144396	-0.311638
Wfs1	WFS1	-0.0356825	0.345167	0.0102439	-0.0846909	-0.0134131	-0.0303441	-0.0585435	0.0552294	-0.0302676	-0.0254917	-0.0383558	0.0297469	0.175135
Lyar	LYAR	0.177239	-0.186676	-0.195914	-0.627172	0.0495171	0.332931	-0.139188	-0.281141	0.111322	-0.449323	-0.272332	-0.291233	-0.179714
Tmem128	TMEM128	-0.0401207	-0.125172	0.144635	-0.35459	0.0111565	0.0737194	-0.356572	-0.33465	0.120985	-0.198412	-0.142332	0.362105	-0.0965891
Slc2a9	SLC2A9	0.244309	-0.313417	-0.424982	-0.62904	0.158172	0.22868	-0.315246	-0.256115	0.0621379	-0.569522	0.18989	-0.243727	-0.476951
Wdr1	WDR1	-0.035825	0.0832146	-0.0956143	-0.985437	0.138367	0.134704	-0.487563	-0.497776	0.0753808	-0.297822	0.0697071	-0.0594313	-0.175608
Rab28	RAB28	-0.0293412	-0.178084	0.0228084	-0.5085	0.0712582	0.15018	-0.313583	-0.169968	-0.00239502	-0.29596	-0.0212602	-0.11777	-0.0363764
Fbxl5	FBXL5	-0.041412	-0.0912689	0.177728	-0.372662	0.054436	-0.00571009	-0.637523	-0.239395	-0.0267008	-0.113124	0.0566115	0.287966	-0.115406
Lap3	LAP3	-0.119086	-0.26964	0.0455463	-0.730571	0.107767	0.288307	-0.36449	-0.55782	0.32489	-0.529121	-0.140621	0.0531822	-0.0937223
Med28	MED28	0.000380981	-0.143713	0.0748256	-0.766973	0.0778191	0.141168	-0.46706	-0.383486	0.0443401	-0.368551	-0.00584849	-0.166491	-0.0804998
Ncapg	NCAPG	0.0861496	-0.116261	-0.115414	-0.249218	0.0135214	0.115319	-0.0649087	-0.116218	0.0244775	-0.2282	-0.0297509	-0.0919544	-0.125339
Slit2	SLIT2	-0.0985652	-0.192265	-0.0857531	-0.160428	0.163072	-0.0776278	-0.377958	0.256084	-0.148936	0.213443	-0.202334	0.346884	-0.241893
Adgra3	ADGRA3	-0.0506503	-0.91219	-0.122566	-0.979193	0.316466	0.390652	-0.924119	-0.611609	-0.185882	-0.83954	0.536939	-0.331951	-0.745929
Dhx15	DHX15	-0.15113	-0.388548	-0.0845303	-0.962132	0.227587	0.420724	-0.444024	-0.399948	0.0999632	-0.537541	0.0194801	-0.0966061	-0.25928
Sod3	SOD3	-0.325067	0.76722	-0.214281	-0.018374	0.325354	-0.414641	-0.365778	0.679582	-0.314103	1.54685	-0.383191	0.708094	0.519883
Pi4k2b	PI4K2B	0.140613	-0.218614	0.113608	-0.591596	0.0809549	0.147044	-0.606397	-0.365947	0.0901049	-0.350235	0.219688	-0.0758543	-0.503478
Sel1l3	SEL1L3	-0.0273983	-0.11447	0.0356536	-0.175976	0.0204016	0.0727558	-0.0881366	-0.0651022	0.0222147	-0.149865	0.0951545	-0.111789	-0.0671633
Tbc1d19	TBC1D19	-0.0526986	-0.0729669	0.0073561	-0.180696	0.0422741	0.060353	-0.119223	-0.000914199	0.0261309	-0.0723383	0.0209584	-0.0371737	-0.0675228
0610040J01Rik	C4orf19	-0.0257996	-0.25225	0.205923	-0.356987	0.0113126	0.118693	-0.159266	-0.195553	0.27382	-0.381243	0.127232	-0.17571	-0.300498
Rell1	RELL1	-0.0458185	-0.318641	0.0842224	-0.927534	0.188318	0.276074	-0.519928	-0.387484	-0.0173676	-0.638898	0.271137	-0.27056	-0.405972
Klf3	KLF3	-0.176116	-0.00490732	0.222829	-0.282888	0.0560361	0.0661978	-0.143891	0.0629454	0.118267	-0.039245	-0.0520295	-0.0688346	-0.0581874
Rfc1	RFC1	-0.0354813	-0.168675	-0.0320654	-0.442272	0.0821229	0.207222	-0.186649	-0.171934	0.020292	-0.279474	-0.0291682	-0.0945174	-0.108834
Ugdh	UGDH	-0.118674	-0.0704842	-0.0301709	-0.27606	0.0862399	0.0416501	-0.422865	0.0337135	-0.00983744	-0.00208205	0.482146	-0.128373	-0.0932415
Smim14	SMIM14	-0.211982	0.0509985	0.319218	-0.483193	0.0609075	-0.0807691	-0.441144	0.0276058	0.174314	-0.0449141	0.217967	-0.0514753	0.103802
Ube2k	UBE2K	0.0260139	-0.110091	-0.0412678	-0.67918	0.0486428	0.175789	-0.23836	-0.227566	0.0906462	-0.414822	-0.0172982	-0.168694	-0.257341
Pds5a	PDS5A	-0.122471	-0.387418	-0.00195294	-0.896573	0.138533	0.329226	-0.338611	-0.307724	0.128431	-0.515285	0.133843	-0.252124	-0.173464
Rbm47	RBM47	-0.137442	0.167711	0.322612	-0.214449	-0.0428247	-0.04844	-0.102791	-0.0826713	0.476123	-0.0968604	0.017664	-0.0278464	0.0349278
Apbb2	APBB2	-0.105412	-0.0751687	0.0390501	-0.433728	0.14842	0.0867944	-0.359322	-0.00481791	-0.0285089	-0.0187328	-0.0347869	-0.114007	-0.183398
Slc30a9	SLC30A9	-0.0837152	-0.0668879	0.0811308	-0.373165	0.0392997	0.0322518	-0.378027	-0.0974544	0.110916	-0.121924	0.242845	-0.115365	-0.0962681
Slain2	SLAIN2	-0.0916428	-0.131323	0.00373821	-0.449632	0.10518	0.168376	-0.253791	-0.0898145	0.0324565	-0.194729	0.0126261	-0.0149447	-0.0666901
Ociad1	OCIAD1	0.0114397	-0.170045	0.1016	-0.689037	0.0615844	0.0447699	-0.61801	-0.250975	0.110894	-0.340997	0.150882	0.0374329	-0.343669
Ociad2	OCIAD2	-0.0744537	-0.214578	0.271035	-0.2162	0.027952	0.00426208	-0.301364	-0.168413	0.148144	-0.091661	0.0882306	0.0910355	-0.117933
Usp46	USP46	0.00982733	-0.0994036	0.0554019	-0.196072	0.0127184	0.046583	-0.102736	-0.0319963	0.100107	-0.09347	-0.0999708	-0.00339038	-0.0688099
Fip1l1		0.0306672	-0.17416	-0.0196861	-0.733378	0.106791	0.136434	-0.440266	-0.260873	0.073602	-0.379227	0.164885	-0.173174	-0.16071
Lnx1	LNX1	-0.0442054	-0.0923633	-0.0427067	-0.169679	0.0717356	0.0125977	-0.257485	-0.0681717	0.00875737	-0.050834	0.345596	-0.103911	-0.102155
Pdgfra	PDGFRA	-0.191012	0.123004	-0.0867275	-0.00366971	0.0940689	-0.127656	-0.221509	0.72875	0.00286087	0.472946	0.0213403	0.253156	0.212742
Kit	KIT	-0.241379	-0.453397	0.921311	-0.544606	-0.088972	-0.0842848	-0.359265	-0.290451	0.889947	-0.40488	0.279425	-0.162824	-0.211181
Kdr	KDR	-0.0511606	0.0692219	-0.140702	0.0109705	0.0885054	-0.0234769	-0.117697	0.184968	-0.0623857	0.314239	-0.132839	0.119118	0.222493
Tmem165	TMEM165	0.0485037	-0.0276383	-0.0339064	-0.53913	0.0531772	0.086669	-0.417198	-0.172403	0.106879	-0.147284	-0.112442	0.224255	-0.0262176
Paics	PAICS	-0.136271	-0.376354	0.234921	-0.88262	0.151704	0.284391	-0.526682	-0.48135	0.463723	-0.592581	0.347276	-0.186517	-0.404623
Polr2b	POLR2B	-0.0140471	-0.248576	-0.0310331	-0.857382	0.124393	0.276787	-0.387195	-0.273037	0.248276	-0.442897	0.0651763	-0.215576	-0.153753
Igfbp7	IGFBP7	-0.326724	0.403594	-0.442085	-0.0537496	0.796281	-0.795559	-1.1629	0.666401	-0.763329	1.90528	-0.87681	0.986437	0.117648
Adgrl3	ADGRL3	-0.0567985	-0.235319	0.182197	-0.242134	0.0506611	0.044736	-0.214762	-0.153557	0.0170775	-0.176468	0.096933	-0.0721593	-0.208053
Csn3	CSN3	-0.381317	-0.04743	-0.0691019	-0.246636	-0.218975	-0.146155	0.435267	0.162515	3.22157	-0.642272	-0.284862	-0.154135	-0.258505
Jchain	JCHAIN	-0.285144	0.629352	0.148045	0.244398	-0.123816	-0.229545	-0.106763	-0.21194	-0.155044	0.455894	-0.285674	0.19855	3.89169
Dck	DCK	0.124745	-0.0504169	-0.243334	-0.561377	0.12878	0.162955	-0.363278	-0.265119	-0.111531	-0.338885	0.00922591	-0.109636	-0.238146
Pf4		-0.2267	1.1154	-0.189888	0.0712939	0.275945	-0.355581	-0.289316	0.98061	-0.241914	1.5516	-0.210347	0.263376	0.171193
Cxcl1		-0.0187454	-0.000638314	0.00963741	-0.0704793	0.0313413	0.0137651	-0.060895	-0.0377542	0.000639386	-0.0092151	0.00980144	-0.0326225	-0.0247945
Areg	AREG	-0.0393034	-0.0391858	0.0884563	-0.00305856	-0.0105401	-0.0622193	-0.0561767	0.127872	0.162028	0.0342625	-0.0361718	0.0677558	-0.0676996
Parm1	PARM1	-0.0570928	-0.016204	0.116318	-0.0390796	-0.00211419	-0.0865127	-0.182541	-0.033651	0.0657136	0.0401212	0.166459	0.0134939	0.0125065
G3bp2	G3BP2	-0.0366555	-0.102274	0.0472658	-0.683935	0.161022	0.137983	-0.586541	-0.224835	0.0995265	-0.247546	0.0600307	-0.00538086	-0.114409
Naaa	NAAA	-0.123014	0.205092	-0.165373	-0.23479	0.0343116	-0.173791	-0.207866	0.109393	-0.0183065	0.182991	-0.206649	0.643523	0.291039
Art3	ART3	-0.0158042	-0.0194951	-0.011444	-0.0545399	0.0141333	-4.46677e-05	-0.0361415	0.0714056	0.0115413	-0.022593	-0.0147543	-0.0105964	0.0180169
Cxcl10	CXCL10	-0.0919888	-0.123097	0.139112	-0.311637	0.0429869	-0.140943	-0.263453	-0.731693	-0.0495223	-0.0892506	-0.171403	0.43382	0.428555
Scarb2	SCARB2	-0.275372	0.448559	0.201204	-0.260872	0.151995	-0.154003	-0.376061	-0.133996	0.168817	0.145866	-0.0123523	0.276281	0.03687
Ccni	CCNI	-0.336855	-0.36807	0.133469	-0.754475	0.182132	0.231098	-0.548813	-0.248789	0.360882	-0.351432	0.552111	-0.290075	-0.00871675
Ccng2	CCNG2	-0.222875	-0.244977	0.137231	-0.395578	0.0249686	-0.0774968	-0.731229	-0.274159	0.207104	-0.245062	1.06486	-0.154462	-0.0807438
Anxa3	ANXA3	-0.350595	0.434903	1.12348	-0.443012	0.0450618	-0.152451	-0.385519	0.201869	0.156814	0.440532	-0.200707	0.101066	-0.193688
Rasgef1b	RASGEF1B	-0.0921422	0.0416756	-0.0577605	-0.376452	0.135265	0.0631187	-0.349169	-0.200496	-0.0962264	-0.124855	0.25346	-0.115167	-0.158518
Hnrnpd	HNRNPD	0.0338889	-0.284273	-0.324737	-0.979872	0.20377	0.43746	-0.175379	-0.347465	0.167366	-0.575075	-0.190658	-0.160296	-0.142107
Hnrnpdl	HNRNPDL	-0.206158	-0.346993	-0.084576	-0.710437	0.207265	0.27446	-0.302822	-0.210918	0.221434	-0.266027	0.0994936	-0.0301772	-0.0243861
Sec31a	SEC31A	-0.16772	-0.0755035	-0.00139016	-0.602826	0.264069	0.14445	-0.520748	0.164312	0.135199	0.0776455	-0.0543526	-0.0228474	-0.0454746
Plac8	PLAC8	-0.480115	0.761359	0.0876739	0.0400549	0.203917	-0.455743	-0.359172	0.582754	-0.171765	1.02362	-0.380396	0.905806	0.436451
Hpse	HPSE	-0.140348	0.660389	-0.0627247	-0.074198	0.0409194	-0.137575	-0.0922517	0.151518	-0.10277	0.233111	-0.0841564	0.2009	0.362768
Cds1	CDS1	-0.0368884	0.032184	0.0836704	-0.0590615	-0.00194158	-0.0108992	-0.0521522	-0.0309463	0.0403289	-0.000986111	-0.0101385	0.0446838	0.0188474
Hsd17b11	HSD17B11	-0.159979	0.550256	0.127243	-0.13656	-0.0273657	-0.250412	-0.163732	0.1531	0.214686	0.175045	-0.165	0.318716	0.2314
Nudt9	NUDT9	-0.142618	-0.00431273	0.0233623	-0.426677	0.114651	0.123178	-0.265074	-0.0977934	0.19194	-0.14529	0.0927339	-0.0366582	-0.0183545
Sparcl1	SPARCL1	-0.293539	0.0309559	-0.133884	-0.132274	0.218433	-0.147241	-0.459409	0.500161	0.0317714	0.340067	-0.103783	0.266034	0.258445
Spp1	SPP1	-0.29371	1.79513	-0.0575004	-0.524832	0.498735	-0.662373	-0.299341	-0.858288	0.841642	0.738736	-0.720055	0.337121	-0.495961
Gbp9		-0.0795368	0.104746	-0.00618829	-0.0530597	0.0141542	-0.0771171	-0.0778377	-0.0636521	0.0235381	0.0520982	-0.0613796	0.160359	0.293164
Gbp4		-0.0938775	0.0535256	-0.0229519	-0.0333357	0.00174468	-0.100862	-0.0844719	-0.190045	-0.0171873	0.0737011	-0.100718	0.32373	0.434941
Gbp6		-0.126677	0.094086	0.073751	-0.066872	-0.00905683	-0.145039	-0.137772	-0.262848	0.106735	0.0516795	-0.110433	0.300635	0.549215
Tgfbr3	TGFBR3	0.135222	-0.438368	-0.303809	-0.330035	-0.036994	0.0517734	-0.567644	0.564988	-0.107258	-0.328394	0.262879	0.00242805	-0.309239
Atp5k	ATP5ME	-0.230883	-0.19053	-0.0265878	-0.817048	0.244586	0.411814	-0.470517	-0.346762	0.261353	-0.424335	-0.0347604	0.139626	-0.047067
Pcgf3	PCGF3	-0.0707452	-0.107018	0.048612	-0.218421	0.0581505	0.044632	-0.320064	-0.0900594	0.120285	-0.0900584	0.0509994	0.113057	-0.118626
Fgfrl1	FGFRL1	-0.0601246	-0.311174	0.13389	-0.299963	0.059998	0.0503797	-0.379125	-0.0882233	0.242347	-0.259461	-0.00778605	0.0274127	-0.249652
Noc4l	NOC4L	0.14633	-0.220376	-0.0813839	-0.514053	0.0726819	0.210597	-0.315319	-0.299691	0.171334	-0.388465	-0.135093	-0.00474754	-0.235132
Pus1	PUS1	-0.08437	-0.117717	0.000836246	-0.572537	0.143299	0.238891	-0.278749	-0.210108	0.257784	-0.259682	-0.0369212	-0.0994932	-0.112346
2900026A02Rik	KIAA1671	-0.0733969	-0.165928	0.291047	-0.298156	0.0643481	-0.0493254	-0.586833	-0.0215101	0.128737	-0.0027865	0.155627	-0.0455241	-0.281706
Tmem119	TMEM119	-0.0748277	0.0993083	0.00834416	-0.007419	0.0946537	-0.0930077	-0.166723	0.132192	-0.0562343	0.301196	-0.0615007	0.107749	0.0422338
Selplg	SELPLG	-0.242121	0.725639	-0.0891674	-0.151993	0.0333315	-0.245109	-0.206593	-0.0628872	-0.111751	0.302895	-0.209616	0.556729	0.825592
Ung	UNG	0.0120067	-0.218888	-0.135487	-0.454941	0.110305	0.261181	-0.136461	-0.196532	0.129979	-0.332705	-0.0218462	-0.244954	-0.17083
Acacb	ACACB	-0.0163865	0.0349296	-0.00480775	0.00393767	-0.0255885	-0.0360747	-0.0354539	0.134431	0.0840613	-0.0441749	0.00248497	0.0474758	0.0903261
Mmab	MMAB	0.0145493	-0.0944831	-0.0407045	-0.233297	0.0364381	0.0896333	-0.109406	-0.0635317	0.0316637	-0.142118	0.0268425	-0.0370303	-0.0558077
Mvk	MVK	0.0836505	-0.106044	-0.0294882	-0.254892	-0.00825892	0.0935243	-0.13926	-0.0567875	0.0615209	-0.152536	-0.087189	-0.0216425	-0.056594
Gltp	GLTP	-0.110487	0.567387	-0.103412	-0.65283	0.181706	0.053028	-0.401766	-0.149579	-0.166694	-0.0991322	-0.095548	0.129157	0.0188844
Ankrd13a	ANKRD13A	-0.0592439	0.193114	-0.0302703	-0.812697	0.115293	0.1082	-0.447533	-0.102451	0.18587	-0.137111	0.0548689	-0.0842393	-0.16274
Oasl2		-0.317667	0.144986	0.47541	-0.556303	0.0768783	-0.411359	-0.268013	-0.165624	0.53041	-0.21451	-0.429802	0.486829	-0.0337371
Oasl1	OASL	-0.094244	0.208008	0.0820753	-0.139943	0.00546473	-0.0853862	-0.0649335	-0.075392	0.0862186	-0.038947	-0.105665	0.17867	0.0343173
Sppl3	SPPL3	0.0585554	-0.0952972	0.0160417	-0.40429	0.0430383	0.0171698	-0.401967	-0.119792	0.0554305	-0.196387	0.0675497	-0.00313572	-0.173294
Acads	ACADS	0.0201545	0.0656514	0.0224543	-0.329421	-0.010287	0.0128767	-0.294568	-0.127521	0.294781	-0.163061	0.0215271	0.0768968	-0.153609
Mlec	MLEC	-0.0605976	-0.206106	-0.0565642	-1.11334	0.219064	0.329189	-0.480278	-0.260386	0.219419	-0.255719	0.00923646	-0.269363	-0.0329453
Pop5	POP5	0.0592337	-0.22154	-0.0442505	-0.799036	0.152122	0.314446	-0.404564	-0.28013	0.238391	-0.527244	-0.126583	-0.139103	-0.228247
Rnf10	RNF10	-0.190495	0.0665521	0.159955	-0.81914	0.170945	0.0980608	-0.650768	-0.00619118	0.332649	-0.142084	0.0756144	-0.0192817	0.0558049
Coq5	COQ5	0.0934732	-0.0175658	-0.0762457	-0.545554	0.0865913	0.104886	-0.399956	-0.198897	0.00736275	-0.298463	-0.0783941	0.000170717	-0.218988
Dynll1		-0.231169	-0.0597687	-0.0038649	-0.843359	0.199169	0.271498	-0.288523	-0.171777	0.169354	-0.138213	-0.109034	-0.212806	0.00182998
Srsf9	SRSF9	0.112124	-0.136414	-0.213175	-1.09922	0.201075	0.27182	-0.556837	-0.379084	0.0822358	-0.357689	-0.0676122	-0.22755	-0.104512
Triap1	TRIAP1	-0.103412	0.135356	0.036635	-0.349866	0.0716038	0.0357641	-0.245702	-0.069255	0.143652	-0.0535135	0.0388421	-0.00762728	0.0158677
Cox6a1	COX6A1	0.175226	-0.113781	0.0813197	-1.04557	0.0789313	0.140997	-0.790284	-0.363224	0.21679	-0.471685	-0.0267793	-0.0506253	-0.258776
Gcn1	GCN1	0.0997007	-0.218091	-0.118833	-0.713085	0.113286	0.233585	-0.333815	-0.176328	0.17418	-0.361168	-0.0414999	-0.18563	-0.264916
Hspb8	HSPB8	-0.15426	-0.155795	0.499878	-0.424858	0.0228752	-0.0380272	-0.505109	-0.00633747	-0.00377514	-0.0120699	0.286788	-0.104765	-0.151821
Suds3	SUDS3	0.126631	-0.0195235	0.124787	-0.42735	-0.0176201	-0.0416099	-0.616144	-0.189834	0.0526664	-0.172903	-0.158798	0.32686	-0.147273
Taok3	TAOK3	-0.0855374	0.289329	0.0282387	-0.153012	0.0194378	-0.113865	-0.154821	0.0482492	-0.0245317	0.171348	-0.109158	0.18957	0.301989
Pebp1		-0.0406156	-0.111331	0.0240336	-0.730948	0.126629	0.241782	-0.398174	-0.202397	0.299465	-0.378464	0.242767	-0.288507	-0.256366
Fbxw8	FBXW8	0.0260451	0.0630132	0.114941	-0.323194	0.0298479	-0.0714939	-0.370469	0.200079	0.215303	0.224573	-0.100309	0.152266	-0.060707
Med13l	MED13L	0.0894674	-0.233813	0.101583	-0.376167	0.0201391	-0.106362	-0.545652	-0.23395	0.0213614	-0.158328	0.0719407	0.19019	-0.130596
Plbd2	PLBD2	-0.192494	0.434761	0.107631	-0.455077	0.114869	-0.0552623	-0.318675	0.135848	0.136753	0.118836	-0.00553624	0.0191839	0.0997134
Oas2	OAS2	-0.151484	0.231482	0.058475	-0.0825383	0.00279847	-0.166743	0.0028107	0.249576	0.352176	0.0461714	-0.170328	0.158257	0.000656653
Oas1a		-0.15127	0.262605	0.101601	-0.301584	0.0520901	-0.137633	-0.085421	-0.0360731	0.24529	-0.0635932	-0.218883	0.218758	0.0398273
Trafd1	TRAFD1	-0.2773	0.606135	0.269644	-0.303847	0.025267	-0.299362	-0.338152	-0.126875	0.262162	0.0922984	-0.104922	0.481061	0.332235
Erp29	ERP29	-0.172876	0.578007	0.101714	-0.622993	0.130663	-0.0390243	-0.308408	-0.0373276	0.207745	0.298449	-0.24839	0.22564	0.46407
Aldh2	ALDH2	-0.458859	0.602191	0.25605	-0.367148	0.16207	0.0489958	-0.362353	0.537372	0.543175	0.240459	0.22115	-0.00405449	0.173439
Sh2b3	SH2B3	-0.0695622	0.216783	-0.13547	-0.256953	0.118357	-0.0375691	-0.339953	0.136146	-0.0346511	0.203097	-0.148816	0.14106	0.0819308
Hvcn1	HVCN1	-0.118369	0.578303	-0.0774203	-0.0922619	-0.0225658	-0.14544	-0.0933151	-0.158264	-0.0662314	0.0876026	-0.141688	0.398175	0.662076
Vps29	VPS29	-0.0698021	0.228032	0.0402656	-0.652106	0.128312	0.0685027	-0.346261	-0.0304304	0.0897273	0.00235635	-0.136347	0.0442524	-0.018739
Fam216a	FAM216A	0.065858	-0.198937	-0.099847	-0.35815	0.0481046	0.179843	-0.180957	-0.103897	0.00277459	-0.257545	0.0224955	-0.102849	-0.20629
Arpc3	ARPC3	-0.474175	0.582465	0.20353	-0.866049	0.282679	0.0837008	-0.315647	0.112848	0.246149	0.366223	0.0365959	-0.0520114	0.212134
Atp2a2	ATP2A2	-0.131883	-0.277824	0.186383	-0.596376	0.171713	0.207312	-0.435562	-0.253651	0.0841445	-0.119977	-0.356062	0.477956	0.0490707
P2rx4	P2RX4	-0.258478	1.15551	0.184062	-0.113043	0.00141894	-0.347807	-0.326049	0.110628	0.0336063	0.272726	-0.213066	0.599413	0.347234
Camkk2	CAMKK2	0.0548588	-0.131263	-0.148661	-0.519805	0.108434	0.168297	-0.297775	-0.100259	0.0276998	-0.208475	-0.0693341	-0.0149197	-0.173815
Anapc5	ANAPC5	0.250418	-0.419138	-0.105121	-0.929434	0.0438462	0.1518	-0.555474	-0.261064	0.0463874	-0.467577	-0.0601965	-0.0205867	-0.360925
Orai1	ORAI1	-0.107997	0.148282	0.0562264	-0.350939	0.0986695	-0.0346194	-0.258267	0.0155403	0.191367	0.203992	-0.203344	0.255132	0.0833506
Denr	DENR	0.0728415	-0.157659	-0.0435226	-0.74901	0.0804981	0.246159	-0.259537	-0.281927	0.194598	-0.291876	-0.160668	-0.106356	-0.0956027
Arl6ip4	ARL6IP4	0.102597	-0.0856465	-0.0181114	-0.607718	0.0635645	0.13182	-0.310063	-0.192276	0.112356	-0.261155	-0.103184	0.0526614	-0.162289
Sbno1	SBNO1	-0.0915031	-0.14636	0.0692959	-0.716163	0.103974	0.185891	-0.370991	-0.284383	0.129897	-0.373294	0.121962	-0.0855017	-0.0265989
Rilpl2	RILPL2	0.0323671	0.469094	0.0166853	-0.202763	-0.0225309	-0.0766642	-0.369594	-0.24609	-0.122394	-0.183945	0.0674787	0.142898	0.175131
Tmed2	TMED2	-0.203409	-0.0771205	0.138319	-0.731459	0.178038	0.221225	-0.404935	-0.143301	0.257291	-0.148984	-0.0946363	-0.0654671	0.125882
Zfp664	ZNF664	-0.0882147	-0.434242	0.111286	-0.578949	0.089033	0.204537	-0.346524	-0.159247	0.243325	-0.420962	0.0843256	-0.038641	-0.281272
Rflna	RFLNA	-0.00930045	-0.0563741	0.0455626	-0.0343249	0.00823593	-0.0252596	-0.0964681	0.00100403	0.00682112	0.00778711	0.0519326	0.00833924	-0.0706258
Ncor2	NCOR2	-0.0612942	-0.381527	0.0858669	-0.691195	0.168268	0.0484017	-0.726273	-0.157182	-0.0189844	-0.302719	0.1021	0.196382	-0.45997
Scarb1	SCARB1	-0.0149942	-0.104377	-0.127997	-0.191489	-0.0632902	0.0578284	-0.328555	0.26312	0.232506	-0.270521	0.134868	0.263467	-0.0522144
Ubc	UBC	-0.377619	0.312794	0.383333	-0.965041	0.261537	0.0774824	-0.385245	-0.100663	0.202969	-0.0917117	0.0596117	-0.22035	0.113747
Bri3bp	BRI3BP	0.121605	-0.277689	-0.0908216	-0.802514	0.107308	0.236211	-0.398161	-0.397537	0.107248	-0.524198	0.249888	-0.238202	-0.465896
Aacs	AACS	-0.050381	0.016737	0.0128595	-0.299026	0.0191116	0.123595	-0.0952282	0.162155	0.222248	-0.147062	-0.029822	-0.0191347	0.0761759
Nipsnap2	NIPSNAP2	-0.155195	-0.0667517	0.132701	-0.319993	0.060676	0.1192	-0.187676	0.0126173	0.322279	-0.151697	0.0455858	0.0335773	-0.072608
Cct6a	CCT6A	0.0541169	-0.411893	-0.237116	-1.03261	0.179639	0.480927	-0.334743	-0.540461	0.204626	-0.68533	-0.164256	-0.0149645	-0.543321
Gusb	GUSB	-0.183098	1.438	-0.177789	-0.356469	0.150794	-0.201167	-0.305883	-0.0736655	-0.138858	0.512076	-0.541829	0.453307	0.65775
Crcp	CRCP	-0.0428439	0.0157528	0.0497386	-0.323853	0.0530042	0.078278	-0.125407	-0.038156	0.0789311	-0.0723652	-0.0741274	-0.0668974	-0.0556421
Tpst1	TPST1	-0.0117972	0.0563408	-0.166632	-0.212711	0.0633678	0.033218	-0.135528	0.23721	-0.0899813	0.117214	-0.234133	0.136172	0.36054
Tmem248	TMEM248	-0.19239	-0.0590702	0.144719	-0.563874	0.150275	0.139081	-0.283686	-0.124736	0.0981101	0.0197257	0.000682938	-0.165406	0.401095
Auts2	AUTS2	0.00942703	-0.230876	-0.0200916	-0.249765	0.114762	0.0723941	-0.505903	-0.147556	0.0161753	-0.226535	0.269467	-0.126152	-0.424078
Ncf1	NCF1	-0.193016	0.808675	-0.0795794	-0.0803309	0.0748906	-0.251509	-0.237244	0.0239564	-0.147461	0.538805	-0.238062	0.580816	0.424322
Gtf2i	GTF2I	-0.067363	-0.651736	0.246	-1.22524	0.265003	0.326179	-0.593306	-0.421848	0.0979391	-0.793282	0.2554	-0.324313	-0.533344
Gtf2ird1	GTF2IRD1	0.151405	-0.442048	0.195064	-0.640829	0.0565322	0.0712206	-0.648162	-0.344453	-0.152031	-0.519875	0.310254	-0.344326	-0.54949
Lat2	LAT2	-0.0712133	0.556922	-0.00278866	-0.11739	0.000194572	-0.0949409	-0.133451	-0.132326	-0.0767858	0.0418363	-0.0456462	0.148072	0.304226
Eif4h	EIF4H	0.268408	-0.565408	-0.11419	-1.1473	0.211833	0.308722	-0.802342	-0.825288	-0.170627	-0.805034	0.0902916	-0.00766451	-0.895132
Limk1	LIMK1	0.213771	-0.199659	-0.385121	-0.729122	0.149819	0.261052	-0.372549	-0.253023	-0.21602	-0.390308	-0.192113	-0.109557	-0.256844
Eln	ELN	-0.208613	-0.403857	-0.222806	-0.0608781	0.204032	-0.229618	-0.28835	2.07305	-0.0913777	0.793873	-0.402788	0.702258	-0.362722
Cldn4		-0.251025	-0.153911	1.78956	-0.383984	-0.182563	-0.292898	-0.370432	-0.305975	0.374917	-0.1531	-0.0299233	-0.0416426	-0.418518
Cldn3	CLDN3	-0.106882	-0.472171	1.84996	-0.377446	-0.417816	-0.343526	-0.233865	-0.463868	1.1032	-0.46658	-0.108152	-0.0061895	-0.213989
Abhd11	ABHD11	0.0281502	-0.562603	0.382192	-1.0488	0.133909	0.298733	-0.478181	-0.431665	0.165594	-0.619738	0.119716	-0.357691	-0.546117
Tbl2	TBL2	-0.0865612	-0.216894	0.0417264	-0.381821	0.0693767	0.0574187	-0.315979	-0.101447	-0.0154375	-0.18347	0.431235	-0.176719	-0.0798786
Baz1b	BAZ1B	0.36633	-0.432862	-0.130952	-0.844788	0.0654525	0.154991	-0.708038	-0.438872	-0.246715	-0.611316	-0.154178	0.073698	-0.545591
Pom121		0.0657656	-0.3496	-0.0720193	-0.894917	0.156416	0.305329	-0.539322	-0.346376	-0.0795952	-0.520712	0.066223	-0.378978	-0.373687
Por	POR	-0.0105136	0.285845	0.363496	-0.475044	-0.020893	-0.0878302	-0.360146	0.170514	0.063977	-0.059325	0.0176996	-0.139245	-0.0654953
Mdh2	MDH2	0.207475	-0.231298	0.0647745	-1.05381	0.100525	0.278312	-0.376347	-0.379141	-0.00630225	-0.593252	-0.0461503	-0.417142	-0.356498
Hspb1	HSPB1	-0.0985552	-0.106908	0.961471	-0.276661	-0.0744791	-0.254651	-0.757149	-0.362222	0.122501	-0.0638166	0.363926	-0.0765636	-0.19872
Ywhag	YWHAG	0.277789	0.0334693	0.046507	-0.881849	0.0550423	-0.0136304	-0.728887	-0.287336	-0.25152	-0.214224	-0.0897952	0.0448602	-0.222429
Rasa4		-0.138987	0.60535	-0.0523872	-0.0601847	0.021574	-0.178421	-0.118788	0.0419224	-0.101677	0.182877	-0.131072	0.344313	0.340237
Polr2j		0.311616	-0.452458	-0.110821	-0.816234	0.0222678	0.196091	-0.595398	-0.61348	-0.110267	-0.710022	-0.0145061	0.110363	-0.586661
Fis1	FIS1	0.113402	-0.140224	0.15497	-0.943467	0.0797966	0.06818	-0.526102	-0.40831	-0.0408283	-0.33872	-0.129604	0.107453	0.0486394
Znhit1	ZNHIT1	0.298666	-0.205427	-0.0782433	-0.932531	0.0999688	0.158359	-0.652711	-0.42505	-0.155182	-0.502984	0.0359276	-0.304072	-0.423219
Plod3	PLOD3	-0.0190086	0.243634	-0.00505524	-0.477463	0.191237	-0.0327664	-0.656635	-0.00325287	-0.120797	0.208331	-0.0328293	0.126618	-0.14332
Ap1s1	AP1S1	-0.00265931	0.0230301	0.0577718	-0.779423	0.144145	0.177742	-0.356911	-0.201677	0.0652475	-0.224063	-0.0938818	-0.189636	-0.29251
Serpine1	SERPINE1	-0.181768	0.161892	-0.157267	0.106228	0.408715	-0.371359	-1.11416	0.10082	-0.362574	1.66452	0.704971	0.0024296	0.374379
Srrt	SRRT	0.314598	-0.777488	-0.167359	-0.979944	0.0973695	0.290492	-0.609287	-0.636094	-0.190141	-0.831647	-0.0466637	0.0620528	-0.575745
Gigyf1	GIGYF1	0.187235	-0.28978	0.0217813	-0.269926	-0.0048077	-0.0988137	-0.70592	-0.101115	-0.161747	-0.303507	0.24528	0.20284	-0.465978
Gnb2	GNB2	-0.229895	0.0270749	0.344388	-1.26819	0.215244	0.181595	-0.671413	-0.193452	0.230413	-0.241235	0.307185	-0.417219	-0.162257
Pcolce	PCOLCE	-0.402828	0.529809	-0.324616	0.156722	0.467671	-0.472568	-0.542875	1.47704	-0.48713	1.72867	-0.531526	0.854987	0.273532
Tsc22d4		0.144165	-0.18866	0.209593	-0.764845	0.0145781	-0.100344	-0.890214	-0.330317	-0.195002	-0.323553	0.392614	0.00486628	-0.457362
Cops6	COPS6	-0.168736	-0.214825	0.0634021	-1.01778	0.2304	0.369097	-0.363012	-0.301909	0.0986129	-0.351306	0.100523	-0.440721	-0.16052
Nxpe5		-0.0610592	0.234203	-0.0664493	0.0233333	0.0655082	-0.0554315	-0.0800038	0.364285	-0.0864322	0.475515	-0.0719978	0.114833	0.00237483
Fam20c	FAM20C	-0.114477	0.817205	0.0567379	-0.155766	0.047238	-0.107151	-0.0781087	0.0112662	-0.0152856	0.13584	-0.0922815	0.0121595	0.0746598
Pdgfa	PDGFA	-0.206146	0.218206	0.325054	-0.339687	0.100699	-0.116718	-0.577219	-0.381988	-0.209364	0.0348557	-0.0240063	0.0254956	0.0281083
Dnaaf5	DNAAF5	0.0837606	-0.243727	-0.0497808	-0.645764	0.121118	0.227507	-0.337496	-0.312486	-0.102779	-0.423429	-0.0966223	-0.166716	-0.333408
Sun1	SUN1	-0.0276632	-0.230364	0.16615	-0.505386	0.070314	0.0267687	-0.643245	-0.188793	-0.000537854	-0.269222	0.36266	-0.149529	-0.214791
Get4	GET4	0.225177	-0.425929	-0.0933476	-1.0896	0.116223	0.339464	-0.52004	-0.575959	-0.0864568	-0.703971	-0.141945	-0.113614	-0.619426
3110082I17Rik	C7orf50	0.112399	-0.272291	-0.0998903	-0.70737	0.124471	0.304147	-0.290937	-0.286584	-0.0216426	-0.426625	-0.0813461	-0.223182	-0.275559
Gpr146	GPR146	-0.0834282	0.310692	-0.050666	-0.0150448	0.0228687	-0.138555	-0.17696	0.210029	-0.0295385	0.294011	-0.015701	0.239037	0.131219
Ints1	INTS1	0.282515	-0.382333	-0.0693127	-0.856596	0.0779434	0.222127	-0.560014	-0.472752	-0.128288	-0.549495	-0.0619414	-0.161572	-0.286265
Nudt1	NUDT1	0.198284	-0.256451	-0.115672	-0.609106	0.0591535	0.265968	-0.230962	-0.308222	0.0347467	-0.489205	-0.158185	-0.110375	-0.33273
Eif3b	EIF3B	0.267718	-0.554402	-0.120926	-1.18876	0.209707	0.450148	-0.552468	-0.651733	-0.0874829	-0.80032	-0.337864	-0.0871058	-0.464183
Brat1	BRAT1	0.00671079	-0.0612535	-0.00319063	-0.212598	0.0458769	0.0760506	-0.151217	-0.101509	0.00282829	-0.131624	-0.0263141	0.00902137	-0.12856
Gna12	GNA12	0.0828142	0.384594	-0.143574	-0.65642	0.0428711	-0.0116073	-0.380347	-0.0447137	-0.162622	-0.149933	-0.228412	0.109074	-0.063103
Foxk1	FOXK1	-0.160894	-0.181564	0.297234	-0.587034	0.12231	0.108175	-0.569718	-0.2366	0.0591922	-0.242646	0.221136	-0.138601	-0.258144
Wipi2	WIPI2	4.63243e-06	-0.347285	0.058057	-0.984561	0.152538	0.260849	-0.55907	-0.396699	0.0123491	-0.516901	0.223596	-0.440427	-0.341728
Actb	ACTB	0.200883	0.341021	-0.244253	-0.54665	0.0363528	-0.1065	-0.65709	-0.575769	-0.269638	0.0505443	-0.0254793	0.301197	-0.101047
Fscn1	FSCN1	0.00346197	-0.0734143	-0.700289	-0.575727	0.313376	0.184754	-0.888006	-0.117449	-0.318926	0.410633	0.231605	0.09135	0.263628
Rnf216	RNF216	-0.00726633	-0.151088	0.0504434	-0.645493	0.105373	0.0840866	-0.479027	-0.170405	-0.0375785	-0.281579	0.156565	-0.13072	-0.183879
E130309D02Rik		-0.0313869	-0.290046	-0.0499089	-0.733692	0.191393	0.318524	-0.306737	-0.26915	-0.035192	-0.39123	-0.0216539	-0.260342	-0.211664
Kdelr2	KDELR2	0.048835	-0.189937	-0.0882168	-0.911054	0.322599	0.110457	-0.899943	-0.0948581	-0.257943	0.13307	0.114407	-0.0915527	-0.335618
Daglb	DAGLB	-0.119074	0.631373	-0.0733024	-0.256739	0.0245817	-0.0720944	-0.11152	0.187709	-0.0768106	0.0466096	-0.188619	0.338203	0.1936
Aimp2	AIMP2	0.0523195	-0.332179	-0.107539	-0.777485	0.149229	0.319474	-0.452921	-0.395594	0.0335046	-0.517939	0.103961	-0.299777	-0.350978
Tecpr1	TECPR1	0.0719318	0.0945685	0.0294141	-0.394955	0.00694097	-0.063582	-0.534759	-0.168574	-0.130946	-0.158675	0.257017	-0.010918	-0.124527
Bri3	BRI3	-0.112655	0.516279	0.198791	-0.762734	0.0995389	-0.0155796	-0.731284	-0.114874	-0.00430859	-0.223714	0.38929	-0.207576	-0.115006
Trrap	TRRAP	0.0206432	-0.273573	-0.021177	-0.670597	0.0756169	0.150703	-0.488126	-0.33309	0.00437063	-0.444205	0.223076	-0.127699	-0.328829
Arpc1a	ARPC1A	-0.113045	-0.199832	0.16116	-0.843935	0.219378	0.223418	-0.645743	-0.237133	0.0749015	-0.445864	0.0733963	0.0195332	-0.426629
Arpc1b	ARPC1B	-0.280733	0.210891	0.34995	-0.972752	0.248132	0.10655	-0.73399	-0.433502	-0.0675509	-0.0868253	-0.104155	0.155534	-0.0134787
Pdap1	PDAP1	0.226831	-0.754021	-0.115569	-1.51269	0.290169	0.526179	-0.589841	-0.685635	-0.104328	-0.924147	0.00109524	-0.465529	-0.629919
Bud31	BUD31	-0.00897177	-0.225495	-0.00928311	-1.25722	0.23928	0.367154	-0.547292	-0.432025	-0.0171111	-0.508284	0.00637439	-0.453714	-0.320793
Cpsf4	CPSF4	0.207261	-0.401775	-0.122367	-0.908058	0.0699013	0.298894	-0.36615	-0.394367	-0.0946295	-0.599679	-0.0736212	-0.184407	-0.350922
Rasl11a	RASL11A	-0.0225117	0.0119499	-0.0240882	0.018224	0.0180943	-0.0219349	-0.0495722	0.0419023	-0.000999661	0.127692	-0.00940099	0.0431362	0.0630578
Gtf3a	GTF3A	0.0967543	-0.438308	-0.0536812	-1.15386	0.17983	0.387972	-0.519636	-0.513218	0.0385585	-0.654525	-0.0303702	-0.268701	-0.395419
Polr1d	POLR1D	-0.231571	-0.220581	0.104751	-0.921126	0.252853	0.342723	-0.669492	-0.458957	0.136586	-0.370199	0.310051	-0.257662	-0.250323
Pan3	PAN3	-0.192647	-0.197633	0.129253	-0.440311	0.0984996	0.0951596	-0.290021	-0.088241	0.0236039	-0.175143	0.232658	-0.144534	-0.0881842
Flt1	FLT1	-0.0527825	0.0159223	0.0582152	-0.0647764	0.044852	-0.0622729	-0.261117	-0.0656677	-0.0639143	0.190903	0.00763241	0.10893	0.137947
Slc7a1	SLC7A1	0.13338	-0.418643	-0.190302	-0.522557	0.138279	0.252104	-0.393984	-0.378432	-0.178787	-0.51877	0.00547224	-0.0734994	-0.457598
Ubl3	UBL3	-0.15287	0.25077	0.0907897	-0.557928	0.113592	-0.00428999	-0.63287	-0.319008	-0.0687593	-0.223545	-0.00457846	0.313754	0.102876
Alox5ap	ALOX5AP	-0.103162	0.853004	-0.133558	-0.326031	0.0745217	-0.135875	-0.235972	0.141205	-0.195764	0.34153	-0.162132	0.334021	0.189371
Hsph1	HSPH1	-0.000303266	-0.477066	-0.0232718	-1.17502	0.255737	0.488094	-0.500265	-0.476757	-0.0884375	-0.656837	-0.22027	-0.307265	-0.232168
N4bp2l2	N4BP2L2	-0.103677	-0.392823	0.0763663	-0.739412	0.128564	0.188093	-0.571939	-0.270712	0.00758843	-0.402201	0.210109	-0.128032	-0.201933
Rfc3	RFC3	0.217111	-0.230039	-0.199997	-0.602931	0.0454929	0.225468	-0.181952	-0.288445	-0.0870184	-0.403755	-0.0604813	-0.326118	-0.230162
Samd9l	SAMD9L	-0.101274	0.0590956	0.0327196	-0.0679535	0.00944564	-0.0840886	-0.0623124	0.105729	0.0565606	0.0456422	-0.0983472	0.177108	0.152718
Col1a2	COL1A2	-0.263862	0.848384	-1.07236	0.931525	1.04508	-1.16988	-0.680781	2.47985	-1.41935	3.14265	-1.34433	1.79356	-0.299142
Sgce	SGCE	-0.0736874	0.0822554	-0.0179141	-0.00355771	0.0425627	-0.0626939	-0.0741313	0.31201	-0.0284738	0.229418	-0.0559018	0.0763492	0.117567
Pon3	PON3	-0.139342	0.373416	0.0814816	-0.0374774	0.0348466	-0.125777	-0.110321	0.0200707	-0.0131755	0.383634	-0.149989	0.0959998	0.862048
Pon2	PON2	-0.141388	0.272933	0.194666	-0.163406	0.030896	-0.112604	-0.210678	-0.0194958	0.000437598	0.210638	-0.153783	0.20227	0.342032
Pdk4	PDK4	-0.075394	0.037998	0.190563	-0.0592018	0.0157592	-0.0447741	-0.097696	-0.0067468	0.00139018	0.0345553	0.0342715	-0.0247934	-0.069068
Sem1	SEM1	-0.00877919	-0.0942344	0.0031265	-0.579952	0.102516	0.132977	-0.659169	-0.434102	0.00478628	-0.371162	0.0168983	0.615234	-0.395953
Dlx5	DLX5	-0.0246612	-0.0458791	0.081447	-0.0596254	-0.00426559	-0.000292095	-0.100057	-0.0610565	0.0348396	-0.0480573	0.066916	-0.00357587	-0.0640526
Asns	ASNS	0.0895862	-0.612698	-0.185995	-0.770263	0.233833	0.368804	-0.583113	-0.579068	-0.1538	-0.681738	0.0735857	-0.12742	-0.741556
C1galt1	C1GALT1	-0.0512604	-0.296489	0.159415	-0.50421	0.0784857	0.158797	-0.385705	-0.149475	0.0366173	-0.321854	0.0317935	-0.0114948	-0.165524
Cav2	CAV2	-0.149615	-0.395566	-0.0263169	-0.900193	0.268394	0.286393	-0.519828	-0.146126	-0.237668	-0.486502	0.183254	-0.474746	-0.362219
Cav1	CAV1	-0.244218	-0.202018	-0.212894	-0.429348	0.22231	0.0372742	-0.643652	0.469724	-0.197187	-0.0226522	0.518525	-0.240035	0.0133315
Capza2	CAPZA2	-0.274361	0.345746	0.0294125	-0.94958	0.216711	0.125733	-0.519696	-0.229408	-0.00469406	-0.136571	-0.0626812	0.0713238	0.144426
Lsm8	LSM8	-0.123212	-0.464215	-0.0502574	-1.01503	0.252565	0.502932	-0.423032	-0.381104	0.110583	-0.615116	0.0771099	-0.284404	-0.244769
Tspan12	TSPAN12	-0.0209291	-0.206271	0.320051	-0.1677	-0.0604188	0.0116383	-0.169069	-0.030608	0.157187	-0.214524	-0.104068	0.0239991	-0.0982969
Cped1	CPED1	-0.0783787	0.00800703	-0.0245412	0.0274748	0.0391337	-0.0850029	-0.0934185	0.43451	-0.0466387	0.248381	-0.0946228	0.158561	0.131886
Fam3c	FAM3C	-0.218583	0.0496068	0.089043	-0.352732	0.120608	-0.0569798	-0.314322	-0.0716761	0.687833	-0.0391078	-0.356179	0.189218	0.0573341
Ndufa5	NDUFA5	-0.0453276	-0.264214	-0.0101608	-0.661164	0.181836	0.306903	-0.47853	-0.306289	0.121973	-0.478252	-0.136209	0.10833	-0.250088
Pot1a		-0.0139677	-0.0115899	0.0214832	-0.0899967	0.00747685	0.0089357	-0.104279	-0.00279163	0.0235861	-0.0455598	0.0631655	-0.0474989	-0.0128627
Snd1	SND1	0.029969	-0.111763	0.0576437	-0.89273	0.115248	0.143435	-0.599725	-0.339935	0.190763	-0.336111	0.225853	-0.333298	0.029989
Rbm28	RBM28	0.115612	-0.122097	-0.0832998	-0.576342	0.0811054	0.1722	-0.265259	-0.180156	-0.0248546	-0.276137	-0.172862	-0.131773	-0.131958
Impdh1	IMPDH1	0.000959367	0.0163266	-0.115714	-0.26182	0.0865043	0.129437	-0.198518	0.000806773	0.0554215	-0.0235532	-0.0652136	-0.128632	0.0432791
Hilpda	HILPDA	-0.012055	0.146999	0.025464	-0.0173902	0.0108246	-0.0631074	-0.228821	-0.0556184	-0.0176667	0.0690753	0.217563	-0.0155651	-0.03861
Calu	CALU	0.0145352	-0.120941	-0.163731	-0.637323	0.290804	0.0753585	-0.86984	0.279355	-0.199565	0.265219	0.116853	-0.0713472	-0.212546
Atp6v1f	ATP6V1F	-0.105868	0.157918	0.132434	-0.558433	0.0454194	0.0529981	-0.588058	-0.272023	0.0822654	-0.305425	0.107353	0.172737	-0.00994779
Irf5	IRF5	-0.118878	0.596713	-0.082581	-0.124547	0.0290363	-0.179148	-0.188632	-0.0872776	-0.131247	0.19541	-0.151692	0.450958	0.308049
Smo	SMO	0.0259751	-0.358377	-0.04553	-0.632585	0.0815416	0.269258	-0.38722	-0.0909232	0.103585	-0.404728	0.0250603	-0.0627562	-0.342148
Mest	MEST	0.110677	-0.622595	-0.614489	-1.13999	0.387421	0.809551	-0.079628	-0.428192	-0.0197199	-0.641117	-0.0965383	-0.615329	-0.407287
Podxl	PODXL	-0.0547211	-0.419771	-0.195336	-0.783567	0.145351	0.401242	-0.327416	-0.185866	0.106319	-0.48368	0.443112	-0.336389	-0.31146
Chchd3	CHCHD3	0.0627079	-0.161267	0.0242465	-0.80674	0.137988	0.232921	-0.627239	-0.247603	-0.00481256	-0.425873	-0.00629182	-0.0942081	-0.157018
Akr1b3	AKR1B1	-0.0494402	0.183788	-0.136658	-0.483851	0.136842	0.131318	-0.377442	0.0295203	-0.0518222	-0.0595636	-0.229722	0.175122	-0.044911
Akr1b8		-0.109427	0.0911273	-0.010496	-0.183125	0.163698	0.0378237	-0.369424	0.167083	0.0210446	0.352559	0.0655848	0.0262402	-0.162576
Bpgm	BPGM	0.199048	-0.412186	-0.102874	-0.458888	0.067414	0.124456	-0.41943	-0.332486	-0.205958	-0.342832	-0.167709	0.0986312	-0.288311
Cald1	CALD1	-0.422702	-0.143326	0.350655	-0.36255	0.356532	-0.0613751	-0.805796	-0.0118904	-0.138496	0.774561	0.0649796	0.269708	-0.201985
Tmem140	TMEM140	-0.208074	0.536232	0.0861867	-0.040682	0.0519324	-0.23789	-0.203675	0.153748	-0.0427894	0.343128	-0.14101	0.336586	0.310228
Mtpn	MTPN	-0.106695	0.324751	0.0324412	-1.04421	0.21112	0.134396	-0.68044	-0.266322	0.0324084	-0.114438	0.112774	-0.155733	0.0183333
Ptn	PTN	0.153723	-0.951425	-0.390902	-1.25423	0.330934	0.407307	-0.708021	-0.18357	-0.0351914	-1.04154	0.244586	-0.515621	-1.09075
Creb3l2	CREB3L2	-0.012259	-0.229141	0.0566329	-0.673258	0.176194	0.0794503	-0.782163	-0.0785673	-0.0573866	-0.0526081	0.279288	-0.337764	0.208147
Zc3hav1	ZC3HAV1	0.000423411	0.0277664	0.0763197	-0.325877	-0.0375477	-0.113696	-0.31364	-0.111792	0.0673995	-0.0563972	-0.0357388	0.181212	0.140055
Tbxas1	TBXAS1	-0.164102	0.645982	-0.136418	-0.12782	0.0741504	-0.187445	-0.164244	0.196116	-0.105621	0.261233	-0.159716	0.472494	0.0905361
Parp12	PARP12	-0.220796	0.148683	0.278104	-0.372999	0.0459865	-0.218678	-0.285218	-0.174234	0.271579	-0.120588	-0.367685	0.550314	0.140299
Trbc1		-0.108135	0.153026	-0.0748519	0.0194124	-0.0475631	-0.129421	-0.105145	-0.172924	-0.0619962	0.142871	-0.112246	0.464573	0.789695
Trbc2		-0.122424	0.116121	-0.113678	0.0188796	-0.057408	-0.164385	-0.163057	-0.217781	-0.0620761	0.148414	-0.138606	0.584822	0.953411
Ephb6	EPHB6	0.0792816	-0.347134	0.100122	-0.499533	0.0220355	0.0694346	-0.460465	-0.258716	-0.0932052	-0.420183	0.159982	-0.128792	-0.294686
Trpv6	TRPV6	0.0748212	-0.477735	0.255316	-0.753629	0.0881427	0.219277	-0.408382	-0.463789	-0.18376	-0.582456	-0.0637076	-0.256075	-0.489607
Tmem139	TMEM139	-0.0306373	-0.0581451	0.126132	-0.0578668	-0.00740659	-0.0151956	-0.102415	-0.0478745	0.0513394	-0.0277495	0.0578382	0.000786979	-0.0219104
Casp2	CASP2	-0.0863123	-0.286962	0.081518	-0.667296	0.103781	0.196024	-0.475979	-0.372311	0.140912	-0.392925	0.189045	-0.164093	-0.127182
Zyx	ZYX	-0.175171	0.66964	-0.104512	-0.165886	0.121646	-0.301376	-0.704916	0.32006	-0.224119	0.766936	-0.10061	0.686649	0.140745
Ezh2	EZH2	0.153648	-0.538424	-0.216002	-0.955617	0.125881	0.415667	-0.485779	-0.487955	-0.0144137	-0.707121	0.0613771	-0.137762	-0.45792
Pdia4	PDIA4	-0.0270679	-0.231959	-0.0991946	-1.24857	0.265527	0.319675	-0.513354	-0.425235	-0.0222481	-0.327038	0.0708132	-0.337246	0.30361
Zfp282	ZNF282	0.206441	-0.247209	0.014495	-0.431339	-0.0226521	0.0406831	-0.425306	-0.165292	0.00225499	-0.308699	-0.0736296	-0.0280722	-0.369707
Lrrc61	LRRC61	0.030868	0.00439478	-0.0547758	-0.220205	0.0219031	0.0261261	-0.198918	-0.0822107	0.02553	-0.129515	0.162046	-0.122509	-0.0514356
Rarres2	RARRES2	-0.246224	0.551506	-0.120274	0.255698	0.075042	-0.414743	-0.41084	1.3052	-0.284953	1.37977	-0.103892	0.664132	1.17501
Gimap8	GIMAP8	-0.0806255	0.00962301	-0.0707249	-0.0230287	0.00341991	-0.0843023	-0.115088	-0.00993784	-0.0424494	0.133706	-0.0577196	0.281028	0.542472
Gimap9		0.0823844	-0.237651	-0.0581652	-0.404936	0.0481229	0.0391949	-0.334641	-0.272287	-0.0988291	-0.179115	0.0767524	-0.0412213	0.0860805
Gimap4	GIMAP4	-0.106005	0.0915362	-0.106814	-0.00993479	0.0125179	-0.078396	-0.12038	-0.0121803	-0.0603803	0.171103	-0.0796926	0.30708	0.560741
Gimap6	GIMAP6	-0.105084	0.0523515	-0.121927	0.0381745	-0.00241988	-0.0978399	-0.12288	0.0366864	-0.0609318	0.246167	-0.131036	0.359509	0.744062
Gimap7	GIMAP7	-0.0838046	0.0683675	-0.0907205	0.0519384	-0.043225	-0.103592	-0.0918472	-0.09038	-0.0604159	0.12245	-0.085104	0.387332	0.664962
Gimap1	GIMAP1	-0.0718153	0.0260231	-0.118838	0.0708914	-0.0395771	-0.105288	-0.130901	-0.0727157	-0.0810693	0.230408	-0.135649	0.438585	0.799165
Tmem176b	TMEM176B	-0.124218	-0.571051	0.666835	-1.08489	0.174802	-0.203333	-0.945248	-0.601578	0.0209118	-0.375987	0.323629	0.0397896	-0.346039
Tmem176a	TMEM176A	-0.406131	-0.421682	0.88628	-1.0077	0.278764	-0.178439	-0.771649	-0.452529	0.122324	-0.0872059	0.339877	-0.0480377	-0.0722777
Tra2a	TRA2A	0.202921	-0.443323	-0.075871	-0.779399	0.0179262	0.199427	-0.778293	-0.391682	-0.0117697	-0.602206	0.068041	0.0486241	-0.428607
Ccdc126	CCDC126	-0.0419896	-0.0673551	0.159155	-0.142754	0.0207337	0.0124408	-0.135195	-0.0482041	0.00679204	-0.0380187	0.0300212	-0.0211616	-0.0583255
Osbpl3	OSBPL3	-0.131723	-0.206858	0.476151	-0.281423	0.0206926	-0.00393378	-0.391488	-0.336151	0.0318627	-0.124708	0.0449905	0.070183	-0.0354903
Hnrnpa2b1	HNRNPA2B1	0.408154	-0.405578	-0.191118	-1.03454	0.0703456	0.238665	-0.613113	-0.70834	-0.160573	-0.804406	-0.0883217	0.211485	-0.673944
Skap2	SKAP2	-0.21061	0.578187	0.0632194	-0.176939	0.0726516	-0.160271	-0.215481	0.0853293	0.0302313	0.300114	-0.1885	0.342122	0.243601
Tax1bp1	TAX1BP1	-0.115464	-0.446538	0.301293	-1.11416	0.228823	0.227168	-0.774625	-0.485056	0.0121603	-0.581286	0.249231	-0.0727119	-0.326247
Creb5	CREB5	-0.0998289	0.0245113	0.211024	-0.0555701	-0.0201463	-0.0323699	-0.0889025	0.09145	0.02598	0.0423944	-0.0113772	0.0352072	-0.0204937
Fkbp14	FKBP14	-0.058052	-0.0841272	-0.0434209	-0.123841	0.112112	-0.0104721	-0.222542	0.203529	-0.049191	0.211346	0.034786	0.0702983	-0.0428309
Mturn	MTURN	-0.00921911	0.029672	0.0453746	-0.0832028	-0.0483484	-0.0777671	-0.290723	0.0862816	-0.032599	-0.0400154	0.262701	-0.018641	0.040806
Znrf2	ZNRF2	-0.199641	-0.290063	0.450527	-0.704473	-0.00999685	0.136477	-0.511176	-0.278581	0.128478	-0.440878	0.45721	-0.121127	-0.000993729
Gars	GARS1	-0.0471366	-0.297682	-0.0175127	-1.00272	0.216917	0.450768	-0.403839	-0.338272	0.123841	-0.386796	-0.0681072	-0.263505	-0.132503
Aqp1	AQP1	-0.237259	-0.23106	-0.158184	-0.245604	0.16519	-0.0947738	-0.292009	0.621877	0.421852	0.11368	-0.0514023	0.0918218	-0.0328979
Itprid1	ITPRID1	-0.0347861	-0.0531612	0.0482529	-0.00610298	-0.0108105	-0.0266468	0.00301461	0.0475993	0.198619	-0.0456634	-0.0204026	-0.00130264	-0.0324735
Smarcad1	SMARCAD1	-0.00239516	-0.308441	-0.0866183	-0.668526	0.187715	0.298827	-0.484539	-0.401771	-0.000709633	-0.417973	-0.0276688	0.0308205	-0.380607
Mad2l1	MAD2L1	0.323604	-0.302745	-0.21897	-0.787671	0.0811188	0.297364	-0.375936	-0.325314	-0.103903	-0.564959	-0.189572	-0.286925	-0.340273
Gadd45a	GADD45A	-0.0710009	0.245872	-0.192283	-0.430157	0.118846	0.134041	-0.395306	-0.157827	0.157251	-0.309368	0.352179	-0.255516	-0.147942
Serbp1	SERBP1	0.190947	-0.520669	-0.113247	-1.46097	0.259988	0.479703	-0.541447	-0.688532	-0.00759022	-0.70038	0.00350981	-0.396313	-0.392841
Tacstd2	TACSTD2	-0.211279	-0.283931	1.91933	-0.535733	-0.255087	-0.304633	-0.372223	-0.433075	0.5045	-0.244067	0.0117268	-0.0426866	-0.390817
Igkc	IGKC	-0.569978	0.96465	0.137701	0.622097	-0.254622	-0.521403	-0.429623	-0.154197	-0.213802	0.447518	-0.591987	0.983003	6.87571
Foxi3	FOXI3	0.0770363	-0.251295	-0.282067	-0.565148	0.180397	0.302892	-0.343659	-0.245057	-0.135599	-0.382525	0.0812857	-0.272375	-0.240522
Thnsl2	THNSL2	-0.0301961	-0.0253393	-0.00230566	-0.0683719	0.0159314	0.0398096	-0.0907912	-0.0045473	0.0678591	-0.0398309	0.0876209	-0.0308301	-0.0366512
Chmp3	CHMP3	-0.0992003	-0.108786	0.214512	-0.932751	0.129343	0.179832	-0.404584	-0.175666	0.104155	-0.282583	-0.0410172	-0.160502	-0.118388
Kdm3a	KDM3A	-0.147387	-0.0901244	0.184973	-0.391672	0.0492246	-0.0386937	-0.745671	-0.236069	0.0563656	-0.205493	0.965968	-0.0766322	-0.199607
Immt	IMMT	-0.0720157	-0.314166	0.0592735	-1.19019	0.22164	0.418481	-0.383926	-0.316376	0.0893437	-0.546358	0.0497141	-0.486277	-0.181118
Polr1a	POLR1A	0.186585	-0.417767	-0.123485	-0.929032	0.118774	0.38635	-0.468791	-0.353323	-0.0206409	-0.662518	-0.0355217	-0.339198	-0.369326
Usp39	USP39	-0.0084922	-0.259657	-0.0604807	-0.827452	0.170303	0.354902	-0.313819	-0.220979	-0.0247315	-0.450746	-0.0544443	-0.291036	-0.181715
Vamp8	VAMP8	-0.11445	0.270901	0.765467	-0.754236	-0.0568126	-0.258677	-0.783707	-0.476475	0.176432	-0.119303	0.153218	0.307042	-0.0711845
Mat2a	MAT2A	0.0552643	-0.508801	-0.0830035	-0.9066	0.185054	0.459899	-0.311389	-0.348119	-0.0480649	-0.630671	-0.270811	-0.0139579	-0.323251
Capg	CAPG	-0.270696	0.951235	0.4877	-0.477267	0.0137558	-0.257278	-0.562669	-0.16501	0.113367	0.247681	-0.015783	0.274009	0.221539
Suclg1	SUCLG1	0.0260375	-0.279135	-0.010787	-0.795768	0.107869	0.314547	-0.31349	-0.295667	0.0938048	-0.585525	-0.0352967	-0.180687	-0.224163
Eva1a	EVA1A	0.0454962	-0.0811093	0.100002	-0.146657	0.0155623	0.0128108	-0.195526	-0.124163	-0.0543209	-0.115928	-0.017046	-0.0367804	-0.164612
Pole4	POLE4	0.398672	-0.468388	-0.350296	-1.03746	0.123739	0.340644	-0.745205	-0.744285	-0.256478	-0.644082	-0.179315	-0.0842742	-0.198843
Hk2	HK2	0.125637	0.0172697	0.0132162	-0.240177	-0.0710595	-0.197094	-0.829948	-0.222966	-0.106181	-0.16651	1.02144	-0.120832	-0.133963
Dok1	DOK1	-0.119997	0.326282	-0.030634	-0.348931	0.153858	-0.0828014	-0.377041	-0.139563	-0.16116	0.317737	-0.269816	0.250642	0.0396555
Loxl3	LOXL3	-0.0747456	0.31415	-0.086912	-0.128461	0.179299	-0.167354	-0.303772	0.0669223	-0.182995	0.64395	-0.158098	0.156516	-0.0504144
Htra2	HTRA2	0.241581	-0.156801	-0.189536	-0.679451	-0.00290654	0.163913	-0.481805	-0.30731	-0.168429	-0.430267	-0.215806	0.0137154	-0.185041
Aup1	AUP1	0.058806	0.0903856	0.125022	-0.746814	0.0325505	0.0188486	-0.574106	-0.286753	-0.0845698	-0.306001	-0.0562877	-0.0552572	-0.0549943
Mogs	MOGS	0.155284	-0.337156	-0.0936869	-0.551813	0.100299	0.152917	-0.542054	-0.218764	-0.0540105	-0.341535	-0.0383137	-0.0676409	-0.180759
Rtkn	RTKN	-0.0798624	-0.322138	0.379432	-0.516897	0.0743711	0.0885732	-0.470165	-0.295352	0.142774	-0.282566	0.200899	-0.1964	-0.325858
Wdr54	WDR54	-0.0117422	-0.107618	-0.0386945	-0.146466	0.0252273	0.0395665	-0.209925	-0.0832213	-0.0392873	-0.131222	0.275141	-0.0927705	-0.100165
Mthfd2	MTHFD2	-0.0624916	-0.266493	0.0168017	-0.582954	0.119696	0.272638	-0.243819	-0.306662	-0.0949866	-0.344521	0.0267927	-0.217383	-0.128971
Mob1a	MOB1A	-0.184263	0.0742383	0.0809531	-0.896233	0.168872	0.168359	-0.53804	-0.213706	0.0497622	-0.228187	0.0302418	-0.0286126	0.0224576
Bola3	BOLA3	-0.0468012	-0.074841	-0.00642328	-0.18738	0.0572883	0.0929439	-0.098254	-0.04337	0.0105995	-0.0738118	-0.0472919	0.0107702	-0.017157
Actg2	ACTG2	-0.106724	0.126841	-0.00167979	0.00225964	0.126994	-0.0284353	-0.129106	-0.0657725	0.00703396	0.416966	-0.0222156	-0.058262	0.0426432
Dysf	DYSF	0.00371256	-0.0534137	-0.1469	-0.0337661	0.065425	-0.0275831	-0.135938	0.139734	0.00973822	0.158287	-0.141715	0.11409	-0.00272328
Cyp26b1	CYP26B1	-0.0274552	-0.0370718	0.071632	-0.0318739	0.00656213	-0.0352183	-0.0911195	-0.0223367	-0.000283585	0.0217729	-0.00132489	0.0437139	-0.0449007
Rab11fip5	RAB11FIP5	-0.282182	0.467712	0.448365	-0.0449787	-0.0238586	-0.271709	-0.182431	0.376412	0.240046	0.45154	-0.193595	0.349805	0.0965454
Smyd5	SMYD5	-0.0142444	-0.258921	-0.118436	-0.604725	0.125655	0.299009	-0.123836	-0.276074	0.140267	-0.360847	-0.00725863	-0.280272	-0.132959
Pradc1	PRADC1	0.0961769	-0.260259	-0.0592589	-0.537424	0.0229863	0.203265	-0.124585	-0.152859	0.223592	-0.433471	-0.0698137	-0.171463	-0.198229
Cct7	CCT7	-0.123815	-0.55799	-0.0475089	-1.10255	0.366669	0.557234	-0.627448	-0.624964	-0.0156131	-0.645541	0.0984221	-0.121136	-0.4803
Dusp11	DUSP11	-0.14742	-0.103779	0.0855591	-0.534244	0.165794	0.0894055	-0.679695	-0.0901037	0.0126417	-0.206663	0.215703	-0.0228079	-0.287333
Tgfa	TGFA	0.594266	-0.940851	-0.658038	-1.22155	0.147128	0.412276	-0.837987	-0.776595	-0.495319	-1.14687	0.52692	-0.684109	-0.894151
Snrpg	SNRPG	0.256561	-0.647905	-0.234952	-1.10409	0.10665	0.452406	-0.771421	-0.74846	-0.0114771	-1.01657	0.159415	-0.169326	-0.674959
Pcyox1	PCYOX1	-0.0622164	-0.0383439	0.046397	-0.823745	0.185003	0.178016	-0.624176	-0.270076	-0.0129013	-0.410394	0.195294	0.00124202	-0.237352
Pcbp1	PCBP1	-0.0789375	-0.0930399	-0.00170616	-0.948076	0.271188	0.31003	-0.770279	-0.242489	0.110406	-0.373303	-0.0367976	-0.242327	-0.22285
Snrnp27		0.162319	-0.246487	0.0149426	-0.82677	0.0595177	0.139062	-0.606208	-0.40839	-0.0868326	-0.477137	0.172514	-0.3101	-0.363573
Anxa4	ANXA4	-0.168723	0.804046	0.457465	-0.796634	-0.0125247	-0.259726	-0.820538	-0.318773	-0.0612821	-0.258864	0.377428	0.266088	0.0328733
Antxr1	ANTXR1	-0.0239235	-0.331948	-0.250148	-0.96139	0.228698	0.136917	-0.583986	-0.0740273	-0.333683	-0.316383	0.318057	-0.297858	-0.439312
Cnbp	CNBP	0.101226	-0.720816	-0.0668959	-1.31518	0.194527	0.450001	-0.562486	-0.680045	0.0187335	-0.783064	0.0962614	-0.483717	-0.299639
Copg1	COPG1	0.0335084	-0.393618	-0.0355836	-0.961163	0.179915	0.240586	-0.700879	-0.261417	-0.111164	-0.297662	0.116962	-0.266422	-0.156353
Hmces	HMCES	-0.0253432	-0.25238	-0.070335	-0.517624	0.111545	0.270103	-0.235822	-0.247749	0.00163094	-0.347101	0.0142437	-0.272212	-0.0565481
H1fx		0.129688	-0.61354	-0.211624	-0.897879	0.204014	0.37958	-0.365497	-0.427462	-0.0774475	-0.722781	0.248153	-0.353897	-0.48983
Rab7	RAB7A	-0.143756	0.193419	0.12825	-1.00989	0.196006	0.127279	-0.59359	-0.138914	-0.110242	-0.1744	0.0978946	-0.275796	-0.0518232
Rpn1	RPN1	0.125278	-0.413766	-0.027505	-1.22798	0.260879	0.357543	-0.592933	-0.58957	-0.171098	-0.583348	-0.215238	-0.180663	-0.228178
Eefsec	EEFSEC	0.107131	-0.26775	-0.0643416	-0.507172	0.0559703	0.169949	-0.388349	-0.207581	-0.0203551	-0.3967	-0.0674548	-0.0581453	-0.277074
Sec61a1	SEC61A1	0.19765	-0.438831	0.0661912	-0.934277	0.0863093	0.232994	-0.772173	-0.489363	-0.0808113	-0.555273	-0.0422644	-0.161044	-0.114012
Mgll	MGLL	-0.139774	0.296182	0.0242984	-0.181826	0.102009	-0.109377	-0.228906	0.317844	0.0639333	0.294242	-0.0708141	0.037452	0.204955
Abtb1	ABTB1	-0.0939291	-0.101125	0.19635	-0.167222	-0.00300359	-0.0599656	-0.438251	-0.196194	0.0521707	-0.162444	0.280323	0.149679	-0.200407
Mcm2	MCM2	0.499339	-0.766969	-0.350632	-1.23262	0.151368	0.610249	-0.573849	-0.729989	-0.165248	-1.02048	-0.416436	-0.314726	-0.621428
Plxna1	PLXNA1	-0.120778	0.350092	0.0424031	-0.551809	0.126028	0.0420755	-0.540528	0.0176484	-0.136538	-0.106322	0.0214855	-0.103381	-0.0440564
Chchd6	CHCHD6	0.175371	-0.329877	-0.189444	-0.604691	0.0305682	0.262296	-0.359956	-0.294287	-0.0956331	-0.591113	0.0593569	-0.29184	-0.38667
Zxdc	ZXDC	-0.127221	-0.140258	0.188237	-0.285982	0.0470918	0.0283808	-0.361614	-0.0273631	0.0279133	-0.12069	0.232608	-0.0292277	-0.151246
Klf15	KLF15	-0.00861292	-0.0548969	0.0790767	-0.0183555	-0.0643524	-0.0936009	-0.230293	0.0746274	0.0181274	-0.116606	0.26382	-0.00048281	0.0200654
Nup210	NUP210	0.0633885	-0.35485	-0.184542	-0.649934	0.0536871	0.378955	-0.0620213	-0.364812	0.0111512	-0.56651	-0.163112	-0.0367786	0.11644
Fbln2	FBLN2	-0.17102	0.246046	-0.173138	0.0586863	0.277073	-0.292208	-0.736086	1.07553	-0.493305	1.27538	-0.167732	0.396685	-0.238744
Chchd4		0.0851954	-0.240127	-0.130472	-0.518322	0.0953392	0.300269	-0.196031	-0.274844	-0.043718	-0.434592	-0.177296	-0.126573	-0.271135
Lsm3	LSM3	0.109164	-0.342332	-0.231721	-0.711534	0.11352	0.356319	-0.331402	-0.357056	-0.0765403	-0.619508	-0.0541099	-0.149185	-0.407469
Slc6a6	SLC6A6	-0.191204	0.642775	0.238929	-0.533165	0.0693924	-0.106899	-0.384526	-0.00269811	-0.0357026	0.0209933	-0.0727545	0.0333756	0.164996
Fgd5	FGD5	0.148745	-0.348922	-0.45089	-0.350263	0.0884557	0.237168	-0.343235	-0.124682	-0.200567	-0.25266	0.0993859	-0.137092	-0.0930541
Adamts9	ADAMTS9	0.218011	-1.11491	-0.388793	-1.41329	0.288825	0.567146	-0.750271	-0.814869	-0.373307	-1.05792	0.493737	-0.620243	-0.82197
Magi1	MAGI1	-0.0683409	-0.357436	0.125653	-0.434502	0.0896269	0.107889	-0.394353	-0.221271	-0.0279963	-0.272648	0.241699	-0.204826	-0.278148
Lrig1	LRIG1	-0.0570715	-0.579515	0.300521	-0.831448	0.169219	0.164268	-0.638141	-0.357517	-0.136647	-0.522974	0.231471	-0.255627	-0.460024
Suclg2	SUCLG2	0.0859869	-0.289895	-0.0190218	-0.488548	0.0221558	0.186847	-0.292511	-0.197057	0.083596	-0.435538	-0.024829	-0.1631	-0.209843
Frmd4b	FRMD4B	0.200592	-0.121455	-0.092827	-0.68484	0.0366983	0.00382109	-0.572304	-0.176702	-0.224353	-0.374647	0.1711	-0.181538	-0.42596
Mitf	MITF	-0.0405758	0.148638	0.0595601	-0.222439	-0.00637553	-0.100056	-0.274524	-0.00692181	-0.0691541	-0.09152	0.112978	0.0573317	-0.0266864
Foxp1	FOXP1	-0.153417	-0.366025	0.00288823	-0.864643	0.217331	0.34854	-0.443398	-0.333374	-0.0731853	-0.357001	0.271374	-0.410476	-0.248831
Ppp4r2		0.0898189	-0.357093	0.0407502	-0.935464	0.0993282	0.218114	-0.474939	-0.3511	-0.148846	-0.489364	0.0918014	-0.315839	-0.315481
Pdzrn3	PDZRN3	0.0674392	-0.567709	-0.140232	-0.890243	0.238383	0.242963	-0.572883	-0.217656	-0.0756134	-0.462858	0.302573	-0.255444	-0.611388
Chl1	CHL1	-0.119891	-0.250849	0.116151	-0.383076	0.146433	0.0772182	-0.360628	-0.102223	-0.129312	-0.107908	0.236596	-0.216469	-0.240968
Bhlhe40	BHLHE40	-0.0544742	0.0286212	0.499663	-0.457956	-0.146591	-0.480968	-1.30609	-0.45576	-0.0695495	-0.11661	1.71988	0.00312394	-0.196807
Arl8b	ARL8B	-0.249143	0.233345	0.221327	-0.971217	0.145949	0.133427	-0.670135	-0.268958	0.0932097	-0.362117	0.372992	-0.314898	-0.0133631
Edem1	EDEM1	-0.12947	0.407679	0.178796	-0.689861	0.0797186	0.0239119	-0.466453	-0.449404	-0.0989784	0.157745	-0.149852	-0.0730084	1.43929
Lmcd1	LMCD1	-0.0323248	-0.115067	0.0895342	-0.0111	-0.0135152	-0.0503018	-0.107936	0.0708079	-0.0110046	0.0694813	-0.0388212	0.06155	0.073297
Oxtr	OXTR	-0.0906789	-0.129816	0.0656137	-0.0234641	0.0268287	-0.0833701	-0.196811	0.112567	0.116607	-0.0798309	0.0390813	0.0736322	-0.014956
Rad18	RAD18	0.0204981	-0.356007	-0.162798	-0.603524	0.107922	0.306678	-0.211286	-0.281898	-0.0504444	-0.450234	0.0127011	-0.241716	-0.238093
Setd5	SETD5	-0.055613	-0.350341	0.0824685	-0.786031	0.147406	0.173071	-0.593031	-0.336487	-0.0151943	-0.385945	0.414484	-0.276199	-0.299623
Camk1	CAMK1	-0.306564	0.572581	0.137373	-0.00642709	0.12311	-0.183264	-0.264791	0.337911	0.0949065	0.573722	-0.148426	0.3056	0.143434
Arpc4	ARPC4	-0.148532	0.294762	0.0441043	-0.80375	0.227858	0.164627	-0.72945	-0.449393	-0.0611679	-0.274905	-0.0228078	0.206379	-0.314299
Emc3	EMC3	-0.0667183	-0.0926963	0.210561	-0.920474	0.140408	0.143796	-0.438138	-0.180413	0.0114795	-0.292776	0.0744662	-0.343798	-0.210348
Irak2	IRAK2	-0.123383	0.17364	0.501593	-0.231713	-0.0340846	-0.20373	-0.279885	-0.161672	0.10156	-0.0211113	-0.00789631	0.115882	-0.0075391
Tatdn2	TATDN2	-0.123566	-0.113104	0.278057	-0.693058	0.137726	0.192356	-0.419144	-0.335321	-0.0444207	-0.323677	-0.0463788	-0.203918	-0.208691
Tamm41	TAMM41	-0.00715453	-0.24803	-0.0429009	-0.541635	0.0961718	0.305077	-0.154139	-0.226262	0.0264539	-0.397909	-0.0558789	-0.172368	-0.23597
Plxnd1	PLXND1	-0.253361	0.795912	-0.356895	-0.211006	0.211309	-0.264551	-0.471471	0.39951	-0.21838	0.651793	-0.319521	0.69979	0.290774
Rassf4	RASSF4	-0.204019	0.518401	0.302467	-0.117009	-0.0189902	-0.248368	-0.211758	0.0683245	0.209476	0.238431	-0.156672	0.374792	0.0722342
Depp1	DEPP1	-0.0204556	-0.0130223	0.0387835	-0.0448192	0.00994183	-0.0174419	-0.12049	0.0504133	-0.0136995	0.033494	0.084908	-0.00831627	0.0416898
Hnrnpf	HNRNPF	0.203963	-0.0633548	-0.135628	-0.567387	0.064001	0.0815054	-0.710294	-0.309198	-0.238904	-0.333957	-0.159497	0.24953	-0.422563
Dcp1b	DCP1B	-0.0555264	-0.0679332	0.0381821	-0.131406	0.0238441	0.0368383	-0.094518	-0.0505377	0.0284833	-0.0590153	0.0538213	-0.0420934	0.028826
Wnt5b	WNT5B	-0.118084	-0.343161	0.767329	-0.190326	-0.175334	-0.219205	-0.121347	-0.159759	0.746714	-0.260975	-0.203907	0.0345911	-0.0665476
Fbxl14	FBXL14	0.0255908	-0.0169635	-0.0471376	-0.347039	0.0807023	0.0831192	-0.329762	-0.130622	-0.0390225	-0.18912	0.0148568	-0.109205	-0.152523
Atp6v1e1	ATP6V1E1	0.0991851	0.325224	0.325985	-0.80164	-0.042469	-0.0851274	-0.834715	-0.331213	-0.0139846	-0.437147	0.155473	0.0956352	-0.199228
Bid	BID	0.0974445	-0.306919	0.0139921	-0.728152	0.114364	0.321964	-0.330931	-0.410735	0.0463786	-0.576735	-0.192697	-0.133074	-0.399711
Mical3	MICAL3	0.0330899	-0.36263	0.204192	-0.404419	0.0318768	0.0855566	-0.519949	-0.144228	0.0226079	-0.410708	0.0634396	0.049578	-0.381423
Usp18	USP18	-0.12417	-0.0754599	0.253236	-0.277367	0.00865548	-0.136374	-0.0628285	-0.167826	0.255545	-0.19268	-0.180892	0.210425	-0.0490212
Phc1	PHC1	-0.0560344	-0.275326	0.0240244	-0.559714	0.152589	0.266629	-0.329477	-0.276077	-0.065923	-0.334965	0.0808386	-0.291954	-0.169212
Mfap5	MFAP5	-0.2573	0.236554	-0.194235	0.139304	0.305009	-0.294016	-0.346187	1.14398	-0.319983	1.2991	-0.204949	0.527356	0.00954326
Apobec1	APOBEC1	-0.0481638	0.520462	-0.144974	-0.392874	0.121872	0.0129027	-0.213051	-0.1979	-0.126295	-0.0974041	-0.0256109	-0.120864	-0.0388581
Slc2a3		-0.0741824	-0.0523907	-0.0563955	-0.042794	0.00514395	-0.185516	-0.642366	-0.112724	-0.141146	0.0304377	0.919408	-0.0384494	-0.0803338
C3ar1	C3AR1	-0.374726	1.81452	0.0608697	-0.284773	0.273893	-0.402897	-0.387239	-0.0695928	-0.267906	0.621518	-0.334067	0.381033	0.214959
Necap1	NECAP1	-0.0429744	0.100247	0.0617679	-0.343645	0.0723453	0.0201205	-0.491509	-0.163574	-0.0253434	-0.076125	0.0450542	0.0654069	-0.108938
Clec4a1	CLEC4A	-0.153716	0.602609	-0.152335	-0.102646	0.0556365	-0.177174	-0.185178	0.26617	-0.106881	0.26114	-0.143978	0.468712	0.215644
Clec4n	CLEC6A	-0.118686	0.360092	-0.104903	-0.086863	0.108534	-0.114992	-0.201295	-0.112127	-0.109153	0.273137	-0.0819595	0.27148	0.101666
Pex5	PEX5	-0.0426913	-0.234813	0.0948662	-0.531409	0.122853	0.205882	-0.535872	-0.164496	0.201809	-0.346604	0.189203	-0.158296	-0.388249
Lpcat3	LPCAT3	-0.129174	-0.176831	0.368048	-0.500201	0.0890989	0.145874	-0.246236	-0.179013	0.0971627	-0.249217	-0.0070806	-0.13309	-0.180958
Emg1	EMG1	-0.00277305	-0.523537	-0.0357953	-1.16013	0.210963	0.465609	-0.549975	-0.569948	0.0343548	-0.689678	0.232639	-0.391302	-0.274163
Phb2	PHB2	0.413629	-0.529444	-0.136813	-1.36358	0.128142	0.440233	-0.529583	-0.73264	-0.00595821	-1.00251	0.00784285	-0.387054	-0.67955
Eno2	ENO2	-0.0710933	0.187628	0.155132	0.0279974	-0.058465	-0.392938	-0.88019	-0.0232437	-0.197253	0.138135	1.33366	-0.0519786	-0.179265
Spsb2	SPSB2	-0.0764942	0.203558	0.121426	-0.0232939	0.0144916	-0.110233	-0.152203	0.0607523	0.060095	0.159666	-0.0323565	0.152892	0.0536326
Usp5	USP5	-0.0135481	-0.378206	-0.00746229	-0.994533	0.216494	0.36558	-0.520387	-0.393132	-0.0388606	-0.514831	0.0953891	-0.248796	-0.393823
Cdca3	CDCA3	0.266095	-0.590234	-0.255965	-0.98038	0.140401	0.474894	-0.373413	-0.624783	-0.0481305	-0.930781	0.0313912	-0.186298	-0.680623
P3h3	P3H3	-0.0787225	0.0529352	-0.191452	-0.232075	0.186746	-0.028463	-0.36528	0.397817	-0.205451	0.486593	-0.071733	0.0448047	0.0946601
Cd4	CD4	-0.120603	0.226159	-0.0945783	-0.0941533	0.0265809	-0.103343	-0.10897	0.0484147	-0.0290288	0.0639068	-0.0647172	0.23732	0.38458
Ptms		0.333429	-0.217392	0.000200621	-0.396294	0.10349	-0.0161446	-0.764321	-0.435441	-0.349982	-0.331791	0.0178377	0.184319	-0.506046
Mlf2	MLF2	0.0421251	-0.113123	-0.0265223	-0.796597	0.153147	0.250052	-0.324906	-0.273707	-0.0628901	-0.387764	0.0158441	-0.31623	-0.237284
Cops7a	COPS7A	0.140003	-0.494182	-0.0625865	-0.769103	0.133884	0.343918	-0.570971	-0.532315	0.014282	-0.66299	-0.111964	0.20701	-0.415901
Pianp	PIANP	0.327944	-0.144325	-0.412438	-0.633127	0.0607699	0.0413303	-0.723345	-0.151461	-0.517977	-0.509231	0.0104697	0.0105582	-0.136987
Nop2	NOP2	0.407019	-0.586423	-0.238246	-1.20101	0.158259	0.508239	-0.417901	-0.609648	-0.17168	-0.808573	-0.390406	-0.376232	-0.563984
Ncapd2	NCAPD2	0.118324	-0.529716	-0.224529	-1.02314	0.198491	0.392827	-0.581133	-0.595561	-0.00433198	-0.844325	0.293526	-0.408608	-0.625182
Ltbr	LTBR	-0.0207272	0.0264759	0.330744	-0.527551	0.104478	-0.0353242	-0.607881	0.0326956	-0.0139422	-0.0810883	-0.291759	0.183277	-0.352241
Tnfrsf1a	TNFRSF1A	-0.0909833	0.124593	-0.00160128	-0.727546	0.128637	-0.045867	-0.766784	0.151352	0.0258069	0.0646374	0.148227	0.08825	-0.201291
Plekhg6	PLEKHG6	0.0288145	-0.166228	0.248199	-0.112849	-0.0407877	-0.0699723	-0.205326	-0.050126	0.0279418	-0.136703	0.0855012	-0.0225813	-0.191749
Cd9	CD9	-0.233694	-0.419576	0.669783	-0.992811	0.157328	0.114115	-0.870074	-0.508663	0.155742	-0.670412	0.418361	-0.211188	-0.486222
Ndufa9	NDUFA9	-0.0992725	-0.207482	0.106062	-0.899901	0.179571	0.335979	-0.381154	-0.25543	0.148392	-0.484633	0.100645	-0.30294	-0.105719
Ccnd2	CCND2	0.282733	-0.492752	-0.11585	-1.20162	0.213489	0.419229	-0.70908	-0.584934	-0.473797	-0.555579	-0.511518	-0.266572	0.0754851
Tulp3	TULP3	0.181701	-0.535543	-0.272491	-0.931813	0.165868	0.324462	-0.576732	-0.420604	-0.1169	-0.712003	0.28286	-0.381108	-0.58054
Rhno1	RHNO1	0.153723	-0.201575	-0.10448	-0.565211	0.0173583	0.212471	-0.189011	-0.220934	-0.0453018	-0.411788	-0.0248163	-0.32545	-0.223818
Foxm1	FOXM1	-0.0758537	-0.248002	-0.0522746	-0.529645	0.150247	0.276735	-0.214278	-0.186857	-0.0666202	-0.287847	0.0265192	-0.230482	-0.141803
Fkbp4	FKBP4	0.549159	-0.998766	-0.332889	-1.38992	0.160814	0.594568	-0.632216	-0.911009	-0.0615309	-1.20637	-0.232781	-0.292024	-0.883013
Clec2d		-0.345116	0.297593	0.343075	-0.410196	0.0410297	-0.407327	-0.640434	0.354394	0.160038	0.205001	0.154756	0.535844	0.480574
Clec12a	CLEC12A	-0.0773398	0.522292	-0.0311565	-0.102944	0.0256898	-0.0830895	-0.0329148	-0.037762	-0.0546989	0.0771369	-0.0891027	0.105618	0.185805
Gabarapl1	GABARAPL1	-0.137071	-0.0174975	0.361557	-0.364913	0.0253138	-0.138414	-0.688981	-0.12757	-0.0201236	-0.178311	0.413593	-0.0482544	-0.188628
Ybx3	YBX3	0.210848	-0.79256	0.0520928	-1.59308	0.194226	0.499027	-0.784728	-0.692494	-0.141409	-0.959157	-0.226536	-0.3409	-0.838832
Etv6	ETV6	0.468539	-0.91644	0.0695223	-1.13672	0.116537	0.211708	-1.02248	-0.933357	-0.242708	-1.01871	0.150953	-0.16232	-0.971366
Bcl2l14	BCL2L14	0.0466419	-0.309007	0.958785	-0.419181	-0.191401	-0.0515282	-0.166051	-0.161277	0.287371	-0.404987	0.0100557	-0.0967236	-0.275
Lrp6	LRP6	-0.218313	-0.378768	0.144326	-0.970405	0.237808	0.217775	-0.743086	-0.204956	0.075736	-0.510221	0.527232	-0.401481	-0.42092
Mansc1	MANSC1	-0.118607	-0.0849728	0.370978	-0.148974	-0.0327997	-0.035631	-0.104985	-0.0594665	0.310826	-0.0995403	0.122395	-0.0590444	-0.141999
Cdkn1b	CDKN1B	0.0757987	-0.174912	0.129277	-0.251397	-0.0944445	-0.144276	-0.602484	-0.163005	0.0571281	-0.23279	0.428052	-0.0163193	-0.113427
Ddx47	DDX47	-0.0466213	-0.432194	0.0179534	-0.730326	0.147662	0.316555	-0.579005	-0.457743	-0.0565657	-0.582358	0.194993	-0.0199028	-0.423277
Hebp1	HEBP1	-0.190984	0.513895	0.206841	-0.134602	0.0560609	-0.188131	-0.283089	-0.0795479	0.0892022	0.259015	-0.0354516	0.256437	0.142034
Fam234b	FAM234B	-0.0638841	-0.194719	0.620806	-0.355162	-0.0725373	-0.0849611	-0.193196	-0.10509	0.252789	-0.245511	-0.0108906	-0.115028	-0.11387
Emp1	EMP1	-0.458539	0.319953	0.587431	-0.536867	0.466549	-0.302923	-1.01172	0.157343	-0.504749	0.980367	-0.0185959	0.327566	-0.334764
Plbd1	PLBD1	-0.123352	0.191161	-0.0659385	-0.147242	-0.00136868	-0.0951201	-0.115569	-0.0797773	0.0201214	0.0558846	-0.072532	0.431618	0.301167
Hist4h4		0.642196	-1.31622	-0.431253	-1.74008	0.204976	0.592383	-0.690499	-1.2554	-0.418526	-1.55206	-0.184359	-0.217963	-1.41908
Wbp11		0.0666457	-0.39952	-0.0571782	-0.88158	0.272285	0.409955	-0.687881	-0.519932	-0.185817	-0.726088	0.112401	-0.0816176	-0.609434
Mgp	MGP	0.381608	-1.15496	-0.304768	-0.94832	0.397493	-0.387895	-1.37714	-0.356994	-0.873564	-0.415086	0.926364	-0.540219	-0.273613
Arhgdib	ARHGDIB	0.0609627	-0.149608	-0.522801	-1.71222	0.380047	0.291675	-0.792517	-0.821347	-0.449894	-0.594473	0.440772	-0.469392	-0.156291
Rerg	RERG	0.141944	-0.59288	0.247846	-0.763025	0.0208888	0.142787	-0.543735	-0.354514	-0.19979	-0.737475	0.249427	-0.177071	-0.555283
Eps8	EPS8	-0.0249893	-0.560178	0.234464	-0.791849	0.121879	0.225505	-0.578731	-0.239317	-0.0971555	-0.512147	0.110479	-0.171426	-0.534764
Strap	STRAP	0.4136	-0.359792	-0.160616	-1.1218	0.105339	0.2795	-0.679112	-0.417389	-0.27891	-0.755274	-0.101518	-0.430561	-0.579565
Dera	DERA	0.15727	-0.0712885	-0.00791064	-0.404214	-0.034695	0.063256	-0.289996	-0.120788	0.0471555	-0.286888	0.088796	-0.183256	-0.152573
Mgst1	MGST1	-0.279917	-0.28267	0.147241	-1.27713	0.263016	0.421828	-0.437451	-0.0875563	0.84483	-0.796669	0.331988	-0.516157	-0.23536
Aebp2	AEBP2	-0.0418972	-0.395433	0.00113252	-0.915748	0.123053	0.186966	-0.717959	-0.56758	-0.155511	-0.557258	0.481474	-0.0682459	-0.155685
Pde3a	PDE3A	-0.0320163	-0.0473286	-0.0709059	-0.0946756	0.069411	0.0209126	-0.0886933	0.036683	-0.0491406	0.0436032	-0.00605123	-0.0667987	-0.0115495
Slco1a5		-0.0427906	-0.0575056	0.189919	-0.0350724	-0.02586	-0.0207631	-0.0392547	-0.0392851	0.0990008	-0.0364681	-0.00450307	0.000527131	-0.0287605
Golt1b	GOLT1B	0.051024	-0.191509	0.0243811	-0.599904	0.173227	0.208819	-0.546284	-0.19844	-0.14057	-0.212137	-0.175414	-0.0388407	-0.232363
Abcc9	ABCC9	-0.083677	-0.0535845	-0.0310648	-0.112792	0.0732009	0.00734296	-0.169025	0.14264	-0.041114	0.0823709	0.0167889	-0.058273	0.0669594
Cmas	CMAS	0.129765	-0.487958	0.698521	-0.746083	-0.0417035	0.0578117	-0.911096	-0.515923	0.220158	-0.710988	0.119463	-0.0832651	-0.702861
Bcat1	BCAT1	-0.0251292	0.0687984	0.0128751	-0.0224535	0.0579253	-0.0234162	-0.0672553	0.110333	-0.0581651	0.259058	-0.0701792	0.00803027	0.072864
Lrmp		-0.0492615	0.263632	-0.088889	-0.0371365	-0.00345505	-0.0857413	-0.0799575	0.0143059	-0.0615935	0.136986	-0.10138	0.267273	0.288726
Kras	KRAS	-0.0105732	-0.2523	0.0617475	-0.584373	0.103982	0.237353	-0.295731	-0.266861	-0.0209716	-0.279618	-0.14402	-0.0126802	-0.112451
Bhlhe41	BHLHE41	-0.25008	-0.0801042	0.395969	-0.188779	0.0433558	-0.132852	-0.471594	-0.0774051	0.285537	-2.24005e-05	0.328241	0.021085	-0.0210166
Tm7sf3	TM7SF3	0.0114067	-0.250964	-0.0481138	-0.578864	0.147459	0.127602	-0.629852	-0.07061	-0.0438128	-0.237476	0.338223	-0.193433	-0.257096
Med21	MED21	-0.0391466	-0.1565	-0.027633	-0.50036	0.0801578	0.177055	-0.225593	-0.194265	0.0414502	-0.281268	0.176941	-0.222022	-0.183655
Ppfibp1	PPFIBP1	-0.0889083	-0.380869	0.0706528	-0.732319	0.148548	0.179219	-0.647885	-0.184388	-0.100395	-0.327534	0.358985	-0.268711	-0.407792
Klhl42	KLHL42	0.230667	-0.326457	-0.212807	-0.426996	0.0635324	0.126217	-0.438029	-0.286602	-0.163842	-0.304771	-0.176151	0.169634	-0.297581
Pthlh	PTHLH	-0.022672	-0.122318	-0.0623341	-0.387017	0.125877	0.139915	-0.290934	-0.233739	-0.0911483	-0.168872	0.162217	-0.156177	-0.162634
Dennd5b	DENND5B	0.100499	-0.101937	-0.0439753	-0.092669	-0.013168	0.0235888	-0.180826	-0.11592	-0.107682	-0.0126949	-0.0665478	-0.0291293	0.295453
Myadm	MYADM	-0.196603	0.228987	0.168561	-0.147216	0.123249	-0.142793	-0.318894	0.271465	0.0542516	0.527689	-0.0240233	0.0233159	0.230821
Tmc4	TMC4	-0.106661	-0.0675098	0.225358	0.0256652	-0.0954564	-0.114381	-0.0339561	-0.126302	0.695966	-0.0606683	-0.00952509	0.0893525	0.0631517
Pirb		-0.209199	0.883867	-0.145041	-0.0543888	0.10562	-0.217182	-0.125231	0.459413	-0.156029	0.540672	-0.186902	0.39513	0.153227
Ppp6r1	PPP6R1	-0.0369543	0.0836412	0.0322853	-0.631165	0.0795847	0.0609091	-0.616006	-0.237316	0.0934439	-0.199849	-0.0508563	0.136042	0.121678
Kmt5c	KMT5C	0.0211718	0.0409592	-0.0330336	-0.20188	-0.00265284	-0.0123747	-0.260138	-0.0899721	0.101653	-0.123386	0.0756628	0.0675866	-0.115444
Tmem238	TMEM238	0.077349	-0.160023	0.0486819	-0.292008	-0.0249282	0.126199	-0.0542553	-0.159692	0.253264	-0.285455	-0.216359	0.00516358	-0.101269
Ube2s		0.0317956	-0.190233	-0.137633	-0.864596	0.130007	0.352134	-0.499049	-0.392162	0.202213	-0.482284	0.0478717	-0.246852	-0.168888
Epn1	EPN1	0.00751648	0.188227	-0.0879723	-0.286812	0.0442804	-0.0673798	-0.501212	-0.00583963	0.076638	0.0368005	-0.14063	0.34689	-0.00846528
Peg3	PEG3	-0.0812043	-0.290307	0.118248	-0.320724	0.0410631	0.115966	-0.308751	-0.0286079	0.259223	-0.201941	0.129222	-0.0776205	-0.24584
Trim28	TRIM28	0.0799443	-0.634089	-0.238137	-1.20961	0.219177	0.489842	-0.594665	-0.559617	0.1857	-0.834539	0.0590046	-0.140806	-0.453153
Ube2m	UBE2M	0.123204	-0.103774	-0.0607035	-1.01614	0.139997	0.286323	-0.483156	-0.440739	0.069953	-0.365322	-0.223195	-0.05317	-0.139574
Selenow	SELENOW	-0.192188	0.159569	-0.053645	-0.67053	0.14408	-0.104147	-0.672221	0.171965	-0.0560726	0.143292	0.231676	0.132139	0.0570544
Nop53	NOP53	0.225217	-0.158667	-0.133715	-0.354881	-0.0744257	-0.0321797	-0.791275	-0.287773	0.0456756	-0.383396	0.318975	0.136243	-0.205156
Ehd2	EHD2	-0.242498	0.0262497	-0.0743788	-0.207241	0.23534	0.0218208	-0.356814	0.572558	-0.0404591	0.467963	-0.114312	0.063932	0.0668857
C5ar1	C5AR1	-0.203971	1.17524	-0.0665781	-0.00591868	0.140969	-0.25694	-0.274825	0.369343	-0.221716	0.757008	-0.180912	0.367923	0.23639
Sae1	SAE1	-0.192239	-0.218701	0.00411881	-0.789483	0.17964	0.403748	-0.234464	-0.185501	0.200001	-0.31468	-0.00327923	-0.223332	-0.135476
Slc1a5	SLC1A5	0.0379653	-0.0052665	-0.109237	-0.26512	-0.0293204	0.0729686	-0.0490823	0.338399	0.0355657	-0.162133	-0.204685	0.0963263	0.3876
Fkrp	FKRP	-0.0361684	0.093149	0.0259517	-0.176449	0.0385605	0.00872726	-0.246803	-0.0666832	0.0730614	0.052832	-0.0974133	0.154666	0.0453859
Prkd2	PRKD2	-0.0934339	-0.0820115	0.0376535	-0.133624	-0.012268	-0.0725969	-0.366671	-0.129789	0.0649	0.0796854	0.00656953	0.327463	0.357023
Calm3	CALM3	0.0338801	0.0692991	-0.0470357	-0.468606	0.0402847	0.04596	-0.165327	0.00127183	0.0514021	-0.0468371	-0.0609255	-0.0921592	-0.013129
Ppp5c	PPP5C	0.216208	-0.168989	-0.213645	-0.566859	0.0115686	0.161858	-0.313009	-0.208616	-0.0502601	-0.342774	-0.137884	-0.106066	-0.213806
Pglyrp1	PGLYRP1	-0.151215	-0.0876005	0.660013	-0.284339	-0.0984847	-0.0622188	-0.0421146	-0.216047	0.328393	-0.143203	0.0604437	-0.0501458	0.114353
Sympk	SYMPK	0.142207	-0.183778	-0.106825	-0.546697	0.06805	0.138487	-0.640859	-0.265524	0.0192409	-0.373726	0.0526299	-0.0105459	-0.316272
Dmpk	DMPK	-0.0500121	0.0264284	-0.00212779	0.0253812	0.0213074	-0.0218934	-0.0392081	0.213738	-0.00870252	0.156682	-0.0296011	0.0329148	0.0746475
Eml2	EML2	0.00806682	-0.180101	0.135719	-0.288013	-0.015024	-0.0203106	-0.467149	-0.205897	0.298877	-0.230975	0.350838	-0.0547611	-0.0870483
Vasp	VASP	-0.155798	0.314231	0.00759684	-0.67206	0.147902	-0.0725656	-0.613204	-0.313821	0.153869	0.310941	-0.00068728	0.190827	0.310614
Fosb	FOSB	-0.0235028	0.00280048	0.0448017	-0.0188131	0.00354067	-0.0219075	-0.0675496	0.0128202	0.00822618	0.0158085	0.0184985	-0.0183222	0.0701594
Klc3	KLC3	-0.111517	-0.285011	0.440032	-0.327578	-0.00654371	-0.0126822	-0.28167	-0.207064	0.26853	-0.240631	0.136669	-0.132998	-0.188996
Trappc6a	TRAPPC6A	-0.0124729	-0.0844838	0.20209	-0.460767	-0.0123665	0.00639505	-0.604448	-0.27264	0.291214	-0.214725	0.539317	-0.0526723	-0.203575
Gemin7	GEMIN7	-0.0227793	0.0555077	-0.0422404	-0.439266	0.0489942	0.023775	-0.301584	-0.0691778	0.183871	-0.0610484	-0.0286362	0.00354162	0.0359174
Relb	RELB	-0.114079	0.0353279	0.0761944	-0.161565	0.040368	-0.0912569	-0.208367	-0.105973	-0.0203519	0.0799714	-0.0509933	0.218703	0.171547
Apoc1	APOC1	-0.386053	0.275841	0.242149	0.0396332	-0.103951	-0.0757195	-0.0174714	0.273965	1.19606	-0.1452	0.0286184	0.21816	0.460872
Apoe	APOE	-0.575272	2.51908	-0.32857	-0.0421693	0.585828	-1.05113	-0.5268	0.593851	-0.47107	1.18236	-0.965986	0.86816	-0.369183
Nectin2	NECTIN2	-0.13128	-0.0550356	0.400671	-0.187961	-0.0298522	-0.0517082	-0.202623	-0.0769093	0.280408	0.111645	0.0965001	0.024292	-0.00552008
Bcam	BCAM	-0.0540588	-0.261004	0.251256	-0.209302	-0.00343579	-0.0622173	-0.384038	-0.0759792	0.123307	-0.13779	0.0115749	0.0620357	0.0118217
Cblc	CBLC	-0.0761972	-0.117916	0.266042	-0.110807	-0.0241687	-0.0156399	-0.109246	-0.114985	0.210623	-0.0999741	0.045016	-0.00582551	-0.0632069
Bcl3	BCL3	-0.145949	0.00245732	0.0951079	-0.278642	0.107352	-0.0424439	-0.347602	-0.0955465	0.0866406	0.168016	0.0881814	0.127901	0.0688885
Kcnn4	KCNN4	-0.0108126	0.101275	0.0293099	-0.306531	-0.0422411	0.112197	0.0132714	-0.193453	0.494202	-0.251507	-0.0876443	-0.0987526	0.101901
Plaur	PLAUR	-0.0788566	0.432314	-0.0113676	-0.121225	0.094113	-0.0835757	-0.211512	-0.0479926	-0.110943	0.353124	-0.0553249	0.120849	0.162642
Lypd3	LYPD3	-0.0497656	0.00103535	0.337846	-0.049784	-0.0294926	-0.0530485	-0.0804139	-0.0486315	0.0405406	0.0191969	-0.00455067	-0.0363311	-0.0732536
Erf	ERF	-0.241785	-0.242328	0.153449	-0.555662	0.175081	0.291165	-0.370376	-0.125314	0.192886	-0.241931	0.0478998	-0.160321	-0.185931
Cic	CIC	-0.0465368	0.159292	0.0341964	-0.400813	0.0251046	-0.000538325	-0.234088	-0.0316807	0.0836198	-0.0879146	0.0807674	-0.0458414	-0.0577809
Pafah1b3	PAFAH1B3	-0.202026	-0.12752	0.137039	-0.444807	0.0302111	0.191078	-0.221663	-0.266824	0.454239	-0.141325	0.446383	-0.361081	0.298361
Lipe	LIPE	-0.030905	0.0687052	0.00316482	-0.112192	-0.0342928	-0.0727976	-0.111738	0.252737	0.125083	-0.0926806	-0.0261331	0.124041	0.158668
Cxcl17	CXCL17	-0.0673253	-0.0489751	0.32954	-0.0433939	-0.0458669	-0.0453046	-0.0437979	-0.0313708	0.119449	-0.0117281	0.00816553	0.00917084	-0.0695307
Ceacam1		-0.262377	-0.21258	0.930964	-0.348764	-0.0897416	0.0204169	-0.0858984	-0.0878414	0.58976	-0.214533	0.160239	-0.14025	-0.20714
Tgfb1	TGFB1	-0.10043	0.786947	-0.271301	-0.565636	0.26896	-0.157253	-0.52946	-0.165615	-0.266659	0.533066	-0.306979	0.257499	0.326247
Hnrnpul1	HNRNPUL1	-0.281207	-0.176953	-0.00254654	-0.884256	0.22901	0.306466	-0.494497	-0.2766	0.239056	-0.308372	0.140567	-0.00560789	0.0193812
Axl	AXL	-0.263144	0.594839	-0.123132	-0.0847711	0.209697	-0.499899	-0.646152	0.395312	-0.342431	0.650352	-0.358043	0.899975	0.354514
Cyp2f2	CYP2F1	-0.126999	-0.0580172	0.35746	-0.00693194	-0.0805811	-0.136117	-0.127965	0.0983331	0.30748	-0.0537445	-0.051554	0.15066	0.274987
Egln2	EGLN2	0.103927	-0.116229	0.0249174	-0.460557	-0.0458777	-0.036666	-0.426656	-0.0628986	0.143703	-0.168904	-0.0786747	0.0626069	0.0256249
Mia	MIA	-0.152661	-0.542614	0.177992	-0.655406	0.109632	0.28086	-0.448856	-0.33397	0.299394	-0.567505	0.329757	-0.216327	-0.406072
Ltbp4	LTBP4	-0.0364048	-0.277163	0.000269017	-0.173332	0.0329637	-0.0363978	-0.361925	0.493527	-0.0668388	0.0599257	0.0526984	0.0186689	0.0877582
Shkbp1	SHKBP1	-0.0441959	0.0181241	0.0334857	-0.364116	0.0657175	0.0954294	-0.160591	-0.0906059	0.00856412	-0.104811	-0.0906128	-0.0446696	-0.0197523
Blvrb	BLVRB	-0.115322	0.687256	-0.0825684	-0.143412	-0.00129833	-0.230241	-0.341657	0.48087	0.0212306	0.31208	-0.0803758	0.363908	0.31704
Prx	PRX	0.0064888	-0.0330484	-0.00769092	-0.0334196	0.00531278	0.00464516	-0.037188	0.000878842	0.000695281	-0.0321504	0.00263035	-0.00407964	-0.0432936
Pld3	PLD3	-0.343358	1.12536	0.165203	-0.478003	0.18246	-0.158901	-0.469659	-0.0239007	-0.0574416	0.10312	0.203778	-0.0880875	0.214245
Psmc4	PSMC4	-0.0967739	-0.289432	0.00184497	-0.93675	0.260657	0.432208	-0.419727	-0.363341	0.0769704	-0.454684	-0.187935	-0.210484	-0.103643
Fcgbp		-0.114771	-0.174931	0.101523	0.00584248	-0.0811809	-0.226949	-0.013146	0.369341	0.801374	-0.0666202	-0.122886	0.220218	0.0413281
Fbl	FBL	0.0703342	-0.286045	-0.150752	-0.880356	0.211904	0.382952	-0.407443	-0.450184	0.0637644	-0.556388	-0.0242604	-0.209325	-0.366693
Timm50	TIMM50	0.262843	-0.312798	-0.129956	-0.69422	0.0372464	0.260636	-0.372838	-0.435134	-0.0610974	-0.645986	-0.140515	-0.0657686	-0.463177
Gmfg	GMFG	-0.1129	0.277275	-0.0829662	-0.0742275	0.0326956	-0.0993904	-0.102211	0.101064	-0.0173269	0.212048	-0.0907502	0.254299	0.338442
Pak4	PAK4	-0.0513948	-0.14728	0.234349	-0.409565	0.0371033	0.0951739	-0.262033	-0.133969	0.179212	-0.257185	0.0203221	-0.103434	-0.177846
Sars2	SARS2	0.227551	-0.232421	-0.117078	-0.380225	-0.0144992	0.121279	-0.186229	-0.235797	-0.0441802	-0.364833	-0.0912217	-0.118606	-0.199792
Hnrnpl	HNRNPL	0.408355	-0.456228	-0.277324	-0.636413	-0.0189279	0.148641	-0.818477	-0.426256	-0.170285	-0.808773	-0.04779	0.314444	-0.846279
Ech1	ECH1	-0.173254	0.0196559	0.151981	-0.255174	0.0348485	-0.0477305	-0.387025	0.0471774	0.223873	-0.0112257	0.183603	0.113285	0.00783792
Lgals7		-0.0283281	-0.580495	0.174578	-1.26285	0.377476	0.380007	-1.1608	-1.12488	0.0974152	-0.79778	0.625697	-0.435588	-0.672278
Eif3k	EIF3K	-0.10392	-0.330459	0.0738821	-1.08335	0.151326	0.351082	-0.611819	-0.634931	0.226501	-0.554959	0.295249	-0.292123	-0.0462607
Psmd8	PSMD8	-0.240443	0.0394105	0.150617	-0.794608	0.140963	0.234445	-0.329793	-0.21075	0.181361	-0.234947	0.139711	-0.288268	0.0393502
Yif1b	YIF1B	0.155081	-0.109194	-0.0334367	-0.398486	-0.00881315	0.0420377	-0.53602	-0.169417	-0.0160888	-0.233831	0.112222	-0.0581318	-0.0854577
Spint2	SPINT2	0.175958	-1.02472	0.831759	-1.11195	-0.0602115	-0.0189647	-0.758479	-1.08509	0.525697	-0.993934	0.289702	-0.23285	-0.381374
Ppp1r14a	PPP1R14A	-0.0311694	-0.123765	-0.0312809	0.0345685	0.0188949	-0.0335755	-0.139713	0.113511	-0.0102641	0.124956	-0.0316275	0.119472	0.0424599
Cox7a1	COX7A1	-0.00190863	-0.0205285	0.104027	-0.0791186	-0.0203197	-0.00497672	-0.0564622	-0.00313612	0.0767816	-0.0556277	0.0246933	-0.027194	-0.0440633
Capns1	CAPNS1	-0.507536	0.355649	0.530135	-0.607117	0.210813	0.0197284	-0.598694	0.160403	0.31663	0.182159	0.0643217	0.132286	-0.0155605
Syne4	SYNE4	-0.0660217	0.016723	0.0807941	0.0330563	-0.0471746	-0.00403048	0.0560739	-0.0104799	0.410628	-0.0308542	-0.0159853	0.0151198	0.0257516
Tyrobp	TYROBP	-0.424827	1.99639	-0.186613	-0.207955	0.285893	-0.467139	-0.378348	0.0882542	-0.261601	0.698979	-0.448469	0.674269	0.495745
Tmem147	TMEM147	-0.0622017	-0.204737	0.207101	-0.602678	0.049745	0.205298	-0.155953	-0.168002	0.180737	-0.305705	-0.142098	-0.112542	-0.0112038
Sbsn	SBSN	-0.0525414	0.00775961	0.335817	-0.0658704	-0.0170294	-0.0636213	-0.141425	0.00266531	-0.00262231	0.0497259	0.000460296	-0.0297223	-0.0802479
Cd22	CD22	-0.0614911	0.341123	-0.046192	-0.0575483	-0.00646236	-0.0692408	-0.0555112	-0.048736	-0.0399565	0.0398519	-0.0588691	0.164376	0.297284
Usf2	USF2	0.128823	0.184228	-0.0245012	-0.301003	0.0304018	-0.0870707	-0.622892	-0.177211	-0.0684901	-0.0614824	-0.0544767	0.370898	-0.0916626
Lsr	LSR	-0.0466413	-0.471662	0.352689	-0.881976	0.11352	0.269536	-0.518755	-0.688929	0.306663	-0.692195	0.116802	-0.206228	-0.483235
Fxyd5		-0.275302	0.797354	-0.0489804	-0.179448	0.157148	-0.244363	-0.350101	0.121068	-0.201447	0.704398	-0.156053	0.392174	0.583415
Fxyd1	FXYD1	-0.119638	0.0428325	-0.0282259	0.0732504	0.0132189	-0.139492	-0.132299	0.674997	-0.0476244	0.368506	-0.113168	0.301491	0.271273
Fxyd3	FXYD3	-0.113711	-0.857859	0.765361	-1.0954	0.206017	0.00635989	-0.876963	-0.903669	0.557258	-0.852717	0.196218	-0.196067	-0.715326
Uba2	UBA2	0.250568	-0.502373	-0.153852	-1.08772	0.0922792	0.369506	-0.527001	-0.5182	-0.0319201	-0.728981	-0.078297	-0.196209	-0.376771
Gpi1	GPI	0.0823835	0.0519479	0.0931437	-0.969277	0.0295694	-0.116359	-1.44631	-0.572583	0.0465097	-0.275975	1.46217	-0.350025	-0.393236
Lsm14a	LSM14A	-0.225804	-0.276647	0.115004	-0.809013	0.180328	0.237232	-0.534777	-0.232558	0.0807963	-0.338076	0.361616	-0.276295	-0.0294471
Cebpa	CEBPA	-0.205446	0.640813	0.0936595	-0.318436	0.0777354	-0.172303	-0.279965	0.19188	0.0500742	0.10993	-0.0758145	0.243943	0.180548
Lrp3	LRP3	-0.0178222	-0.00518018	-0.0297035	0.00130287	0.00682969	-0.0148696	-0.0418258	0.174158	-0.0107723	0.0744541	-0.0213648	0.0444956	0.0525879
Pdcd5	PDCD5	0.0388895	-0.040746	0.0989953	-0.333136	-0.00479744	0.0573415	-0.356428	-0.236067	0.0393971	-0.165932	-0.027961	-0.00761902	-0.0762404
Ccne1	CCNE1	0.066546	-0.141574	-0.122545	-0.392415	0.0811595	0.272797	-0.026699	-0.148652	-0.0154935	-0.238503	-0.211928	-0.0900624	-0.0779005
1600014C10Rik	C19orf12	-0.128578	0.12633	-0.0326098	-0.371403	0.0848075	0.00612865	-0.181802	-0.120681	0.0564327	0.00156804	-0.171757	0.282998	0.174268
Cd33		-0.0835666	0.207431	-0.0298128	-0.0738516	0.0731003	-0.0837498	-0.108201	0.0996487	-0.030706	0.185138	-0.10274	0.159077	0.0823399
2410002F23Rik		0.0993912	-0.25481	-0.143021	-0.465109	0.0907606	0.191174	-0.301172	-0.223148	-0.0148945	-0.321837	-0.0716582	-0.103341	-0.251524
Clec11a	CLEC11A	0.00144679	-0.062008	0.000996193	-0.0956456	0.0400998	-0.0229497	-0.162269	0.0692713	-0.0242786	0.0924869	0.0231556	0.0199042	0.0269805
Emc10	EMC10	0.321689	-0.277745	-0.131528	-0.693655	0.03644	0.0920547	-0.622435	-0.227737	-0.123305	-0.459067	0.031593	-0.187861	-0.332433
Nr1h2	NR1H2	-0.247833	-0.0538735	0.298228	-0.798692	0.165731	0.0212472	-0.780465	-0.242069	0.0953934	-0.140173	0.382712	-0.141309	0.0318401
Myh14	MYH14	-0.168833	-0.275338	0.874296	-0.273706	-0.0726968	-0.0788551	-0.295913	-0.147981	0.297258	-0.226379	0.139934	-0.0578259	-0.272009
Atf5	ATF5	-0.113343	-0.111099	0.0810958	-0.098316	0.0680437	-0.106682	-0.508922	0.25797	0.0539252	0.165544	0.0183386	0.263567	-0.044655
Nup62	NUP62	0.109351	-0.16827	-0.104489	-0.597449	0.0522116	0.18278	-0.24607	-0.238141	-0.0251502	-0.365319	0.00853153	-0.158639	-0.200388
Il4i1	IL4I1	-0.0309493	0.000339912	-0.0458131	-0.0738447	-0.0102112	-0.0190005	-0.0630612	-0.115646	-0.0226779	-0.00207513	-0.00309053	0.133453	0.189437
Tbc1d17	TBC1D17	-0.101985	0.0266771	0.0903936	-0.228799	0.0749858	-0.0250817	-0.338179	0.0200612	0.0744129	0.00518019	0.158068	-0.0360514	-0.037456
Ptov1	PTOV1	-0.0404969	-0.295327	0.0263781	-0.707944	0.122135	0.192691	-0.442051	-0.140369	0.113003	-0.359817	0.230327	-0.312671	-0.302194
Ap2a1	AP2A1	0.0276976	0.0326135	-0.0211424	-0.403761	0.107559	0.0870212	-0.310805	-0.0819521	-0.0400793	-0.149044	-0.0543352	-0.108107	-0.15572
Prmt1	PRMT1	0.167026	-0.516057	-0.31797	-1.03935	0.244619	0.50384	-0.585712	-0.536753	0.0261094	-0.806759	-0.0770474	-0.186035	-0.644717
Rras	RRAS	-0.237091	0.00690516	0.187513	-0.117105	0.109364	-0.157817	-0.465901	0.18388	0.043953	0.3233	0.207972	0.130556	0.155159
Prr12	PRR12	0.201039	-0.288156	-0.105392	-0.455831	0.00679233	0.0622419	-0.53899	-0.202092	-0.106436	-0.370978	0.0522199	-0.0357387	-0.297661
Rcn3	RCN3	-0.233333	0.258342	-0.305984	-0.0682909	0.338108	-0.240977	-0.509278	1.0503	-0.300496	1.14089	-0.0428427	0.283602	0.179401
Fcgrt	FCGRT	-0.323423	0.594831	-0.220365	-0.150942	0.21375	-0.276872	-0.267228	1.05788	-0.169169	0.826893	-0.176965	0.425678	0.278916
Dkkl1	DKKL1	-0.0291032	-0.0161672	0.0593658	-0.00815929	-0.0169047	-0.026615	-0.00515885	0.0251292	0.117936	-0.00506996	-0.00835816	0.0259468	-0.00786602
Cd37	CD37	-0.149931	0.572222	-0.0859579	-0.0525292	-0.00432093	-0.1504	-0.111534	0.022746	-0.0935077	0.288382	-0.149154	0.396574	0.676869
Trpm4	TRPM4	-0.0424801	-0.156451	0.253666	-0.151393	-0.00492416	-0.0294432	-0.19125	-0.0765198	0.122342	-0.116043	0.0606572	0.0409002	-0.158256
Snrnp70	SNRNP70	0.251973	-0.298495	-0.0625404	-0.371405	0.0733599	-0.0232599	-0.69471	-0.0804825	-0.0851326	-0.202642	-0.0107768	0.209328	-0.430919
Ruvbl2	RUVBL2	0.214605	-0.326622	-0.186688	-0.890758	0.114188	0.269406	-0.663909	-0.392327	-0.0183599	-0.767811	0.477963	-0.398019	-0.519573
Gys1	GYS1	0.0248394	-0.0703425	0.106984	-0.168477	-0.0867524	-0.24931	-0.748428	-0.111589	0.0802587	-0.0839407	1.21913	-0.209926	-0.165975
Bax	BAX	0.0241742	0.186256	-0.181359	-0.643326	0.138871	0.124089	-0.433314	-0.251708	-0.0836556	-0.155685	-0.128354	0.0271973	-0.0909833
Nucb1	NUCB1	-0.0739951	0.261619	0.110391	-0.386554	0.156493	-0.0850369	-0.685358	0.0383047	-0.0848949	0.17111	0.0257674	0.0460359	0.0512488
Plekha4	PLEKHA4	-0.0578832	-0.0233775	0.0160404	0.0189232	0.0136171	-0.0579167	-0.0752674	0.205158	0.0214191	0.0947345	-0.00356416	0.0829506	0.0407751
Grwd1	GRWD1	0.239746	-0.1477	-0.161122	-0.379107	-0.0301471	0.128074	-0.124776	-0.170364	-0.0574161	-0.283284	-0.163966	-0.204612	-0.155576
Emp3	EMP3	-0.303084	1.15082	-0.0896708	-0.0703647	0.133642	-0.342993	-0.343869	0.385215	-0.281571	0.871015	-0.2863	0.610183	0.702035
Gtf2h1	GTF2H1	-0.0604154	-0.114174	-0.0637302	-0.425669	0.0846519	0.20332	-0.176067	-0.122891	0.0413117	-0.263847	0.0671545	-0.148195	-0.0881442
Tmem86a	TMEM86A	-0.206081	0.836059	-0.0831987	-0.155442	0.215026	-0.186554	-0.225024	0.0935388	-0.164195	0.449725	-0.217411	0.186745	-0.015177
Nav2	NAV2	0.0458053	-0.691483	0.0398249	-1.05511	0.20793	0.306949	-0.510584	-0.420319	-0.180436	-0.677018	0.280887	-0.50616	-0.606436
Prmt3	PRMT3	0.0218293	-0.216074	-0.0865373	-0.478892	0.0966957	0.207626	-0.203342	-0.171449	0.00601627	-0.300195	-0.0903316	-0.137827	-0.101976
Klf13	KLF13	-0.0434615	0.00515155	0.244787	-0.410273	-0.00769895	-0.180826	-0.671183	-0.107233	-0.037382	-0.0632142	0.289843	0.0590637	-0.0214177
Pcsk6	PCSK6	0.138299	-0.508564	0.0811162	-0.679578	0.042499	0.264516	-0.508609	-0.237735	-0.182864	-0.570881	0.0314117	-0.45995	-0.368675
Snrpa1	SNRPA1	0.139615	-0.382689	-0.231796	-0.90641	0.179439	0.380744	-0.422999	-0.343585	-0.0446688	-0.550944	-0.142758	-0.256034	-0.30565
Aldh1a3	ALDH1A3	-0.0515002	-0.135796	0.271727	-0.0755684	-0.0309436	0.0140958	-0.108953	0.221468	0.177882	0.0364353	-0.105222	0.0232006	-0.143093
Igf1r	IGF1R	-0.102622	-0.111885	0.203554	-0.284154	0.0877072	-0.136827	-0.718522	-0.0812298	-0.0530722	0.048908	0.490363	-0.185236	-0.100204
Arrdc4	ARRDC4	-0.123695	-0.148348	0.49511	-0.505681	0.030762	0.00518026	-0.390217	-0.221029	0.171085	-0.15112	-0.350276	0.240236	-0.164886
Chd2	CHD2	0.042159	-0.0836668	0.0723566	-0.405445	0.00809287	-0.0966642	-0.586946	-0.0712532	0.0131421	-0.181638	0.34025	0.00740526	-0.11642
Fam174b	FAM174B	-0.0322808	-0.041915	-0.00281802	-0.00334798	-0.017796	-0.0591908	-0.0122527	0.0822095	0.234055	0.0160924	-0.0659257	0.0811337	0.0730002
Slco3a1	SLCO3A1	-0.0746943	0.0378043	-0.00451017	-0.0266749	0.0323482	-0.0545792	-0.113425	0.0759952	-0.0142963	0.156513	-0.0919342	0.167329	0.186573
Aen	AEN	0.136709	-0.0427756	-0.123018	-0.310307	0.0331641	0.0709561	-0.138815	-0.0794663	-0.0819928	-0.0747781	-0.233171	-0.0850697	-0.0544527
Isg20	ISG20	-0.10054	0.0598876	0.122485	-0.135807	0.0281028	-0.0848839	-0.179924	-0.0543879	0.00789508	0.126741	0.0268249	0.0660668	0.310424
Mfge8	MFGE8	0.157463	0.0308412	0.437203	-0.933348	-0.195153	-0.251428	-0.725274	-0.249729	0.54001	-0.709737	0.226173	-0.447761	0.145685
Abhd2	ABHD2	0.191118	-0.59802	0.0223962	-0.876724	0.174242	0.201982	-0.890392	-0.401676	0.00461872	-0.520137	-0.0333093	-0.203383	-0.382249
Ticrr	TICRR	0.210576	-0.277129	-0.203362	-0.417272	0.0253788	0.195333	-0.304459	-0.296576	-0.0638197	-0.451576	-0.00188185	-0.174201	-0.3016
Arpin	ARPIN	-0.0571422	0.0144595	-0.00484795	-0.0524768	0.0187073	-0.00506988	-0.0591327	0.101261	0.100302	0.055113	-0.0568727	0.0638975	0.0553738
Idh2	IDH2	0.0137274	-0.248539	0.175185	-0.845174	0.0463444	0.167804	-0.395726	-0.0836881	0.219071	-0.406622	0.0931833	-0.304199	-0.13267
Prc1	PRC1	0.169472	-0.433881	-0.157161	-0.892775	0.121897	0.298499	-0.436124	-0.458754	-0.107227	-0.660233	0.112213	-0.269598	-0.523711
Man2a2	MAN2A2	0.0964429	0.0998912	-0.285987	-0.379639	0.0847389	-0.00540698	-0.601945	0.0560205	-0.321109	-0.0643757	-0.0278247	0.153539	0.091728
Fes	FES	-0.154862	0.596496	-0.0816485	-0.0926139	0.0836552	-0.165917	-0.159625	0.13722	-0.00683166	0.324876	-0.143221	0.314282	0.115876
Furin	FURIN	-0.0317628	0.148436	0.0152831	-0.497013	0.0963269	-0.073486	-0.841182	-0.127496	-0.0390277	-0.064451	0.366195	-0.0697323	-0.192782
Iqgap1	IQGAP1	-0.347113	0.187149	0.257508	-0.756651	0.208316	-0.0228833	-0.790283	-0.244767	-0.0164684	-0.0801295	0.513303	0.0111078	-0.0561519
Sec11a	SEC11A	0.00222929	-0.0510426	-0.0475548	-0.422161	0.0436985	0.0458719	-0.379622	-0.159831	0.09656	-0.199016	0.0351947	0.0362247	-0.0392018
Tm6sf1	TM6SF1	-0.107992	0.440835	-0.0905325	-0.0822514	0.0397623	-0.106551	-0.135576	0.14587	-0.0674518	0.234727	-0.092474	0.248225	0.205702
Stard5	STARD5	0.0255744	-0.110048	-0.0999495	-0.578978	0.157072	0.142135	-0.472164	-0.253878	-0.0201336	-0.38481	0.0178897	-0.185292	-0.0666785
Il16	IL16	-0.0960078	0.203738	-0.0890396	-0.049574	0.0251694	-0.0830855	-0.096913	0.0906108	-0.0439241	0.180492	-0.0921474	0.229712	0.399488
Tlnrd1	TLNRD1	0.483702	-0.398851	-0.38975	-1.02039	0.0926437	0.283461	-0.697016	-0.424496	-0.24898	-0.834723	0.0938801	-0.306538	-0.493782
Abhd17c	ABHD17C	0.0841384	-0.129889	-0.0199641	-0.393391	0.0310262	0.0688873	-0.137523	-0.124472	0.0640617	-0.272714	-0.0530111	-0.162885	-0.159412
Fah	FAH	-0.0168358	-0.143114	-0.179376	-0.54018	0.139056	0.195227	-0.412881	-0.117474	0.106528	-0.21783	0.26379	-0.268694	-0.160178
Ctsc	CTSC	-0.305111	1.38581	-0.118544	-0.236487	0.385099	-0.447008	-0.564219	0.141577	-0.265376	1.1013	-0.502827	0.67344	0.0298064
Fzd4	FZD4	-0.0259882	0.00752395	-0.0234098	-0.0135878	0.0120769	-0.0191837	-0.038051	0.164761	0.00970218	0.0633217	-0.0246947	0.0213045	0.0773419
Prss23	PRSS23	-0.371602	0.356629	-0.0849705	0.00503766	0.390401	-0.46204	-0.694972	1.35312	-0.388016	1.59036	-0.285475	0.440858	0.675581
Hikeshi	HIKESHI	0.0264838	-0.0943225	-0.0720107	-0.433389	0.03718	0.0334664	-0.523485	-0.192918	-0.0152525	-0.279846	0.415895	-0.150334	-0.186827
Picalm	PICALM	-0.0685369	0.591293	-0.139964	-0.377913	0.204798	-0.2301	-0.744651	0.13237	-0.180484	0.705878	-0.0712964	0.283816	0.172893
Sytl2	SYTL2	-0.0317956	0.0233003	-0.00432886	-0.0356708	0.00502945	0.0209492	-0.015552	0.0356465	0.0428574	0.0390475	-0.0189195	0.0590048	0.0324615
Fam181b	FAM181B	0.0407809	-0.205638	-0.188175	-0.37542	0.128124	0.199842	-0.175458	-0.107782	-0.00456699	-0.253598	0.0358902	-0.189172	-0.165229
Ndufc2	NDUFC2	0.10322	-0.183682	-0.0827975	-0.737415	0.106031	0.171662	-0.435131	-0.315367	0.0532338	-0.499484	-0.047385	0.0792154	-0.312131
Clns1a	CLNS1A	-0.0744224	-0.325724	-0.118475	-0.935255	0.193458	0.343109	-0.318222	-0.272132	-0.0483305	-0.45943	0.0748415	-0.346109	-0.205545
Pak1	PAK1	-0.0831305	-0.0995435	0.395005	-0.397079	-0.0676003	-0.0901061	-0.494733	-0.338795	0.0529101	-0.218113	0.323919	0.0293055	-0.0924084
Lrrc32	LRRC32	-0.144722	0.157418	-0.0865302	0.0844677	0.173021	-0.20471	-0.317574	0.542804	-0.136585	0.865048	-0.127087	0.349507	-0.00594542
Thap12	THAP12	-0.0644775	-0.228273	-0.0614689	-0.559068	0.149216	0.226354	-0.322909	-0.114384	0.00374378	-0.301621	-0.157569	0.0480664	-0.0261814
Dgat2	DGAT2	-0.0736271	0.149017	-0.00937891	-0.0428734	-0.0265403	-0.0498545	-0.043721	0.366087	0.110466	-0.118537	-0.0143411	0.0485855	0.252665
Map6	MAP6	-0.0478108	0.0312633	-0.0215991	0.00984377	0.0466763	-0.0495154	-0.0981081	0.155451	-0.04452	0.237864	-0.0257762	0.0904904	0.0465596
Serpinh1	SERPINH1	-0.359388	0.109334	-0.370628	-0.529613	0.584065	0.0410301	-0.827784	0.890703	-0.22984	0.938249	0.00557191	-0.0124786	-0.162262
Slco2b1	SLCO2B1	-0.0490001	0.130271	-0.0411987	0.0116987	0.00817534	-0.0440727	-0.0120292	0.274794	-0.0098045	0.104018	-0.052154	0.0812438	0.0960508
P4ha3	P4HA3	-0.08681	0.117545	-0.0614608	0.0104964	0.127468	-0.102111	-0.168921	0.329156	-0.121001	0.576012	-0.105324	0.159894	0.00787664
Ppme1	PPME1	0.0507762	-0.0717863	-0.0245673	-0.301141	0.0059781	-0.043902	-0.430764	-0.0946083	-0.0544413	-0.139313	0.422438	-0.180025	-0.146054
Ucp2	UCP2	-0.306499	1.2527	0.148478	-0.383108	0.178717	-0.357392	-0.791372	0.0237627	-0.0602286	0.336307	-0.128125	0.482969	0.121479
Plekhb1	PLEKHB1	-0.100215	-0.288729	0.220155	-0.242383	0.0619613	0.011041	-0.212119	-0.0443006	0.274742	-0.268713	0.0486938	-0.138256	-0.282485
Arhgef17	ARHGEF17	0.0629383	-0.28475	0.0986566	-0.259375	0.0315929	-0.0274049	-0.5004	-0.032196	-0.012018	-0.146561	0.0298539	0.0264868	-0.281156
P2ry2	P2RY2	-0.0321902	0.0818757	0.0445125	-0.0152665	0.0145925	-0.0352937	-0.0638963	-0.00750103	0.00375162	0.0715017	-0.0120936	0.0427739	0.0130296
Stard10	STARD10	-0.029231	-0.360434	0.271558	-0.59562	0.0316482	0.149827	-0.271975	-0.231007	0.194511	-0.458186	0.0588661	-0.224109	-0.20835
Folr1	FOLR1	-0.0390039	0.00178701	0.00749315	-0.0214532	-0.0666298	-0.0522167	0.131677	0.0167044	0.658795	-0.125636	-0.108352	0.00244274	-0.0332025
Lrrc51	LRRC51	-0.0143746	-0.019936	0.0126401	-0.0134727	-0.00206102	-0.00747565	-0.0405231	-0.00182452	0.0366718	-0.0160437	0.052098	-0.00433556	-0.0140496
Il18bp	IL18BP	-0.166281	0.564573	-0.0290959	-0.341989	0.104857	-0.126043	-0.249782	-0.140402	-0.0918712	-0.126927	-0.0736215	0.103459	0.113332
Rrm1	RRM1	0.00903929	-0.415057	-0.215896	-0.90076	0.226059	0.468516	-0.290087	-0.437888	0.0607392	-0.538414	-0.0798635	-0.17348	-0.299508
Hbb-bs		-0.361301	-0.139196	-0.2843	-0.185289	0.130805	-0.155354	-0.585511	0.927882	0.190082	0.448728	0.196074	0.204934	0.361822
Trim12c		-0.11931	-0.0245671	0.120834	-0.261694	0.0493365	-0.0741257	-0.203713	-0.00481803	0.0460806	-0.059276	-0.0595646	0.118035	0.0373785
Trim30a		-0.203158	0.429304	0.0102514	-0.180653	0.0762479	-0.177119	-0.0965291	0.0619765	0.0677752	0.167071	-0.190964	0.261585	0.2374
Taf10	TAF10	0.0503159	-0.0422205	-0.090858	-0.604756	0.060559	0.17447	-0.264075	-0.185108	0.00988865	-0.292881	-0.0698887	-0.207139	-0.05879
Ppfibp2	PPFIBP2	0.0231031	-0.0991043	0.0160085	-0.27013	0.0417	0.0201253	-0.198546	-0.0894815	0.013906	-0.248111	0.198505	-0.168089	-0.193803
Nlrp10	NLRP10	-0.0380171	-0.00260642	0.0340808	-0.0104509	0.0124658	-0.0452277	-0.176847	-0.0491831	-0.0143307	0.000588014	0.208984	-0.028332	-0.047867
Eif3f	EIF3F	-0.246648	-0.233695	0.159353	-1.08802	0.0991665	0.176427	-0.663077	-0.290786	0.321091	-0.419546	0.563484	-0.294596	0.268492
Wee1	WEE1	0.00225204	-0.142234	-0.144274	-0.489389	0.170048	0.256674	-0.287452	-0.138336	-0.0258533	-0.301234	-0.0409357	-0.185493	-0.209637
Sbf2	SBF2	-0.0996843	0.0333429	-0.00110718	-0.236545	0.0422112	-0.0200958	-0.399144	0.100386	0.0433263	-0.0368262	0.169197	0.150963	-0.0409501
Adm	ADM	-0.0690965	0.0434839	0.0277139	0.0503475	0.00456449	-0.162743	-0.371828	0.0884631	-0.0558705	0.187691	0.583936	-0.0103055	-0.0104299
Eif4g2	EIF4G2	-0.317511	-0.0615614	-0.0347295	-1.0902	0.343615	0.406923	-0.347438	-0.215717	0.284164	-0.144133	-0.220472	-0.150458	0.117947
Galnt18	GALNT18	-0.0120446	-0.208305	-0.00197189	-0.278951	0.0634351	0.0143614	-0.302788	-0.124972	0.0229294	-0.150992	0.0347492	-0.0347808	-0.0810886
Dkk3	DKK3	-0.131154	0.102088	0.033292	-0.116708	0.144678	-0.126855	-0.301541	0.198446	-0.11921	0.454721	-0.128455	0.119451	0.0358338
Mical2	MICAL2	-0.0667874	0.139935	-0.0598339	-0.0820514	0.162012	-0.128023	-0.30019	0.0865668	-0.117611	0.550254	-0.109051	0.127104	0.0386206
Spon1	SPON1	-0.326023	0.307225	-0.272475	-0.0503745	0.473096	-0.458738	-0.643788	0.695941	-0.320729	1.22757	-0.510039	0.9251	0.153387
Copb1	COPB1	-0.200421	-0.0937211	0.0757182	-0.775935	0.203137	0.177988	-0.553789	-0.16785	0.0960978	-0.123047	0.160238	-0.249317	0.0417797
Psma1	PSMA1	-0.0742088	-0.183903	0.00381112	-0.962681	0.182108	0.329994	-0.432975	-0.440613	0.060464	-0.48343	-0.021543	-0.125141	-0.040138
Plekha7	PLEKHA7	0.00786403	-0.47242	0.622325	-0.875938	0.0512706	0.21116	-0.478501	-0.429686	-0.0221936	-0.644849	0.0384385	-0.379031	-0.555599
Xylt1	XYLT1	-0.027149	0.126295	0.0536111	-0.114083	0.0310066	-0.0439748	-0.199339	-0.102148	-0.114761	0.0143718	-0.0085165	0.0461045	-0.0223194
Arl6ip1	ARL6IP1	0.243221	0.105721	-0.125631	-0.845276	0.0103734	0.0046413	-0.63566	-0.473701	-0.159812	-0.462315	0.0013732	0.173123	-0.133222
Itpripl2	ITPRIPL2	-0.143847	0.267808	-0.00396473	-0.182811	0.102713	-0.111521	-0.311328	0.202026	-0.0571796	0.33475	-0.143629	0.250702	0.168256
Coq7	COQ7	-0.0127484	-0.0522095	-0.024243	-0.236141	0.062607	0.135009	-0.0902779	-0.0975956	0.0676186	-0.167669	-0.072439	-0.0653607	-0.0586267
Knop1	KNOP1	0.0173116	-0.161363	0.0932456	-0.599397	0.0791354	0.187469	-0.277073	-0.235169	0.00833317	-0.422935	-0.0609126	-0.166276	-0.20582
Thumpd1	THUMPD1	0.0459821	-0.0660556	-0.0568154	-0.325442	0.0552777	0.102262	-0.190238	-0.0916137	-0.0139771	-0.22356	-0.0294226	-0.108406	-0.0961925
Uqcrc2	UQCRC2	-0.143887	-0.308981	0.0230226	-0.739854	0.151491	0.279562	-0.426698	-0.236104	0.101745	-0.409815	0.132513	-0.0706136	-0.0912761
Mettl9	METTL9	-0.0783029	-0.171853	-0.103636	-0.574785	0.156564	0.229112	-0.37203	-0.167177	0.063925	-0.251454	0.0760029	-0.148225	-0.118046
Igsf6	IGSF6	-0.0810024	0.449229	-0.0413812	-0.136849	0.0526477	-0.0690837	-0.0948938	-0.0298428	-0.0484764	0.0396257	-0.0366492	0.0776155	0.0473119
Ndufab1	NDUFAB1	0.174264	-0.142197	-0.161012	-0.601782	0.0474375	0.192861	-0.370239	-0.257326	-0.00174521	-0.418726	-0.150522	-0.138672	-0.267496
Plk1	PLK1	-0.00329954	-0.152444	-0.129203	-0.443594	0.128661	0.262117	-0.179298	-0.162568	0.030035	-0.29803	0.000422646	-0.23439	-0.168655
Prkcb	PRKCB	-0.0809187	0.289328	-0.0610162	-0.0603362	0.00515787	-0.0859751	-0.0941789	0.00444126	-0.0362055	0.105403	-0.0958272	0.255917	0.410794
Il4ra	IL4R	-0.19663	0.574887	-0.130185	-0.074552	0.220565	-0.329367	-0.45143	0.539875	-0.220131	1.16336	-0.219196	0.494119	0.254553
Il21r	IL21R	-0.110867	0.286655	-0.094511	-0.0703892	0.0377979	-0.136701	-0.151763	-0.194055	-0.0621635	0.307685	-0.144258	0.380974	0.51517
Lat	LAT	0.0185313	-0.000333968	-0.10495	-0.153546	-0.0292739	0.00305533	-0.130628	-0.294603	-0.058235	-0.156238	-0.163825	0.369711	0.330327
Tufm	TUFM	-0.0231827	-0.273372	-0.101446	-0.59031	0.150213	0.300809	-0.275338	-0.25598	0.0097852	-0.420771	-0.0524995	-0.144118	-0.167763
Atxn2l	ATXN2L	-0.164066	-0.155206	0.0426198	-0.857744	0.213324	0.195707	-0.680167	-0.283963	-0.0609956	-0.269236	0.237763	-0.130775	-0.014524
Eif3c		-0.160177	-0.2492	0.0660851	-1.09332	0.22528	0.285624	-0.617406	-0.461949	0.21134	-0.443993	0.129415	-0.108948	0.0891327
Nupr1	NUPR1	-0.253607	0.0761565	0.549035	-0.0791403	-0.010361	-0.331073	-0.460898	0.109169	0.118685	0.376562	-0.0792059	0.402611	0.369446
Coro1a	CORO1A	-0.307131	0.746432	-0.209695	-0.163838	0.127113	-0.298538	-0.234937	-0.241414	-0.133022	0.504147	-0.381247	0.884382	0.891789
Mapk3	MAPK3	-0.0251216	0.25723	0.329343	-0.493985	-0.0461341	-0.127139	-0.49287	-0.0773093	0.137429	-0.119749	0.221002	-0.176509	-0.0180798
Gdpd3	GDPD3	-0.36745	0.915175	-0.165934	-0.0429314	0.0701479	-0.395249	-0.338668	0.26162	0.152284	0.472212	-0.227922	0.597077	1.08596
Ypel3	YPEL3	-0.353761	0.492084	0.351954	-0.176172	0.0653417	-0.427893	-0.711116	0.298542	0.139207	0.517082	0.290065	0.321842	0.227828
Ppp4c	PPP4C	-0.142852	-0.0714193	-0.00514191	-1.01146	0.207476	0.294094	-0.405071	-0.307135	0.0835333	-0.326109	0.030701	-0.22231	0.0273957
Aldoa		-0.139535	0.177785	0.302062	-1.12124	0.0426735	0.00135745	-1.18921	-0.524835	0.214981	-0.528641	1.55252	-0.351209	-0.129379
Ino80e	INO80E	0.375039	-0.396575	-0.319768	-0.620751	0.00669698	0.207324	-0.385165	-0.379655	-0.273885	-0.56266	-0.221515	-0.0410018	-0.330557
Hirip3	HIRIP3	0.0307332	-0.25194	-0.142796	-0.527669	0.125916	0.271002	-0.14595	-0.221749	-0.0723627	-0.343878	-0.0741089	-0.236081	-0.134143
Cdipt	CDIPT	-0.040637	0.0435189	0.0234551	-0.577511	0.0903445	0.081777	-0.273396	-0.0815527	0.0106092	-0.0787686	-0.0837022	-0.141945	0.0330045
Maz	MAZ	0.00643061	-0.0631594	-0.124165	-0.427263	0.161465	0.150967	-0.308887	-0.0598051	-0.0761817	-0.20805	-0.0765396	-0.0255219	-0.26914
Kif22	KIF22	0.103026	-0.183225	-0.171711	-0.468867	0.0990604	0.196314	-0.262314	-0.205966	-0.0333186	-0.371862	0.032798	-0.18976	-0.269007
Spn	SPN	-0.131858	0.134356	0.0166924	-0.208086	0.00239629	-0.0653898	-0.193871	-0.217125	-0.0433709	0.0721498	-0.103173	0.239616	0.675057
Mylpf	MYL11	-0.0136828	-0.0326657	0.00138537	-0.0679434	0.00972807	0.0252735	-0.0359532	0.0406042	-0.00373163	0.0120577	0.00537999	-0.00584898	-0.00564071
Sept1		-0.0474846	0.0335344	-0.0633383	-0.00668751	-0.0250875	-0.0654936	-0.106461	-0.094505	-0.0396589	0.11659	-0.0656145	0.261236	0.508757
Itgal	ITGAL	-0.10607	0.204157	-0.0730993	-0.0952351	0.0332982	-0.102102	-0.116873	-0.101893	-0.0417085	0.136759	-0.112562	0.250834	0.601427
Vkorc1	VKORC1	0.0342578	-0.140564	-0.0883153	-0.310134	0.0421462	-0.0725819	-0.539009	0.155532	-0.146715	-0.0402619	0.113501	0.300593	-0.252432
Prss8	PRSS8	0.00814099	-0.107469	0.300653	-0.162118	-0.114685	-0.0349676	-0.0500096	-0.0482364	0.345439	-0.20343	0.0807564	-0.110608	-0.172989
Fus	FUS	0.0688989	-0.15063	-0.116793	-0.390679	0.0732231	0.093381	-0.390958	-0.0554518	-0.0284049	-0.305685	-0.0541096	0.080264	-0.380593
Pycard	PYCARD	-0.157695	0.364661	-0.0529368	-0.268533	0.0654311	-0.0445823	-0.244237	-0.18586	0.0802914	0.102052	-0.0922957	0.241224	0.498901
Itgax	ITGAX	-0.0503153	0.297563	-0.0238576	-0.0993715	-0.00711204	-0.0750704	-0.0750212	-0.224147	-0.0372802	-0.0814621	-0.0551874	0.255545	0.123968
Tgfb1i1	TGFB1I1	-0.0651066	0.0197277	-0.15231	0.0321173	0.12939	-0.17861	-0.360664	0.395459	-0.13164	0.665328	-0.105869	0.286466	0.096545
Rgs10	RGS10	-0.201862	0.536582	-0.0692658	-0.180532	0.0957016	-0.150494	-0.259034	0.0216952	-0.0925726	0.28436	-0.177425	0.404323	0.341389
Mcmbp	MCMBP	-0.0237372	-0.242442	-0.0970177	-0.841646	0.139325	0.247299	-0.424405	-0.290198	0.0402705	-0.459967	0.0369672	-0.186024	-0.12359
Fgfr2	FGFR2	0.0815356	-0.459992	-0.17638	-0.661697	0.0963698	0.155383	-0.522026	-0.2378	-0.0433203	-0.536825	0.385806	-0.357252	-0.362535
Htra1	HTRA1	-0.168446	0.334843	0.069927	-0.0208799	0.0982463	-0.208778	-0.328158	0.901873	-0.17883	0.470372	-0.176567	0.147752	0.241311
Bub3	BUB3	-0.0382059	-0.0550959	-0.126497	-0.85226	0.204172	0.297529	-0.439784	-0.234569	0.0599925	-0.35726	-0.0179878	-0.283458	-0.170115
Ctbp2	CTBP2	0.027582	-0.262206	-0.0934135	-0.781331	0.160688	0.23624	-0.384638	-0.241054	0.0688842	-0.497776	0.15711	-0.329759	-0.315918
Bccip	BCCIP	0.107768	-0.30994	-0.145261	-0.885731	0.145428	0.296262	-0.46221	-0.361264	-0.0215509	-0.534933	-0.194379	-0.063306	-0.103868
Adam12	ADAM12	-0.104747	0.14321	-0.120039	0.0585947	0.102584	-0.0635241	-0.139956	0.593863	-0.117806	0.588893	-0.116333	0.191515	0.130813
Dock1	DOCK1	-0.0309056	-0.271266	-0.200484	-0.728282	0.173536	0.207668	-0.433632	0.0104911	0.0834097	-0.291151	0.0736018	-0.224123	-0.190625
Mki67	MKI67	0.188236	-0.765433	-0.300072	-1.2239	0.178494	0.487567	-0.444232	-0.75568	-0.0946543	-0.936004	0.0380196	-0.255203	-0.448151
Bnip3	BNIP3	0.0809351	0.0624641	0.0827613	0.0526753	-0.105488	-0.315019	-0.679081	-0.0178016	-0.0707784	0.000396698	1.05257	-0.138298	-0.186336
Adam8	ADAM8	-0.252895	1.42784	0.0766079	-0.181774	0.095326	-0.270749	-0.295406	0.018914	-0.203077	0.403651	0.0607754	0.147115	0.227209
Echs1	ECHS1	-0.0167008	0.000128966	-0.0278937	-0.560113	0.0510609	0.0672754	-0.382476	-0.035324	0.233307	-0.318415	0.283623	-0.199108	-0.0702003
Urah		-0.105207	-0.134687	0.272999	-0.156192	0.0108016	-0.0338606	-0.259148	-0.144461	0.35216	-0.111189	0.0759055	0.000843373	-0.112613
Ifitm2		-0.213289	0.057072	0.00375249	-0.292815	0.133896	0.0650983	-0.256848	0.245957	0.189246	0.162048	0.0870267	-0.0785085	0.00909321
Ifitm1		-0.0370786	0.0473142	-0.0173934	-0.00808674	0.0105125	-0.0415293	-0.0632794	0.0457237	-0.00078999	0.0802175	-0.00587357	0.0822643	0.118254
Ifitm3		-0.539693	-0.0815826	0.376595	-1.16338	0.334556	-0.0021277	-0.203631	0.267697	0.388717	-0.202874	-0.0764219	-0.209078	-0.366565
Pkp3	PKP3	0.00713598	-0.101795	0.17453	-0.121953	0.0140781	-0.0224588	-0.261602	-0.106366	0.0946806	-0.133354	0.0557106	-0.0178583	-0.212676
Rnh1	RNH1	-0.248803	0.743779	0.454231	-0.542081	0.0564663	-0.172673	-0.533589	-0.0068621	0.162185	0.05215	0.0166293	0.071539	0.176993
Hras	HRAS	0.153153	-0.453003	-0.0506439	-1.13869	0.153591	0.412715	-0.411631	-0.422272	-0.108991	-0.590432	-0.318396	-0.331025	-0.300542
Irf7	IRF7	-0.378492	0.711277	0.33357	-0.514079	0.0723169	-0.55951	-0.306197	-0.00120862	0.480562	-0.239105	-0.446337	0.54791	0.0723309
Drd4	DRD4	0.13664	-0.117289	-0.199784	-0.231551	0.0433703	0.142229	-0.0722857	-0.117726	-0.0497541	-0.168164	-0.00334179	-0.14899	-0.0822826
Pnpla2	PNPLA2	-0.204055	0.286452	0.344878	-0.267339	-0.0682127	-0.149781	-0.181868	0.338799	0.51892	-0.233797	-0.059032	0.104627	0.352203
Cracr2b	CRACR2B	-0.181252	-0.109717	0.570679	-0.218285	-0.049769	-0.0785165	-0.129186	0.0516279	0.584481	-0.155316	-0.0407055	0.0237254	-0.150546
Cd151	CD151	-0.179081	-0.0972193	0.21022	-0.534778	0.151766	0.0605189	-0.464492	0.111227	0.181559	-0.0823458	-0.00443245	-0.0138508	-0.060102
Tspan4	TSPAN4	-0.206949	0.654588	0.000737397	-0.229625	0.180875	-0.164506	-0.375665	0.497109	0.00375995	0.570868	-0.196972	0.144899	0.258193
Ctsd	CTSD	-0.571678	2.66631	0.499119	-0.268854	0.287523	-0.625155	-0.69047	0.121823	-0.17305	0.694417	-0.35734	0.301832	0.0869319
Lsp1	LSP1	-0.287525	0.366041	-0.176023	0.0235751	0.125702	-0.312515	-0.317203	0.577921	-0.245958	0.934062	-0.310241	0.872976	0.574185
Igf2	IGF2	-0.0746382	-0.0384828	0.0850228	-0.0222266	0.0141946	0.00766128	-0.10231	-0.0513262	0.0863799	0.0181611	0.0584678	0.049614	-0.0305572
Tspan32	TSPAN32	-0.0528678	0.0901816	-0.044372	-0.0204929	-0.00507991	-0.0519447	-0.0544333	0.00269161	-0.0196733	0.109486	-0.0597969	0.205112	0.279773
Cd81	CD81	-0.38704	-0.296061	0.423797	-0.731827	0.227919	-0.0821153	-0.529341	0.219487	0.363046	0.178635	0.275093	-0.0486552	0.115172
Tssc4	TSSC4	0.04663	-0.174935	-0.0884275	-0.38083	0.0820657	0.139606	-0.264324	-0.13003	0.0114371	-0.234569	-0.0973022	0.0687957	-0.171871
Kcnq1	KCNQ1	-0.0631807	-0.128176	0.376259	-0.136936	-0.0164143	-0.0435389	-0.0989815	-0.0331281	0.0399617	-0.0613586	-0.0288623	-0.0153465	-0.0771739
Cdkn1c	CDKN1C	0.121014	-0.0336407	-0.214524	-0.354309	-0.0136233	0.301611	-0.122985	0.217022	0.156894	-0.418544	-0.0539058	-0.0237864	-0.0878331
Nap1l4	NAP1L4	-0.020143	-0.146418	-0.0822551	-0.819311	0.169401	0.217565	-0.590735	-0.199113	0.101291	-0.344127	0.0742989	-0.173627	-0.0890896
Dhcr7	DHCR7	-0.0569589	-0.107941	0.471723	-0.46283	-0.0113437	0.131942	-0.163337	-0.192864	0.186839	-0.280152	-0.0745572	-0.147725	-0.0668595
Ano1	ANO1	-0.0870208	-0.0718603	0.128898	-0.0205769	-0.0171864	-0.0611945	-0.0540185	0.0636273	0.490862	-0.0928271	-0.0514307	0.0334227	-0.052219
Ccnd1	CCND1	-0.197094	-0.146519	0.743328	-0.512646	-0.0113208	0.0935252	-0.184281	-0.0479489	1.13536	-0.151697	-0.448078	-0.201274	0.011563
Mrgprf	MRGPRF	-0.0278977	-0.0148731	0.000554111	0.0320509	0.0123726	-0.0342265	-0.042553	0.266898	-0.0280131	0.161072	-0.0362403	0.0708524	0.0157556
Camsap3	CAMSAP3	-0.0966454	-0.108166	0.252011	-0.134775	-0.0292389	-0.00234634	-0.103194	-0.0609002	0.23314	-0.134218	0.189362	-0.064523	-0.105777
Xab2	XAB2	0.0144636	-0.0258569	0.00209964	-0.238472	0.00599829	0.03729	-0.130244	-0.0797485	0.0721893	-0.15725	0.0449516	-0.0596759	-0.0637349
Stxbp2	STXBP2	0.0797704	0.0282528	0.239641	-0.387396	-0.0899623	-0.136688	-0.55898	-0.446486	0.158912	-0.316581	0.184198	0.22483	-0.130574
Elavl1	ELAVL1	-0.0806606	-0.113177	-0.0604927	-0.730554	0.231307	0.303571	-0.495537	-0.199519	0.0723598	-0.32814	-0.0715295	-0.181484	-0.18752
Efnb2	EFNB2	-0.0237539	-0.112163	0.359076	-0.0553263	0.0135785	-0.118088	-0.285441	0.00899041	-0.0550228	0.18082	-0.0891176	0.0898453	-0.150596
Arglu1	ARGLU1	-0.0492402	-0.0739664	0.00712709	-0.637549	0.168108	0.128018	-0.430032	-0.0865536	0.0979185	-0.0939232	-0.0488323	-0.149132	-0.234289
Col4a1	COL4A1	0.470716	-0.470705	-0.97438	-0.692482	0.335178	0.0669378	-0.944007	-0.151954	-0.558698	-0.209402	0.205434	-0.135678	-0.93765
Col4a2	COL4A2	0.265075	-0.338026	-0.803466	-0.857394	0.445489	0.0940308	-1.1436	-0.13401	-0.441468	-0.106669	0.323506	-0.38399	-0.700056
Naxd	NAXD	0.0695631	-0.14099	0.142735	-0.408148	-0.00571948	-0.0283892	-0.341323	-0.0893264	0.142833	-0.178588	-0.0287165	0.013347	-0.193805
Ankrd10	ANKRD10	0.0981655	-0.472509	-0.175768	-0.586637	0.13561	0.259543	-0.503643	-0.353071	-0.0738247	-0.44858	0.00937816	0.0385472	-0.361806
Atp11a	ATP11A	-0.0959836	-0.13809	0.428166	-0.464863	0.0179453	-0.0653384	-0.456162	-0.0997391	0.215006	-0.104566	-0.0702721	0.0372741	-0.183401
Cul4a	CUL4A	-0.0469119	-0.0554971	0.0576211	-0.371047	0.0704802	0.109641	-0.284081	-0.0330335	0.0827051	-0.161444	0.028452	-0.0711068	-0.164755
Lamp1	LAMP1	-0.468749	1.18687	0.158273	-0.538127	0.24979	-0.122799	-0.429866	0.231416	-0.033991	0.253181	-0.247652	0.412487	0.150522
Tfdp1	TFDP1	0.149735	-0.311376	-0.199151	-0.773604	0.131094	0.394618	-0.23777	-0.327844	0.033479	-0.547063	-0.242887	-0.111737	-0.353694
Gas6	GAS6	-0.556665	0.402879	-0.136952	0.312743	0.200738	-0.602658	-0.470374	1.71957	-0.0362427	1.38523	-0.488535	1.21802	0.214104
Cdc16	CDC16	-0.0974858	-0.214223	-0.00488731	-0.473406	0.114396	0.178582	-0.323607	-0.0540194	0.181549	-0.0574966	0.0960814	-0.064648	-0.13421
Champ1	CHAMP1	-0.0179996	-0.097261	-0.0258434	-0.298533	0.0546521	0.12329	-0.223174	-0.0448693	0.11681	-0.170418	0.0167351	-0.0437374	-0.0990664
Kbtbd11	KBTBD11	-0.0653274	0.0162598	-0.0390325	0.000655946	-0.0083756	-0.126484	-0.274593	0.0500772	-0.0598438	0.0938369	0.230717	0.169933	0.321804
Angpt2	ANGPT2	-0.0906699	-0.0698057	-0.0528285	-0.0646567	0.104951	-0.0572348	-0.256159	0.199505	-0.0697789	0.28801	0.11725	-0.0282323	0.119373
Vps36	VPS36	-0.0907857	-0.077265	-0.032238	-0.365453	0.125793	0.180147	-0.191792	-0.0758357	0.0950658	-0.137302	-0.135048	0.0365448	-0.108049
Vdac3	VDAC3	-0.0961986	-0.0721288	-0.0428733	-0.262217	0.0650927	0.131538	-0.118349	-0.0253013	0.150355	-0.115938	0.0212034	-0.0576421	-0.036589
Plat	PLAT	0.0271448	-0.0530531	-0.0693211	-0.138268	0.0658565	-0.0328393	-0.246105	0.207604	-0.0445171	0.154008	0.0283456	0.111114	-0.220066
Gpat4	GPAT4	0.027327	-0.0575112	-0.0192318	-0.263556	0.0224952	0.0420031	-0.200536	-0.0957219	0.0374133	-0.123019	-0.0713239	0.0828012	-0.0891582
Sfrp1	SFRP1	-0.208279	-0.0936244	0.035524	0.00679353	0.0605346	-0.0440181	-0.200767	0.541159	0.157674	0.51208	-0.103656	0.29044	0.0812853
Tcim	TCIM	-0.119539	-0.0947101	0.30855	-0.100968	-0.00791661	-0.109309	-0.264847	-0.0211491	0.215712	-0.0121981	0.190173	-0.00293126	-0.106006
Adam9	ADAM9	-0.0758312	0.368959	-0.0276237	0.00962543	0.0606896	-0.186166	-0.409624	0.235328	-0.0791333	0.559958	-0.143969	0.474132	0.0520563
Tm2d2	TM2D2	0.0208336	0.0660163	-0.0114722	-0.150991	0.0176946	-0.0219848	-0.236245	0.00496929	0.00494437	0.0067125	0.00514757	0.0128244	-0.0454761
Tacc1	TACC1	-0.236149	0.326434	-0.0872815	-0.1947	0.130942	-0.106464	-0.541593	0.290955	0.00229513	0.377172	0.167394	0.443096	0.208766
Fgfr1	FGFR1	0.0466687	-0.535642	-0.149157	-0.760173	0.161798	0.0333886	-0.885283	0.108186	-0.228238	-0.12584	0.414906	-0.254031	-0.555203
Plpbp	PLPBP	0.0579252	-0.000813751	0.00298974	-0.238806	-0.0150777	-0.0105522	-0.312962	-0.0924359	0.0747109	-0.084001	-0.0594668	0.122232	-0.0905709
Adgra2	ADGRA2	-0.0975492	0.134767	-0.0665961	-0.00514813	0.103716	-0.109135	-0.229416	0.461605	-0.087603	0.492554	-0.11072	0.233921	0.0468544
Eif4ebp1	EIF4EBP1	-0.191414	0.1803	0.090669	-0.131668	0.0121851	-0.0488094	-0.368913	0.0212854	0.286811	0.0876016	0.342216	0.00462422	-0.0110664
Nrg1	NRG1	0.0142108	-0.0569528	-0.128696	-0.104481	0.0673283	0.0935507	-0.140644	-0.00738154	0.0154458	0.0639486	0.00207927	-0.0440283	-0.0854877
Gsr	GSR	-0.080706	-0.103756	0.189807	-0.784114	0.105424	0.25407	-0.270398	-0.194739	0.194849	-0.461167	-0.12986	-0.172381	-0.195591
Saraf	SARAF	-0.171931	0.341717	0.0591564	-0.28642	0.0886411	-0.122416	-0.576277	-0.0525308	0.0450864	0.0887479	0.184582	0.08286	0.38844
Dusp4	DUSP4	-0.0605369	-0.0195235	0.540206	-0.17732	0.00804968	-0.183233	-0.457327	-0.38205	0.245821	0.107421	0.0200165	0.189168	-0.033403
Msr1	MSR1	-0.159231	0.741936	0.0392325	-0.132241	0.163534	-0.113784	-0.178432	-0.0773199	-0.158279	0.406869	-0.0505244	-0.00686854	0.012932
Cnot7	CNOT7	-0.0580564	-0.114758	0.0194209	-0.282714	0.025078	0.103195	-0.215929	-0.165457	0.161179	-0.176665	0.141795	-0.101857	-0.0235123
Mtmr7	MTMR7	-0.0023538	-0.0901401	-0.0326928	-0.115061	0.0355777	0.0666934	-0.0793193	-0.0421846	0.022745	-0.102358	-0.0305334	-0.0469389	-0.071455
Slc7a2	SLC7A2	-0.0633389	0.16563	0.0445393	-0.0766677	0.00731367	-0.0741163	-0.160496	-0.0435757	0.0639779	0.0434408	-0.0140642	0.0938939	0.162532
Pdgfrl	PDGFRL	-0.00109685	-0.0992104	-0.126251	-0.119547	0.0858069	-0.0767408	-0.3405	0.276542	-0.145844	0.206902	-0.0417131	0.124907	0.0337359
Mtus1	MTUS1	0.0727072	-0.0167705	-0.00776139	-0.123132	-0.0289687	-0.0409348	-0.0676795	0.00669683	0.0025852	-0.0628387	0.00145945	-0.0653094	-0.089542
Pcm1	PCM1	-0.0713165	-0.14177	-0.0215367	-0.316896	0.0659723	0.110608	-0.222249	-0.0824286	0.0637597	-0.156501	0.122612	-0.0943881	-0.0678376
Fat1	FAT1	-0.143879	-0.423311	0.145401	-0.796221	0.251827	0.146646	-0.704823	-0.240814	0.071632	-0.148559	0.0811813	-0.0220446	-0.435346
Sorbs2	SORBS2	-0.11832	-0.173827	0.456881	-0.236105	-0.0360657	-0.00309311	-0.130149	-0.115178	0.23333	-0.12983	-0.0397464	-0.0673891	-0.0926495
Pdlim3	PDLIM3	-0.0177658	-0.0789756	0.0397005	-0.0199984	-0.00488689	-0.0325017	-0.0639794	0.066426	0.0641727	-0.0267118	0.0204542	0.0126346	-0.00128961
Ufsp2	UFSP2	-0.103692	0.0117756	0.00898913	-0.253265	0.0748132	0.054468	-0.206827	-0.0184223	0.048908	-0.0299594	0.109187	-0.0399306	0.00238643
Ankrd37	ANKRD37	-0.118662	0.0405702	0.0976316	-0.0268184	-0.0500857	-0.17037	-0.498866	-0.121392	0.0870393	0.0124288	0.986898	-0.0798438	-0.109664
Snx25	SNX25	0.0130218	-0.0382706	-0.0603076	-0.191266	0.0359074	0.0353595	-0.226951	-0.0711913	0.00181092	-0.0716971	0.0717497	-0.00176039	0.0483356
Slc25a4	SLC25A4	-0.0508724	-0.118978	-0.167623	-1.17189	0.305119	0.308147	-0.537716	-0.108545	0.0648113	-0.206804	0.0218255	-0.235393	-0.285162
Stox2	STOX2	-0.0637739	-0.136879	0.00203453	-0.197847	0.0459726	0.101176	-0.140744	-0.0475061	0.13351	-0.128681	0.106628	-0.110964	-0.114652
Dctd	DCTD	0.0471187	-0.13662	-0.0975967	-0.223865	0.0507972	0.139836	-0.100342	-0.0652868	0.0918352	-0.175327	-0.0794546	-0.078284	-0.103108
Spcs3		-0.0957701	0.123524	-0.06164	-0.30519	0.101292	0.0369634	-0.405489	-0.287879	-0.00998213	0.131155	-0.160397	0.308216	0.585046
Sap30	SAP30	-0.0668974	-0.0919123	-0.16922	-0.631881	0.188807	0.315127	-0.421316	-0.357598	0.0946696	-0.38802	0.275616	-0.269849	-0.203912
Hpf1	HPF1	0.0562438	-0.284423	-0.181616	-0.697372	0.079378	0.292899	-0.33695	-0.362825	0.0870787	-0.521591	-0.0375028	-0.0148656	-0.250077
Clcn3	CLCN3	-0.0787815	-0.0899162	0.221876	-0.277064	-0.0198116	-0.00922421	-0.265158	-0.142173	0.241982	-0.161444	0.297559	-0.0509799	0.00731311
Sh3rf1	SH3RF1	0.0046468	-0.139343	0.0257191	-0.166666	0.0659113	0.0446524	-0.21078	-0.083115	0.00500671	-0.0387695	-0.0107049	0.0491411	-0.119171
Palld	PALLD	-0.315165	0.29922	0.0766349	0.0351297	0.284287	-0.253874	-0.443696	0.373902	-0.0629499	1.06844	-0.187223	0.316345	0.0995845
Ddx60	DDX60	-0.127947	0.148956	0.0812188	-0.160628	0.0306476	-0.134553	-0.070626	0.1412	0.145637	-0.00688663	-0.148237	0.176599	-0.0339358
March1		-0.10183	0.417457	-0.0637703	-0.0869628	0.0486189	-0.109012	-0.109936	0.021791	-0.0583297	0.200262	-0.117311	0.248172	0.172715
Naf1	NAF1	-0.0707911	-0.0821879	-0.0333033	-0.228404	0.0484791	0.155218	-0.0731219	-0.0507772	0.0555077	-0.149093	0.0454972	-0.127469	-0.0340471
Lpl	LPL	-0.298027	1.30293	-0.19336	-0.284247	0.026993	-0.322803	-0.169757	0.974291	-0.0438402	-0.10761	-0.254305	0.418455	0.674487
Atp6v1b2	ATP6V1B2	-0.205115	0.531645	0.190847	-0.348231	0.0602869	-0.0553936	-0.221772	0.0239969	0.0193345	0.000233989	0.0450882	0.00794365	0.0435628
Atp13a1	ATP13A1	-0.0418034	-0.076949	0.0161664	-0.246932	0.0282003	0.0726157	-0.253705	-0.176746	0.151124	-0.161577	-0.0493924	0.152045	-0.0706417
Ndufa13	NDUFA13	-0.112394	0.181078	0.0426776	-0.409064	0.0643694	0.0261078	-0.33393	-0.0101072	0.243518	0.00283248	-0.0690725	0.0609221	0.129164
Gatad2a	GATAD2A	0.187449	-0.0771946	-0.0189749	-0.614416	0.0354675	0.131599	-0.566091	-0.238372	-0.0427882	-0.376678	-0.267287	0.069561	-0.197332
Mau2	MAU2	-0.148345	-0.0188328	0.160015	-0.350566	0.0378273	-0.0129087	-0.388331	-0.0805896	0.165817	-0.0904796	0.11683	0.0148022	0.00327201
Nr2c2ap	NR2C2AP	-0.0863334	-0.00524893	0.0373857	-0.270838	0.0670787	0.108042	-0.14926	-0.0740143	0.134056	-0.1131	0.0217352	-0.0565496	-0.0182841
Tmem161a	TMEM161A	-0.0210595	-0.0647849	0.0446131	-0.178804	0.025685	0.00426177	-0.233931	-0.0539598	0.0687618	-0.0638321	0.047762	0.0270974	-0.0283169
Armc6	ARMC6	0.0249162	-0.0104423	-0.0563132	-0.139819	0.0229758	0.0579447	-0.112588	0.000406889	0.0137528	-0.0533063	-0.0830316	0.0288077	-0.0587871
Upf1	UPF1	0.142786	-0.150874	-0.0676663	-0.773565	0.0558192	0.217658	-0.367315	-0.285656	0.0506165	-0.428152	-0.16275	-0.000503225	-0.17533
Crlf1	CRLF1	-0.0584438	0.0663463	-0.0882344	-0.0821212	0.157355	-0.107712	-0.231986	0.0122149	-0.0609071	0.401941	-0.063516	0.08258	0.0433205
Uba52	UBA52	0.038295	-0.0336877	-0.0657749	-0.17783	0.0101604	0.107674	-0.0391154	-0.0827311	0.0709112	-0.150463	-0.0408084	-0.0484305	-0.106003
Fkbp8	FKBP8	0.140709	0.0906527	0.00590547	-0.518365	0.00868752	0.0124181	-0.689206	-0.235295	-0.00955112	-0.200529	-0.195495	0.353152	-0.0527796
Ssbp4	SSBP4	-0.125444	0.200751	-0.0735868	-0.407482	0.151402	0.0687244	-0.272353	0.0835649	0.121407	0.0808804	-0.112285	0.00607725	0.0959868
Gdf15	GDF15	-0.0368214	0.191008	-0.0270669	-0.0393775	0.0314361	-0.0318409	-0.071167	0.0780399	-0.0507593	-0.0041215	0.0279118	-0.014179	-0.0129973
Lsm4	LSM4	0.175379	-0.302306	-0.178253	-1.19694	0.150297	0.408695	-0.478556	-0.614242	0.177931	-0.696588	-0.13627	-0.269797	-0.300821
Jund	JUND	-0.325718	0.143096	0.806129	-0.679374	-0.11566	-0.205476	-0.676959	-0.100098	0.414623	0.0178062	0.131286	0.197275	0.51053
Ccdc124	CCDC124	0.170347	-0.0811957	-0.0934348	-0.628383	0.0383727	0.170681	-0.343146	-0.265726	0.00380614	-0.250838	-0.223291	-0.0156637	0.00643181
Haus8	HAUS8	0.0137496	0.00818251	-0.0854015	-0.240146	0.0307627	0.0949778	-0.068968	-0.106897	0.0181762	-0.140921	-0.0224042	-0.0412455	-0.0132622
Myo9b	MYO9B	-0.196267	0.332541	-0.0134202	-0.360388	0.119922	-0.0229546	-0.314597	-0.0800287	0.0311022	0.1172	-0.0282214	0.131727	0.254344
Ushbp1	USHBP1	-0.0286987	-0.00236561	-0.052754	0.0283982	0.0146715	-0.0259599	-0.0368301	0.182268	-0.00759281	0.113144	-0.0531376	0.0822829	0.094113
Plvap	PLVAP	-0.143898	0.00114696	-0.364179	-0.101075	0.190739	-0.138722	-0.351672	0.692111	-0.0739779	0.627763	-0.236325	0.402229	0.486412
Bst2	BST2	-0.495123	0.30144	0.549672	-0.637607	0.116456	-0.506153	-0.326853	-0.126529	0.552743	-0.168639	-0.608147	0.795173	0.242728
Pgls	PGLS	0.0373759	0.0112651	-0.0367521	-0.647692	0.0389894	0.143136	-0.372464	-0.266223	0.22709	-0.221555	-0.0558795	0.0118634	-0.0524247
Rab8a	RAB8A	-0.126376	0.194584	0.0626964	-0.581429	0.0627415	0.0427215	-0.322373	-0.166336	0.23285	-0.0953802	-0.0344684	0.0100706	0.232023
Klf2	KLF2	-0.122565	0.0787725	-0.0375267	-0.00261362	0.043754	-0.100211	-0.141929	0.401721	-0.0356341	0.37858	-0.109666	0.233322	0.269988
Cherp	CHERP	-0.097219	-0.0982888	-0.0210183	-0.591378	0.152411	0.245054	-0.304217	-0.211519	0.123415	-0.239808	-0.0556909	-0.134075	-0.111842
Sin3b	SIN3B	-0.233702	0.160713	0.0591639	-0.639251	0.190599	0.153692	-0.48789	-0.143028	0.257369	-0.0458043	0.128958	-0.0986299	0.0700023
Hmox1	HMOX1	-0.15962	1.01778	-0.0988468	-0.132463	0.158129	-0.223309	-0.458293	0.399673	-0.2189	0.693253	0.219446	0.061936	0.224762
Mcm5	MCM5	-0.0263447	-0.304705	-0.214401	-0.725068	0.205843	0.497576	-0.246855	-0.39088	0.28668	-0.567148	-0.233059	-0.139385	-0.242531
Smad1	SMAD1	0.0950645	-0.134376	0.0229034	-0.339521	0.0264134	-0.0731964	-0.525868	-0.0312604	-0.0633567	-0.065783	0.134891	-0.0488178	-0.145385
Otud4	OTUD4	-0.011343	-0.125223	0.0349692	-0.45309	0.0788773	0.097555	-0.503707	-0.223423	0.0634612	-0.278071	-0.066073	0.146016	-0.146623
Abce1	ABCE1	-0.118574	-0.21722	-0.0494352	-0.476291	0.119491	0.286924	-0.205266	-0.147674	0.0994201	-0.281154	-0.0491528	-0.137359	-0.120314
Smarca5	SMARCA5	-0.0011016	-0.162174	-0.0900843	-0.188831	0.0143892	0.153977	-0.0977116	-0.159024	0.106736	-0.250479	-0.0459686	0.0490875	-0.0830807
Inpp4b	INPP4B	-0.0718446	0.0477306	-0.0837256	-0.0282953	0.00100563	-0.0903946	-0.155051	-0.0603339	-0.0635088	0.0963041	-0.0760728	0.26457	0.49011
Tbc1d9	TBC1D9	-0.026605	0.121193	-0.0883567	-0.285715	0.0633342	0.0914524	-0.305022	-0.205919	-0.0242373	-0.120736	0.0433921	0.184159	-0.0954564
Ndufb7	NDUFB7	0.0359555	-0.141815	-0.0328228	-1.01358	0.153368	0.326659	-0.389296	-0.541689	0.167309	-0.495953	-0.351344	0.062489	-0.0286021
Dnajb1	DNAJB1	0.113436	-0.220054	0.00691031	-0.363926	-0.0287514	-0.00265812	-0.606869	-0.405189	-0.101284	-0.288297	0.227286	0.0499805	-0.163891
Gipc1	GIPC1	0.0122574	-0.11199	0.260067	-0.591141	0.0223401	0.0919268	-0.338826	-0.247497	0.197869	-0.288384	-0.0634019	0.0161967	-0.232409
Ddx39		0.0925081	-0.334635	-0.270089	-0.795898	0.106538	0.50981	-0.209209	-0.518511	0.223111	-0.702911	-0.246696	-0.0204491	-0.325724
Adgre5	ADGRE5	-0.0844614	0.486894	0.0569581	-0.182408	-0.018275	-0.148645	-0.275584	-0.0382117	-0.0293198	0.0544594	-0.124499	0.375562	0.316983
Asf1b	ASF1B	0.0563037	-0.234023	-0.124828	-0.522542	0.100944	0.296214	-0.138756	-0.245132	0.010848	-0.382986	-0.156806	-0.101247	-0.15461
Samd1		-0.0546975	-0.161786	-0.0934828	-0.722486	0.200217	0.309263	-0.485339	-0.218918	0.024449	-0.377197	-0.0372087	-0.0944331	-0.315094
Ier2	IER2	-0.00205047	-0.109087	0.00605348	-0.345346	0.057678	0.0456791	-0.286569	-0.202202	0.160714	-0.164981	-0.0350514	0.0135578	-0.167254
Nfix	NFIX	-0.0610987	-0.470949	0.0663337	-0.569384	0.0741651	0.0986245	-0.485822	0.107533	0.229411	-0.356222	0.0104935	-0.0118806	-0.254287
Lyl1	LYL1	-0.0349482	0.194151	-0.0486102	-0.00576111	0.0137238	-0.0580858	-0.022131	0.112355	-0.0274959	0.172364	-0.0720529	0.124775	0.0672273
Rad23a	RAD23A	0.0488179	-0.189635	0.019138	-0.681458	0.0596496	0.177689	-0.351452	-0.166181	0.12674	-0.29479	-0.0960452	-0.120689	0.00654695
Calr	CALR	-0.270437	0.352525	-0.106142	-0.939503	0.316352	0.0846271	-0.437913	-0.148852	0.178712	0.207985	-0.269536	0.127845	0.36956
Farsa	FARSA	0.128598	-0.0988336	-0.0868464	-0.387698	-0.00150867	0.106705	-0.324799	-0.204037	0.11496	-0.230881	-0.0771234	-0.0148698	-0.113181
Syce2	SYCE2	0.283823	-0.381912	-0.315496	-0.484264	-0.0228582	0.128617	-0.510843	-0.396681	-0.112344	-0.605366	0.525307	-0.287811	-0.554441
Dnase2a	DNASE2	-0.0869784	0.487478	0.0288828	-0.0879528	0.00812144	-0.121922	-0.142697	0.0874051	-0.00416935	0.122591	-0.0501243	0.197804	0.149912
Prdx2	PRDX2	-0.0868051	-0.145133	-0.00758509	-0.405202	0.11216	0.206276	-0.22993	-0.125144	0.179382	-0.200049	0.04499	-0.0515181	-0.152632
Junb	JUNB	-0.23614	0.269829	0.439461	-0.259984	0.0472043	-0.372646	-0.835456	-0.253964	0.135928	0.431857	0.278503	0.31236	0.136346
Trir	TRIR	0.288382	-0.0715636	-0.155662	-0.266713	-0.0856537	-0.0598966	-0.547762	-0.161917	-0.0699566	-0.162701	-0.210435	0.299371	-0.233024
Tnpo2	TNPO2	-0.0449444	-0.136458	-0.0056419	-0.366287	0.055111	0.101646	-0.305935	-0.162462	0.0875662	-0.217296	0.157997	-0.0217824	-0.189087
Wdr83os	WDR83OS	0.0858067	-0.0747415	-0.0230632	-0.39812	0.0371424	0.062261	-0.45663	-0.10144	0.0851834	-0.202414	-0.0247942	-0.0102232	-0.127441
Man2b1	MAN2B1	-0.362802	1.56591	-0.0650525	-0.230706	0.201912	-0.330819	-0.228306	0.0844586	-0.0965005	0.460973	-0.392751	0.501209	0.426953
Vps35	VPS35	-0.140688	0.0408458	0.0475729	-0.386764	0.073314	0.122606	-0.457117	-0.184852	0.075621	-0.255572	0.00247963	0.361155	-0.0791809
Dnaja2	DNAJA2	0.000220412	-0.160698	-0.0220978	-0.793266	0.0943569	0.223504	-0.392968	-0.2219	0.163202	-0.377249	-0.174204	-0.0127754	-0.0796876
N4bp1	N4BP1	-0.0767497	0.00336753	0.109497	-0.32533	0.0206424	0.00610358	-0.292742	-0.144805	0.0890636	-0.0661435	-0.00170666	0.0445684	0.0690923
Adcy7	ADCY7	-0.107048	0.3245	-0.0367613	-0.0722013	0.0571684	-0.102789	-0.159148	0.0946963	-0.0702777	0.223241	-0.115082	0.235272	0.172668
Nkd1	NKD1	0.195754	-0.349351	-0.412716	-0.626514	0.176541	0.326337	-0.331689	-0.301946	-0.128088	-0.409323	0.0435954	-0.339348	-0.276059
Fto	FTO	-0.0110574	-0.0879213	-0.0570879	-0.388633	0.0951713	0.0145596	-0.487092	0.119993	0.0785605	-0.0705247	0.000364963	0.0490713	-0.0971129
Irx5	IRX5	0.0274757	-0.27622	0.000759977	-0.294235	0.0631221	0.0923337	-0.313607	-0.18534	0.133193	-0.344144	0.0388248	-0.0354192	-0.350752
Mmp2	MMP2	-0.444267	0.447695	-0.124181	0.0775773	0.230865	-0.507419	-0.449264	1.85141	-0.368484	1.17736	-0.516757	0.773811	0.543634
Amfr	AMFR	-0.0745547	0.37927	0.143495	-0.401502	0.0468572	-0.126972	-0.466132	0.0847967	0.167811	0.330302	-0.139081	0.127087	0.30334
Nudt21	NUDT21	0.101731	-0.063361	-0.124861	-0.33643	0.0183542	0.111676	-0.345437	-0.252957	0.105047	-0.262288	0.0700278	-0.042451	-0.165895
Mt2		-0.193925	-0.348235	0.383045	-0.729887	0.153679	-0.214631	-1.72086	-0.441592	0.0748421	-0.0985802	2.14538	-0.356786	-0.760151
Mt1	MT1M	0.0178373	0.00739905	0.346104	-0.611402	0.0514792	-0.327331	-1.85902	-0.349376	0.0556956	-0.0966115	2.18905	-0.382885	-0.493094
Nup93	NUP93	-0.0676552	-0.0501236	-0.0419507	-0.280242	0.0919583	0.161494	-0.121362	-0.0758006	0.0754915	-0.108961	-0.0853563	-0.0498086	-0.0290149
Herpud1	HERPUD1	-0.0617542	0.0673889	0.0386696	-0.0370112	-0.0153532	-0.13608	-0.289451	-0.00308383	0.0464502	0.201199	-0.0494563	0.271687	0.564324
Nlrc5	NLRC5	-0.102586	0.0855958	-0.0411007	-0.0729072	-0.00399315	-0.158389	-0.203633	-0.281154	0.075442	0.0494565	-0.157682	0.456236	0.549246
Ciapin1	CIAPIN1	-0.0691667	-0.0880039	0.0214671	-0.373129	0.132962	0.219201	-0.288247	-0.207727	0.186077	-0.189031	-0.157672	0.0309062	-0.0838376
Adgrg1	ADGRG1	-0.0874282	-0.197925	0.150521	-0.20713	0.0365693	0.0627861	-0.151508	0.0126305	0.175275	-0.115299	-0.00762207	0.0167566	-0.0177089
Adgrg3	ADGRG3	-0.0234132	-0.0346614	-0.0496383	-0.144675	0.0241748	0.147587	-0.0252566	-0.0637918	0.131108	-0.11516	0.0104542	-0.0660239	-0.0939717
Kifc3	KIFC3	0.0133503	-0.194592	0.0926332	-0.128143	0.0106844	0.0270277	-0.29817	-0.085294	0.121213	-0.106396	-0.0383772	0.0607115	-0.115419
Mmp15	MMP15	-0.199872	-0.127781	0.750359	-0.0926208	-0.0943905	-0.0907658	-0.138717	-0.13092	0.456086	0.0288067	-0.0598991	0.0866175	0.100534
Got2	GOT2	-0.0317045	-0.0461698	0.0129431	-0.37197	0.0168813	0.179887	-0.259658	-0.149851	0.416745	-0.164966	-0.0183257	-0.0388145	0.0576375
Cdh11	CDH11	-0.165521	0.219449	-0.146665	-0.0931231	0.272678	-0.183813	-0.250853	0.453468	-0.168426	0.761762	-0.263915	0.28635	-0.027203
Cdh5	CDH5	-0.146142	0.165463	-0.221457	-0.0546778	0.196786	-0.0554915	-0.20902	0.442642	-0.0757523	0.568474	-0.116028	0.0634728	0.253433
Cmtm3	CMTM3	-0.178747	0.444271	-0.0485448	-0.0876352	0.082875	-0.12118	-0.232122	0.327529	-0.073048	0.408937	-0.100588	0.346407	0.0629266
Cmtm4	CMTM4	0.0599423	-0.0445893	0.0261818	-0.127019	-0.0316813	0.035371	-0.184781	-0.0668935	0.0746738	-0.1342	-0.0374149	-0.0100923	-0.0723607
Rrad	RRAD	-0.0346718	0.040217	-0.0259896	0.0250775	0.000585499	-0.0372148	-0.0236358	0.0578456	-0.0120589	0.108004	-0.0370503	0.105343	0.129104
Cbfb	CBFB	0.148317	-0.0980341	-0.122722	-0.531916	0.0346379	0.0988373	-0.448522	-0.215216	-0.0195387	-0.131069	-0.117456	-0.0153046	-0.131667
D230025D16Rik		-0.0812473	0.0274215	0.0351018	-0.160066	0.0292812	0.0427918	-0.135905	-0.0187246	0.129599	-0.029356	0.0400888	0.000457917	0.00125251
E2f4	E2F4	0.0471562	-0.0423942	-0.109344	-0.547097	0.0602716	0.22436	-0.302406	-0.260191	0.172133	-0.168324	-0.245023	0.0416452	0.103865
Fhod1	FHOD1	-0.033095	0.0527857	0.00016443	-0.0713908	0.0193979	0.00269898	-0.0523936	0.0104319	0.100736	0.0520185	-0.0530951	0.0302319	0.0342489
Tppp3	TPPP3	-0.204502	-0.0292599	0.321808	0.00909775	0.0189729	-0.129964	-0.25081	0.497625	0.164863	0.35236	-0.0811441	0.363388	0.215954
Atp6v0d1	ATP6V0D1	-0.284657	0.755803	0.138702	-0.314891	0.109051	-0.175765	-0.473867	0.181006	0.154658	0.335256	0.119781	0.3291	0.219935
Ctcf	CTCF	-0.122769	-0.114657	-0.0431653	-0.564027	0.106518	0.22068	-0.247149	-0.13289	0.11788	-0.238439	0.035909	-0.19136	-0.0345412
Psmb10	PSMB10	-0.233663	0.377243	0.0308295	-0.195629	0.0611243	-0.197316	-0.254783	-0.195057	0.174341	0.194239	-0.301075	0.607946	0.566358
Pla2g15	PLA2G15	-0.162077	0.596348	-0.0526752	-0.122637	0.0926107	-0.123531	-0.152441	0.190684	-0.0389053	0.257633	-0.075739	0.179771	0.0736812
Cdh3	CDH3	0.0559772	-0.405693	-0.132183	-0.800101	0.143367	0.261981	-0.572533	-0.446202	0.186329	-0.555341	0.587619	-0.437918	-0.575951
Cdh1	CDH1	-0.184352	-0.615173	0.677174	-0.932015	0.0145866	0.203176	-0.495221	-0.566075	0.446552	-0.758414	0.384581	-0.362681	-0.493434
Chtf8	CHTF8	0.111151	-0.230779	-0.0968533	-0.494798	0.0766085	0.160013	-0.50637	-0.237012	0.0967891	-0.380024	-0.0663147	0.0591321	-0.19407
Utp4	UTP4	-0.049708	-0.159816	-0.123798	-0.396213	0.0973064	0.308164	-0.156892	-0.184491	0.211894	-0.306831	-0.0497778	-0.0998981	-0.152344
Nip7	NIP7	-0.0230377	-0.0420793	-0.0420044	-0.171085	0.0564661	0.117223	-0.0900042	-0.0928216	0.061828	-0.0870443	-0.0389191	-0.0186186	-0.0324564
Cyb5b	CYB5B	0.103756	-0.115736	-0.0725881	-0.323872	0.0159754	0.195607	-0.355467	-0.0599865	0.195669	-0.278584	-0.259417	0.30252	-0.197634
Nfat5	NFAT5	-0.0923658	-0.0612334	0.107854	-0.234591	0.0519153	-0.0262179	-0.353289	0.0143707	0.0941499	0.00332372	0.146676	0.052819	-0.0604293
Nqo1	NQO1	0.0201559	-0.274554	0.0179444	-0.411603	0.0291803	0.140092	-0.367362	-0.139068	0.186703	-0.343614	0.428178	-0.164199	-0.194967
Nob1	NOB1	-0.0760261	-0.0968505	-0.0206753	-0.292749	0.0508062	0.202827	-0.158965	-0.12073	0.244588	-0.195283	0.105156	-0.127785	-0.104875
Wwp2	WWP2	-0.101359	-0.727101	0.59064	-0.836793	-0.0833468	-0.124697	-1.20629	-0.657207	0.208536	-0.759318	1.33592	-0.180128	-0.692242
Psmd7	PSMD7	-0.050484	-0.173513	0.0327413	-0.859419	0.155435	0.345883	-0.476869	-0.26096	0.356767	-0.354643	-0.169745	-0.120155	-0.0403574
Zfhx3	ZFHX3	-0.0998872	0.16576	0.0416129	-0.0504587	0.0271194	-0.125205	-0.130062	0.168722	0.135136	0.228636	-0.123425	0.150073	0.12936
Hp		-0.207815	-0.0388216	0.631381	-0.21919	-0.053471	-0.228543	-0.29092	0.156982	0.637381	-0.056677	-0.118043	0.159096	0.151693
Dhodh	DHODH	0.035466	-0.0660426	-0.0570118	-0.155783	0.0312392	0.0947856	-0.1393	-0.0336589	0.115563	-0.159952	-0.0339907	0.0222775	-0.0980269
Vac14	VAC14	-0.04499	0.101718	-0.00131437	-0.214248	0.0229553	0.0510482	-0.167603	-0.0700133	0.0658742	-0.0459827	-0.100562	0.110428	0.0692593
Mtss2	MTSS2	0.0111225	-0.085958	0.0450116	-0.0307	-0.0592983	-0.00192884	-0.117565	0.0182149	0.421139	-0.116295	-0.0503355	0.0233936	-0.0512089
Sf3b3	SF3B3	0.0312944	-0.403503	-0.0357295	-0.645328	0.0736969	0.353731	-0.427043	-0.428886	0.246967	-0.52614	-0.138466	0.205652	-0.364545
Ddx19a	DDX19A	-0.0904253	-0.116271	-0.0265596	-0.416332	0.0708877	0.193523	-0.237597	-0.211037	0.227948	-0.236775	0.0566634	-0.0901614	-0.0230534
Glg1	GLG1	-0.10665	0.0255557	0.035639	-0.60184	0.155437	-0.0222069	-0.806445	-0.0556517	0.0761726	-0.0308055	0.37184	-0.00277969	-0.156125
Rfwd3	RFWD3	-0.107768	-0.280742	-0.0447208	-0.502905	0.0738561	0.3106	-0.170367	-0.220545	0.313303	-0.380808	0.0684124	-0.141802	-0.155413
Znrf1	ZNRF1	0.0119207	-0.0732651	-0.051621	-0.191403	-0.00470253	0.0037028	-0.454502	-0.261295	0.172386	-0.14076	-0.0475504	0.401156	0.0344251
Cfdp1	CFDP1	-0.200159	-0.155891	0.028158	-0.510059	0.15427	0.286058	-0.484091	-0.238481	0.388229	-0.261983	0.0598098	0.0903158	-0.0671215
Gabarapl2	GABARAPL2	-0.0890199	0.0624522	0.186169	-0.267476	0.0264903	-0.0196637	-0.424501	-0.230356	0.156898	-0.0606248	0.0507035	0.139595	0.0313012
Kars	KARS1	0.00839591	-0.221603	-0.100639	-0.654615	0.0913198	0.30749	-0.373303	-0.346526	0.324323	-0.401229	-0.0257984	-0.136761	-0.0365079
Wwox	WWOX	-0.0199581	-0.0734677	0.0347611	-0.113032	0.0269584	-0.00101966	-0.233116	0.00742571	0.0271281	-0.0333103	0.0677471	4.49485e-05	-0.0326842
Maf	MAF	-0.272682	0.871232	-0.248057	0.0141489	0.231083	-0.448604	-0.370313	1.20766	-0.291875	1.19142	-0.468685	0.790801	0.134384
Cmc2		-0.026757	-0.0487114	-0.0580814	-0.334986	0.0628062	0.179849	-0.104943	-0.108077	0.122307	-0.174302	-0.0643719	-0.075547	-0.0282177
Atmin	ATMIN	-0.00514029	0.0400208	0.0154616	-0.117712	-0.00737412	-0.00742039	-0.175801	-0.0167785	0.144092	-0.0216611	-0.0652012	0.117854	-0.0205957
Mphosph6	MPHOSPH6	0.0344455	-0.0696748	-0.018991	-0.143251	-0.0156109	0.064303	-0.161902	-0.0818625	0.127346	-0.129367	0.0926593	-0.0343582	-0.0826208
Cdh13	CDH13	-0.00994748	-0.139222	-0.0573716	-0.179589	0.0775326	-0.0259462	-0.347169	0.0787892	-0.108991	0.0587774	0.19627	-0.0390745	-0.00887618
Hsbp1	HSBP1	-0.158419	0.223631	0.136304	-0.458224	0.0824905	-0.0180431	-0.520974	0.0734869	0.2154	0.120035	-0.103853	0.353318	0.111368
Mbtps1	MBTPS1	-0.181455	-0.157233	0.0564235	-0.457175	0.0985716	0.0878128	-0.444936	0.00718001	0.282451	-0.11719	0.0711762	0.125283	-0.0467178
Atp2c2	ATP2C2	-0.0325565	-0.0454557	0.183066	-0.0620408	-0.061457	-0.0376472	0.0580628	-0.0258034	0.372834	-0.113027	-0.0740373	-0.0217798	-0.0171567
Cotl1	COTL1	-0.535755	1.73628	-0.0912778	-0.399095	0.336214	-0.387934	-0.360083	0.0407636	0.363523	0.93072	-0.464804	0.58251	0.554996
Usp10	USP10	0.0101488	-0.125232	-0.042723	-0.331244	0.0595812	0.195676	-0.17195	-0.144742	0.195599	-0.228606	-0.130317	-0.00847094	-0.0746484
Crispld2	CRISPLD2	-0.178172	-0.299603	-0.171719	-0.0213883	0.100941	-0.14504	-0.151409	0.453407	0.734378	0.218063	-0.184148	0.393328	-0.0171986
1190005I06Rik	C16orf74	0.104764	-0.279601	0.152338	-0.466737	0.00307261	0.168206	-0.261226	-0.20594	0.0272235	-0.348502	-0.0243169	-0.103411	-0.295115
Irf8	IRF8	-0.199919	0.978872	-0.129946	-0.148678	0.115638	-0.285487	-0.298458	-0.238181	-0.156271	0.383494	-0.248672	0.600486	0.399615
Map1lc3b		-0.440246	0.23002	0.310015	-0.313462	0.0865996	-0.0809266	-0.47908	0.163316	0.402068	0.273221	0.180777	0.162153	0.298063
Slc7a5	SLC7A5	-0.0600816	-0.292756	-0.291371	-0.629698	0.175469	0.401845	-0.42831	-0.377447	0.48184	-0.468693	0.281002	-0.277448	-0.0555854
Cyba	CYBA	-0.483092	1.91292	0.146646	-0.370158	0.202064	-0.534604	-0.542572	-0.060824	-0.0815265	0.780932	-0.436046	0.690007	0.730985
Cdt1	CDT1	0.124589	-0.18795	-0.244433	-0.770987	0.0594668	0.39263	-0.247416	-0.454232	0.184936	-0.521597	-0.111372	-0.306799	-0.180805
Cbfa2t3	CBFA2T3	-0.0845133	0.0591453	-0.092949	-0.0349573	0.0122106	-0.0622817	-0.0850586	0.0550614	0.00653877	0.173213	-0.110346	0.311275	0.348267
Ankrd11	ANKRD11	-0.0703112	-0.140094	0.0442139	-0.354803	0.0773486	0.00724261	-0.736773	-0.260835	0.0306182	-0.160462	0.156307	0.309222	-0.220329
Sult5a1		-0.0195898	-0.0328744	0.0281728	0.0117207	-0.00609904	-0.019876	-0.0543675	0.0245055	0.0160376	0.00790839	0.0168113	0.0275485	0.0534023
Zfp276	ZNF276	0.0113105	-0.0173551	0.00678731	-0.0455461	-0.00959292	-0.0125831	-0.0676796	-0.0099562	0.0330019	-0.0201054	-0.000133559	0.0305129	-0.0340404
Tcf25	TCF25	-0.0386021	0.0282847	-0.0273574	-0.225636	-0.000100285	-0.0455659	-0.620744	-0.268129	0.145688	-0.0779104	0.189731	0.461352	-0.0819137
Afg3l1		-0.00358527	-0.0739907	-0.0329765	-0.36973	0.056795	0.171526	-0.230889	-0.192035	0.178545	-0.186411	0.0169856	0.00402292	-0.0805424
Nup133	NUP133	0.126487	-0.174753	-0.149583	-0.39378	0.00632436	0.199354	-0.232367	-0.166528	0.140251	-0.376129	-0.0701911	-0.0704782	-0.24083
Urb2	URB2	-0.0728183	-0.0717481	-0.00231728	-0.18909	0.0615453	0.145268	-0.0702829	-0.0461385	0.127692	-0.0861514	0.00556473	-0.084974	-0.050363
2310022B05Rik	C1orf198	-0.208701	0.0339809	0.144179	-0.151923	0.101387	-0.0210914	-0.381426	0.123753	0.207897	0.241523	0.123586	0.073486	-0.0300177
2810004N23Rik	C1orf131	-0.0965987	-0.0635707	0.0201554	-0.353771	0.0929957	0.199196	-0.202691	-0.0781591	0.230133	-0.189768	0.0465627	-0.0922124	-0.13519
Egln1	EGLN1	-0.0653658	-0.0461256	-0.015768	-0.226584	0.0483282	-0.145796	-1.02875	-0.137257	0.0157807	0.0051527	1.14071	-0.0453584	-0.169004
Map3k21	MAP3K21	-0.040732	-0.0910294	0.286973	-0.15491	-0.0462296	0.0350048	-0.111613	-0.121034	0.169634	-0.148008	0.0483675	0.023766	-0.130665
Kcnk1	KCNK1	-0.0700843	-0.264954	0.461594	-0.370623	-0.0238184	0.11785	-0.121388	-0.169203	0.462945	-0.372798	0.000116162	-0.0702159	-0.255474
Coa6	COA6	0.0129995	0.0405314	0.00559424	-0.178556	-0.0030818	0.00899269	-0.174225	-0.0373423	0.120975	-0.0412521	-0.0241055	0.0033532	0.0338877
Irf2bp2	IRF2BP2	-0.31891	0.495248	0.409292	-0.24943	0.0704249	-0.316808	-0.966486	-0.0303927	0.224673	0.214338	0.487636	0.378473	-0.302212
Tomm20	TOMM20	-0.0305192	-0.264923	-0.0111555	-0.797728	0.0431627	0.327253	-0.312589	-0.447706	0.378057	-0.547248	0.136081	-0.138932	-0.0181289
Rbm34	RBM34	0.0713908	-0.0430188	-0.0206969	-0.215362	0.0135725	0.0576611	-0.241938	-0.139472	0.0512643	-0.146464	-0.0381828	0.0195068	-0.121689
Pard3	PARD3	-0.0733256	-0.23809	0.0531939	-0.342697	0.120012	0.0966021	-0.377714	-0.135215	0.135759	-0.189767	0.170347	-0.114704	-0.274927
Itgb1	ITGB1	-0.495477	0.221773	0.0860763	-0.46749	0.323846	0.102371	-0.525722	0.0665817	0.196806	0.474779	0.127889	-0.00423787	0.235681
Casp4		-0.123198	0.12716	0.0670646	-0.141154	0.0764816	-0.106297	-0.178533	0.000994175	0.00409385	0.15122	-0.0508088	0.146022	0.113842
Casp12	CASP12	-0.145235	0.0193359	0.195968	-0.0717868	0.020675	-0.192464	-0.179988	0.237428	0.180967	0.240482	-0.194042	0.228341	0.215861
Mmp13	MMP13	-0.0617102	0.470975	0.0509991	-0.105785	0.0864422	-0.0825164	-0.131977	-0.153725	-0.0850088	0.145308	-0.0370805	0.0194744	-0.0461087
Mmp12	MMP12	-0.414589	2.32313	0.243898	-0.36709	0.0947586	-0.456275	-0.377206	-0.209965	-0.259641	0.0587843	-0.000668526	0.290154	0.233622
Mmp3	MMP3	-0.238989	0.519955	-0.18803	0.188878	-0.0029415	-0.297397	-0.123889	1.36579	-0.159456	0.406042	-0.193576	0.54369	0.686489
Tmem123	TMEM123	-0.444838	-0.12212	0.201045	-0.751585	0.155657	0.116481	-0.434457	-0.338947	0.16473	-0.0783834	0.161176	-0.0366176	0.493833
Birc3	BIRC3	-0.178813	0.146382	0.0520792	-0.144043	0.0251501	-0.116842	-0.19286	-0.0935764	0.0621435	0.125893	-0.102811	0.359939	0.368105
Yap1	YAP1	-0.211435	-0.476958	0.137255	-0.881504	0.259985	0.382219	-0.489531	-0.287205	0.0661961	-0.417017	0.234888	-0.408634	-0.306898
Sesn3	SESN3	-0.14711	-0.321613	0.266105	-0.464214	0.0586126	0.0224386	-0.530516	-0.098315	0.163859	-0.327056	0.333387	-0.0685175	-0.209438
Endod1	ENDOD1	-0.0226842	-0.0442371	0.292003	-0.204609	0.00207042	-0.0795025	-0.219526	-0.0894051	-0.0430293	-0.0261774	-0.0153825	0.0185293	-0.106708
Cwc15	CWC15	-0.211916	-0.0734458	0.11477	-0.544917	0.160353	0.194237	-0.282412	-0.161201	0.0415589	-0.159035	0.116808	-0.204261	-0.0771962
Med17	MED17	0.0692609	-0.0365121	-0.0402334	-0.417547	0.0552948	0.0782217	-0.366008	-0.148287	0.0180959	-0.2079	0.0354961	-0.0743747	-0.233455
4931406C07Rik	C11orf54	0.0237291	-0.328116	-0.381959	-0.876512	0.327848	0.483075	-0.29309	-0.333244	0.313835	-0.470529	0.2325	-0.451894	-0.445076
Smco4	SMCO4	-0.0682572	-0.0207556	-0.00431151	-0.147423	0.0477757	0.0454352	-0.115937	-0.0292979	0.0442747	0.0102402	-0.0291624	0.0240751	0.0504639
Chordc1	CHORDC1	-0.0271369	-0.180958	-0.0233926	-0.67459	0.13029	0.235653	-0.40228	-0.283838	0.0273397	-0.317399	-0.175617	0.00505946	0.011297
Zfp560	ZNF121	-0.0695309	-0.0322954	0.0570602	-0.187089	0.0411129	0.0507121	-0.157696	-0.0294385	0.0416503	-0.0530186	0.0739379	-0.0927577	-0.023992
Zfp266	ZNF266	-0.028003	-0.487017	0.0533291	-0.82969	0.158681	0.213457	-0.664666	-0.331849	0.0404565	-0.492479	0.378532	-0.289061	-0.389594
Col5a3	COL5A3	0.0464408	0.0346383	-0.221082	-0.0440173	0.198167	-0.0829375	-0.343739	0.557628	-0.314634	0.610452	-0.136381	0.15446	-0.218983
Ppan	PPAN	0.196797	-0.378983	-0.156743	-0.676845	0.0621229	0.317148	-0.245323	-0.31488	-0.0131551	-0.503657	-0.148052	-0.223356	-0.305822
Eif3g	EIF3G	0.12042	-0.506777	0.000829034	-1.30049	0.176262	0.467184	-0.582915	-0.795463	0.157047	-0.737513	-0.0247067	-0.318888	-0.324139
Dnmt1	DNMT1	0.207652	-0.427926	-0.171947	-1.24123	0.106289	0.452333	-0.27623	-0.549815	0.0689807	-0.705574	-0.119118	-0.484486	-0.302879
Icam1	ICAM1	-0.171177	0.110089	0.018995	-0.218516	0.0953182	-0.0802179	-0.251034	-0.115421	-0.0254286	0.0912878	-0.0346348	0.207003	0.200199
Cdc37	CDC37	-0.0423712	-0.325767	0.0811906	-0.875429	0.152185	0.274371	-0.50415	-0.388758	0.0981702	-0.507737	0.129291	-0.0732102	-0.192295
AB124611	C19orf38	-0.0538919	0.310357	-0.0381809	-0.0470137	0.0186206	-0.0533432	-0.0620628	-0.0624623	-0.0548796	0.057107	-0.0330793	0.0881719	0.181413
Smarca4	SMARCA4	0.251148	-0.398576	-0.00878524	-1.04408	0.113903	0.233045	-0.5457	-0.520937	-0.0601803	-0.56371	-0.0352438	-0.206015	-0.512327
Ldlr	LDLR	0.0716908	-0.130548	-0.0278526	-0.203633	-0.017958	0.11075	-0.0844171	-0.0319597	0.0910725	-0.124376	0.00764538	-0.0198072	0.0143993
Spc24	SPC24	0.209162	-0.28634	-0.284763	-0.753602	0.0804745	0.343815	-0.188646	-0.396302	0.0706992	-0.552834	-0.187902	-0.245094	-0.360527
Tmem205	TMEM205	-0.0609095	0.00638483	0.200758	-0.210498	0.00575806	-0.0331039	-0.236422	0.0342665	0.0819966	-0.0655873	0.0910945	-0.0636458	-0.0664079
Prkcsh	PRKCSH	-0.0809559	-0.16832	0.128876	-0.922649	0.193327	0.15244	-0.498415	-0.263061	0.00493518	-0.203436	0.158021	-0.346023	-0.224674
Zfp653	ZNF653	0.0233388	-0.016259	0.0135588	-0.0811161	-0.000226223	-0.00591	-0.110688	-0.0343602	-0.00582497	-0.0386931	-0.0204689	0.013297	-0.0109121
Acp5	ACP5	-0.327624	0.826325	0.100374	-0.668601	0.204202	-0.131649	-0.584997	-0.340171	-0.00425461	-0.138855	0.0680247	0.108516	0.193133
Anln	ANLN	-0.109492	-0.172548	0.0906216	-0.355471	0.0557567	0.199593	-0.158606	-0.164129	0.0785805	-0.259128	0.200017	-0.170858	-0.17623
Rp9	RP9	-0.151743	-0.0443921	0.101107	-0.221481	0.0275491	0.0511968	-0.173815	0.000656544	0.212157	-0.0867479	0.123866	-0.0482494	0.00689426
Glb1l2	GLB1L2	0.0279078	-0.0154752	-0.0528129	-0.0980171	-0.00894036	0.0194657	-0.0566623	0.0690858	0.00261447	-0.101023	-0.0123261	-0.0514666	0.0572957
Acad8	ACAD8	-0.0584682	-0.0840178	0.0490543	-0.247692	0.0553512	0.0776957	-0.165302	-0.0439503	0.0345521	-0.112242	0.0385969	-0.0339338	-0.0524491
Adamts15	ADAMTS15	0.0386554	-0.294638	-0.159208	-0.484422	0.0586689	0.126318	-0.359343	0.430286	0.0618148	-0.283035	0.090699	0.119776	-0.560943
St14	ST14	-0.0957279	-0.499604	0.666113	-0.59512	-0.0470355	0.0667365	-0.35906	-0.472051	0.355447	-0.501712	0.0233377	-0.139645	-0.281064
Aplp2	APLP2	-0.394297	-0.257829	0.404796	-1.16896	0.259688	0.318152	-0.56755	-0.200622	0.174722	-0.575012	0.30858	-0.43626	-0.303322
Barx2	BARX2	-0.100521	-0.143777	0.778399	-0.162584	-0.133117	-0.122075	-0.109177	-0.140531	0.247172	-0.0701598	0.0140453	0.00321219	-0.0872128
Fli1	FLI1	-0.139885	0.368104	-0.116665	-0.00523656	0.0541504	-0.121624	-0.143958	0.137722	-0.0796328	0.355934	-0.154521	0.315923	0.512131
Ets1	ETS1	0.128677	-0.283982	-0.296588	-0.493047	0.157105	0.184812	-0.674035	-0.317111	-0.241593	-0.344706	0.00509681	-0.0276299	-0.102768
St3gal4	ST3GAL4	-0.101705	-0.204658	0.756183	-0.731302	0.00925762	0.0193631	-0.565838	-0.254766	-0.0379785	-0.275082	-0.0832406	0.164073	-0.255091
Dcps	DCPS	0.123583	-0.285511	-0.101495	-0.668486	0.0633617	0.214176	-0.366501	-0.327028	0.0487026	-0.46151	0.122483	-0.26555	-0.264988
Ei24	EI24	-0.106087	-0.153459	0.14065	-0.691974	0.0933602	0.151518	-0.358653	-0.0984017	0.117985	-0.27821	-0.0188181	-0.15672	-0.124256
Slc37a2	SLC37A2	-0.0754759	0.652483	-0.006729	-0.0438366	0.0286267	-0.0868486	-0.0786744	0.00802915	-0.0810674	0.170827	-0.0646881	0.0762234	0.126249
Esam	ESAM	-0.0861432	0.0374433	-0.102664	-0.0548524	0.1035	-0.0175042	-0.157991	0.25133	-0.0424409	0.272327	-0.052697	0.0283947	0.144523
Tbrg1	TBRG1	0.0501629	-0.13799	0.036601	-0.46178	0.069563	-0.00755973	-0.604606	-0.199824	0.088883	-0.031324	-0.0306491	0.215184	-0.269843
Vwa5a		-0.269592	0.286612	0.287352	-0.264907	0.0545997	-0.187265	-0.344331	0.139272	0.214536	0.233056	0.00394816	0.14493	0.0827941
Gramd1b	GRAMD1B	-0.107565	0.517177	-0.0622704	0.0224986	0.0231433	-0.132191	-0.0826605	0.0685727	-0.0353773	0.228594	-0.116002	0.232943	0.260777
Clmp	CLMP	-0.079915	0.122286	-0.0267982	-0.00251134	0.0462267	-0.055427	-0.0835609	0.367244	-0.0437764	0.313001	-0.0474911	0.089425	0.142104
Sorl1	SORL1	-0.16742	-0.160426	0.32014	-0.419233	0.0130175	0.0807904	-0.159594	-0.190164	0.150037	-0.244199	0.0054633	-0.0345788	0.0214365
[truncated: 1,979 more rows]
