# Supplementary material for: Spatiotemporal organisation of residual disease in mouse and human BRCA1-deficient mammary tumours and breast cancer
Source: Nat Commun. 2026 Jun 11;17:7456. doi: 10.1038/s41467-026-74125-6 (PMC13408813; doi:10.1038/s41467-026-74125-6)
Supplement: Supplementary file 8 — Supplementary Data 6 [file 41467_2026_74125_MOESM8_ESM.xlsx]

## Sheet: Sheet1
Supplementary Data 6
Hierarchical clustering results describing cell-cell colocalization clusters across experimental conditions.
cell_type	Primary tumor	Residual tumor	Recurrent tumor
Antigen-presenting cell	1	1	3
B cell	1	3	2
T cell CD4+	1	1	1
T cell CD8+	1	1	1
Macrophage CH	2	1	3
Endothelial cell	2	3	3
Fibroblast	2	1	3
Macrophage Inf.	2	1	3
NK cell	1	1	1
Plasma cell	1	3	2
Macrophage SPP1+	2	1	3
Tumor basal-EMT	2	3	4
Tumor basal	3	2	2
Tumor basal hypoxic	3	2	4
Tumor fibroblast-like	2	3	2
Tumor luminal-alveolar	3	2	4
Tumor luminal-alveolar-EMT	3	3	4
Tumor macrophage-like	2	3	4
Tumor proliferating	3	2	2
T cell	1	1	1
T cell regulatory	1	1	1
Dendritic cell	2	1	3
Dendritic cell plasmacytoid	1	1	1
