# Supplementary material for: Spatiotemporal organisation of residual disease in mouse and human BRCA1-deficient mammary tumours and breast cancer
Source: Nat Commun. 2026 Jun 11;17:7456. doi: 10.1038/s41467-026-74125-6 (PMC13408813; doi:10.1038/s41467-026-74125-6)
Supplement: Supplementary file 9 — Supplementary Data 7 [file 41467_2026_74125_MOESM9_ESM.xlsx]

## Sheet: Sheet1
Supplementary Data 7
Mapping of IMC isotope channels to the antibodies used for identifying cell types and biological processes.
channel_id	index	markers	metals	masses	marker_type	antibody_clone	titration
ArAr80	0	Background	ArAr	80
I127	1	Background	I	127
Xe131	2	Background	Xe	131
Xe134	3	Background	Xe	134
Ba138	4	Background	Ba	138
La139	5	empty	La	139
Ce140	6	empty	Ce	140
Pr141	7	a-SMA	Pr	141	phenotypic	1A4 (cross)	1:800
Nd142	8	CD19	Nd	142	phenotypic	6OMP31 (cross)	1:100
Nd143	9	empty	Nd	143
Nd144	10	empty	Nd	144
Nd145	11	empty	Nd	145
Nd146	12	empty	Nd	146
Sm147	13	empty	Sm	147
Nd148	14	empty	Nd	148
Sm149	15	CD11b	Sm	149	phenotypic	EPR1344 (cross)	1:200
Nd150	16	Vimentin	Nd	150	phenotypic	D21H3	1:500
Eu151	17	empty	Eu	151
Sm152	18	F4/80	Sm	152	phenotypic	SP115	1:50
Eu153	19	CD44	Eu	153	functional	IM7	1:600
Sm154	20	empty	Sm	154
Gd155	21	empty	Gd	155
Gd156	22	empty	Gd	156
Gd157	23	empty	Gd	157
Gd158	24	E-cadherin	Gd	158	phenotypic	24E10	1:800
Tb159	25	Ly6-G	Tb	159	phenotypic	1A8	1:150
Gd160	26	CD206	Gd	160	phenotypic	poly (cross)	1:800
Dy161	27	empty	Dy	161
Dy162	28	empty	Dy	162
Dy163	29	empty	Dy	163
Dy164	30	empty	Dy	164
Ho165	31	CD4	Ho	165	phenotypic	4SM95	1:40
Er166	32	empty	Er	166
Er167	33	CD8a	Er	167	phenotypic	4SM15	1:150
Er168	34	Ki-67	Er	168	functional	B56	1:200
Tm169	35	CD31	Tm	169	phenotypic	MEC13.3	1:900
Er170	36	CD3e	Er	170	phenotypic	Polyclonal (C-Terminal)	1:100
Yb171	37	empty	Yb	171
Yb172	38	BRCA1	Yb	172	functional	MS110	1:100
Yb173	39	collagen-type1	Yb	173	phenotypic	Polyclonal	1:300
Yb174	40	empty	Yb	174
Lu175	41	Pan-actin	Lu	175	phenotypic	D18C11(cross)	1:200
Lu176	42	empty	Lu	176
Yb176	43	Histone H3	Yb	176	segmentation	1B1-B2	1:1600
BCKG190	44	empty	BCKG	190
Pt190	45	Pt190	Pt	190
Ir191	46	DNA1	Ir	191	segmentation
Pt192	47	Pt192	Pt	192
Ir193	48	DNA2	Ir	193	segmentation
Pt194	49	Pt194	Pt	194
Pt195	50	Pt195	Pt	195
Pt196	51	Pt196	Pt	196
Pt198	52	Pt198	Pt	198
Pb208	53	Background	Pb	208
