# Supplementary material for: Spatiotemporal organisation of residual disease in mouse and human BRCA1-deficient mammary tumours and breast cancer
Source: Nat Commun. 2026 Jun 11;17:7456. doi: 10.1038/s41467-026-74125-6 (PMC13408813; doi:10.1038/s41467-026-74125-6)
Supplement: Supplementary file 10 — Supplementary Data 8 [file 41467_2026_74125_MOESM10_ESM.xlsx]

## Sheet: Sheet1
Supplementary Data 8
Weights of spatially variable genes for cellular niches identified using Chrysalis in the multimodal (IMC-ST) mouse spatial omics dataset.
Column1	compartment_0	compartment_1	compartment_2	compartment_3	compartment_4	compartment_5	compartment_6	compartment_7	compartment_8	compartment_9	compartment_10	compartment_11
Narf	0.00017318	0.000792287	-0.00152444	0.002127	-0.0017037	-0.00261483	-0.00470791	-0.0023017	-0.00313313	0.00776873	-0.00285729	0.000779752
Gna12	-0.000891106	-0.000130973	-0.0031638	-0.00316902	-0.00143805	0.00147933	-0.00740478	-0.00850036	0.00335161	-0.0043715	0.00749276	0.00602386
Sdhd	-0.00563922	-0.00118109	-0.00860092	0.00342583	-0.00755155	0.00420219	-0.00749888	-0.00713264	0.00665638	-0.00508844	-0.00293211	0.00801209
Ccnd2	-0.00760605	-0.0005731	-0.00405397	0.00304833	-0.0171636	0.0108614	-0.00295146	-0.0168477	0.0132771	-0.0120262	0.0059295	0.00503454
Trim25	-0.00407807	-0.000646386	-0.00290747	0.00383177	-0.00494188	0.0063365	-0.00359852	-0.0110622	0.00485225	-0.00475653	8.86499e-05	0.0015008
Clec10a	0.00313591	-0.000261147	0.00698716	-0.000387721	-0.000324214	-0.00048798	-0.000672578	0.00503955	-0.000600023	-0.000561663	0.00379256	-0.000458629
Tbrg4	-0.00630914	-0.00077457	-0.0105668	0.00157581	-0.00240164	0.00489993	-0.00654639	-0.0131955	0.00926206	-0.00819081	-0.00292334	0.00523986
Lck	-0.00403349	0.00222348	-0.0121177	-0.000748115	-0.00360865	0.00217055	-0.0093171	-0.0115375	0.00741266	-0.00550265	-0.00466249	0.000738619
Galnt1	0.00479588	0.00753234	-0.00741645	-0.00839276	0.00229971	-0.0065533	-0.0113622	-0.00244996	-0.00559156	0.0036924	-0.00589647	3.34258e-05
Itga5	0.00643755	-0.000975149	0.000329574	-0.000902707	5.08629e-05	-0.00140255	0.000589143	0.00338472	-0.00144296	-0.000893194	0.00788168	8.30881e-05
Atp5f1	0.000673008	0.000998384	-0.00387451	-0.000544104	-0.00395843	-0.000216406	-0.00524441	-0.00026148	-0.000630636	-0.00112849	-0.000989854	0.0072327
Sox9	0.000358304	0.00336013	-0.00506456	-0.000901758	-0.00136499	0.000180951	-0.00441057	-0.00667279	-0.00620212	0.00852512	-0.00564001	5.90267e-06
Hnrnpd	-0.000379465	0.00613593	-0.00494704	-0.000691304	-0.00512291	-0.00554987	-0.00884878	-0.00426371	0.00150288	-0.00181802	-0.00290831	-0.0030486
Gm2a	0.0027287	0.000169123	-0.00875596	0.00325869	-0.00300243	-9.25797e-05	-0.00837316	-0.00374843	-0.00555617	0.0100365	-0.0066323	0.00238516
Hk2	-0.00829172	-0.00909774	-0.00359727	0.0274425	-0.0131735	0.000875452	0.0060866	-0.00869529	0.00127517	0.00419411	-0.00532135	0.00666662
Cd52	0.00428699	0.000376215	0.000826931	-0.00103231	-0.00049066	-0.000556814	-0.00163733	0.0038401	-0.00110459	-0.000923986	0.00257282	-0.000947027
Loxl3	0.00945764	-0.000910893	0.00248082	-0.00137161	-0.00191683	-0.00150326	-0.00110133	-0.000878131	-0.00120373	-0.00088274	0.0136523	-0.00131732
Aire	-0.00614397	-0.00904545	-0.0017409	0.0261249	-0.0114709	-0.000856067	0.0066294	-0.0118694	-0.00012444	0.0051806	-0.00621187	0.00874865
Serpinf1	0.0163389	-0.000252691	0.00579281	-0.00241286	0.000111726	-0.00348561	-0.00284563	0.00931787	-0.0039656	-0.00195877	0.0102777	-0.00264247
Tcf7	-0.00423996	-0.000381489	-0.00865542	0.0025839	-0.0095702	0.00237527	-0.00500943	-0.0102647	0.00770055	-0.00468371	-0.00169415	0.00795123
Ddx3x	0.00202699	0.00708834	-0.00910724	-0.00425211	-0.0067005	-0.00405661	-0.0122733	-0.00238729	-0.00129678	0.00464732	-0.00736933	-0.0030153
Bcl11a	0.000169327	0.00615565	-0.00912949	-0.00198628	-0.000691357	-0.00577691	-0.0106394	-0.00954047	-0.000936417	0.00516071	-0.00851092	-0.0054493
Smarcb1	-0.0031565	0.00120959	-0.00688996	0.00064431	-0.00347829	0.000359459	-0.00774672	-0.0117713	0.00348515	-0.00304372	-0.000854577	0.00679388
Mmp14	0.00889349	0.00352384	-0.00392642	-0.00352329	-0.00119502	-0.00560027	-0.00573626	-0.000500462	-0.00389136	0.00242077	0.00261413	-0.00372482
Wfdc18	-0.00511585	-0.00574017	-0.0161999	-0.00509806	0.00416553	0.0360408	-0.00426267	-0.0186402	-0.00841435	-0.000262475	-0.0147474	0.0125648
Ilf2	-0.000821976	0.00447519	-0.0063388	-0.00306525	-0.00272071	-0.00253019	-0.00856235	-0.00680862	-0.000908875	-0.000390212	-0.00519834	0.00586568
S100a4	0.00504632	-0.000389363	0.0115473	-0.00165845	-0.000401129	0.00130193	-0.00126028	0.0022388	-0.0018351	0.00105474	0.00662555	8.65893e-05
S100a6	0.0130912	-0.00458873	0.011218	-0.00334827	-0.00694849	0.0232903	0.00333803	0.00851573	-0.0126101	0.00437123	0.0131713	0.00974971
Nhp2	-0.00170973	0.00686799	-0.0104804	-0.00738989	1.19059e-05	-0.000443146	-0.00863103	-0.00231148	-4.86756e-05	-0.00336851	-0.00575055	0.000568415
Poldip2	0.00075568	0.00595898	-0.0102427	-0.00235519	-0.000539284	-0.00333829	-0.00916223	-0.00464116	-0.00183775	0.00166705	-0.00772078	-0.00381153
Col6a1	0.0189856	0.00245648	-0.00439972	-0.00595497	0.00189257	-0.00805976	-0.00649608	0.0154953	-0.00522438	-0.00190829	0.0054955	-0.00456984
Lgals9	0.00533013	0.00374804	-0.00352808	-0.00133101	0.000906307	-0.00646794	-0.00767281	-0.000449702	-0.00311961	-0.00524577	0.00436381	0.00190658
Cfp	0.00956344	-0.0019356	0.0309042	-0.00153059	-0.00351863	-3.32019e-05	8.74461e-05	0.00288829	-0.000824843	-0.00271543	0.0226807	-0.000727319
Timp1	0.00760147	0.000880592	-0.000110103	-0.00211636	0.00106618	-0.00270721	-0.0015457	0.00281953	-0.00205461	-0.0012466	0.00375278	-0.00189892
Gmcl1	-0.00779786	-0.00244538	-0.00386991	0.00617571	-0.00765915	0.00461648	-0.00599657	-0.0121172	0.00927162	-0.00361179	-0.000921938	0.00458339
Calm1	0.0068038	0.00651536	-0.00123699	-0.00614651	-0.00392521	-0.00234927	-0.0112125	0.00260165	-0.00167684	-0.00143318	0.00517181	-0.00282013
Uhrf1	0.00141279	0.00781849	-0.0104466	-0.00684102	0.000515931	-0.00627635	-0.0101323	-0.00780524	-0.00273512	0.00234482	-0.00816798	-0.00253923
Dpp9	-0.00146357	0.00196838	-0.00433576	-0.0022072	-0.00524357	0.00159269	-0.00874613	-0.00339965	0.0041316	-0.0034163	-0.000132112	0.00423839
Lsr	0.000887508	0.00577328	-0.0124775	-0.00416493	-0.000352695	-0.00167274	-0.0086186	-0.00496704	-0.00417618	0.00221353	-0.00749983	0.00298696
Rrp15	-0.00697264	-9.45249e-05	-0.00749199	0.00072825	-0.00444805	0.00273022	-0.00705999	-0.00960065	0.0085289	-0.00683969	0.000777111	0.00644566
Zmat2	-0.00513941	0.000120253	-0.0107631	0.00389895	-0.00416762	0.00190125	-0.00876119	-0.0141339	0.00537468	-0.0018323	-0.00604372	0.00651372
Cct3	-0.00534339	0.00134812	-0.00442606	-0.00205561	-0.00597702	0.00328663	-0.00721041	-0.00921698	0.0100591	-0.00975842	0.00198213	0.00408395
Snd1	-0.00188274	0.0011921	-0.00722033	0.00109715	-0.0051489	-9.67052e-05	-0.00831262	-0.00926833	0.000900076	0.00152226	-0.00384065	0.0039276
Col18a1	0.00033684	0.000826216	-0.0110759	0.00378003	-0.010288	-0.00650735	-0.00290828	-0.0103808	0.0047029	-0.00831778	0.00520637	0.00955912
Slc19a1	-0.00306423	0.00211119	-0.00701606	-0.000958659	-0.00168006	-0.000177121	-0.00714263	-0.00952657	0.00504512	-0.00336897	-0.00366302	0.0008224
Kpnb1	0.00294479	0.00999725	-0.0118062	-0.00578792	-0.0051901	-0.00734609	-0.0134214	-0.00622433	-0.00194345	0.00267799	-0.00826102	-0.0047559
Npepps	0.00177783	0.00326323	-0.00269606	0.00126144	-0.00232566	-0.00329512	-0.00442478	-0.00293951	-0.00348488	0.00639746	-0.00281883	-0.00429552
Tubb6	0.00585096	0.00361262	-0.00038177	-0.00702554	0.000192302	-0.0010839	-0.00822929	0.000691273	-0.000407908	-0.00341834	0.00886571	0.000221339
Irx2	-0.00145663	0.00338731	-0.00331642	-0.000659318	-0.00357761	-0.00311408	-0.00650922	-0.00597187	-0.00180049	0.00880686	-0.00549968	-0.00285742
Col1a1	0.0495651	-0.0014844	0.0263028	-0.0129437	0.0035943	-0.0146559	-0.00380021	0.0245978	-0.0131965	-0.00522133	0.0480621	-0.00818515
Tulp3	-0.00179556	0.00422019	-0.0136755	3.53061e-05	-0.00238025	-0.00588021	-0.0108959	-0.00983416	-0.00139741	0.00292485	-0.0103604	0.00478974
Jup	-0.00485505	-0.00379512	-0.0121763	0.00917486	-0.00609469	0.010144	0.00172753	-0.0138647	-0.000820755	0.00227663	-0.00911615	0.00825838
Fkbp10	0.00866073	0.00101375	0.0030731	-0.00234802	-0.00122524	-0.00300698	-0.0029049	0.00293589	-0.00188668	-0.00152075	0.0103335	-0.00110646
Acap1	-0.000442203	0.000438254	-0.00178349	0.00195315	-0.00262857	0.000666428	-0.00166078	-0.000550312	0.000720258	-0.0014614	-0.00112735	0.00166477
Csn3	-0.00122474	0.000269794	-0.0043651	-0.00210299	0.0097467	-0.00297926	-0.00558243	-0.00525564	-0.00201461	-0.000775822	0.00142285	-0.00114433
Akr1b3	0.00185202	0.00226758	0.00260458	-0.0032613	-0.00243646	-0.00110178	-0.00458878	0.00363582	-0.000183325	-0.00228252	0.00239642	0.00268185
Capns1	0.00966434	0.00625564	-0.00711423	-0.00606284	-0.00237242	-0.00204452	-0.0111284	0.00431187	-0.00747652	0.007932	-0.00365882	-0.00549699
Folr1	-0.000654668	-0.000396929	-0.00138016	-0.00105493	0.00381718	-0.00035041	-0.00189719	-0.001378	-0.000401555	-0.000490041	0.00163745	4.05252e-06
Ltbp1	0.00232511	0.000888143	-0.00140817	-0.00232258	4.75839e-05	0.00560346	-0.00423688	-0.00297201	-0.00346482	0.00201849	-0.00299002	0.00154578
Nfix	0.00238878	0.00384815	-0.00652255	-0.00363651	4.05587e-05	-0.00348415	-0.0108436	-0.000532724	-0.00255369	0.00463014	-0.00397306	0.00211035
Uba1	-0.00567076	0.000281626	-0.0109272	0.000753226	-0.00446989	0.00266757	-0.0100934	-0.0106348	0.00358544	-0.00332904	-0.00430565	0.0122709
Ltbp2	0.00499826	-0.000330591	-0.000547107	-0.000559081	-9.67947e-05	-0.000744493	-0.00124438	0.0015832	-0.00103482	-0.000265865	0.0022842	-0.000243124
Trappc6a	-0.00168925	-0.000394084	-0.00624122	0.00539001	-0.00444046	0.0004239	-0.00582075	-0.00688334	-0.00274441	0.00683575	-0.00604374	0.00520273
Rab34	-0.00381631	-0.0026561	-0.00552839	0.00933988	-0.0102775	0.00275763	-0.00155241	-0.0096942	0.00426666	-0.00165502	-0.00180418	0.00589223
Sf3a1	-0.00682419	0.00100002	-0.00990005	0.000616371	-0.00448076	0.00235259	-0.0086096	-0.0131452	0.00777246	-0.00455383	-0.00401876	0.00548261
Puf60	-0.00856484	-0.00145285	-0.00964394	0.00458047	-0.00275806	0.00223686	-0.00406352	-0.0181758	0.00694764	-0.00404327	-0.0025372	0.00490066
Axl	0.0134162	-0.00264974	0.0235405	-0.000234632	-0.00574331	0.000763453	0.000418082	-0.000732684	-0.00185949	-0.00268468	0.0257494	-0.000847933
Tgfb1	0.00624106	4.7862e-05	-0.001138	-0.00293324	-0.00264505	-0.00119651	-0.00472941	-0.00537198	0.00113533	-0.00527128	0.0147705	0.00389547
Clpp	-0.00589835	-0.00139873	-0.00759081	0.00101001	-0.00399845	0.00365583	-0.00801571	-0.0113259	0.0106106	-0.00563904	0.000970015	0.00317352
Baz1b	-0.00811886	-0.00106964	-0.00393865	0.00392303	-0.00561307	0.00375963	-0.00452993	-0.0133222	0.00769606	-0.00652803	-0.000536115	0.00448478
Jag2	-0.00298669	0.00224187	-0.00353274	0.00131906	-0.00430889	-0.00241401	-0.00514651	-0.00169436	0.00285979	-0.000884641	-0.0011841	0.00143086
Pla1a	0.00661795	-0.000861138	0.00995409	-0.00102129	-0.00186261	0.00186024	-0.000949874	0.000497481	-0.00208316	-0.000244292	0.00809221	8.34478e-05
Mcm2	-0.00996565	0.00104258	-0.00524692	-0.000977901	-0.00894181	0.00331395	-0.00813732	-0.0146822	0.0143859	-0.0107158	0.00164759	0.00404626
Cd36	0.0041597	-0.000680213	0.00722162	-0.000368746	-0.00069285	-0.000862081	-0.000510939	0.0111334	-0.000605428	-0.000791058	0.00593032	-0.000812365
Med25	-0.00668863	-0.000994255	-0.00670301	0.00417318	-0.00530265	0.00347042	-0.00689449	-0.0125641	0.00750686	-0.00387109	-0.000465264	0.0054162
Tomm40	-0.00184224	0.00149864	-0.00544495	-0.00148612	-0.00628626	0.00308301	-0.00889401	-0.00872712	0.00549786	-0.0058488	-0.000118474	0.00520148
Apoe	0.015881	-0.00483691	0.0201671	-0.00078718	-0.00823069	0.00279568	0.00205209	0.00775386	-0.0038424	-0.00809837	0.0404534	0.00829088
Cdkn1b	-0.006001	-0.00736102	-0.00470629	0.0180842	-0.0121538	0.00368656	-0.000928814	-0.0138593	0.00310666	0.00311408	-0.00115581	0.00855873
Elf3	-0.00270283	-0.000496441	-0.0069486	0.00464895	-0.00146449	0.00313059	-0.00448262	-0.00656414	-0.00738079	0.0101781	-0.008644	0.00476712
Atp5d	0.00261914	0.0043068	-0.00864731	-0.00361899	-0.00322556	-0.00173221	-0.0127151	-0.00200332	-0.00326977	0.00317069	-0.00425203	0.00342561
Ppp5c	-0.00412956	-0.000221385	-0.00424638	5.48042e-05	-0.00250941	0.00153079	-0.00748246	-0.0103484	0.00772148	-0.00550591	0.00272688	0.00392357
Slc2a3	-0.00126633	-0.00386887	-0.00381225	0.0149058	-0.00480728	-0.00483581	0.00473605	-0.00510015	-0.00409944	0.0111755	-0.0012815	-0.00105188
Edar	-0.00252374	0.00296659	-0.0127468	0.00317213	-0.00190667	-0.00686155	-0.0103159	-0.0174893	0.00326184	-0.00105519	-0.00998001	0.00433989
Ddx23	0.000434252	0.00581921	-0.0108949	-0.00449011	0.00152437	-0.00458734	-0.00889239	-0.00602798	-0.00446102	0.00333282	-0.00717985	0.0032261
St8sia6	-0.00112782	0.00280007	-0.0109249	-0.000677307	-0.000726006	0.00142523	-0.00795261	-0.00949931	-0.00191371	0.00032166	-0.00867266	0.00483721
Fcgrt	0.00882707	-0.00092668	0.0171579	-0.00201844	0.0007158	-0.00259483	-0.00193512	0.00581018	-0.00181181	-0.000218387	0.0131116	-0.0017092
Timm50	-0.00361576	0.00343695	-0.0120565	-0.0018213	-0.00332652	0.000546334	-0.0101661	-0.00793041	0.00422809	-0.00476504	-0.00630906	0.00589807
Ddr1	-0.00107234	0.000637403	-0.0131053	0.00486937	-0.00311045	-0.00138584	-0.00704457	-0.00671833	-0.00268987	0.00680836	-0.0100861	0.00374878
Ier3	-0.00555036	-0.00866812	-0.0031603	0.0311958	-0.0124362	5.38363e-05	0.00858724	-0.0123106	-0.00822535	0.0132278	-0.009385	0.00704328
Cp	0.00169936	-7.87562e-05	-0.000300726	-0.00184063	0.000468384	0.00380732	-0.00182545	0.000296748	-0.00199547	0.00112461	0.000554931	-0.000978847
Man1a	0.00419026	0.00145143	0.0141851	-0.00215054	-0.00295196	-0.00077169	-0.00422968	-9.99091e-05	0.000418443	-0.00180271	0.00954351	-0.000162971
Calr	0.00735271	0.00508935	-0.00262296	-0.0035127	0.00178843	-0.00630303	-0.0113756	0.00283082	-0.00145639	-0.00103431	0.000591626	-0.00526313
Syce2	-0.00916416	-0.00457999	-0.0124686	0.0148008	-0.00611889	-0.00240717	-0.00603271	-0.0152935	0.00677536	0.00217661	-0.00821196	0.00787223
Gys1	-0.00339246	-0.00908875	-0.00761151	0.0267012	-0.00931416	-0.00122974	0.00448252	-0.00483494	-0.00174906	0.00942692	-0.00519948	0.00365273
Ruvbl2	-0.00453316	0.000569744	-0.0127741	0.00741394	-0.0100253	-0.00310796	-0.00751783	-0.0127283	0.00181219	0.00098429	-0.00831388	0.0096757
Bax	0.00235609	0.0038359	-0.00648664	-0.00213605	-0.00220662	-0.00418545	-0.00829195	-0.00368794	-0.00111892	-0.00165947	-0.001005	0.0052759
Fam162a	0.00366283	0.000909599	-0.00434952	0.00515284	-0.000781671	-0.00812037	-0.00548494	-0.00358473	-0.00636711	0.0137522	-0.00416632	-0.00140099
Cavin1	0.00334274	-0.00246434	0.0207588	0.00089813	-0.00499802	0.00162924	0.00318053	0.00753948	0.000273176	-0.00218054	0.0191291	0.00167185
Col5a3	0.00792935	-0.00120826	0.0133184	-0.00105976	-0.00241167	-0.00294984	5.4679e-05	0.00233791	-0.000642924	-0.00198025	0.0181753	0.000241955
Dnmt1	-0.00579402	0.00193671	-0.0108072	-0.00195668	0.00056186	-0.000739505	-0.0106392	-0.0174673	0.00718385	-0.00461219	-0.00411892	0.00332881
Ppan	-0.00474849	0.00327441	-0.00607224	-0.00297759	-0.0028825	0.00264714	-0.00633456	-0.011577	0.00546533	-0.00494505	-0.00230976	-0.000772205
Psap	0.00922415	-0.00284224	0.011983	0.00175561	-0.00162132	0.001285	-0.000570931	0.00137718	-0.00514684	0.00139555	0.0173693	0.000503923
Phb2	-0.00526854	0.0029223	-0.0117369	-0.00181545	-0.00564405	0.000857065	-0.00878182	-0.0101071	0.00389142	-0.00387033	-0.00773193	0.00750603
Eno2	-0.00351974	-0.00765936	-0.00152974	0.0239518	-0.0074459	-0.0047422	0.00786046	-0.00462393	-0.00825555	0.0164623	-0.00310376	0.00478667
Atp6v1f	0.00174745	0.00266125	-0.00673478	-0.00191637	-0.00265381	-0.00157687	-0.00638326	-0.00114102	-0.00288548	0.00262542	-0.00487057	0.00373357
Hif3a	-4.8229e-05	-0.000463527	2.72555e-05	0.00261423	-0.000894425	-0.00109344	0.00086994	-0.00056153	-0.000399465	0.000876781	3.81842e-05	-0.000272804
Ddx56	-0.00582066	0.00176224	-0.0112982	-0.000401693	-0.00179117	0.00181663	-0.0086261	-0.0102065	0.00624955	-0.00610108	-0.00628534	0.00493987
Bid	-0.000594403	0.00438914	-0.00699937	-0.00515508	-0.00285517	-0.000103006	-0.00860981	-0.00545147	0.00018212	-0.00152045	-0.00425235	0.00455861
Tax1bp1	0.001912	0.00481064	-0.0105163	-0.0026835	0.000932954	-0.0042443	-0.0112519	-0.00376994	-0.00332756	0.00773466	-0.00867448	-0.00504522
Ndrg2	0.000209303	-0.000810202	-0.00613975	0.00241662	-3.55233e-05	-0.00295576	-0.00340051	0.0136597	-0.00330863	0.00963962	-0.00267023	-0.000618767
Slbp	-0.00878129	-0.00153607	-0.00513056	0.0036478	-0.00684194	0.00322398	-0.00755643	-0.0132187	0.011704	-0.00596487	0.00253344	0.00339991
Aqp1	0.00322951	0.000661146	0.000819574	-0.00243737	0.00060692	-0.00270259	-0.00393691	0.00893914	-0.00206996	0.000213627	0.00633239	5.83536e-05
Polr2e	-0.00441139	-0.00148991	-0.00987214	0.00223154	-0.00170489	0.0028001	-0.00611263	-0.0113389	0.0079085	-0.00559032	-0.000107333	0.00338412
Dlst	0.000566922	0.00361779	-0.00350236	-0.0041864	-0.000810029	-0.00109132	-0.00680214	-0.002286	-0.00225016	-0.000911602	-0.00167913	0.00617967
Ccl24	0.00124501	4.52072e-05	0.00171627	3.21062e-06	-0.000464897	-0.000810781	-0.000695695	0.00256247	0.000328982	-0.00054262	0.00187836	-9.79836e-05
Chmp2b	-0.00124214	-0.00269483	0.003874	0.00668606	-0.0075701	0.0042661	-0.00166391	-0.0036311	0.00070085	0.000303684	0.00585474	0.00428989
Ap1s1	0.00339492	0.00379841	-0.00663389	-0.00428334	0.00210864	-0.00238544	-0.00865638	-0.00474874	-0.0035847	0.000692002	-0.00459247	0.00257973
Mapk13	-0.000939703	0.00287011	-0.0118507	-0.000264212	-0.000167947	-0.00235904	-0.00996721	-0.012533	-0.0028279	0.00581493	-0.0106319	0.00263342
Crabp2	0.000230378	-0.000138534	0.000250559	-0.000408411	0.000611087	0.000451998	-0.000831113	-0.000273858	-0.00052353	-8.94024e-05	0.00158016	0.000548086
Nes	0.00265443	-0.00189436	-0.00360075	-0.00150548	-0.00413878	6.54505e-06	0.000736578	-0.000597444	0.00283644	-0.00419821	0.0178456	0.000923472
Prcc	-0.00226943	0.000289325	-0.00194249	0.00181911	-0.00691428	0.00205912	-0.00507526	-0.00642961	0.00270633	-0.001111	-0.000169155	0.00403534
Hdgf	-0.00651177	-0.00195873	0.00128586	0.00278124	-0.00909637	0.00632578	-0.00257426	-0.00770258	0.0108824	-0.00911831	0.00328258	0.00414882
Hspb1	-0.00409976	-0.00123775	-0.00819802	-0.00164494	-0.00112497	0.0117919	0.00638504	0.0169055	-0.0085428	-0.00132938	-0.00487489	0.0127355
Hnrnpa2b1	-0.00380818	0.00225537	-0.013371	-0.00219976	0.00180455	-0.00255586	-0.00961842	-0.0110191	0.000602345	-0.00398384	-0.00912952	0.0113115
Cd44	0.000238354	-0.00256553	-0.00384591	0.004824	-0.00686731	0.0111168	-0.00154949	-0.00697735	-0.000850603	0.000441065	-0.00478815	0.00716944
Wdr1	0.00165593	0.0028945	-0.0109106	-0.00137546	0.00120188	-0.00493475	-0.00950543	-0.00576609	-0.00255255	0.00188094	-0.00387272	0.00691133
Slc2a9	-0.00180326	0.00217473	-0.00501614	0.00454686	-0.00475205	-0.00679627	-0.00656083	-0.00491181	0.00145394	-0.000550976	-0.00540092	0.00517154
Ndrg1	0.00374084	0.00492177	-0.0101036	0.00462059	-0.00528675	-0.0171103	-0.00857078	-7.39285e-05	-0.0147757	0.028312	-0.0128188	0.000975675
Man2b1	0.00621957	0.000925805	0.00534335	-0.00248433	-0.0016867	-0.000478935	-0.00235308	0.00196375	-0.00193748	-0.00110169	0.00667139	-0.000714222
Txn2	0.00329188	0.00960949	-0.0119984	-0.00697094	0.00165047	-0.00746548	-0.0114284	-0.00300033	-0.00409401	0.00250971	-0.00855363	-0.00760376
Nid1	0.00821211	-0.001262	0.016615	-0.00015946	-0.00235948	-0.00272468	-0.000556032	0.00111546	-0.00179657	-0.000641607	0.0177057	-0.000660272
Mcm5	0.00214223	0.00700145	-0.00608122	-0.00644624	0.000461346	-0.00420532	-0.00663377	-0.00385574	-0.00275695	-0.000241885	-0.00569845	-0.00281968
Hmox1	0.00614441	-0.0020298	0.0135984	0.00247621	-0.00377288	-0.000352997	0.00392422	-0.00259641	-0.00315733	0.000410544	0.0174851	0.00131748
Ddx39	0.000769671	0.00748386	-0.0114848	-0.00544776	0.00140229	-0.00447291	-0.0100645	-0.00392498	-0.00171001	-0.00136214	-0.00751143	-0.00291909
Dnajb1	-0.00472523	-0.00189042	-0.00676865	0.00612339	-0.00448486	0.00257514	-0.000906405	-0.00748514	0.00176509	-0.00126449	-0.00372027	0.00738742
Igf1r	-0.00139395	-0.00459248	-0.00190121	0.0114333	-0.00935409	0.00412918	0.00232323	-0.00966676	0.00126519	0.00295551	0.000345225	0.00306086
Trim28	0.0031545	0.00911135	-0.0143676	-0.00879028	0.00125317	-0.00738869	-0.014862	-0.00575934	-0.00391109	0.00357655	-0.0105688	0.00114444
Eif4g2	0.00778476	0.0109294	-0.00902168	-0.00796383	0.00102812	-0.00740412	-0.0122477	0.00379941	-0.00392111	0.00241584	-0.00526477	-0.0126046
Tmod4	0.000630452	-0.000216622	-4.94642e-05	-0.000153423	-0.000171673	3.51021e-06	-0.000356915	0.00985424	0.000160065	-6.16921e-05	0.000410191	-0.000267917
Kit	-0.000911747	-0.000900357	-0.0100025	-0.00010407	-0.000339702	0.00815461	-0.00819654	-0.00720144	-0.00222563	0.00246188	-0.00483074	0.00186684
Bcas2	-0.00503173	0.000591794	-0.00212696	0.00295099	-0.0080972	0.00199477	-0.0046377	-0.010017	0.00556522	-0.00441458	-0.00179653	0.00359707
Psmb4	0.000230602	0.00288012	-0.00864335	-0.00251722	-0.00139504	-0.000680241	-0.0114055	-0.0046036	0.00273972	-0.00235881	-0.00121796	0.00167772
Rsl1d1	-0.00452062	0.00183918	-0.00885931	0.0011357	-0.00961352	0.00280168	-0.00574062	-0.0122213	0.00478665	-0.00457273	-0.00343368	0.0066204
Reep5	0.00562403	0.0021166	-0.00261412	-0.00485704	0.00293281	-0.000165852	-0.00798421	0.00120441	-0.0050291	0.00330235	0.00020682	0.00237476
Rcn1	0.00484106	0.00789244	-0.0107058	-0.00453774	0.00173115	-0.00886267	-0.0116375	-0.00828361	-0.00250006	0.00210421	-0.00897148	-0.00572562
Snf8	0.000110778	0.00545795	-0.00861635	-0.00559834	0.000557175	-0.0010898	-0.00894999	-0.00563164	-4.86262e-05	-0.000960029	-0.00375157	0.000994325
Clint1	-0.000829926	0.000534553	-0.00932816	0.00320319	-0.00779943	0.00644306	-0.00735224	-0.0121332	-0.000664169	0.000863874	-0.00646393	0.00585175
Htra1	0.00447846	-0.00181688	0.0108362	0.00139032	-0.00318728	0.00142717	0.00183049	-0.00182496	-0.000834501	-0.00184938	0.0107628	0.00173441
Hspb7	0.00307524	-0.000253442	-0.00179456	-0.00121052	0.000174699	-0.000294153	-0.000316024	0.0336388	-9.52474e-05	-0.00120988	0.00109981	-0.00103132
Crip1	0.0167141	0.00325167	0.00821027	-0.00741681	0.00207627	-0.00152163	-0.00650776	0.0120251	-0.00858365	0.00379767	0.00479652	-0.00241217
Gcat	-0.00715712	0.000907435	-0.0108336	0.00464801	-0.00464896	-0.00194384	-0.00917497	-0.0131234	0.00723322	-0.0029953	-0.00588935	0.0033279
Pfdn2	-0.00532507	0.000468744	-0.00922556	0.0039468	-0.00631446	0.00200724	-0.00562518	-0.0126263	0.00500114	-0.00122326	-0.00464942	0.00182905
Rnf114	0.00194044	0.00315721	-0.00798412	-0.000697661	-0.00221069	-0.00243656	-0.00770049	-0.00507295	-0.00407235	0.00340826	-0.00750267	0.0042963
Epha2	-0.000581495	0.00122623	-0.00804369	0.00241816	-0.0027962	-0.000330765	-0.00190187	-0.00423579	0.000360168	-0.00149403	-0.00479828	0.00319824
Pdk1	-0.00206617	-0.00258067	-0.00579315	0.0122871	-0.00323308	-0.00477182	-0.00448611	-0.00653308	-0.00255317	0.0110663	-0.00784361	0.00277898
Ptbp1	-0.00629695	-0.000720427	-0.00440591	0.00337547	-0.00611982	0.00188415	-0.00688366	-0.014694	0.0076471	-0.00643913	0.00223576	0.00790338
Cyba	0.0107066	-0.0029068	0.0143936	-0.00244427	-0.00347874	0.00562177	-0.0037072	-0.00299813	-0.00135355	-0.00408003	0.0260148	0.00133883
Cdt1	-0.00632434	0.00176943	-0.00896774	-0.00180861	-0.000627174	-0.000534257	-0.0114909	-0.0124454	0.00825616	-0.00465541	-0.0030597	0.0027074
Cdk4	0.000983194	0.0051157	-0.0102684	-0.00321963	-0.000731591	-0.0047479	-0.0112749	-0.0060727	-0.00132419	6.63e-05	-0.00833551	0.00650259
Krt23	-0.00026443	0.00440189	-0.0162195	-0.00404564	-0.00374391	0.010322	-0.0126856	-0.0114183	-0.00228955	0.00567301	-0.0130618	0.00162939
Sulf2	0.00477325	0.00305712	-0.00459617	-0.00559361	-0.000976877	0.00187229	-0.00800686	-0.000834286	-0.00508449	0.00220326	-0.00392672	0.00438214
Hap1	-0.00222847	0.00433305	-0.00663047	-0.00283371	-0.000746196	0.00298064	-0.00847137	-0.00745591	0.00270277	-0.00280721	-0.00600482	-0.00233175
Ctnnb1	-0.00139922	-0.00270574	-0.00745243	0.00803496	-0.0108803	0.00107593	-0.00626008	-0.0113935	0.000863613	0.00130915	-0.00141456	0.013088
Psmd2	-0.00575742	-0.00156292	0.00291596	0.00229379	-0.00961349	0.00701063	-0.00229357	-0.00232175	0.00969329	-0.00776274	0.00555995	0.0041004
Vars	0.000716415	0.00529387	-0.0107916	-0.00281128	-0.00270923	-0.00267596	-0.00811621	-0.00836263	-0.000242539	-0.00179489	-0.00809025	-0.00123289
Ddah2	0.000510607	0.000417069	-0.00455795	1.10633e-05	-0.0012545	0.000567305	-0.00702052	-0.00595184	-0.00388368	0.00711395	-0.00412133	0.00584474
Clic1	0.00907059	0.00261922	-0.00452216	-0.00542277	0.00201322	-0.000616182	-0.011355	-0.00203082	-0.00611374	0.00461459	-0.000359595	0.00389504
Atp1a2	0.000233003	-9.45736e-05	-0.000603487	-0.000400725	-6.77829e-05	-0.00051006	-0.000660656	0.0131162	-0.000394272	0.000903502	0.000290038	-0.000529888
Gatad1	0.00267034	0.00464454	-0.00630857	-0.0058245	-0.00408111	0.00129836	-0.0102341	-0.00237204	-0.000164719	-0.000293761	-0.00184474	0.000401524
Ppp2r1a	-0.00189979	0.00286008	-0.00583903	-0.00107872	-0.00165938	0.00011092	-0.00885471	-0.0114752	5.76595e-05	0.0021267	-0.00436724	0.00379327
Cav1	0.00204138	0.000393774	-0.00509215	0.00439799	-0.0035831	-0.00605196	-0.00259129	-0.00081473	-0.00167991	0.00739259	-0.00169342	-0.00299153
Dio2	0.000627626	0.0010784	-1.93651e-05	0.000549784	-0.00167921	-0.000604826	-0.00099105	-0.00144242	-0.000777027	-0.00146148	0.000871258	0.0012776
Ccdc124	-0.00490225	-0.00188174	-0.00295806	0.000325596	-0.00367319	0.00443699	-0.00528653	-0.00384733	0.00903049	-0.00561694	0.0047114	0.00232414
Rhoa	0.00457117	0.0047829	-0.00396025	-0.0039529	-0.00399008	-0.0034729	-0.011838	-0.00245595	-0.00188811	0.00441575	-0.00249191	-0.00161224
Hnrnpa0	-0.00796588	-0.00350367	-0.00347372	0.00486963	-0.00362497	0.00363333	0.000936399	-0.0153936	0.00936257	-0.0083158	0.00239588	0.00583998
Id3	0.00319326	-0.00125593	0.00837397	-0.000620392	-0.00243675	0.00130919	0.0018606	0.00770791	-0.00209686	-0.00196611	0.0140463	0.00083714
Tcap	0.00108406	-0.000361634	0.000487941	-0.000870629	4.40934e-05	7.30069e-05	-0.000263676	0.0244761	0.000413148	-0.00070959	0.001316	-0.000678485
Ctsd	0.00796455	-0.00062699	0.0122595	-0.000931548	-0.00820319	0.00760168	-0.00387213	0.00149119	-0.00582091	0.00123148	0.0146165	0.00776807
Abhd8	-0.00253554	-9.42658e-05	-0.00179039	0.00105312	-0.00524332	0.00117411	-0.0060624	-0.00456881	0.00593718	-0.00205947	0.00230596	0.000938527
Emc10	-0.00686279	-0.0024887	-0.00230033	0.00843002	-0.0120731	0.00296569	-0.00672658	-0.00975782	0.00892674	-0.00358442	0.00151212	0.00817686
Mgst1	0.00265814	0.00800546	-0.00820211	-0.00442584	0.000655631	-0.0072752	-0.0122933	-0.00844944	-0.00362863	0.00438936	-0.0129143	-0.00600082
Nfib	-0.00266472	0.00302603	-0.0145396	0.000548752	-0.00208497	-0.000940526	-0.0116123	-0.0116701	0.0010928	0.00311251	-0.00899784	0.000813179
Dynll1	0.00414528	0.00589035	-0.00580724	-0.00310477	-0.000768236	-0.00338968	-0.00729588	-0.00240784	-0.00147381	-0.00176135	-0.00194909	-0.00516337
Ccl8	0.0165983	0.000386152	0.0252584	-0.00525319	-0.00106077	-0.00521401	-0.00564279	0.0123546	-0.00391417	-0.0038182	0.0224189	-0.0024031
Rarres2	0.012953	-0.00341254	0.0524485	0.000148917	-0.00335118	0.00122355	0.00399787	0.00293391	-0.00305595	-0.00211008	0.030696	-0.00076048
Kcnq1	0.000947714	0.000142092	-0.0021359	-0.00132164	0.000549166	0.00138457	-0.00122358	-0.000879072	-0.00120478	0.00142512	-0.000656567	-0.000580854
Srp14	-0.00229909	-0.00064097	-0.00442079	0.00193703	-0.0043039	0.00278602	-0.00728303	-0.00621009	0.00382283	-0.00324745	-0.000764933	0.0064254
Cbx5	-0.00305912	-0.000314783	-0.0013876	0.00270153	-0.00769612	0.00134711	-0.00446836	-0.00662297	0.0049753	-0.00218255	0.00123942	0.0042741
Apobec3	-0.00222412	0.00269956	-0.00844947	-0.00136033	-0.000728525	-0.00117676	-0.0108981	-0.0103176	0.00522644	-0.00359355	-0.00476718	0.00258484
G0s2	-8.97603e-06	-9.32276e-05	-0.000138461	-0.000373795	0.000535455	5.58106e-05	-0.000765308	5.98359e-05	-0.000221199	-0.000216758	0.000910468	0.000154232
Fxyd5	0.00711448	-0.000518064	0.00538113	-0.000983588	-1.08366e-05	-0.00169086	-0.00040302	0.00831561	-0.00222815	-0.000284678	0.00753698	-0.00166769
Sdhb	0.00359557	0.00942376	-0.00825849	-0.00825471	-0.00332166	-0.00521469	-0.0135713	0.000950984	-0.00366693	0.00086539	-0.00499676	8.47306e-05
Ifrd2	-0.00747817	-0.000365296	-0.00636557	0.000887603	-0.00406268	0.0044956	-0.00798402	-0.0144507	0.0106253	-0.0089165	0.00145326	0.00487976
Slc3a2	0.00417166	0.00541604	-0.00596541	-0.00283921	-0.00166827	-0.00382809	-0.00701827	-0.00409717	-0.00569289	0.0056568	-0.00660201	-0.00235279
2610507B11Rik	0.00273272	0.00664327	-0.00800105	-0.00387316	0.000876571	-0.00278415	-0.0117864	-0.00408161	-0.00172656	0.00454418	-0.00840397	-0.00809044
Ifi35	-0.000551727	0.00232535	-0.0017123	0.00104644	-0.00549156	0.00384204	-0.0060318	-0.00630795	0.00225917	-0.00421561	-0.00278835	0.000745259
Rdm1	-0.00403732	0.00179309	-0.00627436	0.00397592	-0.00822311	-0.00124279	-0.0064396	-0.00506171	0.00335184	0.00120458	-0.00629109	0.00218807
Nedd8	-0.00428288	-0.00138993	-0.00109308	0.00191622	-0.00348962	0.00437591	-0.00560675	-0.00821827	0.00894311	-0.00795824	0.007367	0.00279874
Gm266	-0.00229809	-0.00133121	-0.00164528	0.000102285	-0.00128312	0.00638517	-0.00271025	-0.00232996	0.00130059	-0.00107179	7.27983e-05	0.00258748
Adssl1	0.00131615	-0.000432484	-0.00158431	-0.000193651	0.000400429	-0.000729935	-0.00119092	0.00949393	-0.00113338	0.00259742	-0.000463554	-7.82729e-05
Adam19	0.00568081	-0.000786515	0.0064589	-0.000471772	-0.00249565	-0.000506609	-0.00013127	0.000166514	-0.00040971	-0.00156463	0.0111289	-0.000474426
Pgam1	-0.00685258	-0.0064271	-0.00492731	0.0155755	-0.00453604	0.00429441	0.00246895	-0.017557	0.00222485	0.000804766	-0.00245347	0.00732122
Gltp	0.00306694	0.00390602	-0.00139985	-0.00236086	-0.00308741	-0.0034261	-0.00530561	-0.00123649	-0.00298565	0.000849834	0.00116487	0.00231261
Scarf2	-0.00309101	-0.00207894	0.00295365	0.00303019	-0.00723473	0.00299815	-0.00162711	-0.00901219	0.00763018	-0.00368664	0.00893609	0.000926679
Ehf	0.000835836	0.0032482	-0.0109326	-0.00499411	0.0039998	0.00760291	-0.0103015	-0.00753137	-0.00990489	0.00825311	-0.0103328	0.00303372
Kif11	-0.000217361	0.00533152	-0.00743438	-0.00276168	-0.000639593	-0.00547946	-0.0091452	-0.00604488	-0.000275637	0.00323842	-0.00625623	-0.00405324
Amotl1	-0.00146976	-0.0019397	-0.00553266	0.00433905	-0.000888849	-0.00192553	-0.00557025	-0.00247836	0.00508646	-0.00025797	0.000343341	0.0014965
Etv5	0.00702703	0.0114402	-0.0141839	-0.00888428	0.00121908	-0.0139351	-0.0131996	-0.00455817	-0.00859859	0.0095432	-0.0143034	-0.00684332
Ptprs	0.00543885	0.00699073	-0.00962182	-0.0076943	0.00313761	-0.00578327	-0.00850202	-0.0022318	-0.00740394	0.0100692	-0.00937785	-0.00627621
Cad	-0.00596021	0.00274426	-0.00541101	-0.00296227	-0.00588579	0.00142537	-0.0105027	-0.0135929	0.0121833	-0.0103196	0.00237629	0.00164972
Pten	0.0037929	0.00654454	-0.00936816	-0.0030254	0.000859245	-0.00642066	-0.00925205	-0.00366864	-0.00408004	0.00636488	-0.00592235	-0.00908025
Timm23	-0.00474202	-0.00119663	-0.00446322	0.000965686	-0.00431982	0.00407849	-0.0059454	-0.00736733	0.00813272	-0.0070208	0.00537892	0.00504003
Tnfaip8l2	0.00210319	-0.000337223	0.00449883	-0.000368183	-0.000928771	0.000144734	-0.00041214	0.0015405	-0.000277004	-0.000523849	0.00533041	0.000305324
Cacybp	-0.000991824	0.00327927	-0.00640581	-0.00229948	-0.00119452	-0.000990933	-0.00673031	-0.00307583	0.00272591	-0.00329222	-0.00283274	0.000199077
Ndufa2	-0.00502423	0.000163561	-0.00911463	0.000441645	-9.18389e-05	0.000872277	-0.00790053	-0.00674854	0.00376654	-0.0010248	-0.00449674	0.00534497
Cox6c	0.00297135	0.00881701	-0.0109535	-0.00537514	0.00090576	-0.00594385	-0.0100435	0.0017714	-0.0042878	0.00401757	-0.0106241	-0.00838494
Bicc1	0.00406549	-0.000851479	0.0109153	0.000238796	-0.00246086	0.000147821	-8.73987e-05	0.00168617	-0.000286767	-0.00102235	0.00942873	-8.24148e-05
Srp19	-0.00174019	0.00147835	-0.00297984	-0.000114045	-0.00624439	0.00116577	-0.00567421	-0.00503477	0.0032879	-0.00264513	-0.00106902	0.00477024
Slc25a11	0.00154868	0.00323846	-0.00692928	-0.0010572	-0.00239563	-0.0028139	-0.00857644	-0.00139447	-0.00253978	0.00261422	-0.00325955	0.00389532
Pdcd2	0.00104535	0.00415351	-0.00569747	-0.00350953	-0.000543288	-0.00131364	-0.00530676	-0.00415247	-0.0026704	0.000417913	-0.00487826	0.00133146
Dll1	0.000973294	0.00636587	-0.00755306	-0.00328856	0.00041734	-0.00695653	-0.00796184	-0.00662141	-0.00197846	0.00106075	-0.00834277	-0.00022582
Tppp3	0.00525793	-0.00154964	0.0248677	-0.00133052	-0.000974084	0.00135416	-6.02084e-05	0.00976894	-0.00058374	-0.00126295	0.0134832	0.000258428
E2f4	-0.00269281	0.000718623	0.000283012	-0.00146351	-0.00357455	0.0027632	-0.0065998	-0.00545834	0.00652342	-0.00581644	0.00457384	0.00211882
Ppp1cb	0.00398881	0.00914195	-0.0122136	-0.00622869	0.0035519	-0.00720392	-0.0120664	-0.00300249	-0.00764109	0.01046	-0.0123712	-0.00950822
Npdc1	0.0024728	0.000166153	0.0041817	-0.0013731	-0.00242256	9.60578e-05	-0.00570597	0.000352399	0.0011929	-0.00128117	0.0082307	-0.00165186
Aldh1a3	0.00261303	-0.000848828	0.0155109	-0.00224035	-0.00116697	0.00710402	-0.00217943	0.000340509	0.000778206	-0.00322688	0.00625285	0.00183035
Hnrnpl	-0.00789085	-0.00286944	0.000630682	0.00763429	-0.0156167	0.00452781	-0.0022835	-0.0166492	0.0101201	-0.0066385	0.00466652	0.0086799
Abca1	0.00652303	-0.000402179	0.00505585	-0.00060835	-0.00242585	0.000601587	-0.00227974	0.00375146	-0.00391119	0.00347129	0.00545155	0.000280909
Cybb	0.00446634	0.000410905	0.00448385	-0.000691541	-0.00317588	0.000385412	-0.00153699	0.00370766	-0.000971822	-0.00138733	0.00614239	-0.000218606
Pcolce2	0.00132981	-0.000219947	0.00621072	-0.00112468	0.000193807	-0.000232194	-0.00139604	0.00216878	-0.000804823	0.00195165	0.00180481	-0.000548865
Atf6b	-0.00508017	6.61834e-05	-0.00364041	-1.40772e-05	-0.00349062	0.00424844	-0.00857838	-0.00712541	0.00876282	-0.00636635	0.000792724	0.00311507
Notch4	-0.000133694	-0.00082241	0.000613043	-0.00115496	-0.000910125	0.000197254	0.00087289	0.00135161	0.00068502	-0.00141309	0.00940969	0.000176773
Lpl	0.00437494	0.000275945	0.00638985	-0.000586102	-0.0032891	-0.000108797	-0.00228917	0.00956522	-0.00104044	-0.00114234	0.00534148	-0.000657722
Gata3	0.00021488	-0.000754044	-0.00105365	0.00102655	0.000985679	-0.000732075	-0.00202934	-0.00172778	-0.000631938	-0.000284005	0.0024742	0.000673454
Lama5	-0.00113574	-1.42446e-05	-0.00762056	0.00415747	-0.00383607	0.00116477	-0.00470194	-0.00666241	-0.00207833	0.00625598	-0.00674109	0.0011016
Plekho1	0.00554189	-0.000781195	0.0113726	-0.00135342	-0.00350789	0.000176134	-0.000599415	0.00428906	-0.000155286	-0.00193785	0.0132198	0.000749111
Anp32e	-0.00722605	-0.00193204	-0.00991289	0.00308402	-0.00249528	0.00208146	-0.0070816	-0.0133216	0.0102757	-0.00674331	-0.000498718	0.00466925
Sqstm1	0.00341186	0.000175297	-0.00541615	0.00626284	-0.00490194	0.000543207	-0.00254002	0.00653796	-0.00604176	0.00887985	-0.0041571	-0.00231771
Cd5l	0.00182667	-0.000535851	0.0132294	-0.000180978	-0.000545019	0.000226835	0.000221937	-0.000149135	-0.000246715	-0.000368161	0.00683483	7.52325e-05
Prpsap1	-0.00439999	0.00311003	-0.0125129	-2.80824e-05	-0.00189655	-0.000693845	-0.0103224	-0.0155007	0.00167882	-0.00031441	-0.00793045	0.00619175
H2afy	-0.00052601	0.00283578	-0.0112194	-0.0028251	0.00288649	-0.00142107	-0.0114211	-0.00853789	0.000977249	-0.000258535	-0.00794929	0.0034977
Bola1	-0.00659414	-0.000665522	-0.00742127	0.00133217	-0.00393491	0.00450339	-0.00690993	-0.00982038	0.00864492	-0.00559485	-0.00106631	0.00411206
Ncf1	0.00528825	-0.00025828	0.0101697	-0.00127571	-0.000547182	-0.000727656	-0.000833174	0.00461448	-0.00109896	-0.00136725	0.00832006	-5.73782e-05
Lbp	0.00414274	0.00263923	0.00258281	-0.00175836	-0.000828035	-0.00392091	-0.0057569	-0.00248814	-0.00726242	0.0121646	-0.00449579	-0.00191438
Celsr1	-0.00267754	0.00146232	-0.0104421	-0.00250138	-0.00376399	0.00822211	-0.00810118	-0.00980099	0.00285607	-0.0022917	-0.00853387	0.0039699
Utp25	-0.00761035	-0.000433562	-0.00592067	0.00184057	-0.00391456	0.004379	-0.00456255	-0.0114165	0.00891214	-0.00535614	-0.0014728	0.00131598
Hsd11b1	0.00167802	-0.000311363	0.00371904	-0.000351502	-0.000440371	0.000915749	-0.000525977	0.0024267	-0.000298931	-0.000315618	0.00200298	-0.000189238
Atp5e	0.00502217	0.0104324	-0.015211	-0.0114755	0.00386068	-0.0092947	-0.0165351	0.00849657	-0.00634786	0.007721	-0.0109571	-0.00581922
Slc25a5	-0.00616957	-0.000673956	-0.0104619	0.00367862	-0.00597363	0.00156538	-0.00883967	-0.0161215	0.00770591	-0.00905068	-0.00162064	0.0110601
Ppdpf	-0.00424812	-0.000113835	-0.00794817	0.00232701	-0.00972316	0.00347297	-0.00853826	-0.00916156	0.0045503	-0.00136289	-0.00327085	0.00994397
Cd34	0.00502911	0.00010786	0.0119545	-0.00150761	-2.97047e-06	-0.00200938	-0.00165042	0.00743003	-0.00118212	-0.000852438	0.00794896	-0.00111833
Gtf3a	-0.00293456	0.00372592	-0.00944342	-0.00396282	0.000566389	-0.000470753	-0.0110607	-0.0093965	0.0023537	-0.00162023	-0.00628445	0.00288644
Lamp2	0.00506799	0.007127	-0.0148777	-0.00325848	0.00199138	-0.0083774	-0.0130676	-0.00626678	-0.00726522	0.0129709	-0.0149617	-0.00866463
H3f3b	-0.00392048	0.00419182	-0.0184362	0.00228792	-0.00176207	-0.00592603	-0.00919782	-0.0140661	-0.00454762	0.00579774	-0.0145985	0.00898325
Sulf1	0.00536312	-0.000478832	0.00918738	-0.000235363	-0.000969171	-0.000157259	-0.000365044	0.00218464	-0.00105246	-0.000482683	0.00605329	-0.000794779
Srsf6	-0.00504745	0.00186754	-0.0076294	-0.00116179	0.000254336	0.00227879	-0.003327	-0.0162073	0.00517541	-0.00849771	-0.00284526	0.00387026
Plcg1	-0.00768637	-0.00459056	-0.00203117	0.0105094	-0.0122291	0.00507162	-0.000559321	-0.0148158	0.00911333	-0.00471793	0.000543802	0.00768837
Slpi	0.00209343	-0.00762905	-0.00990105	-0.00250342	0.00264789	0.0350566	0.00121618	-0.00263393	-0.00822482	-0.000516362	-0.0060137	0.00219532
Sdc4	-0.00188552	-0.00174462	-0.0155622	0.00754848	-0.00403747	0.00551126	-0.00232976	-0.0112525	-0.00679779	0.0120391	-0.0166885	0.003108
Psmd3	0.00367353	0.0109479	-0.014773	-0.00751624	0.00296074	-0.00878116	-0.0121898	-0.00446063	-0.00646858	0.00652174	-0.0136675	-0.00653195
Tnnc2	0.00374666	0.000826621	-0.00284484	-0.00237807	0.000719416	-0.000949725	-0.00128742	0.0513311	-0.000225224	-0.00274611	0.000429221	-0.0018161
Cd300lg	0.000396587	-0.000302086	0.00464062	-0.000688728	-0.000563553	-0.00070784	-0.000123626	0.0032179	0.000170307	-0.000426204	0.00604203	-4.96727e-05
Traf4	-0.00621293	0.000739929	-0.0125293	0.00328922	-0.00717109	0.0049107	-0.00653368	-0.012666	0.00833049	-0.00755129	-0.00756977	0.00484463
Aldoc	-0.0026316	0.00378917	-0.0125135	0.00632251	0.000161584	-0.00962132	-0.00938049	-0.0112439	-0.00648226	0.0113844	-0.0157994	0.00363081
Stac2	-0.00155179	-0.00207276	-0.00139847	0.00760265	-0.00506768	-0.00174245	0.000602544	-0.0120078	0.00437753	-0.000538834	0.00601683	0.000210142
Zfp207	-0.00570783	-0.00126047	-0.000554576	0.00590243	-0.012452	0.00318818	-0.00287363	-0.0112375	0.00500806	-0.0031491	0.00048073	0.0095259
C1qtnf1	-0.000296976	-0.000259035	0.00210507	-4.9022e-05	-0.00296327	0.00994459	-0.00295741	-0.00176776	-0.00267953	0.00242656	0.00174871	0.00131823
Timp2	0.0167882	-0.00448324	0.0507745	-0.00297673	-0.007391	0.0068617	-0.000925891	0.00885867	-0.00281179	-0.0038125	0.0368039	0.000624265
Igfbp4	0.0085684	0.00865865	-0.00506932	-0.00439502	-0.00623979	-0.00926906	-0.0137109	0.000876368	0.000841232	-0.000461473	3.59675e-06	-0.00589842
Cdc6	0.00109559	0.00564251	-0.0047261	-0.00435918	0.000936574	-0.00368885	-0.00479339	-0.000261967	-0.00181189	-2.38561e-05	-0.00394389	-0.0034925
Crlf3	-0.000928482	0.00233562	-0.00374765	-0.000148944	-0.0015665	-0.00147908	-0.00465558	-0.00402383	-0.000139029	-0.000197572	-0.00212148	0.00335504
Tns4	0.00597412	0.00724853	-0.0119136	-0.00561596	0.00190132	-0.0063044	-0.00716653	-0.00567388	-0.00683947	0.00583485	-0.00889684	-0.00536422
Rab11fip4	-0.00338733	-0.00139963	-0.00605673	0.00375218	-0.00657811	0.00703762	-0.00609895	-0.00611604	0.00471762	-0.000882773	-0.00508894	0.00298231
Birc5	-0.000455416	0.00646514	-0.0159269	-0.00297656	0.00195916	-0.00894973	-0.0131098	-0.0100901	-0.00111361	0.000696017	-0.0118201	0.00197704
Pigt	0.00381613	0.00586572	-0.00851104	-0.0056877	-0.00427003	0.000203535	-0.0107167	-0.0019412	-0.00375854	0.000932263	-0.00752501	0.00283781
Wfdc2	0.00662398	-0.00319609	-0.013562	-0.00775656	-0.00143251	0.0309822	-0.00344053	-0.0070005	-0.0105757	0.00625078	-0.00711148	0.0018985
Etv4	-0.00389432	-0.00148851	-0.0105724	0.00870849	-0.00651381	-0.00316119	-0.00170169	-0.0174449	0.0128266	-0.0125799	-0.000592234	0.00347143
Dbndd2	-0.00214471	-0.00303406	-0.00780075	-0.00232502	-0.0011417	0.0184342	-0.00637069	-0.00716034	-0.000595379	-0.000293158	-0.00215236	0.00670312
Mmp9	0.00260091	-0.000188699	-0.000824926	2.45144e-05	9.62201e-05	-0.000870408	0.000289419	0.00142852	-0.000365545	-0.000731896	0.0019927	-0.00054078
Crk	-0.00318351	-0.00204612	0.00262693	0.00413784	-0.0115425	0.0078788	-0.00196112	-0.00752234	0.00659229	-0.00558473	0.00428987	0.00549624
Pitpna	0.00504033	0.005138	-0.00572723	-0.00853115	0.00486664	-0.0022184	-0.0123511	-0.00101693	-0.00241127	-0.00293882	-0.00296628	0.00538833
Jph2	0.00135753	-0.000329675	-0.000863693	-0.000451657	0.000251384	-0.000182655	0.000137668	0.00799965	-0.000151998	-0.000243066	0.000839098	-0.000246706
Dhx58	0.000957104	0.000568335	0.00105864	-0.000133922	7.85332e-05	0.000888593	-0.0010555	-0.000471082	-0.000941589	-0.000643741	0.000568174	-0.000480504
Mybl2	-0.000684413	0.00667265	-0.00783846	-0.00399501	-0.00307683	-0.00664141	-0.0115069	-0.00692274	0.00185748	0.000449117	-0.00522597	-0.00214822
Eya2	-0.000245922	0.00475803	-0.0102128	-0.00138621	-0.00252354	-0.00334441	-0.0101219	-0.00900292	-0.00316349	0.00571148	-0.00861818	0.00124487
Ptgis	0.00703824	-0.000931146	0.0171717	-0.000730606	-0.00108963	-0.00131708	0.00101704	-0.000833318	-0.000527541	-0.00215596	0.0138832	-0.00132662
Hist1h2bc	-0.00133186	-0.000427519	-0.00147773	0.00314748	-0.00256837	0.00149807	-0.00343536	-0.000839617	-0.00327892	0.00604735	0.000984168	0.00560393
Vmp1	0.0019876	0.00544911	-0.00593379	-0.00118304	-0.00400197	-0.00055257	-0.0061795	-0.00544438	-0.000923501	0.000823488	-0.00797935	-0.00488807
Psmb6	-0.00324129	0.000880351	-0.0060979	0.00145658	-0.00816198	0.0026378	-0.00870825	-0.00656661	0.00558266	-0.00335032	0.000651228	0.00518076
Pfn1	-0.0033536	-0.00200273	0.00586359	0.00332444	-0.0102196	0.00520636	-0.00216581	-0.00546379	0.0085249	-0.00930197	0.0120745	0.00737611
Ywhab	0.00304046	0.00534709	-0.00737232	-0.00513894	0.00149664	-0.00346745	-0.00830567	-0.0025947	-0.00427742	0.000326901	-0.00457364	0.003387
Gpx3	0.0116328	-0.000163507	0.00610108	-0.00204629	0.00118723	-0.00287149	-0.00276614	0.0186963	-0.00297892	-6.90138e-05	0.00576703	-0.00253196
Anxa6	-0.00375362	-7.34023e-05	-0.00251007	0.00500906	-0.0129575	0.00366656	-0.00795959	-0.00681915	0.00434698	-0.000890013	-9.11474e-05	0.0105511
Srsf1	0.00313162	0.0112261	-0.0143145	-0.00662822	0.00155368	-0.00875144	-0.012744	-0.0100135	-0.00361403	0.00265352	-0.01115	-0.00774871
C1qbp	-0.00663367	0.00256456	-0.0128723	-0.00269584	-0.000623773	0.000646209	-0.0103515	-0.0153939	0.00683298	-0.00691374	-0.00512946	0.00697636
Trpv2	0.00277282	-0.000718175	0.00664627	-5.75278e-06	-0.00175465	-0.000150888	0.00021312	0.00135311	-0.00016041	-0.000700811	0.00841746	2.16013e-05
Cenpv	-0.00186647	0.000246743	-0.0019743	0.000998597	-0.00259909	0.000741956	-0.00347758	-0.00205307	0.00336115	-0.00319565	-0.000654332	0.0031044
Trim37	-8.9798e-05	0.00496869	-0.00671464	-0.00216419	-0.00450287	-0.00395401	-0.00686345	-0.00676287	3.53707e-05	0.000817411	-0.00470845	-0.00100863
Ctdnep1	-0.0024256	-0.00037753	-0.00293625	0.00267678	-0.00847377	0.00243743	-0.00364961	-0.00646187	0.00342251	-0.00219311	0.00224893	0.00591474
Cldn7	0.00206978	0.00530277	-0.0119483	-0.00918962	0.00359192	0.00784753	-0.00934113	-0.00565234	-0.00611863	0.000575183	-0.0108942	0.00112883
Atox1	-0.00296694	0.00158743	-0.00721111	-0.000417918	-0.00690136	0.00405235	-0.00957471	-0.0107318	0.00671289	-0.00721551	-0.00098179	0.00556908
Sparc	0.0261195	0.00323277	0.00223362	-0.00432615	0.00061798	-0.0131777	-0.00887216	0.0157553	-0.0079164	0.00256659	0.0155395	-0.0104417
Cbx1	-0.00102535	0.00597993	-0.0124675	-0.00141279	-0.00557998	-0.00479494	-0.0107499	-0.0105722	-0.00272588	0.00325338	-0.00897237	0.00673992
Slc25a39	0.00229998	0.00996559	-0.0117997	-0.00678932	0.000909301	-0.00632119	-0.0100612	-0.00443384	-0.00606531	0.00605668	-0.0104344	-0.00799133
Atp5g3	0.00388145	0.0100892	-0.0120686	-0.0115211	-0.00214126	-0.0050439	-0.0165323	0.00301845	-0.00339251	0.00174755	-0.00937743	0.00198629
Cd68	0.0107713	-0.00230396	0.0215512	0.00103081	-0.00642332	0.00229594	0.00116076	0.00253419	-0.00327131	-0.00160312	0.0229686	0.00201409
Lsp1	0.00999174	-0.000162411	0.007332	-0.00185518	0.000776069	-0.0021149	-0.00251978	0.00894526	-0.00162889	-0.00192982	0.00522982	-0.000976208
Wwc1	-0.00216016	0.00351185	-0.0134609	-0.00189656	-0.00156314	0.00160402	-0.0113874	-0.0108787	0.00107716	0.00213703	-0.00725462	0.00134646
P4ha2	0.00516509	-0.00302064	0.000749848	0.00754487	-0.00155041	-0.00371624	0.000616261	0.000977876	-0.004723	0.00994746	0.00121016	-0.000701681
Cxcl16	0.00568396	0.000252056	-0.00239758	-0.00220732	-0.00110172	0.00204429	-0.00242367	0.00157472	-0.00233797	-0.000487536	0.00434499	0.000955035
Ccl6	0.0185545	-0.00171066	0.0365073	-0.00309403	0.000110206	-0.00226224	-0.00204617	0.0193436	-0.00439472	-0.00194167	0.0227294	-0.00252792
Ywhah	-0.00484405	-0.00160044	0.00214297	0.00173686	-0.00863878	0.00485822	-0.00542164	-0.0101179	0.00721136	-0.00512319	0.00850943	0.0083835
Dalrd3	-0.000271489	0.00234548	-0.00643742	-0.00147281	-0.000189323	-0.000805193	-0.00629879	-0.00629534	-0.00244017	0.00273031	-0.00475985	0.00345543
Fis1	-0.00255056	-0.000232366	-0.00356542	0.00168774	-0.00136607	0.00202618	-0.00485526	-0.00280597	0.00299062	-0.00269859	0.00039092	0.000279888
Plod1	0.005219	0.0023767	-0.00700788	0.00171881	0.00153499	-0.00901611	-0.00633971	-0.00310621	-0.00699848	0.0134507	-0.00620984	-0.00400856
Ccl9	0.0114699	-0.00116111	0.024023	-0.00224696	0.000657796	-0.000724525	-0.00216508	0.0126787	-0.00291435	-0.000850763	0.0129092	-0.00103088
BC005537	-0.00144128	-0.00237292	0.00279643	0.00268904	-0.00303234	0.0053873	-0.00292506	-0.0109579	0.00400766	-0.00246075	0.00606186	0.00359969
Mdh2	-0.00435777	0.00189749	-0.0116853	-0.00148823	-0.00418334	0.00161635	-0.00960211	-0.00754152	0.00257637	-0.00340929	-0.00552861	0.00884611
Scn1b	0.00240913	-5.13314e-05	0.00242633	-0.000652173	-4.28247e-05	-0.000634009	-0.000591497	0.00878353	-0.000444848	-0.000301196	0.00213444	-0.000665248
Ahr	-0.00309759	-0.000719746	-0.00516728	0.0039718	-0.00382575	0.00222933	-0.00304216	-0.00371237	-0.00164807	0.00303389	-0.00162746	0.00587101
Dpep1	0.00287956	-0.000423446	0.00846433	-0.000116804	-0.000399233	-3.56448e-06	-0.000523949	0.00438998	-0.000503329	-0.000464504	0.0031536	-0.000313078
Grb7	-0.00498787	-0.00225941	-0.00689376	0.0058766	-0.00677	0.00912049	-0.00535037	-0.00774938	0.00331777	9.23746e-05	-0.00741304	0.00529241
Aoc3	0.00434581	-0.00153225	0.00536103	0.00130599	-0.00199736	-0.000745811	0.00212496	0.00043796	-0.000590381	-0.000929667	0.0105682	-0.000711087
Calm3	0.00139895	0.00219457	-0.00558904	-0.00141905	-0.00185001	-0.00171485	-0.00793736	-0.00654864	-0.000830044	-0.000213433	0.000649749	0.00525301
Xab2	0.000495209	0.00286641	-0.00481693	-0.0019982	0.000184776	-0.00214166	-0.00431165	-0.00314057	-0.00289458	0.00213016	-0.00284712	0.00189459
Rcn3	0.00928562	-0.00104957	0.0129452	0.000544786	-0.00195231	-0.00387968	-0.00240554	0.00163148	-0.000895109	-0.000110611	0.0149333	-0.00334664
Pdk4	0.000612914	6.749e-05	-0.00112099	-0.00078362	0.000536682	0.000188322	-0.000116832	0.00661902	-0.000743666	0.0009215	-0.000781302	-0.000499662
Sema6a	-0.0113228	-0.00416245	-0.00881828	0.0139303	-0.0112873	-0.000239667	-0.000865003	-0.0233848	0.00998583	-0.00199789	-0.00453136	0.00649027
Tmc4	-0.000433724	-0.000603051	-0.000826088	0.0001912	0.00132088	0.000525861	-0.00182387	-0.00153473	-0.000263615	-0.000190017	0.00163753	0.000447012
Hdac2	0.00119551	0.00713576	-0.0134376	-0.00620622	0.00108652	-0.00585641	-0.0127928	-0.00949671	-0.00102058	0.00358562	-0.00809841	-0.00471313
Snx3	0.00638395	0.00981073	-0.00874161	-0.00946104	0.0047081	-0.00946073	-0.0131662	-0.00461053	-0.0064003	0.00645643	-0.00951722	-0.00726745
Cd164	-0.00196518	-0.00134286	-0.00217084	0.00271997	-0.00796459	0.0066397	-0.00821422	-0.0127595	0.00395006	-0.00409519	0.000290868	0.0067531
Gtf3c6	0.00143355	0.0045194	-0.00711967	-0.00453538	0.000944989	-0.00120509	-0.00800267	-0.00570909	-0.000390778	-0.00184288	-0.00336443	0.000829571
Prep	-0.00127377	0.00159537	-0.00591914	-0.00194724	-0.00442105	0.000747731	-0.00441946	-0.00566431	-0.000572031	0.000110019	-0.00312813	0.00771416
Hebp2	-0.0013098	-0.00193524	-0.00771987	9.41559e-05	-0.0037716	0.0143868	-0.00832856	-0.0105787	0.00106271	-1.93444e-05	-0.00477307	0.00643622
Slc6a15	-0.0022752	-0.00172822	-0.00597626	0.0064008	-0.0041388	-0.000750733	-0.00167351	-0.00726392	0.0019433	0.0010784	-0.00388882	0.00272665
P4ha1	0.00249016	-0.000879407	-0.0029045	0.00983113	-0.00293818	-0.00843432	-0.00315147	-0.00412762	-0.00650281	0.0149385	-0.0046902	6.81073e-05
Dcn	0.00827488	-0.000701434	0.017665	-0.000447012	-0.00100893	-0.0010538	-0.002216	0.0114981	-0.00156834	-0.000986262	0.00742793	-0.000897946
Cdk1	0.000808853	0.00749029	-0.0187443	-0.00765072	0.00507519	-0.00994739	-0.0159556	-0.0117019	-0.00206468	0.00271174	-0.0119056	0.00191357
Dusp6	0.00688477	0.0035914	-0.00983321	-0.00389361	0.0015071	-0.00137476	-0.00839194	-0.00591798	-0.00568544	0.000806149	-0.00872533	0.0051749
Tmpo	-0.00611317	-0.000124435	-0.00598371	0.00314742	-0.00827222	0.00131255	-0.00929694	-0.0142992	0.00866148	-0.00570302	0.00249991	0.00549379
Myb	-2.7224e-05	0.00796896	-0.0158032	-0.00384641	-0.00240057	-0.0102166	-0.0127839	-0.00954021	-0.00253722	0.00386481	-0.0102674	0.000480433
Arg1	0.00617396	-0.00413355	-0.00233296	0.00514646	-0.00590695	0.0139548	0.00460521	-0.00264884	-0.00610846	0.00273879	0.000576786	0.00329525
Enpp3	-0.00375081	0.0002678	-0.00336483	0.00185125	-0.00660051	0.00494317	-0.00573678	-0.00692034	0.00284745	-0.00184697	-0.00474835	0.00444241
Map7	-0.0086324	-0.00365456	-0.00884097	0.00965658	-0.00704001	0.00700773	-0.000418343	-0.0151114	0.00433579	-0.000130012	-0.00676082	0.00529994
Ccn2	0.0170311	-0.00556801	-0.00157217	0.00152135	-0.0073253	0.00679919	0.00896387	0.0130359	-0.00839682	-0.00110749	0.0142984	0.00264909
Stx7	0.00129042	0.00224583	-0.00634964	0.00118975	-0.00509705	-0.00362192	-0.00811312	-0.00497406	-0.00162125	0.00478901	-0.0060896	0.00264833
Snrpf	-0.0064181	-0.00057776	-0.00726609	0.0035522	-0.00811327	0.00161307	-0.00817109	-0.0099853	0.0074818	-0.0063432	1.21602e-05	0.0102837
Ndufa12	-0.00487277	-0.00124214	-0.00122732	0.00187904	-0.0102366	0.00514681	-0.0046575	-0.00553171	0.0073876	-0.00684616	0.00273222	0.00711581
Tcp11l2	0.00124885	-0.00109042	-0.00359602	0.00247931	-0.00154029	-0.00127997	-0.00369216	-0.000153596	-0.00274218	0.00701479	-0.00123331	0.00202611
Timp3	0.00559159	-0.00813687	0.0166745	0.0043291	-0.00650661	0.0146295	0.0126168	0.000322286	-0.00452885	-0.00535908	0.0244037	0.00365694
Hsp90b1	-0.00397504	-0.00416802	0.00488274	0.00952539	-0.00555091	-0.000390139	0.00418077	-0.00474254	0.00544119	-0.00474423	0.00812209	0.00185585
Igf1	0.00540475	-0.00112256	0.0148707	-0.000338645	-0.00315063	-8.83199e-06	-0.000282915	0.00610638	-0.000517833	-0.00173013	0.0124916	0.000202291
Slc5a8	0.000799046	-0.000400669	-0.00130235	-0.00108777	0.000333852	0.00349217	-0.000741084	-0.000932553	-0.000947859	0.000467332	-0.000931617	0.000151779
Sar1a	-0.000127508	-0.000111919	0.00177687	0.00168032	-0.00905393	0.00317148	-0.00530083	-0.00699142	0.00303996	-0.00379935	0.00339502	0.00756872
Ppa1	-0.00340443	0.0050911	-0.00257189	-0.00650289	-0.00514511	0.00325676	-0.0105086	-0.00742996	0.00805111	-0.00964298	0.00187782	0.00198378
Ddit4	-0.0107619	-0.00733285	-0.0124228	0.0287689	-0.00789069	-0.00659796	0.0052857	-0.0159398	-0.00627259	0.014429	-0.0174904	0.0127881
Pno1	0.00103937	0.00646407	-0.00745162	-0.0069121	-0.000458608	-0.00176787	-0.00815921	-0.00461502	-0.000721902	-0.00185438	-0.00384661	-0.000487435
Ndufs7	-0.00209633	-0.000677321	-0.00455415	0.000534864	-0.00323114	0.0029751	-0.00950732	7.94331e-05	0.00464854	-0.00272493	0.00143566	0.00562272
Gabrp	0.00289805	-0.00335167	-0.00676421	-0.00540286	0.00169533	0.0203974	-0.00344047	-0.00411861	-0.00314998	0.000729979	-0.00304053	0.00220428
Uqcr11	-0.000141159	0.00494185	-0.0081702	-0.00319958	-0.00284584	-0.00225184	-0.00911504	-0.00243015	-0.00238083	0.00115813	-0.00562905	0.00472843
Grb10	0.00470724	-0.000426538	0.00912214	-0.00112825	-0.000135736	-0.00102134	-0.000843491	0.00409857	-0.000702871	-0.00126176	0.00890092	-0.000613926
Snrpd3	-0.00766615	0.000557429	-0.000423971	0.0015143	-0.0121136	0.00498683	-0.00395999	-0.0119506	0.00922259	-0.00642951	0.00161317	0.00552544
Cpm	-0.000784866	0.00229688	-0.0065409	0.00156699	-0.0032325	-0.00247566	-0.00307766	-0.00702937	-0.00252083	0.00590547	-0.00215043	0.00116075
Cabin1	-0.00415387	-0.000788311	0.000361806	-0.000860676	-0.00252541	0.00748096	-0.00482565	-0.0101479	0.00646996	-0.00470879	0.00351668	0.00075086
Phlda1	0.00162038	0.00517086	-0.00707374	-0.00439724	-0.0012869	-0.000519991	-0.00671863	-0.00209782	-0.00731742	0.00605309	-0.00741348	0.000605297
Ncln	-0.00114633	0.000622924	7.07872e-05	-0.000975687	-0.00158325	0.00246123	-0.00717906	-0.00615981	0.00421601	-0.00480408	0.00474523	0.00290318
Col6a2	0.0253848	-0.00162287	0.00899669	-0.00676527	-0.000807597	-0.00925326	-0.00427206	0.0137125	-0.00235343	-0.00762093	0.0307383	-0.00154788
Hint1	-0.000143616	0.00133256	-0.00161922	-0.000502607	-0.00750517	0.00117567	-0.00543806	-0.00331423	0.00169591	-0.00278038	-0.00132796	0.0069896
Fbxw11	0.00150988	0.00413159	-0.0102048	-0.0034431	0.000471418	-0.0017787	-0.00864014	-0.00743377	-0.00444439	0.00394888	-0.00649615	0.00320833
Pfkl	-0.00415521	-0.00230477	-0.0123461	0.0139553	-0.000675912	-0.00363022	-0.00581963	-0.0173567	-0.00696797	0.0141637	-0.0149765	0.00735669
Stc2	-0.00241766	-0.0040866	-0.00429192	0.020852	-0.0108253	0.000441608	-0.000118359	-0.00903365	-0.000686671	0.00219478	-0.00526459	0.00395787
Shc2	0.00122332	-0.000255481	0.0048278	-1.43116e-05	-0.000393996	1.60171e-06	0.000169528	7.47663e-05	-0.000118973	-0.000369261	0.00293906	-0.000104373
Mdh1	-0.000200747	0.00516336	-0.0186598	-0.00224392	-0.00144519	-0.00355784	-0.0142223	-0.0056789	-0.00208422	0.00460595	-0.0134601	0.00270294
Hmmr	-0.0040906	0.00104328	-0.00771861	0.00424702	-0.00481549	-0.00384842	-0.00917286	-0.0108267	0.00424236	1.61352e-06	-0.00603918	0.00304649
Ppp2ca	0.000216843	0.00485891	-0.00803681	-0.00348695	-0.00313814	0.000121323	-0.00923708	-0.00335181	-0.00322594	0.00285434	-0.0042123	0.00517414
Hnrnpab	-0.00752627	0.000392988	-0.00537798	-0.00220729	-0.00216008	0.00543643	-0.00207732	-0.0142401	0.00996269	-0.0105736	-0.000336769	0.00350013
Canx	0.00773079	0.0131939	-0.0217255	-0.00679634	0.00497377	-0.0141158	-0.0170569	-0.00297471	-0.00805893	0.0105479	-0.0208646	-0.0155188
Rack1	-0.00778134	-0.00125087	-0.00974882	0.00631931	-0.00468486	0.00104772	-0.00220668	-0.0158108	0.00251929	0.00292385	-0.00867964	0.00337429
Rnf130	-0.00171316	-0.00626939	0.00586734	0.0058628	-0.00773008	0.0119662	-0.00411674	-0.00630806	0.0021787	-0.00136278	0.0063657	0.00884958
Ube2b	-0.00633435	-0.00311244	-0.00667815	0.010278	-0.00971686	0.00498191	0.00186467	-0.00552272	0.00218392	0.00275128	-0.00476664	0.003282
Kremen1	-0.00174107	0.000964787	-0.0100185	0.00563124	-0.00813701	-0.00163845	-0.00488006	-0.0140542	0.00386958	-0.00308196	-0.00424517	0.00549308
Tns3	0.00214313	0.002158	-0.0170126	0.00277775	0.00202896	-0.00560398	-0.00769844	-0.0146619	-0.0037902	0.0043994	-0.00933932	0.00232472
Igfbp3	-0.00472794	-0.00463438	-0.0222928	-0.00155137	-0.00560616	0.0059952	0.00596674	-0.0156495	0.000186969	-0.00709627	0.0242469	0.00707398
Patz1	-0.00618854	0.000367618	-0.00911379	0.00339909	-0.00768808	0.00158885	-0.00592499	-0.0139525	0.00624592	-0.001543	-0.00411299	0.00691795
Efemp1	0.00309708	-0.000490605	0.0164727	-0.000360922	-0.000325936	8.71396e-05	-0.000122822	0.00139758	-0.000751824	-0.000474974	0.00631869	-2.12884e-05
Pold2	-0.00281213	0.0051437	-0.015011	-0.0023724	-0.00500338	-0.0041194	-0.0137537	-0.0101333	0.00390022	-0.00285931	-0.0105817	0.00496869
Aebp1	0.00956732	0.000352496	0.0137692	-0.00113538	-0.00274544	-0.00162308	-0.00287042	0.00149623	-0.00190872	-0.00171891	0.0110041	-0.000723683
Dbnl	-0.00428569	-0.00208002	0.00239033	0.00397697	-0.0070482	0.00740883	-0.00542848	-0.0122947	0.00761223	-0.00541475	0.00532781	0.00513425
Dynll2	-0.00212929	0.00705846	-0.0140188	-0.0048148	-0.00141196	-0.00651259	-0.013434	-0.00695437	-0.00274692	0.00651999	-0.0107	0.00279105
Ska2	-0.00663587	-0.000100343	-0.00573651	0.00332329	-0.00604579	-0.00029332	-0.00595282	-0.00967913	0.00865827	-0.00177511	-0.00126919	0.00122941
Rnf187	-0.00691161	-0.00149904	-0.00696794	0.00246126	-0.00288215	0.00492419	-0.0065956	-0.0143578	0.0110254	-0.00897429	-0.000591965	0.004594
Galnt10	-0.000276755	-0.000805045	0.000387488	-0.000911418	-0.00230096	0.00428282	-0.00575114	-0.00449943	0.00381566	-0.000247162	0.00383734	5.20209e-05
Acaca	0.00169909	0.00785093	-0.00940879	-0.00305467	-8.56389e-05	-0.00506153	-0.00849666	-0.00699627	-0.00186927	0.000170999	-0.0102236	-0.00524115
Atp6v1c2	0.000646147	0.00486906	-0.00770821	-0.00146695	-0.000609056	-0.00361872	-0.00872536	-0.0045036	-0.00320849	0.00174291	-0.00511041	0.000378722
Laptm4a	0.0140691	0.0062245	-0.00199761	-0.00839253	0.000166884	-0.00641414	-0.0104681	0.0139176	-0.00991265	0.00569425	-0.00240084	-0.000807554
Sdc1	0.00466453	0.00121556	-0.00973761	-0.00693543	0.00188549	0.00792924	-0.0062448	-0.00736675	-0.00356699	-0.00182017	-0.00137367	0.00596073
Pum2	0.00241784	0.0050531	-0.00665196	-0.00249201	-0.00439399	-0.00302217	-0.0101782	-0.00590798	-0.00369569	0.00404053	-0.0056786	0.00223578
Prkar1a	-0.00628435	-0.00390263	-0.00282222	0.00799093	-0.0055644	0.00385341	0.0022247	-0.0104291	0.00677251	-0.00531434	0.00338497	0.00467054
Rsad2	0.000385845	0.000713993	-0.000744285	-4.98265e-05	-7.91947e-05	0.000156687	-0.000646318	-0.000601496	-0.000814302	-2.25496e-06	-0.000691061	-0.000750067
Id2	-0.0032974	-0.0027137	-0.00407159	0.00510723	-0.00662596	0.00609323	-0.00399216	-0.00651215	0.00244931	-0.00323312	0.000586758	0.00632361
Pxdn	0.00605308	-0.000583581	0.00623178	-0.00156794	-0.0013085	-0.00176154	-0.00050246	0.00349667	-0.00101184	-0.00149323	0.0130103	-0.00032902
Ccl11	0.00305401	2.84856e-05	0.00623259	-0.000619816	-0.000371802	-0.000722591	-0.000840307	0.00226534	-0.000399023	-0.000805652	0.00360898	-0.000380045
Taf15	0.00167305	0.00864708	-0.0122998	-0.00507641	0.00175838	-0.0075269	-0.0102472	-0.00388103	-0.00584748	0.00617527	-0.0109577	-0.00425071
Ace	0.00353329	-0.000918691	0.00864461	0.000768604	-0.00213469	-7.14182e-05	0.000102228	0.00616559	-0.00131296	0.000813832	0.00542997	-0.000141065
Mrc2	0.0110539	-0.00118073	0.00643521	-0.00167386	-0.0015642	-0.00224636	-0.00110845	0.00334946	-0.00131388	-0.00258001	0.0155738	-0.000540557
Lig3	-0.00350748	0.00209606	-0.0101226	0.00185325	-0.000973203	-0.0011445	-0.0085169	-0.0126337	0.00222305	-0.00099923	-0.0074727	0.00372672
Ddx5	0.00365887	0.00805959	-0.0071453	-0.00497603	-0.00775879	-0.00267608	-0.0116105	-0.00606201	-0.00604233	0.00556412	-0.00874058	0.00399128
Psmd12	0.00249821	0.00898421	-0.0124509	-0.00518318	0.00135713	-0.00558507	-0.0115131	-0.00325394	-0.0042028	0.00458053	-0.00979503	-0.00671954
Jpt1	0.00295717	0.0113879	-0.0144175	-0.0084349	0.00052511	-0.00895862	-0.0141988	-0.00776666	-0.00463083	0.00638254	-0.0143661	-0.00724358
Sumo2	-0.00746483	0.000856111	-0.0105625	0.00200637	-0.00201835	0.00154887	-0.00708668	-0.0145744	0.00847689	-0.00546693	-0.00507087	0.00269711
Nup85	-0.00822155	0.00238145	-0.00702839	-0.000857345	-0.00307365	0.000907841	-0.00707407	-0.0153117	0.0101434	-0.00748917	-0.00296791	0.00149053
Cluh	0.00216855	0.00795809	-0.00866638	-0.00784503	-0.000791277	-0.00209301	-0.00803686	-0.00251977	-0.00285105	0.000258856	-0.00819053	-0.00291799
Pafah1b1	0.000376006	0.00472311	-0.0125668	-0.00053827	-0.00605678	-0.00194237	-0.0104613	-0.00579157	-0.000314731	0.00379027	-0.00909099	5.76577e-05
Tmem94	0.000468842	0.00311283	-0.0068815	-0.00196595	-0.000274683	-0.00100508	-0.0053242	-0.00577977	-0.0036548	0.00368224	-0.00475999	0.00318559
Itgb4	0.00324361	0.00463879	-0.0153858	-0.000306566	0.00214169	-0.00427528	-0.00634245	-0.012345	-0.00854572	0.0130618	-0.0112117	-0.00277033
Galk1	-0.0103443	-0.00232762	-0.00659463	0.0160082	-0.0148931	-0.00177167	-0.00210699	-0.0236725	0.0074283	-0.000858326	-0.00724163	0.00821864
Fbf1	-0.00386787	0.000599853	-0.00807186	0.00596978	-0.00899432	0.000460671	-0.00637233	-0.0140379	0.00352374	0.0008574	-0.00482872	0.00386884
Ten1	-0.00537145	0.000368713	-0.00439242	0.00541777	-0.0114309	0.0033531	-0.00650649	-0.0119258	0.00666552	-0.00300537	-0.00191665	0.00473011
Srp68	-0.00610375	-0.00234844	-0.00450189	0.00999784	-0.0138634	0.00439331	-0.00121755	-0.0109141	0.00664659	-0.00214644	-0.00232579	0.00624533
Atp2a3	0.000283341	0.0010779	-0.00389905	-0.00147797	0.000945217	0.000504586	-0.0043827	-0.00117759	-0.00168054	0.0025303	-0.00410262	-0.00154324
Ube2g1	6.50928e-05	0.00227997	-0.0073835	-0.00112941	0.000806703	-0.00291215	-0.00637973	-0.00416199	-0.00313773	0.00484228	-0.00507399	0.00344145
Cygb	0.000327903	-0.000491927	0.0107765	0.00134881	-0.00531406	-0.00175524	-0.00266787	0.00262405	0.00195236	-0.00229771	0.0162141	0.0013652
Wscd1	-0.0016491	-0.000685695	-0.0028736	0.00286065	-0.00202739	-0.000628101	-0.00180145	-0.0033396	0.00188043	8.06201e-05	0.000861792	0.00131409
Mxra7	0.00587747	-0.00354811	0.0121882	-0.00166012	-0.00530949	0.00802376	-0.00271223	0.00172364	0.00134827	-0.00469947	0.0177661	0.00183547
Kif1c	0.00370638	0.00123869	-0.00472829	-0.00424611	-0.000241339	0.00322146	-0.00836742	0.00632985	-0.00164181	0.000924714	0.000874019	0.00312837
Nos2	0.000386007	-0.000832705	-0.000106984	0.00259703	-0.000572649	-0.000893368	0.00147675	-0.00103969	-0.00100429	0.00149391	0.000718332	-0.000411362
Cpd	0.00405757	0.00810075	-0.0134153	-0.00659096	0.00591275	-0.00854006	-0.0097843	-0.0023674	-0.00767533	0.0102329	-0.013112	-0.00975872
Nxn	-0.0041319	-0.00407078	-0.00421648	0.00803319	-0.00510376	0.00514681	-0.00082332	-0.0136934	0.00583721	-0.00223603	-0.00257874	0.00414473
Ywhae	-0.000354042	0.00709834	-0.0147446	-0.00302969	-0.00272441	-0.00427644	-0.010516	-0.00903237	-0.00104359	0.00275254	-0.0103395	-0.00335718
Prpf8	0.00347684	0.0123762	-0.0190106	-0.0100083	0.00406788	-0.012869	-0.0167868	-0.00671868	-0.0108717	0.0103562	-0.0165733	0.00198154
Luc7l3	-0.00159105	0.00221293	-0.0144595	0.0019734	-0.000438998	-0.00206484	-0.008016	-0.00662904	-0.00213341	0.00374809	-0.0099446	0.00553916
Lrrc59	-0.00828412	-0.00190596	0.000878926	0.0047779	-0.0145384	0.0116123	0.000631945	-0.0154718	0.010031	-0.0121393	0.00540027	0.00826074
Slc35b1	0.0013753	0.00580881	-0.00390883	-0.00429531	-0.000198179	-0.00271472	-0.00498009	-0.00489777	-0.00212865	-0.000895736	-0.00286876	-0.00100383
Snx11	-0.00112339	0.00117022	0.000505932	-0.00281617	-0.00175694	0.00398373	-0.0045101	-0.00488816	0.00424085	-0.00414783	0.00316791	0.00106527
Ntn1	0.000633099	-0.000728317	-0.000928538	-0.00210599	0.00114988	0.00563291	-0.00174262	0.000575326	-0.00103328	-0.000764942	0.000312877	0.000334268
Krt19	0.000644425	-0.000552047	-0.000176207	-0.000516169	0.00238942	0.00104419	-0.00158738	-0.00149145	-0.00160282	-0.000315789	0.00221359	0.000696928
Top2a	0.00317549	0.0101914	-0.00865783	-0.00696119	0.00134073	-0.00903991	-0.00901275	-0.00370886	-0.00741689	0.0070372	-0.0100563	-0.00757033
Acly	0.0041087	0.00937609	-0.0095747	-0.00762318	0.00307741	-0.00707531	-0.00942442	-0.00371839	-0.0069247	0.00494482	-0.0103397	-0.00720648
Kat2a	0.0024165	0.00933887	-0.00996075	-0.00666222	-0.000513429	-0.00564425	-0.00947	-0.00534801	-0.00418359	0.00103858	-0.00816676	-0.00227118
Lsm12	-0.00657793	-0.000507038	-0.00369646	0.00516764	-0.011808	0.00490658	-0.00468736	-0.0132646	0.00818614	-0.00636389	0.000728667	0.00613051
Eftud2	-0.00486895	0.00449661	-0.00846386	-0.00278047	-0.00392627	0.00019508	-0.0101296	-0.0134368	0.00608935	-0.00572927	-0.00308441	0.00343107
Dcakd	-0.00460948	0.00130279	-0.00503143	0.00165231	-0.00812018	0.000581354	-0.00751729	-0.00854578	0.00749928	-0.00358975	-1.07151e-05	0.0039349
Nmt1	-0.000680496	0.00364541	-0.00853514	-0.00085591	-0.000931887	-0.00287926	-0.00815696	-0.00709086	-0.0026745	0.00323621	-0.00435775	0.00371996
Fkbp3	-0.00146584	0.00419093	-0.00875813	-0.00207414	-0.00471997	-0.000705309	-0.00959204	-0.00448838	0.00415891	-0.00298933	-0.00445267	-0.000458601
Nfkbia	-0.000356084	-0.00275155	0.0057591	0.0054655	-0.00637331	0.00538047	0.0026701	-0.00254807	-0.00238943	0.00137552	0.00798019	0.00355561
Rab15	-0.000338425	0.0025418	-0.0108665	-0.00267998	0.00327921	0.00237052	-0.00824291	-0.00553827	-0.00469125	0.00524128	-0.00940009	0.00194098
Serpina3n	0.00537709	-0.000921809	0.0104176	-0.000355563	0.000350069	-0.000751049	-0.00102269	0.0110988	-0.00165881	0.00113954	0.0046555	-0.00129872
Glrx5	0.000207676	0.00517363	-0.00833723	-0.00494127	0.000537177	-0.00285291	-0.00912431	-0.00272532	-0.000341115	-0.00184251	-0.00424638	0.00195292
Erh	-0.00530752	0.00195796	-0.0076133	-0.00197216	-0.000497566	0.000889315	-0.00727078	-0.0144077	0.00753228	-0.00867143	-0.0025	0.00404805
Gtpbp4	-0.00425189	0.00231431	-0.00722106	-0.00214797	-0.00224062	0.00445174	-0.00597057	-0.00771804	0.00446431	-0.0063551	-0.0032671	0.00633301
Lgmn	0.0129088	0.00157278	0.0100093	-0.0020212	-0.00309126	-0.0033432	-0.00358418	0.0115264	-0.00510722	0.000462312	0.0149644	-0.00357551
Pfkp	0.00194415	-0.00166009	-0.00475506	0.0148723	-0.00747865	-0.00622931	0.000112073	-0.00708374	-0.00735363	0.0162462	-0.00738919	-0.00131865
Npc2	0.00966034	0.00282622	-0.00065757	-0.00086112	7.30114e-05	-0.00537436	-0.00852683	0.00513947	-0.00783131	0.0095715	0.000151021	-0.00553246
Fos	-0.00168737	-0.000906228	-0.00210929	0.00363236	-0.000694731	-0.00116399	0.00119139	0.000119324	-0.00371333	0.00403377	-0.00305558	0.00309064
Tgfb3	0.00538891	0.000503987	-0.000294705	-0.00147755	-0.00123241	0.000705918	-0.00441377	0.00276733	-0.00174472	-0.000283133	0.00442716	-0.000193703
Hhipl1	0.00351761	-0.000538748	0.00860773	-0.000135825	-0.000326365	-0.000153411	-0.000138761	0.00317543	-0.000600735	-0.000327969	0.00426612	-0.000128474
Hsp90aa1	0.00068206	0.010613	-0.0154566	-0.00629958	0.00166291	-0.00644161	-0.01174	-0.00544116	-0.00088176	-0.00140336	-0.0126415	-0.00724506
Cinp	-0.00323793	0.0022266	-0.00473372	-0.00154417	-0.00124345	0.000863264	-0.00862603	-0.0135392	0.00694247	-0.00548197	-0.00280917	0.00118529
Tnfaip2	0.0016076	-0.00491928	0.0140546	0.00207053	-0.0071126	0.0125053	0.0020387	-0.00385631	0.00154544	-0.00406426	0.0208574	0.00348984
Eif5	0.00329206	0.00642044	-0.010064	-0.00652057	0.00270259	-0.0031751	-0.0103927	-0.000738469	-0.00420346	0.00158365	-0.00528614	0.000460402
Atp5mpl	0.000564213	0.00393456	-0.00422784	-0.00149	-0.00536396	-0.00180432	-0.00720127	-0.00205935	-0.00191584	0.00152971	-0.0030901	0.00367565
Tmem14c	4.08687e-05	0.00188025	-9.0705e-05	-0.00157351	-0.00310513	0.000526073	-0.003336	-0.00188809	-0.000901118	-0.00108181	0.00118324	0.00500694
Dek	0.00386981	0.00927787	-0.0124498	-0.00546271	0.00219198	-0.00940501	-0.0114965	-0.00786265	-0.00350972	0.0042147	-0.0103068	-0.00679644
Id4	-0.00365519	0.00319991	-0.0140551	0.00189568	6.02302e-05	-0.00339444	-0.00662161	-0.0164097	0.00303415	0.00247477	-0.014118	0.00576775
Gadd45g	0.00485252	-0.00250927	0.00227679	0.00358611	-0.00202867	0.00598922	0.00164777	-0.000602684	-0.00436428	7.47534e-05	0.00259882	0.00249507
Ror2	-0.00503623	-0.00107876	-0.00972633	0.00776463	-0.0101013	-0.003559	-0.00881134	-0.0128869	0.00675331	0.000640107	-0.00667574	0.00781463
Ctsl	0.00898022	-0.000973139	0.0138655	-0.000341408	0.00228961	-0.000550717	-0.00393721	0.00978635	-0.00541325	0.00379944	0.0068204	0.00123706
Lman2	0.00191771	0.00409708	-0.0119741	-0.00318921	0.00471224	-0.00532232	-0.0124514	-0.00791013	-0.00214636	0.0021397	-0.00824343	0.00355643
Prelid1	-0.00282107	-0.00234875	-0.00880433	0.00708183	-0.00354749	0.00131416	-0.00680722	-0.0112153	0.00393722	-0.00175158	-0.00360549	0.00891738
Cxcl14	0.019277	-0.00342723	0.012368	-0.00226505	-0.00539564	0.0010289	0.000139374	0.0121012	-0.00441866	-0.00472439	0.0253044	-0.00130571
Hnrnpk	0.00298829	0.00638459	-0.0143882	-0.00484981	0.00293342	-0.00604225	-0.0121381	-0.00837138	-0.0011854	0.0038636	-0.00962977	-0.00819287
Nkd2	0.000358017	-0.00220581	-0.00904337	0.00186559	-0.0121892	0.0156616	0.0018152	-0.010052	0.00373714	-0.00747726	-0.00013809	0.00824456
Rhobtb3	-0.00137193	0.00223318	-0.00495185	0.000475776	-0.00536669	-0.00139502	-0.00796201	-0.00866977	0.00331132	0.000525207	-0.00378661	0.00270018
Nsun2	-0.00269	0.00487537	-0.0130041	-0.00105413	-0.00506471	-0.00144159	-0.0103928	-0.00822277	0.00166885	-0.00202743	-0.00960157	0.00692237
Irx4	-0.00354902	0.00214715	-0.00976689	0.00351585	-0.00631428	-0.00610027	-0.0098118	-0.0136533	0.00818565	-0.00214578	-0.00683746	0.0042239
Ndufs6	-0.0013917	0.00545631	-0.0093598	-0.0032267	-0.00528903	-0.00148187	-0.0104511	-0.00388356	0.000245028	-0.00153764	-0.00797025	0.00712522
Clptm1l	-0.00243422	0.000102977	-0.00163205	0.00211346	-0.0107749	0.00507215	-0.00529164	-0.00668261	0.0062569	-0.00520236	0.000688678	0.00588941
Vcan	0.00563936	0.00804612	-0.00942723	-0.00451736	0.00213513	-0.0120445	-0.00965379	-0.000832055	-0.00331931	0.0036554	-0.00891956	-0.00877114
Smn1	-0.00458935	-0.000683211	-0.00206259	0.0011498	-0.00782568	0.00424836	-0.00412396	-0.00787831	0.00729416	-0.00445369	0.00171477	0.00549124
Arhgef28	-0.00525257	-0.00130378	-0.0123662	0.00961811	-0.00670694	-5.64206e-05	-0.00630805	-0.0131618	0.00562451	0.00225178	-0.00923203	0.00253538
Hmgcr	-0.0028211	-6.5974e-05	-0.00333833	0.00124217	-0.00562546	0.00374138	-0.00461873	-0.0061234	0.00450884	-0.00368924	-0.00507177	0.00576051
Plk2	-0.00639983	-0.000291025	-0.00891234	0.00790402	-0.0126069	0.00362325	-0.00468831	-0.0181801	0.0070182	-0.00374522	-0.00528595	0.00820156
Thbs4	0.00353462	-8.45247e-05	0.000769384	-0.00126309	0.000441884	-0.000709946	-0.000847797	0.0250156	-8.19235e-05	-0.00167157	0.00230388	-0.00109787
Emb	-0.00211933	0.00272144	-0.00761776	-0.00139572	-0.0010671	-0.00426944	-0.0110347	-0.0173235	0.00208077	-0.000839755	-0.00508957	0.00937609
Hcn1	-0.000454487	-0.000197935	-0.00090726	0.000777517	-0.000805996	0.00015301	0.000183536	-0.00143184	-0.000861068	0.00254708	-0.000651782	-0.000102904
Map3k1	-0.00522261	-0.00896469	-0.00393806	0.0211218	-0.0115376	0.00675851	0.00191129	-0.0130712	0.000598554	0.0083228	-0.00360105	0.00492255
Ndufs4	-0.0032212	-0.000626	-0.00956912	0.00250588	-0.00693058	0.00274122	-0.00786568	-0.00724771	0.00533563	-0.0018111	-0.00211189	0.00583464
Fst	-0.0026046	0.000388302	-0.0164511	-0.000170406	-0.00577542	0.00521163	-0.00121746	-0.019427	0.00690934	-0.00599504	-0.00103743	0.00517233
Nid2	-0.000780706	-0.000678792	-0.000169375	-0.000984571	-0.00195309	-0.0016615	-0.000858788	0.000505847	0.000985201	-0.000994133	0.0121095	0.00119976
Dnajc9	-0.00302904	0.00407007	-0.0112144	-0.00361148	-0.000873494	-0.00403934	-0.011377	-0.00997685	0.00445471	-0.00101366	-0.00418464	0.000674224
Ero1l	0.000681942	-0.00104286	-0.00189314	0.00445299	-0.000813394	-0.00331687	-0.000491565	-0.00124585	-0.00325735	0.010744	-0.00187964	-0.00242509
Rnase4	0.0110856	-0.000501823	0.0221268	-0.00158713	-0.00364702	-0.00314954	-0.00581653	0.0044021	-0.00254744	0.00154978	0.0173292	0.00144036
Arhgef3	0.00123335	-0.00111359	0.00743437	-0.00177077	-0.00198646	0.00439364	-0.00292723	-0.000949077	0.00091006	5.53038e-05	0.00761924	0.000714491
Nisch	-0.00176699	-0.00539428	0.00734639	0.0097486	-0.00507572	0.0039193	0.00130545	-0.0106704	0.00490583	-0.00215256	0.00980789	0.00200446
Ctsb	0.0158967	0.00355181	0.0148207	-0.0060473	0.00105154	-0.00504492	-0.00769674	0.0130643	-0.0114448	0.00574013	0.0171645	-0.00285172
Tkt	-0.00575087	-0.00317461	-0.00380772	0.00479398	-0.00496334	0.00621203	-0.00936997	-0.0160312	0.0071566	-0.00518533	0.00396405	0.0061995
Tsc22d1	0.000383575	0.00384068	-0.0121787	0.00437292	-0.00703556	-0.00378531	-0.0074088	-0.00871399	-0.0012823	0.0104306	-0.011489	-0.00551653
Rgcc	-0.00020495	-0.000908598	0.0025812	0.00150992	-0.000770444	-0.000570758	0.0012306	0.00377454	-0.000996407	0.000644488	0.00381911	0.000851122
Clu	0.00248561	-0.00038373	-0.000949764	-0.00227013	0.000849545	0.00400859	-0.00127979	0.00752833	-0.0019995	0.000288446	0.00121704	-0.000178361
Slc39a14	-0.00252125	-0.00347353	0.010848	0.00489248	-0.00426135	0.00263059	-0.000539429	-0.00487781	0.00413475	-0.00321763	0.0116393	0.00201465
Hr	-0.00662029	-0.00176252	-0.0130377	0.00448898	-0.00352121	0.00277989	-0.00817756	-0.0151271	0.0108405	-0.0072876	-0.0055329	0.00567451
Bmp1	0.0080312	0.000449706	0.00697758	-0.0024687	0.000580012	-0.00305448	-0.00211778	0.00336333	-0.00164232	-0.00246319	0.00980929	0.00101499
Itm2b	0.00373578	-0.00569731	0.0170547	0.00914249	-0.0109575	0.0020602	-0.000401291	-0.00371872	0.000743219	-0.000888892	0.0147276	0.00585463
Ednrb	0.00294696	-0.000855616	0.018899	-0.00108723	-0.00154125	0.000299045	-5.57997e-05	0.00320908	-0.0008006	-0.000157647	0.0129409	0.000780669
Mbnl2	0.00443207	0.00597963	-0.00942559	-0.00334267	0.00232566	-0.00772688	-0.00875092	-0.00251638	-0.00662432	0.0113642	-0.00894446	-0.00683106
Dab2	0.0123049	-0.000569518	0.0174507	-0.00295185	-0.00118338	-0.00211891	-0.00308337	0.00851562	-0.00273722	-0.00170834	0.0177346	-0.00154527
Acin1	-0.000483017	0.00421104	-0.00528028	-0.00282022	-0.00226165	-0.00208735	-0.0073415	-0.00412464	-0.000584292	-0.000404372	-0.00329601	0.00363876
Oxct1	-0.000272956	0.005113	-0.0151142	-0.00305597	0.000707191	-0.00271155	-0.0144667	-0.00620638	-0.00218358	0.00469144	-0.0136687	0.000800475
Drosha	-0.00636146	0.00132108	-0.010067	0.00188159	-0.00334098	0.00197405	-0.0089233	-0.0150261	0.00771201	-0.00513265	-0.00356275	0.002544
Psmb5	-0.00235841	0.00160259	-0.00187241	-0.00136927	-0.00663908	0.000780301	-0.00652871	-0.00655462	0.00462769	-0.00321981	0.00273105	0.00248383
Pabpn1	-0.00306881	0.00261014	-0.00780343	-0.0012281	-0.000322823	-0.000479914	-0.00860303	-0.00856778	0.00325387	-0.00439838	-0.00302308	0.00371663
Npr3	-0.000805271	-0.000110458	-0.00110291	0.00140012	-0.00124536	-0.000562741	-6.15409e-05	0.000793965	0.000118521	-0.000141893	-0.000961103	0.00105647
Psme1	0.00027757	0.000845823	-0.00625375	0.00141159	-0.000446489	0.000575571	-0.00868608	-0.00634941	-0.000870075	-0.00172443	-0.00137921	0.00433159
Cct5	0.000738877	0.00707309	-0.0108197	-0.00280552	-0.00988939	-0.00445712	-0.012513	-0.00554612	-0.00228763	0.00612997	-0.0101488	0.00151757
Ctnnd2	-0.0051165	0.00285866	-0.0112753	0.0020949	-0.00812189	-0.0021086	-0.00976199	-0.0137695	0.00615275	-0.00404216	-0.00629718	0.00588248
Trio	-0.00183445	0.000997875	-0.00416219	0.00408237	-0.00732837	-0.000554664	-0.0049384	-0.00469782	0.00139184	0.000267277	-0.00313452	0.00414156
Retreg1	0.00018637	0.00124963	-0.00518155	-2.1567e-05	-0.00265017	-0.000668005	-0.00399293	0.000291659	-0.00212516	0.0027407	-0.0035991	0.00364352
Myo10	0.000306795	0.00487807	-0.0111926	-0.00188847	-0.000188656	-0.00539337	-0.00942243	-0.0103719	-0.0031243	0.00474354	-0.00892133	0.00297222
Pabpc1	0.00697676	0.0108369	-0.0235637	-0.00666469	0.00811454	-0.0109544	-0.0183264	-0.00102005	-0.0060398	0.0104639	-0.0197379	-0.0184565
Ywhaz	-0.00513721	-0.00246351	-0.00877026	0.00220335	-0.000893912	0.00672567	-0.00371092	-0.0123913	0.00538428	-0.00397968	-0.00254786	0.0063998
Eif3h	-0.0112542	-0.00554429	-0.00389543	0.0140892	-0.016464	0.00969258	0.00091563	-0.0202019	0.0077753	6.42606e-05	-0.00304762	0.0093515
Rad21	-0.00208996	0.0041095	-0.0108553	0.000918007	-0.00549343	-0.0040875	-0.00785323	-0.00926759	-0.00164046	0.00607924	-0.00787042	-0.000453383
Matn2	-0.00171388	0.0055409	-0.00569985	-0.00034414	-0.0013724	-0.00699696	-0.00718494	-0.00392457	0.000586779	0.000573673	-0.00473109	-0.00301446
Pop1	-0.00181193	0.00112192	-0.000370235	-0.00246149	-0.00192525	0.00215838	-0.00372071	-0.00327339	0.00364565	-0.00298059	0.00266258	0.000812278
Eif3e	-0.00423034	0.00187344	-0.0125031	0.00312406	-0.00482511	6.26205e-05	-0.00725729	-0.0088609	0.00209338	0.00524343	-0.00924812	-0.00427151
Myc	-0.00088565	0.00819103	-0.0127035	-0.00696265	-0.000668798	-0.00198725	-0.0110421	-0.00709146	-0.00160076	0.000524804	-0.00980197	-0.00207721
Sqle	-0.00621731	0.00297554	-0.00445105	-0.000438634	-0.00542003	0.00295964	-0.00688481	-0.00934301	0.0051368	-0.0048595	-0.00667912	0.00457746
Ndufb9	0.00225768	0.00518573	-0.00697119	-0.00169048	-0.000493048	-0.0036499	-0.00876691	-0.00113339	-0.00246987	0.00443204	-0.00571525	-0.00545948
Atad2	-0.00714364	0.00117148	-0.010994	0.0022854	-0.0078368	-0.000975082	-0.0117621	-0.0144966	0.0102412	-0.00325577	-0.00359668	0.00213146
Has2	2.47231e-05	0.00951652	-0.0113034	-0.00357505	-0.00342782	-0.0116224	-0.0128287	-0.011761	0.00222379	0.00154373	-0.00958987	-0.00626757
Col14a1	0.00860556	0.00541892	0.00537357	-0.00136283	0.000210723	-0.0107923	-0.00835326	0.00359641	-0.00150596	-5.8502e-05	-0.00279503	-0.0056884
Wnt7b	0.000663172	-0.00027111	-0.000626755	-0.00104192	-5.49291e-05	0.00347894	0.00033092	-0.00112881	-0.000987067	0.000176611	0.000237385	-0.000123299
Zc3h7b	-0.00394151	0.000819069	-0.00533682	0.00201214	-0.00877819	0.00334645	-0.00756682	-0.0093708	0.0046436	-0.00169952	-0.00250966	0.00603115
Adsl	-0.0019247	0.00520966	-0.00925285	-0.00412717	-0.000364568	-0.00199706	-0.00845076	-0.00808774	-8.92452e-05	-0.00194433	-0.00711998	0.00468024
Enpp2	0.000213436	1.14129e-05	-0.00119037	0.000615045	0.000132392	-0.000841199	-0.000974732	-0.00146263	-0.00103678	0.00266672	-7.44054e-05	-0.000908734
Tomm22	0.00169661	0.0058283	-0.00674946	-0.00447631	-0.00167858	-0.00346351	-0.00644837	-0.00277053	-0.00176001	0.000266838	-0.00581499	-0.00186974
Upk3a	-0.000122449	0.000892511	-0.000316632	-0.000493897	0.000238223	0.00104638	-0.00190243	-0.000700553	-0.00102697	0.00036373	-0.00152176	-0.000555256
Parvb	0.00195555	-0.000823797	0.00552577	-0.000307525	-0.00177848	0.000145094	0.00108172	0.00369589	-0.000211556	-0.000692602	0.00862478	8.17577e-05
C1qtnf6	0.00655151	-0.00170341	0.0133296	-0.00137298	-0.00263769	-0.0014396	5.29955e-05	0.00111037	-0.000157958	-0.00296575	0.020782	0.000929991
Myh9	0.00606918	0.00158052	-0.00565698	0.00122655	-0.00950359	-0.00190858	-0.00420362	-0.00239378	-0.00432936	0.00246117	0.00223007	0.00662949
Adamts20	-0.00537646	-0.00177411	-0.00330569	0.0044041	-0.00764518	0.00211628	-0.0018272	-0.00891281	0.007563	-0.00452827	-0.000736969	0.00566872
Ndufa6	0.00049027	0.0011846	-0.00597427	0.000984685	-0.00789856	-0.000887157	-0.00669695	-0.000518811	-0.00257289	0.0059869	-0.00513259	0.00698921
Srebf2	-0.00863004	-0.00247372	-0.00717787	0.00820013	-0.0127836	0.00548613	-0.00189012	-0.0111042	0.00664208	-0.00347533	-0.00517315	0.00962701
Endou	0.000546661	0.000851914	-0.0023017	-0.000691541	-0.000373502	0.00172122	-0.00130038	-0.000789335	-0.00213312	0.00159532	-0.0024981	0.000560514
Polr3h	-0.000826471	0.0028069	-0.00724158	-0.0016693	-0.00503855	-0.000482013	-0.00562912	-0.00636906	0.00145057	-0.00144701	-0.00386565	0.00383076
Col2a1	-0.0014734	-0.000935517	-0.00488521	0.0022878	0.000311244	-0.0029476	-0.00260866	-0.00358117	-0.00164868	0.0115081	-0.00482201	-0.0027396
Litaf	0.00279615	0.00181385	-0.00712956	0.000864513	-0.0053984	7.45508e-05	-0.00717285	-0.00562853	-0.00430149	0.00458773	-0.00355265	0.00393534
Nubp1	0.00051409	0.00303279	-0.00203273	-0.00308279	-0.00308377	-0.000462842	-0.00522093	-0.00296349	0.00139481	-0.00235349	0.000282957	0.000854755
Nudt16l1	-0.000578033	0.00197105	-0.00445889	-0.000529225	-0.00437848	-0.000835896	-0.00608199	-0.0025539	-0.00170602	0.00295197	-0.00315388	0.00541898
Apod	0.00406916	0.00390176	-0.00293664	-0.00324121	0.000555371	-0.00449177	-0.010315	-0.00282276	-0.00257158	0.00269823	-0.00323082	-0.00140341
Cyc1	-0.00917043	-0.00167809	-0.0091054	0.000647856	-0.00241471	0.00656783	-0.00503892	-0.0119449	0.0124585	-0.0114416	-0.000559003	0.00436855
Bop1	0.000526115	0.00653446	-0.00959967	-0.00683304	0.0010142	-0.00213403	-0.00831912	-0.00149355	-0.000501801	-0.0045321	-0.00480003	0.00294734
Grina	0.00324735	-3.68256e-05	-0.00227511	0.00224485	-0.00289268	-0.00153355	-0.00531356	0.00175393	-0.00629459	0.0121045	-0.00108144	0.00114176
Pycrl	-0.00355407	0.0026495	-0.00917295	-0.00244816	-0.000657219	0.000925937	-0.00938724	-0.011014	0.00522452	-0.00330703	-0.00638495	0.00172374
Ly6e	0.0117277	0.0126084	-0.0116822	-0.0132005	0.00152438	-0.0056188	-0.0178669	-0.00108058	-0.0150981	0.0119388	-0.0141176	-0.00583569
Zbtb11	-0.00613585	-0.00218279	-0.00185705	0.00175879	-0.00458609	0.00718908	-0.00044779	-0.00228344	0.00628585	-0.00413302	0.00104867	0.00516857
Arc	-0.00127114	0.000516648	-0.00154408	0.00114872	-0.00152454	0.000971914	-6.80647e-05	-0.000958453	-0.000957913	7.1204e-05	-0.00193744	0.00164516
Ccdc80	0.0182555	0.000717831	0.00127064	-0.00505835	0.0012112	-0.00398768	-0.00567385	0.0108134	-0.00424999	-0.00308917	0.00854645	-0.00291392
Mcm4	-0.00787354	-0.000413251	-0.0067938	0.00179445	-0.00886692	0.00341956	-0.00838589	-0.0100058	0.0109964	-0.00577927	0.00163799	0.00438674
Gbe1	0.00124762	-0.00239733	-0.00160847	0.0103385	-0.00365038	-0.00204933	0.00295569	0.0012156	-0.00269653	0.00420638	-0.000954701	0.000328309
Tmem45a	0.00320972	-0.000368127	0.000633277	0.000559527	-1.68023e-05	-0.000493086	-0.000457673	0.000863286	-0.00124942	0.00141625	0.00120772	-0.00113877
Sdf2l1	-0.0020572	0.00200702	-0.00239585	4.78503e-05	-0.00451523	-0.00126608	-0.0066142	-0.00234031	0.00479245	-0.00434279	0.00208418	1.81266e-05
Tfrc	-0.000140167	0.00474307	-0.0112292	0.00152475	0.000281694	-0.00739395	-0.00984319	-0.00597564	-0.00420886	0.00796883	-0.0113277	-0.000794943
Fstl1	0.0202031	-0.00123922	0.0234626	-0.00244197	-0.0010731	-0.00429309	-0.00417224	0.0149355	-0.00443889	-0.00089512	0.0159376	-0.00252151
St6gal1	-0.0019029	0.0014773	-0.0100041	0.00514248	-0.00284966	-0.00358908	-0.00908685	-0.00785482	8.62132e-05	0.00625596	-0.0076804	0.00190521
App	-0.00279609	-0.00617314	0.00963917	0.00889839	-0.00845649	0.00753494	0.00505864	-0.00837756	0.00354129	-0.00195684	0.0108476	0.00518308
Ets2	-0.000326372	0.00318884	-0.00786401	0.00120106	-0.00110788	-0.00851733	-0.00827899	-0.00811874	-0.00875293	0.0189785	-0.00735772	-0.000244137
Pros1	0.00678848	0.00247173	0.00225695	-0.00142396	0.000477739	-0.00540675	-0.00596247	0.00382982	-0.00423976	0.00289321	0.000798892	-0.0012211
Cbr3	-0.00205057	0.00116999	0.000792345	0.000838797	-0.00225132	-0.00442869	-0.00454128	-0.00410089	0.00326476	-0.00215554	0.00130856	0.00196971
Clic6	7.3502e-05	-0.000225506	-0.000152094	-0.00053657	0.00158756	-6.31515e-05	-0.000687887	-0.000931289	-0.000499249	2.71308e-05	0.00132826	-0.000211885
Atp5o	-0.00592179	-0.00274547	-0.00784747	0.00442177	-0.00310508	0.00433312	-0.00619375	-0.00947138	0.00638662	-0.00425567	-0.00125761	0.00680867
Il10rb	0.00476914	-0.000109017	0.00689398	-0.00089481	-0.00150219	4.40513e-05	-0.00150819	0.00275073	-0.00143554	-0.000523654	0.00748945	0.000279663
Kansl2	-0.00709335	-0.00371943	-0.00159147	0.00496409	-0.00515561	0.00601772	-0.0015542	-0.0103205	0.00877768	-0.00512759	0.00251644	0.00384557
Wnt1	-0.00400726	0.00272955	-0.0191152	0.00321255	-0.00203061	-0.0068744	-0.00969705	-0.0179995	0.00317846	0.000294089	-0.0120218	0.00603929
Racgap1	-0.00491636	0.00128155	-0.0109357	-0.000417006	0.00141064	-0.00381631	-0.0110037	-0.0111795	0.00562851	-0.00206386	-0.00460228	0.00292698
Nr4a1	-0.00329909	0.000693001	-0.00653269	0.00343612	-0.00481932	-0.000612845	-0.00197443	-0.0058957	-0.000588016	-0.000520152	-0.00533167	0.00711951
Krt7	0.00414996	-0.00248082	-0.00563137	-0.00422749	0.00148635	0.0150561	-0.00198934	-0.00187017	-0.00408413	0.00107604	-0.00115635	0.00130685
Igfbp6	0.00484663	-0.000939803	0.0168106	-0.000279352	-0.0013812	0.000209999	-0.000271527	0.00477004	-0.000746971	-0.000449483	0.0090505	-0.000232912
Calcoco1	-0.000685125	-0.00416912	-0.000135456	0.0104785	-0.00612813	0.00503716	0.000518685	-0.00438129	0.000613187	0.00168779	-0.00135113	0.00328411
Cdkn1a	0.0125888	0.000241803	-0.00252514	0.00623602	-0.00319206	-0.00717016	-0.00428268	0.00976681	-0.00935332	0.00856492	-0.000521136	0.00109387
Gtf2ird1	-0.00305185	-0.000988228	-0.0122355	0.00511451	-0.00624732	0.00231249	-0.00706154	-0.0104816	0.0012517	0.00105138	-0.00742097	0.00787343
Fhl1	0.00305518	0.000257834	-0.00106786	-0.00120442	-0.000511309	-0.000863542	-0.00204107	0.0283727	-0.000468773	-0.000569439	-0.000382515	0.000334233
Sympk	-0.00467257	-0.000742491	-0.000973265	0.0053418	-0.0107083	0.00239006	-0.00594442	-0.0109186	0.00657293	-0.00310178	0.00104665	0.00634917
Bsg	0.00399763	-0.000247595	-0.00687065	0.00837174	-0.000378	-0.00640199	-0.00560086	-0.00360949	-0.0101323	0.0164065	-0.00499152	-0.000937418
Serping1	0.0134589	-0.0014308	0.0236174	-0.000723368	-0.00282975	-0.000703237	-0.0022242	0.0149787	-0.00365652	-6.25863e-05	0.0152506	-0.00118891
Creld2	-0.00124764	0.00333268	-0.00304012	-0.00402155	-0.00553205	0.0013623	-0.00682355	-0.00472508	0.00447735	-0.00561341	0.00212021	0.00300273
Trip6	-0.00877606	-0.00465961	-0.00870334	0.00949152	-0.00719716	0.00771514	-0.00284748	-0.0140265	0.00694777	-0.00391527	-0.00373499	0.0071653
Tmem176a	0.00717253	0.0036484	-0.0136326	-0.00348115	0.00321928	0.000615892	-0.0108527	-0.00443162	-0.00831833	0.00967202	-0.00987012	-0.00493539
Nfatc4	0.0030284	-0.00267707	0.00928999	0.00401471	-0.00315461	0.000285915	-0.000622374	-0.00169457	0.00118616	-0.000554598	0.0109018	-2.41118e-05
Cdca3	-0.00090339	0.00664338	-0.0101477	-0.00431497	0.00125176	-0.00780103	-0.0127786	-0.00685939	-0.00191509	0.0031464	-0.00850929	0.00161742
C1qtnf12	0.000391424	-0.00217132	-0.00386681	0.00659506	-0.00189588	-0.00111065	-0.0017434	-0.00505484	0.000877341	0.00211662	-0.000121771	0.0011144
Acat2	-0.00367165	0.00134359	-0.00293989	0.000506472	-0.00289756	0.0013577	-0.00619367	-0.00308473	0.00417607	-0.00290374	-0.00313431	0.00202592
Thbs2	0.0286854	-0.00364377	0.0284807	-0.00372328	-0.00257387	-0.00304788	0.00156832	0.00572351	-0.00555165	-0.00483773	0.0344087	-0.00179111
Smoc2	-0.00180658	0.00250382	-0.0143501	0.00457574	-0.00381767	-0.0103673	-0.0128725	-0.0110901	0.00569388	-0.000327652	-0.0067609	0.000779325
Vegfa	-0.00515235	-0.00973878	-0.00367472	0.0332518	-0.0150236	-0.00406926	0.0149168	-0.00880958	-0.00845741	0.015578	-0.00775547	0.00741702
Foxp4	-0.0044451	-9.72094e-07	-0.00864126	0.00230464	-0.00584683	0.00429856	-0.00737516	-0.0145105	0.00528247	-0.00199583	-0.00643814	0.0078105
Mtch1	0.00746728	0.00251735	-0.00432057	-0.00415931	0.0024418	-0.002725	-0.0121676	-0.00249928	-0.00228274	0.00382891	0.000149816	-0.00236529
Abcg1	0.00257491	-2.76787e-06	0.00212564	-0.000647594	-0.00142628	0.00102862	-0.00139944	0.00170106	-0.00129516	0.000329571	0.00227217	0.000617525
Ndufv3	0.000991595	-0.00084628	-0.00997993	0.00847838	-0.00291078	-0.00560765	-0.00782881	-0.0020298	-0.00134026	0.00745399	-0.00657871	0.000551381
Sik1	-0.00233919	-0.004059	-0.00482423	0.011294	-0.00647728	0.00350761	0.00163531	-0.00541308	-0.00236147	0.00359261	-0.00370329	0.00524191
Epb41l3	0.00132041	0.00320034	-0.0115335	-0.00138768	-0.000144327	-0.00666877	-0.0107545	-0.0154545	-0.00225118	0.00610803	-0.00907937	0.00639887
Myl12a	0.00400548	-2.70875e-05	-0.0112482	0.000365802	-0.00830031	0.00385093	-0.00690726	-0.000638065	-0.000823964	0.000181629	-0.000179401	0.00791558
Myom1	0.000463957	-0.000203879	3.95836e-05	-0.000104634	-0.00033728	5.50152e-05	-2.33187e-05	0.0107553	0.000154513	-7.76683e-05	0.000400218	-0.000217367
Emilin2	0.00642513	-0.00104546	0.0183384	-0.00013791	-0.00157605	-0.00053633	-1.99547e-05	0.000635715	-0.00133013	-0.000320302	0.0128647	-0.000721619
Lbh	0.00426417	-0.000359686	0.000627599	0.000616838	-0.00310268	-0.000544868	-0.00195042	0.00096755	-0.00122768	0.00121729	0.0044594	0.000203655
Xdh	0.00568904	-0.00173882	0.0236119	-0.00208248	-0.0018336	0.00472503	-0.00190265	0.0037131	-0.00197205	-0.00130218	0.016243	0.00115349
Birc6	-0.0030392	0.000602484	-0.00356443	0.00201939	-0.00755131	0.00183963	-0.00718306	-0.00862984	0.00576685	-0.00191935	0.00125278	0.00187192
Crim1	-0.00272293	-0.00435952	-0.00506392	0.000968888	-0.00742933	0.0151251	-0.00132682	-0.00274234	0.000173419	0.00179209	0.000962904	0.00467406
Cyp1b1	-0.00565446	-0.00127079	0.0102907	0.00529963	-0.00683292	0.00317681	-0.00561312	-0.00250751	0.00464199	-0.00308015	0.00760467	0.00184971
Ralbp1	-0.00579765	-0.00592723	0.000698984	0.00596787	-0.00677064	0.00866683	-0.00468297	-0.0123929	0.00870078	-0.00398554	0.00626324	0.00804029
C3	0.00878664	-0.000522003	0.0186061	-0.00119029	-0.000810559	0.000344879	-0.00195757	0.0192679	-0.0021619	-0.00167218	0.00759959	-0.00131843
Tmem8	0.00428405	-0.00105758	0.0204628	-0.00104404	-0.00200938	0.000712244	0.000462055	0.00233268	-0.000663729	-0.0012032	0.0152091	0.000213958
Rgs11	-0.000607864	-0.00166841	-0.00130869	0.00588475	-0.0020154	0.00104734	-0.00128935	-0.00491489	-0.00107368	0.00502068	-0.00272342	5.96981e-05
Dusp1	0.0014009	-0.000786393	0.00260225	0.00186136	-0.00127007	-0.000169994	0.000345562	0.00296872	-0.00152028	0.00170078	0.00192834	-0.000150912
Plin3	-0.00335896	-0.00456084	-0.00432261	0.00908594	-0.00588211	0.00482798	-0.00522914	-0.0119783	0.00351125	0.00194122	-0.00386549	0.00690261
Kdm4b	-0.00346158	-0.0048309	-0.00414446	0.0146183	-0.0063391	0.00123089	-0.00128566	-0.00861125	0.00055771	0.00450248	-0.00388721	0.00448147
Nudt3	-0.00774792	-0.00271231	-0.0012028	0.00612735	-0.0114511	0.00590591	-0.0036741	-0.0126268	0.0103453	-0.00505524	0.000227929	0.00531975
Cox7a2l	-0.0049768	-0.00295113	-0.00736591	0.00616236	-0.00272059	0.00278383	-0.0064337	-0.0124634	0.00306632	0.000440166	-0.00265198	0.00692969
Ccny	-0.00494577	-0.00220205	-0.00592191	0.00258406	-0.000406313	0.00532386	-0.00547753	-0.0102319	0.00643744	-0.00354342	-0.00129949	0.00402499
Myo1f	0.00371995	-0.000646101	0.0112937	-0.00111914	-0.0022046	0.000436706	-0.000291127	0.00213581	-0.000104714	-0.00113121	0.0114804	-0.000370865
Tapbp	0.00682233	-0.00056665	-0.0020146	-0.00050637	-0.00411831	0.00884135	-0.00978907	-0.00374762	-0.0033973	0.000661969	0.00460968	0.0015545
Wdr46	-0.00228241	0.00425823	-0.00390121	-0.00304379	-0.00595171	0.000167447	-0.00777174	-0.00818237	0.00307543	-0.00455452	-0.00207646	0.00429517
Psmb8	0.00748256	0.000779363	0.00428759	-0.00117127	-0.000533918	-8.28083e-05	-0.00716309	0.000467899	-0.00338901	0.000176237	0.00856884	-0.00326161
Tap2	0.00389389	-0.001639	0.00262559	0.00131239	-0.00252314	0.00278596	-0.0072499	0.000105917	7.50066e-05	-0.001195	0.00880597	-0.000695443
Pfdn1	-0.00860842	-0.00303448	-0.00808926	0.00606971	-0.00615379	0.00534285	-0.00367652	-0.0189119	0.0102818	-0.00589881	-0.00161266	0.004682
Hspa9	0.00295148	0.0095438	-0.0182854	-0.00727317	0.0054137	-0.00953432	-0.0129722	-0.00416988	-0.00683021	0.00839061	-0.0159738	-0.0069625
Csnk2b	-0.00540158	0.000131838	-0.0100686	0.00219895	-0.00478876	0.0045421	-0.00655369	-0.0144517	0.0040754	-0.0037494	-0.00233558	0.00688091
Prrc2a	-0.00760647	-0.00201047	0.00189791	0.00538649	-0.0108135	0.00590989	-0.00101151	-0.0144332	0.00976383	-0.00750758	0.0044262	0.00474316
Aif1	0.005635	0.00104299	-0.000124813	-0.00153433	-0.00201524	-0.00186204	-0.00300543	0.00195425	-0.00129738	-0.00164363	0.00566004	-0.000669577
Wdr33	-0.00237096	0.00120304	-0.00786947	0.00386394	-0.00707839	-0.000574246	-0.00718698	-0.00899865	0.00198136	0.00213586	-0.00390786	0.00155167
Ndfip1	0.0014682	0.000227042	-0.000197007	0.00256038	-0.00678389	0.000587876	-0.00613059	-0.00299526	-0.000597688	0.00300214	-0.00120313	0.00416241
Gnl1	-0.00210427	0.00288677	-0.00879289	-0.00116296	-0.00148357	-0.000748046	-0.00873347	-0.00962392	0.00251185	-0.000664552	-0.00304806	-0.000449008
Ankhd1	-0.00638299	-0.00448467	-0.000189187	0.00891023	-0.0115492	0.00693738	-8.17405e-06	-0.00629982	0.00683077	-0.0035568	0.00108274	0.00793966
Tcerg1	-0.00320964	-0.000761627	-0.00402713	0.00444889	-0.00953866	0.00239684	-0.00242863	-0.0079509	0.00467965	-0.00317123	-0.00113251	0.00480346
Dpysl3	-0.00423068	0.00130136	-0.00311988	0.0033333	-0.00821829	-0.00798363	-0.00931717	-0.00795698	0.0105688	-0.00826064	0.00116227	0.00845949
Hsd17b4	-0.000518126	0.00230294	-0.00422142	-0.00447554	0.000302417	0.00120786	-0.00871016	-0.00450297	9.26133e-05	0.000544303	-0.00187045	0.00435681
Sec11c	-0.00192536	0.000211583	-0.00429201	-0.0036805	0.000195694	0.00694295	-0.00892418	-0.0130817	0.00693681	-0.00622842	0.00159485	0.00217068
Lox	0.0131205	-0.00168121	0.0125109	-0.000415034	-0.000128985	-0.00238163	-0.00104079	0.0115657	-0.00249118	-0.000826806	0.00884456	-0.00155442
Il17b	-0.000962872	-0.000407573	-0.00252512	0.0039602	-0.00355819	-0.000108035	-0.00119835	-0.00137971	-8.2255e-05	0.000565909	-0.00163858	0.00193864
Lmnb1	-0.00445495	0.0037473	-0.013763	-0.00354995	-0.00137126	-0.00342877	-0.0134442	-0.0136396	0.00514337	-0.00303114	-0.00960771	0.00734755
Fbn2	0.00492856	0.00252698	-0.00206444	-0.00245407	-0.000914959	-0.00258045	-0.00364808	0.00307915	-0.00164581	-0.000852182	-0.000195053	-0.000448493
Isoc1	0.00101796	0.00638527	-0.0111199	-0.0047131	-0.003059	-0.00548926	-0.0120267	-0.00825618	0.00109959	0.000734457	-0.00657137	-0.00173452
Cd74	0.0280955	0.00200618	0.0113618	-0.0124017	-0.0053191	-0.00642918	-0.0109494	0.0242744	-0.00366613	-0.0104799	0.0319445	-0.00550976
Tcof1	-0.00562513	0.002611	-0.00938198	-0.00339199	-0.00495331	0.00173824	-0.0106074	-0.0127401	0.00936602	-0.00561702	-0.00106937	0.00247489
Csf1r	0.00685809	-0.000999535	0.0148527	-0.00171191	-0.00351275	-0.000935569	-0.00118474	0.00418963	-0.000606172	-0.0022808	0.0177636	0.00146232
Psat1	0.00108753	0.00920898	-0.0121793	-0.00543306	0.00113802	-0.00715155	-0.0123126	-0.00609237	-0.00159203	9.71874e-05	-0.00955702	-0.00579271
Cndp2	0.00498297	-8.6823e-06	0.0119506	-0.00243569	-0.00486117	0.00202128	-0.00333401	-0.00318273	0.000927867	-0.00267474	0.0138478	0.00287933
Anxa1	0.0124102	0.00453767	-0.00594298	-0.00990889	0.00225317	0.011594	-0.00820907	0.00703916	-0.0120366	0.00800328	-0.00466798	-0.0068965
Fth1	-0.00341059	-0.00631683	0.0083874	0.00639672	-0.00666739	0.00816806	0.00329052	-0.00860952	0.00573322	-0.00638376	0.0137257	0.00298416
Fads2	0.00389364	0.00847325	-0.0144084	-0.00812157	0.00480461	-0.007486	-0.0104962	-0.00899333	-0.00785653	0.00792444	-0.0125141	-0.00512225
Prpf19	0.00156353	0.00705256	-0.0119999	-0.00599887	-0.00265386	-0.00535984	-0.0107192	-0.00763301	-0.00179583	-8.94162e-05	-0.00990073	0.00223193
Ddb1	0.00634985	0.00894023	-0.012239	-0.00771485	0.00126656	-0.00814004	-0.0143744	0.00123008	-0.00743519	0.00711645	-0.00884292	-0.00187341
Aldh1a7	-3.50034e-05	0.00160554	-0.00217176	-0.00136694	0.000659129	-0.000183423	-0.00195674	0.000663242	-0.00125883	8.22351e-05	-0.00268211	-0.000402741
Ak3	0.00357047	0.00743896	-0.00958046	-0.00543894	-0.00233568	-0.00884043	-0.0114303	-0.00443856	-0.00527473	0.00817316	-0.00851342	-0.00221584
Rcl1	-0.00713848	0.000154195	-0.0109518	0.00576844	-0.00677495	-0.00107442	-0.00723097	-0.0123167	0.00785045	-0.00338075	-0.00549537	0.00368344
Ankrd1	0.00234994	-0.00023885	-0.00117887	-0.000695877	0.000207768	-9.43689e-05	3.54209e-05	0.0177144	-0.000144427	-0.000770872	0.000701976	-0.000583799
Il33	0.0025052	0.00853605	-0.00778214	-0.00572393	0.00249695	-0.0105717	-0.00998235	-0.00412191	-0.00193531	-0.00138817	-0.00832152	-0.00579054
Tnks2	-0.00362277	-0.00309726	-0.00148741	0.00786381	-0.0108134	0.00664224	-0.000762014	-0.00796489	0.00448431	-0.00314214	-0.00168271	0.00653225
Banf1	-0.00831753	-0.00253889	-0.00444537	0.0042503	-0.00448508	0.00534649	-0.00485399	-0.0148642	0.0119097	-0.00899573	0.00082922	0.00353929
Sf3b2	-0.00619047	-0.00220618	-0.00376116	0.00658254	-0.00713117	0.00264635	-0.00409746	-0.0134105	0.00749653	-0.00198854	-0.000131021	0.00245594
Grk2	0.000693044	-0.000188908	0.00645911	-0.00181049	-0.0069542	0.00415015	-0.00763178	-0.0064032	0.00443539	-0.00344377	0.0085426	0.00262913
Vldlr	-0.0013339	-0.00113355	-0.0068644	0.0112151	-0.00208114	-0.00753808	-0.00378584	-0.00688143	-0.00275411	0.0100406	-0.00808197	0.000835451
Ehbp1l1	0.00464167	-0.0011123	0.0113531	-0.00115079	-0.00253138	0.00103868	-0.000390154	0.0103373	-0.000164785	-0.00147291	0.0119443	0.000229223
Capn1	0.00418007	-0.00169522	0.00715695	0.001158	-0.00201532	0.00210748	-0.000369719	0.000621594	-0.00109797	-0.000707375	0.0115585	-0.000279794
Sf1	0.00112016	0.005935	-0.0113558	-0.00268491	-0.00145132	-0.00470987	-0.0103751	-0.00564764	-0.00370723	0.00266616	-0.00768455	0.00294414
Prdx5	-0.000453428	-0.002881	0.00677823	0.00830184	-0.00983919	0.00499733	-0.0014104	-0.0110848	0.00169116	-0.000518367	0.0058489	0.00443213
Vegfb	-0.00255437	0.000619289	-0.00597474	0.00346558	-0.00697518	-5.5156e-05	-0.00821137	-0.00353585	0.00293045	0.00168418	-0.00433192	0.00192699
Fermt3	0.00326455	-0.000516438	0.0105283	-0.000516192	-0.00216677	5.50032e-05	-5.31811e-05	0.000311901	-0.00023449	-0.00114101	0.0106083	1.98177e-05
Stip1	0.00198926	0.00988646	-0.0132469	-0.00676069	0.00211497	-0.00673672	-0.0120223	-0.00619196	-0.00132678	0.00152504	-0.0113418	-0.00802062
Mark2	-0.00282578	-0.000448914	-0.00306779	0.00289651	-0.00908535	0.00596769	-0.00602305	-0.00840141	0.00451935	-0.00190118	-0.000799452	0.00430044
Smc3	-0.00225834	0.00194929	-0.00872679	0.00164965	-0.0074148	-0.00014408	-0.00846039	-0.0104046	0.0021767	-0.00111471	-0.00465912	0.00488989
Pdcd4	-0.00292173	-0.000275196	-0.00885547	0.0042129	-0.00271943	0.00205085	-0.0100697	-0.0060788	0.00116168	0.00457934	-0.0077457	-0.00146158
Eif3a	0.00252596	0.00646682	-0.0120393	-0.00574638	0.00125074	-0.00533238	-0.0117747	-0.00765656	-0.00410206	0.00364875	-0.00805508	0.000576788
Aldh18a1	-0.00129266	-4.82803e-05	-0.000377151	0.0023971	-0.00813427	0.000920076	-0.00734784	-0.00972858	0.00648468	-0.0030645	0.00560322	0.00124138
Smndc1	-0.000335389	0.00225326	-0.00429116	-8.91084e-05	-0.00355573	-0.00127705	-0.00416557	-0.00270764	0.000716193	-0.000184973	-0.00330463	-0.000691919
Col17a1	0.000498677	0.00129034	-0.00395201	0.000336708	-0.000516123	-0.00137519	-0.00349189	-0.00547908	-0.000643214	0.00263125	-0.00296472	-0.000901598
P4hb	0.00775187	0.00881323	-0.0119403	-0.000783626	0.000120541	-0.0103946	-0.0101041	0.00138115	-0.00891914	0.0125632	-0.0105256	-0.0120844
Arhgdia	-0.001621	0.00100838	-0.00262419	0.00231383	-0.00481406	1.13776e-05	-0.00347318	-0.00995324	0.00388722	-0.0026296	0.00437494	-0.00055301
Anapc11	-0.0018958	0.00406473	-0.00945667	-0.00092043	-0.00268189	-0.00130822	-0.00925254	-0.0106404	0.00377568	-0.00409404	-0.00597457	0.00378099
Cbr2	0.00308389	-0.00052553	0.0138657	-0.000935837	-0.000107872	-0.000430972	-3.7243e-05	0.00239331	-0.000539824	-0.000620315	0.00740822	-0.000166594
Maged1	0.00173174	-0.00219524	-0.003049	0.00725449	-0.00929613	-0.000969533	-0.00188995	-0.00717432	0.000621607	-0.00218499	0.00142833	0.0103086
Fasn	-0.0077922	0.0012952	-0.00433947	-0.000710255	-0.00517658	0.00817324	-0.006288	-0.0152981	0.0097222	-0.010599	-0.00260554	0.00415678
Gps1	-0.00453294	0.00212925	-0.00467872	-0.00185854	-0.00329595	0.00343885	-0.00723507	-0.0105817	0.00877965	-0.00791122	-0.000448102	0.00148113
Slc16a3	0.0023387	-0.000296605	-0.00168329	0.00450447	-0.000501419	-0.00512381	-0.00281089	-0.00214584	-0.00440031	0.0119158	-0.00441701	-0.00282568
Loxl4	0.00216729	-0.000589651	0.00248025	-0.0014366	-0.000801788	0.00494987	-0.000161533	0.000181266	-0.001179	5.43016e-05	0.00215843	0.000235103
Scd2	0.00572042	0.00715461	-0.0118138	-0.004904	0.00460819	-0.00906911	-0.0116844	-0.0041826	-0.00839964	0.0114002	-0.0118359	-0.00627463
Ndufb8	-0.00267079	0.00204867	-0.00734445	-0.00230674	-0.0014931	0.000650096	-0.00796097	-0.00295036	0.00116188	-0.00254098	-0.00220296	0.00845526
Sat1	-0.00338155	-0.00481892	0.00999932	0.0017132	-0.00901192	0.0114501	0.00175383	-0.00465701	0.00263962	-0.00468003	0.0156746	0.0073091
Padi3	-0.00364882	-0.000613429	-0.00447257	0.00467979	-0.00315619	-0.00298193	-0.00223295	-0.00471412	0.00499544	-0.00458868	-0.0016265	0.00291004
Pa2g4	0.0030294	0.0112847	-0.0160597	-0.00944796	0.00364286	-0.00981627	-0.0161684	-0.00487599	-0.00548555	0.00207727	-0.0125143	-0.000806456
Nabp2	-0.00333123	0.00123988	-0.00413523	0.00143091	-0.00499549	0.00112266	-0.00773496	-0.0075465	0.00445497	-0.00407958	-0.000262563	0.00627516
Atp5b	0.00481298	0.00975149	-0.0103246	-0.00894579	0.00289349	-0.0077161	-0.0120012	0.00683925	-0.00623562	0.00524435	-0.00835059	-0.00769021
Shmt2	-0.00810555	0.00143102	-0.00349058	0.00267569	-0.0109113	0.00416995	-0.00765489	-0.010257	0.0115709	-0.00945221	0.00234266	0.0043793
Ddit3	-0.00282035	-0.00420403	-0.00550904	0.0171463	-0.00776732	-0.00351947	0.0044295	-0.00499228	-0.00418448	0.00840511	-0.00300335	0.00199908
Atp5a1	-0.00123723	0.00265723	-0.0102065	-0.00182876	-0.00349426	0.000374846	-0.0113444	-0.00427113	0.00368225	0.000145894	-0.00587754	-0.00151077
Echs1	-0.00202308	0.00152921	-0.00472441	0.0022523	-0.00268065	-0.00281905	-0.00787483	-0.00437427	-0.00227973	0.00465809	-0.00400166	0.00528669
Adam8	0.00589694	-0.000510562	0.00169331	0.00042628	-0.00149008	0.000147815	-0.0010199	0.00153333	-0.00235194	0.0016249	0.00424497	-0.000433348
Ifitm3	0.0108593	0.0106418	-0.00774282	-0.00733664	0.00400866	-0.00619329	-0.0108685	0.00167718	-0.0100978	0.00248144	-0.00806453	-0.0112655
Irf7	0.00467555	0.00102286	0.00145336	0.000402647	0.00113531	0.00222124	-0.00363875	-0.00167929	-0.00436372	-0.00138274	0.00251031	-0.00143289
Hras	-0.00196239	0.00387338	-0.0101549	-0.00622976	-0.000294296	0.00255178	-0.00973881	-0.00363292	0.00604912	-0.00562167	-0.00104381	0.000242028
Tspan4	0.00425582	0.000421657	0.0090083	-0.00175587	-0.00428111	0.000740488	-0.00223917	0.00309014	-0.00123458	-0.00095064	0.0111815	0.00148018
Gusb	0.00479834	-0.000893826	0.0198496	-0.00392569	-0.00256836	0.00145014	-0.00392105	-0.00166772	0.00438329	-0.0054513	0.0246403	6.68909e-05
Tm9sf2	-0.000426566	-0.000870197	-0.00618087	-0.00177549	0.00180937	0.00348653	-0.00767853	-0.00841994	0.00240563	-0.002714	-0.000925675	0.00767368
Dock9	-0.000982206	0.0010281	-0.00973352	-0.000218916	-0.00127474	0.000744582	-0.00763007	-0.00715086	0.000149842	0.000438688	-0.00372766	0.00529793
Tk1	-0.00220767	0.00486666	-0.0169969	-0.00481454	0.00103971	-0.00457013	-0.0147908	-0.0131504	0.00413343	-0.00304423	-0.00754979	0.00510817
Cant1	-0.00581442	-0.00360176	-2.89186e-05	0.00713269	-0.00587007	0.00744469	-0.00278705	-0.0114172	0.00765789	-0.00424385	0.00217925	0.00437825
Gaa	0.00178767	0.00370702	-0.0038614	-0.00123481	-0.00138341	-0.00275874	-0.00824508	-0.00226279	-0.00534269	0.00815523	-0.00589606	0.00128851
Eif4a3	-0.00310924	0.00609979	-0.00983489	-0.00200321	-0.00715458	-0.00185062	-0.00997783	-0.0113263	0.00156738	-0.000902907	-0.00819869	0.00517899
Cct8	0.0019225	0.00817224	-0.00641118	-0.00505621	0.000925261	-0.00481371	-0.00959854	-0.00364644	-0.00342758	0.00235672	-0.00672012	-0.00762234
Shisa5	0.00248969	-0.00269986	0.0134319	0.0040739	-0.00788162	0.00760807	-0.00333582	-0.00468514	0.0014265	-0.00276451	0.0136317	0.00201808
Uqcrc1	-0.00587311	-0.00252507	-0.00667809	0.00284586	-0.00483651	0.00588876	-0.00745151	-0.012757	0.0100061	-0.00794458	0.00130032	0.0065857
Prps2	0.000161668	0.00421529	-0.00762179	-0.00348314	0.00127444	-0.00333872	-0.008654	-0.00755575	-0.00249013	0.00221136	-0.0063109	0.00299966
Sdc3	0.00571273	-0.00128074	0.0138875	0.00041766	-0.00351775	0.000338138	0.00103626	0.000235563	-0.00120051	-0.000984833	0.0138733	-0.000214237
Tyms	-0.00245105	0.00487889	-0.00688875	-0.00422429	-0.00527529	-0.00176723	-0.0110533	-0.00921619	0.00628041	-0.00639648	-0.000444783	0.00279241
Atp5c1	-0.00609753	-0.0019479	-0.00895717	0.00628588	-0.00940545	0.00379939	-0.00718384	-0.00884913	0.00555664	-0.00301989	-0.00383655	0.0103702
Clec3b	0.0108042	-0.00210154	0.0531282	-0.000970737	-0.00354987	0.000991109	-0.00111959	0.0163964	-0.00157905	-0.0016986	0.021092	-0.000464377
Slc25a10	-0.00314098	0.00175493	-0.00213113	-0.0016747	-0.0064214	0.00222256	-0.00823191	-0.00972952	0.00678794	-0.00569813	0.00172478	0.00489201
Pdia4	0.00410011	0.00736566	-0.0138739	-0.00478659	0.00136437	-0.00969053	-0.0128581	-0.00572858	-0.0040922	0.00485967	-0.0105334	-0.000617304
Pdgfa	0.00334984	0.000266078	-0.00488982	-0.00136145	-0.00100664	0.00263928	-0.00309531	0.000114263	-0.00211753	0.00191026	0.000822549	0.00232607
Get4	-0.00227531	0.00293423	-0.0128691	-0.00296967	0.00102653	-0.00164824	-0.0104466	-0.0119724	0.000620468	-0.00147003	-0.00668863	0.00591392
Nop16	-0.00386046	0.00058562	-0.00533716	0.000855254	-0.00736047	0.00279332	-0.0053407	-0.00907878	0.00604643	-0.00522833	-0.00205057	0.00627
Hk3	0.00277785	-0.000294231	0.00472083	5.03765e-08	-0.000332286	-0.000418926	-0.000251642	0.000417784	-0.000837128	-8.62461e-05	0.00417829	-0.000504398
Casp12	0.0035802	-0.000768072	0.00562047	-0.00200564	-0.000192756	0.00297295	-0.00119371	0.00246973	-0.00133251	-0.000198903	0.00601296	-0.000437714
Rdh10	0.00267629	0.00392692	-0.00766864	-0.00480213	-5.19554e-05	0.00481791	-0.00640648	-0.00395485	-0.00327572	0.00219161	-0.00433326	-0.00261801
Tram1	0.0053495	0.00674732	-0.00720173	-0.00442453	0.00157891	-0.00516581	-0.00876397	0.000387234	-0.00437895	0.00352273	-0.00641806	-0.00740961
Eef1b2	0.000109167	0.00450658	-0.0122161	0.00210945	-0.00532702	-0.00568661	-0.00918546	-0.00266812	-0.00227595	0.0101534	-0.0118611	-0.00740238
Ndufs1	-0.000846361	0.00277728	-0.00243537	-0.000322999	-0.0061025	-0.000136225	-0.00773821	-0.00217706	0.00312598	-0.00149959	-0.000730555	-0.000438966
Nrp2	0.00383039	-0.00154441	0.00970719	-0.000505015	-0.00175347	0.00120638	0.00131479	-9.68836e-05	-0.00069379	-0.000988032	0.0125774	0.000519313
Hspd1	-0.00368867	0.00561272	-0.0152691	-0.00552566	0.000283294	0.000127004	-0.0140721	-0.0135597	0.006902	-0.00640311	-0.00676398	-0.000914512
Sf3b1	0.00369036	0.00590672	-0.00733889	-0.000532469	-0.00097836	-0.00762477	-0.00725667	0.000889228	-0.00520226	0.00878321	-0.00510093	-0.00747116
Nop58	0.00415763	0.0106659	-0.0116808	-0.00805134	0.00432637	-0.00828461	-0.00942648	-0.00556123	-0.00550891	0.00111563	-0.0113958	-0.00785491
Clk1	0.00251055	0.00236008	-0.00235428	0.000384592	-0.000167522	-0.00342241	-0.00429994	0.00036432	-0.00308423	0.0055422	-0.00256123	-0.00413803
Orc2	-3.47832e-05	0.00485503	-0.00553198	-0.00386893	-0.000790696	-0.000707839	-0.00647335	-0.00495005	0.00140913	-0.00226411	-0.0025294	-0.00362818
Col5a2	0.0239034	-0.00426188	0.0148105	0.00032637	-0.00657821	-0.00468998	-0.000649406	0.0124479	-0.00142951	-0.00660001	0.0308406	0.00182167
Col3a1	0.0424045	-0.00688218	0.0629193	-0.00888631	-3.98146e-05	-0.00940219	0.000849248	0.0307989	-0.00468494	-0.0127641	0.0609185	-0.0039624
Ecrg4	0.00359036	0.00245789	-0.00649796	-0.00359081	0.00273185	-0.00312485	-0.00376852	-0.00411997	-0.00263934	0.00124585	-0.00390386	-0.00299674
Map4k4	-0.000621296	3.78862e-05	-0.00324627	0.00397312	-0.00922373	4.49135e-05	-0.00616125	-0.0102374	0.00219922	-0.0022878	0.00274642	0.00805795
Asnsd1	-0.00316686	-0.000480854	-0.00099237	0.0035913	-0.00752294	0.000624675	-0.00406225	-0.00502683	0.00435444	-0.00178079	0.00105507	0.00326308
Stat1	0.00251246	0.00154012	-0.000280471	-0.000923577	-0.00033829	-0.000233357	-0.00284302	6.99978e-05	-0.00147028	-0.000528516	0.00106111	-0.00152184
Ptpn18	-0.00235901	-0.0026918	0.0141587	0.00435492	-0.00943624	0.00514985	-0.00620762	-0.00591065	0.00740893	-0.0050838	0.0123944	0.00373904
Col9a1	-0.00497375	-0.00144699	-0.0137773	0.0109955	0.000561063	-0.00577972	-0.00584642	-0.0194326	0.00547833	-0.00379975	-0.00761349	0.00306329
Ctdsp1	-0.0036428	-0.00311476	0.00556648	0.00530038	-0.0100336	0.00621135	-0.00576758	-0.00741957	0.00902505	-0.00533981	0.00899587	0.00352175
Slc11a1	0.00288141	-0.000267971	0.00824246	-0.000114965	-0.00238522	0.000306308	0.000717752	0.00163943	-0.000797476	-0.000653066	0.00782079	-0.000121544
Pnkd	-0.00171895	0.00172957	-0.00843035	-0.000508739	-0.000946487	-0.00125816	-0.00874451	-0.00864992	0.00352073	-0.00116649	-0.00216312	0.00154955
Igfbp5	0.0039806	-0.000171521	0.00569434	-0.00276114	0.00741124	-0.00418465	-0.00805294	-0.0050951	-0.00879763	0.00822341	0.00489555	0.00150068
Fn1	0.0347996	-0.00457125	0.0397122	-0.0062081	-0.00389642	-0.00538911	0.00768721	0.0107644	-0.00714524	-0.00352754	0.0501566	-0.00890392
Des	0.004845	0.00118382	-0.00213983	-0.00301647	-0.000100515	-0.00133185	-0.00151247	0.0490451	-0.000797993	-0.00280748	0.00406614	-0.00208252
Trip12	0.0033519	0.00358907	-0.00176356	-0.00158486	-0.00202908	-0.00390453	-0.00523491	-0.00252486	-0.00280974	0.00420236	-0.00106231	-0.00361695
Itm2c	-0.00229847	0.000224097	-0.00587293	0.00238338	-0.00511411	-0.00401834	-0.00844688	-0.00678434	0.00220218	0.0010774	0.000996717	0.00860899
2810459M11Rik	-0.00334679	-0.000866801	3.03402e-05	0.00100012	-0.00236843	0.00157383	-0.00292058	-0.00338442	0.00392324	-0.000917574	0.000394548	0.00114608
Ncl	0.000790902	0.00980542	-0.0157271	-0.00687509	-0.000310125	-0.00758312	-0.0138341	-0.00534666	-0.000277114	0.00219967	-0.0114959	-0.00846058
Serpine2	0.00620543	0.00694159	-0.0153822	-0.00375935	0.000413032	-0.00946939	-0.00971068	-0.00720485	-0.0042907	0.00342263	-0.00674309	-0.00325639
Snorc	-0.00125148	0.000228059	-0.0164038	3.69878e-05	-0.000602852	0.00070945	-0.0109406	-0.00597804	-0.00403594	0.0105242	-0.0168068	0.00150441
Dtymk	-0.000137957	0.00694375	-0.0129548	-0.00486377	-0.00444709	-0.00565789	-0.0142415	-0.0079121	0.00455469	-0.00255046	-0.00732463	-0.000665368
Lrrfip1	0.00397948	-0.000990503	-0.00402503	0.00401575	-0.00198518	0.00391523	-0.00156641	-0.000396373	-0.0043044	0.0053999	1.49014e-05	-0.00113595
Actr3	-0.00190104	-0.0046993	0.00825343	0.00723491	-0.0115684	0.00668954	0.00364284	-0.00381147	0.0039274	-0.00488815	0.00887487	0.00675168
Mcm6	0.0020221	0.00862071	-0.00915011	-0.00729636	0.000320783	-0.00672666	-0.0110583	-0.00888056	-0.00243429	0.00183949	-0.00796263	-0.0044704
Dars	-0.00715498	-0.00197237	0.00116937	0.0067917	-0.00864453	0.00267924	-0.00312192	-0.0112599	0.00879101	-0.00484924	0.00151747	0.00323613
Cfh	0.00345009	-0.000212876	0.00676003	-0.000811748	0.000123573	-0.000593362	-0.000784799	0.00561068	-0.000693077	-0.000772275	0.00398113	-0.000608979
Tfcp2l1	0.00175252	0.000741983	-0.00555316	-0.00384694	0.000772545	0.00739651	-0.00465372	-0.00219036	-0.00408576	0.00472405	-0.00381383	-0.00113465
Dbi	-0.00405301	0.00407019	-0.00564693	-0.0046606	-0.00603085	0.00167713	-0.0137272	-0.00390015	0.00332801	-0.00320671	-0.00463357	0.00803203
Steap3	0.00309235	-0.000188294	0.00693047	-0.00142669	0.000162018	0.00035943	-0.00107606	0.00225773	-0.000968855	-3.0333e-05	0.00478685	2.42464e-05
Ptprc	0.00788252	-0.000854372	0.00709706	-0.00181841	-0.00155572	-0.00089817	-0.00102025	0.00515154	-0.00111456	-0.00220708	0.0124046	-0.000810472
Pkp1	0.0022848	-0.000469785	-0.00279998	-0.00191039	0.000380869	0.00439442	-0.00131427	-0.0012754	-0.00256342	0.00320776	-0.000974975	-0.000180717
Csrp1	0.00896647	0.00283665	-0.0104775	-0.00485807	0.00528552	-0.00677095	-0.0074944	0.002207	-0.0071615	0.00719422	-0.0031003	-0.0028487
Nucks1	-0.00537142	0.00203831	-0.00625101	0.000459894	-0.00606388	-0.00180243	-0.0083157	-0.0134988	0.00543912	-0.00205881	-0.00484527	0.00491715
Adipor1	-0.000979712	-0.00145662	-0.00860363	0.0039799	-0.00593908	0.00150334	-0.0066091	-0.00660571	0.00135163	0.000456467	-0.00318722	0.0075734
Rgs16	0.00184454	-0.000939753	-0.00157852	0.00131871	-0.00225723	0.00101841	0.00180529	-0.000192277	-0.000932629	0.000508464	0.00419367	-0.000230776
Rgl1	0.00465377	-0.000414393	0.00778155	0.000764597	-0.00169888	-0.00323493	-0.00282427	0.00383045	-0.000535605	0.000775859	0.00763903	0.000197809
Coq8a	0.000467931	-4.73222e-05	-0.000240535	-0.000348116	-5.80834e-05	-0.000267064	-0.000376151	0.00642043	-0.000253541	0.000610379	7.79626e-05	-0.000256752
Kif26b	0.00439942	-0.000955178	-0.00388991	0.00252039	-0.0030714	-0.00249213	-0.00186805	-0.00297681	0.00101629	-0.00157041	0.00531508	0.00154774
Parp1	-0.00419535	0.00314587	-0.0103284	-9.70117e-05	-0.00596411	-0.00277692	-0.0114548	-0.00751347	0.00427412	-0.00255988	-0.00646234	0.00752009
Tagln2	0.00418104	0.00284833	-0.0101033	-0.00320044	0.00266092	0.00175911	-0.00632851	-0.00575105	-0.00827117	0.00613964	-0.00772815	0.00241678
Mpzl1	-0.00182002	0.00311941	-0.0110948	0.00228266	-0.00576132	-0.00402479	-0.00955014	-0.00619441	-0.00282741	0.0116473	-0.0104515	1.47356e-05
Dpt	0.00751445	-0.00104989	0.0291168	-0.00105604	-0.000768152	-0.000712252	-0.000820569	0.0137009	-0.00124807	-0.00117724	0.0108959	-0.000722363
Atp1b1	-0.00136034	-0.00210031	-0.00726859	0.00372361	-0.00501707	0.014344	-0.00562566	-0.00528753	-0.00342104	0.00387432	-0.00907725	0.00445277
Prrx1	0.00766077	-0.00183259	0.0159494	0.000476669	-0.00270435	-0.000579562	0.00167498	0.00409573	-0.00144762	-0.000905087	0.0155531	-0.00097889
Ptpn14	0.000260031	0.00425935	-0.0105737	-0.00172655	-0.00355353	-0.00473521	-0.00689902	-0.00606422	2.71697e-05	0.00302538	-0.00430784	-0.00216329
Eprs	-0.00147305	0.005536	-0.0150448	-0.000879996	-0.000944324	-0.00508832	-0.0111423	-0.00862517	-0.000505969	0.00359368	-0.00863883	-0.00203862
Iars2	0.00033856	0.00715474	-0.0105707	-0.00571172	0.000934421	-0.00403506	-0.0104959	-0.00693662	-0.00411115	0.00317963	-0.00909469	0.000394749
Nek2	-0.000203743	0.00707885	-0.00988204	-0.00420066	0.000789861	-0.00579849	-0.0113161	-0.00977871	-0.00157084	0.00278111	-0.00865026	-0.0048946
Atf3	-0.000460036	0.000341504	-0.00148316	0.000955319	-0.000811649	-0.000183496	0.000949513	0.00115975	-0.00218491	0.00253051	-0.000614442	-0.000324197
Fcgr2b	0.00607043	0.000186406	0.000455992	-0.00128887	0.000624501	-0.00199017	-0.00166758	0.00735112	-0.00173711	-0.000335137	0.00256685	-0.00100511
Sephs1	-0.00641494	0.000518097	-0.00233648	0.00173156	-0.00668392	0.00280726	-0.00905834	-0.0118931	0.00943523	-0.00500092	0.000190697	0.0036455
Mcm10	-0.00331592	0.00227602	-0.00675523	-0.00245865	-0.00154734	-0.000612018	-0.00875675	-0.00945048	0.0059502	-0.00380939	-0.00252184	0.00129187
Ccdc3	0.000275448	-0.001248	-0.00362219	0.00392996	-0.00363828	0.000390385	-0.00302474	-0.00451132	0.00136782	0.00290617	-0.00243779	0.00294878
Mrc1	0.00840887	-5.16683e-05	0.00971674	-0.00176493	0.00107083	-0.00233546	-0.00208481	0.00913569	-0.00183817	-0.00164504	0.00613168	-0.00149686
Vim	0.0047022	-0.00188729	0.0114412	0.00827148	-0.0112597	-0.00252586	0.00428913	0.0037731	-0.0014051	0.00107429	0.0135394	-0.00122548
Mllt10	0.00100057	0.00204176	-0.00460304	-0.00155806	0.00136037	-0.00235069	-0.00500658	-0.00401752	-0.0030345	0.00298211	-0.00369938	0.00235567
Psmb7	0.00152251	0.00663306	-0.0113824	-0.00453039	-0.00329651	-0.00215753	-0.0096118	-0.000481527	-0.000388418	0.00126792	-0.00634071	-0.00338781
Apbb1ip	0.00552327	-0.000476831	0.0105066	-0.000648222	-0.00229316	-0.000405166	-0.000926714	-0.000163729	-0.000839443	-0.00129859	0.0106396	-0.000580346
Eng	0.00450923	0.000144371	0.00133889	-0.00285452	-0.00087523	-0.00128716	-0.00130668	0.00971579	-0.00130461	-0.00160027	0.010028	0.000227841
Lcn2	0.0060124	0.00380296	-0.00556174	-0.00556603	0.00381824	0.000569147	-0.00706217	-0.000252439	-0.0073028	0.00385828	-0.00570254	-0.00490611
Dnm1	0.00544882	-0.00218966	0.0219862	0.00168798	-0.00271639	0.000653683	0.00059794	0.00120997	-0.000480273	-0.00119843	0.0139434	0.000137199
Olfm1	0.00332326	-0.000388377	0.00473517	-0.000629675	-0.00198702	-0.000377891	-0.00076579	0.00170402	-0.000436051	-0.0010579	0.00793915	-0.000132415
Col5a1	0.0225104	-0.00526014	0.0252474	-0.001278	-0.000593769	-0.00643911	0.00170867	0.00757971	-0.00121004	-0.00611025	0.0374531	-0.00119082
Hspa5	0.00173385	0.00441334	-0.00751596	-0.00359127	0.00274392	-0.00559105	-0.00633372	0.000184977	-0.0023117	-0.00383881	-0.000636654	0.00361518
Gsn	0.0108663	-0.00213878	0.0275235	0.000936898	-0.00356441	0.00158627	0.000185556	0.013592	-0.0038434	0.000384999	0.0127931	0.00156002
Dab2ip	-0.00251854	-0.00176444	-0.0062706	0.0045662	-0.00948924	0.0054905	-0.00605584	-0.00888301	0.00633294	-0.00317751	-0.00159624	0.00495901
Strbp	-0.00442463	0.000387923	-0.00940842	0.00662221	-0.00994532	0.000509957	-0.00526886	-0.0117714	0.00139864	0.00521859	-0.00802621	0.00415285
Egfl7	0.000685778	-0.000849038	0.00302816	-0.000957508	-0.00333253	-0.00022989	-0.000405388	0.00572775	0.000906809	-0.00158698	0.0115677	0.000563722
Notch1	-0.00397978	-0.00272852	0.000157484	0.00116933	-0.00384637	0.00772994	-0.00399006	-0.00315172	0.00494729	-0.00522349	0.00677245	0.00360438
Fcna	0.0039747	-0.000204752	0.00620195	-0.000348436	0.000869751	-0.00172514	-0.000779779	0.00330311	-0.00065049	-0.000783945	0.00336404	-0.000830376
Ssna1	-0.00237252	0.000573308	-0.00508121	-1.40117e-05	-0.00244345	0.00197644	-0.00791785	-0.00916481	0.00566421	-0.00453505	-0.000780376	0.00309807
Zmynd19	-0.00355644	0.0015763	-0.00484116	-0.00250242	-0.00397377	0.00390413	-0.00585087	-0.00723622	0.00669792	-0.00620028	-0.00146421	0.00263686
Il1rn	0.00432867	-0.00190687	-0.000104578	-0.000176637	-0.00173485	0.00961479	0.00183683	-0.00458538	-0.0034373	-0.000329587	0.00372745	0.000930854
Ube2e3	-0.00475638	-0.000886115	-0.00235113	4.97165e-05	-0.00330776	0.00540946	-0.00622915	-0.00990975	0.00737111	-0.00536881	0.00199643	0.00410073
Ube2l6	0.0045258	-4.80238e-05	0.00645827	-0.00026237	-0.000134547	0.000178377	-0.00188114	0.00139599	-0.00146288	-0.00175069	0.00709583	-0.000709729
Itga6	-0.00979881	-0.00485805	-0.00751739	0.0158906	-0.0114773	-0.000168151	0.00051953	-0.0204691	0.00967926	-0.004074	0.000858365	0.00518952
Eif3m	-0.00121464	0.000911274	-0.0106171	0.00238361	-0.00432767	-0.00155667	-0.00794196	-0.00950591	-0.000997554	0.00184659	-0.00971161	0.00829474
Caprin1	0.000743095	0.00525753	-0.0103435	-0.00290532	-0.00477967	-0.00267177	-0.0121753	-0.0105474	-0.000535031	0.00188773	-0.00691722	0.00205658
Cat	-0.00376116	-0.00586599	-0.00307669	0.00893273	-0.00806979	0.0119318	-0.00368613	-0.00791501	0.00494387	-0.00127401	-0.000873504	0.00685865
Gatm	0.00909339	0.000949273	0.00172403	-0.00244012	-0.00274365	-0.000172938	-0.00343033	0.00511104	-0.00240036	-0.00289185	0.0105438	8.71872e-05
Dut	-0.00791029	0.000245927	-0.0093591	0.000652588	-0.00732825	-0.00067079	-0.00919193	-0.0167268	0.0129887	-0.00863807	0.00052673	0.00469305
Fbn1	0.0190497	-0.00133748	0.0370852	-0.00251478	-0.00618045	-0.00481677	-0.00350451	0.0150736	-0.00170511	-0.00327771	0.0268786	-0.000452374
Cd82	0.000317615	-0.00171243	-0.00297311	0.00228812	0.000438944	0.0011126	-0.0017306	0.000155495	-0.00181879	0.00245027	0.00255169	0.000293526
Creb3l1	0.00640878	-0.00117221	0.00844216	-0.000691563	0.000285908	-0.000723353	-0.000466231	0.000822937	-0.000934097	-0.00180658	0.0107949	-0.000693898
Pdia3	0.0100784	0.00833935	-0.00464027	-0.00842736	0.00251595	-0.0083372	-0.0123978	0.00458316	-0.00661427	0.000346182	-0.0020978	-0.00115562
Nusap1	-0.000108588	0.00496979	-0.00982184	-0.00309549	0.0006277	-0.00538516	-0.0124328	-0.0106508	0.000504979	0.0050469	-0.00897837	-0.00463392
Rad51	-0.00298559	0.00251815	-0.00560689	-0.00204296	-0.00272874	-6.03928e-05	-0.0104854	-0.00842884	0.00689726	-0.00392165	-0.00103274	0.00103815
Smox	-0.00113617	-0.000676938	-0.00866708	0.00632918	-0.00217205	-0.000947294	-0.00184953	-0.00719025	-0.0047063	0.00709128	-0.00653596	0.00581508
Spred1	-0.000321741	-0.00168794	0.00298433	0.00411424	-0.0108271	0.00255484	-0.00349059	-0.00783542	0.00399518	-0.00301685	0.00533184	0.00739987
Fbln7	0.00117356	-9.51564e-05	0.00266376	0.000113855	-0.00109549	-8.29352e-05	-0.000487989	0.00222372	-0.000183774	-0.000185067	0.00218161	1.87741e-05
Snrpb	-0.00689515	-0.00262236	0.00261803	0.00329291	-0.0112307	0.00606571	-0.00360794	-0.00815812	0.00902578	-0.00782816	0.0077837	0.0105396
Nop56	-0.00205792	0.00699311	-0.00541994	-0.005775	-0.00656519	-0.000145916	-0.00884273	-0.0068585	0.00406985	-0.00497807	-0.00166877	-0.000365904
Cpxm1	0.0054033	-0.000719973	0.0114192	-0.000609412	-0.00135538	-0.000685201	-0.000863597	0.00300818	-0.00114784	-0.00085057	0.00919527	-0.000511566
Cd93	0.00495058	-0.000668398	0.00151163	-0.00197705	-0.00348039	-0.00250395	-0.000673279	0.00406412	-0.00112098	-0.00182204	0.0172838	0.000756562
Cst3	0.00992217	-0.00660834	0.0258914	0.00334854	-0.0103602	0.00548563	0.00149298	0.0133654	0.00289225	-0.00731199	0.0301784	0.00341551
Rtf2	-0.00478956	-0.00505963	-0.00114349	0.0114789	-0.0105442	0.00732162	0.000747283	-0.0144362	0.00680721	-0.00299209	0.000985828	0.00393877
Tpd52	-0.00560229	-0.00483889	-0.00633147	0.0108264	-0.0126358	0.0105719	-0.000520844	-0.0157879	0.00466666	-0.00021478	-0.00226367	0.00704628
Zbp1	0.00488817	0.0021004	0.000636704	-0.00179108	0.00100399	0.00211742	-0.00371276	-0.00169574	-0.00411404	-0.000566723	-0.000277432	-0.00144852
Gnas	-0.00751308	-0.00419075	-0.00310642	0.00737039	-0.00430684	0.00390833	0.00066598	-0.0098356	0.00513934	-0.00251052	0.000194598	0.00754255
Impa1	-0.00478636	0.000691241	-0.00405733	0.000113133	-0.00777229	0.00406014	-0.00659558	-0.0083105	0.0078228	-0.0071784	0.000834156	0.00542535
Fabp5	0.0011448	0.00436482	-0.00789696	0.00319803	-0.00197783	-0.00779397	-0.00628114	-0.00948942	-0.00548309	0.00115028	-0.00435125	0.00830165
Car3	0.00530825	-0.000174807	0.00309705	-0.0026911	0.000807307	-0.00128033	-0.000999315	0.0464904	4.67089e-05	-0.00276506	-4.18463e-05	-0.00150563
Car2	-0.0039953	-0.00197551	-0.0115038	-0.00207546	-0.00424665	0.0245764	-0.00930106	-0.00776727	-0.000163486	-0.00429651	-0.00701727	0.00701747
Psma7	-0.00483057	0.00110862	-0.00986768	0.000500838	-0.00193076	0.00210454	-0.00862408	-0.0116517	0.00500779	-0.0040499	-0.00368439	0.00553925
Col9a3	-0.00369854	0.00314683	-0.017433	0.000755776	-0.0019489	-0.00182125	-0.00941235	-0.0180611	4.26883e-05	0.00298393	-0.0135081	0.00658759
Map1lc3a	0.00269767	0.00457626	-0.0052592	-0.00385987	0.00130277	-0.00409918	-0.00673514	0.00229815	-0.00501319	0.00570748	-0.00661811	-3.5525e-07
Rbm39	0.00261681	0.00591458	-0.00993539	0.000353137	0.000182905	-0.00741036	-0.00690003	-0.0068932	-0.00702946	0.0122347	-0.0109081	-0.00930206
Rab5if	-0.0083236	-0.00320005	-0.00126614	0.00409175	-0.00490848	0.00730266	-0.00360108	-0.0123084	0.0117439	-0.00959446	0.00352654	0.0063151
Rpn2	0.00582164	0.00870965	-0.00863048	-0.00681767	-0.00393702	-0.00705362	-0.0114087	-0.00293555	-0.00647165	0.00402766	-0.00796965	0.000766318
Src	-0.00728538	-0.00382588	-0.00368941	0.00996335	-0.011517	0.00350652	-0.00386017	-0.014904	0.0107292	-0.00679769	0.00271812	0.00673811
Ccn5	0.00466573	-0.000704143	0.0119271	-0.00050376	-0.000683736	-7.40983e-05	-0.00137535	0.00592019	-0.000914726	-0.000813957	0.00613376	-0.000308709
Actl6a	0.00277321	0.00883714	-0.00865027	-0.00687231	0.00173531	-0.0074475	-0.00887163	-0.0054441	-0.0051261	0.00242513	-0.00806986	-0.00350529
Ndufb5	-0.00303603	0.00183719	-0.00984607	-0.00227144	0.000534665	-0.000154121	-0.00922697	-0.00639136	0.000641181	0.000580651	-0.00642543	0.0054313
Fxr1	0.00317972	0.00615823	-0.00819594	-0.00165898	-0.000602455	-0.00585954	-0.00767784	0.00340191	-0.0042411	0.0072587	-0.00870197	-0.00759463
Tnik	-0.0010771	0.00228473	-0.00584204	0.00279235	-0.00382809	-0.00269945	-0.00499084	-0.00310192	0.000154485	0.00117227	-0.00573214	0.00155054
Ccna2	0.0014834	0.00827721	-0.0134953	-0.00584778	0.00172931	-0.00816216	-0.013264	-0.00890566	-0.00136273	0.00224634	-0.00987867	-0.00492049
Postn	0.0308784	-8.09059e-05	0.00186579	-0.00678752	-0.000512646	-0.00700687	-0.00666284	0.0207262	-0.00672188	-0.00341179	0.0157954	-0.00545862
Tm4sf1	-0.00252213	-0.00032433	-0.00723867	-0.00308439	-0.00638919	0.0116032	-0.00412106	-0.00654414	0.00469848	-0.0063398	0.00476423	0.00409354
Gmps	-0.00461718	-0.000914497	-0.00152937	0.00328589	-0.0065794	0.00358918	-0.0068178	-0.0136426	0.00814371	-0.00414316	0.00275942	0.00254922
Adar	0.00088094	0.00129004	0.00130862	0.00077256	-0.00330634	0.00177331	-0.00423003	-0.00349957	-0.000140191	-0.0014982	0.00172762	-4.70646e-05
Efna1	-0.00154882	-0.00320692	-0.00242693	0.00582281	-0.00218651	0.00120989	0.000297724	-0.00121254	-0.000525042	0.00234832	0.00374746	0.00198557
Sfrp2	0.00497081	-0.00230659	0.0181316	0.00169494	-0.00210933	-0.000265977	-0.000663737	0.00538421	-0.00291149	0.00260583	0.00835701	0.00261597
Papss1	-0.000957224	0.000992219	-0.0088954	0.00522067	-0.00991255	-0.00260975	-0.00975525	-0.011491	0.000357285	0.00397273	-0.00783019	0.00796704
Ifi44	0.000447539	0.00120056	-0.000968979	-0.000693218	0.000181488	0.000213638	-0.000968551	-0.000420369	-0.00111447	-2.58732e-05	-0.000696894	-0.00119105
Thbs3	0.00304275	-0.000737603	0.0153769	-0.00059107	-0.000916468	0.00060891	1.48409e-05	0.0051077	-0.000292491	-0.000597012	0.00805041	-0.000247399
Lmna	-9.1651e-05	-0.00548843	0.00906349	0.00634372	-0.00574702	0.00710427	0.00456865	-0.00114952	0.00271146	-0.00417001	0.0102698	0.00719394
Gpatch4	-0.00354997	0.000505772	-0.00210712	-0.000267435	-0.0045309	0.00227086	-0.00423384	-0.00294113	0.00596656	-0.00396851	0.00221765	0.00128804
Ecm1	0.013161	-0.00278529	0.030025	-0.00228643	-0.00346911	0.0055687	0.00161121	0.00477528	-0.00375662	-0.00136822	0.021296	0.00105231
Ctsk	0.0105247	-0.0024717	0.0227723	-0.00111552	-0.00392709	-0.00035824	0.000222206	0.00565547	-0.00025878	-0.00313372	0.0234796	-0.000711402
Wls	0.00681871	0.00146132	-0.00210429	-0.00135716	-0.00253661	-0.00393368	-0.00706259	-0.00332289	-0.00293396	0.00217311	0.00402603	0.00420887
Ccn1	0.0109269	-0.00166905	-0.00131096	-0.0005201	-0.00165105	-0.00097968	0.00287327	0.00891625	-0.00495573	-3.23222e-06	0.00853528	0.000859345
Sdcbp	0.00390643	0.00215812	-0.00253216	-0.00101214	0.00147148	-0.00493869	-0.00650504	-0.00275178	-0.00626114	0.00534554	0.000542751	0.00421553
Lmo4	-0.00349334	0.00464721	-0.0179394	-0.00054347	-0.000141818	-0.00521172	-0.0117942	-0.0128943	0.000417092	-3.83114e-05	-0.0109417	0.00638514
Gbp3	0.00231618	0.00170656	-0.00109213	-0.00116167	-9.89685e-06	-3.34e-05	-0.00214907	-0.000460028	-0.00185629	-0.000776912	-0.000174769	-0.000914991
Exosc3	-0.00271807	0.000851776	-0.00475148	0.000247125	-0.00522733	0.0024896	-0.00653762	-0.00829424	0.00565484	-0.00407477	-0.00104296	0.00402202
Anp32b	-0.00773577	-0.000535151	-0.0027671	0.00135779	-0.00397082	0.00327122	-0.00367314	-0.0129605	0.0098051	-0.00737721	0.000670752	0.00325235
Nans	-0.00214599	0.00245613	-0.00486078	0.000608537	-0.00799821	-6.84293e-05	-0.00756655	-0.0106917	0.00339318	-0.00321222	-0.000432089	0.00526542
Col15a1	0.0141696	-0.000449692	-0.00108654	-0.00279122	-0.00439264	-0.00491894	-0.00111613	-0.00334457	-0.00180455	-0.00344767	0.0245523	-0.00275837
Tnc	0.0239677	0.00260761	-0.0133716	-0.00702544	0.00522981	-0.00785318	-0.00494822	0.0128001	-0.00581109	-0.00318757	0.0038988	-0.00606024
Txn1	0.00384987	0.00736039	-0.0146649	-0.00669737	0.00530421	-0.00741074	-0.0128151	-0.00875416	-0.00780013	0.00544586	-0.0131449	0.00372421
Svep1	0.00890486	-0.00133097	0.0169937	3.44656e-05	-0.00302338	-0.00184901	-0.00294895	0.0118914	-0.00071232	-0.00240992	0.0110946	-0.000136509
Ptbp3	0.000636692	0.00489994	-0.00856421	-0.00300441	-0.00411527	-0.00200147	-0.0097849	-0.0106212	-0.00360068	0.00389155	-0.00482013	0.0048389
Hsdl2	-0.000633066	-0.000561159	-0.0046474	0.00385527	-0.0073791	0.0013018	-0.00499309	-0.00564632	0.00391422	-0.00196619	-0.000526519	0.00312535
Bspry	-0.00503916	-0.000965618	-0.00544088	0.000997013	-0.00840175	0.0155325	-0.00577219	-0.00746268	0.00407728	-0.00582235	-0.00710207	0.00792421
Alad	0.000135984	0.00364058	-0.00479569	-0.00443037	-0.00287147	5.03584e-05	-0.00653894	-0.00315106	0.000298012	-0.00264978	0.000362855	0.00344874
Dnaja1	0.00292056	0.00825255	-0.00965304	-0.00704952	0.00247195	-0.00398621	-0.00708913	-0.00357333	-0.0037498	-0.00121838	-0.00898147	-0.00472782
B4galt1	0.00505248	0.00130353	0.00158543	-0.000578124	-0.00309912	0.000940334	-0.00507117	-0.000905945	-0.00398659	0.000526056	0.00166628	0.00483072
Bag1	0.00336305	0.00482595	-0.0101678	-0.0051629	-0.0006267	-0.00183046	-0.0127138	0.00211276	2.76282e-05	6.52136e-05	-0.00490213	-0.00197423
Rad23b	-0.00426061	0.000324045	-0.00551306	0.0024118	-0.00799305	0.00495952	-0.00687196	-0.00927619	0.00462096	-0.00413223	-0.00232011	0.0078426
Ubap2	0.0019602	0.00489045	-0.00417785	-0.00344677	-0.0024276	-0.00261693	-0.00607237	-0.00155433	-0.00309395	0.00235864	-0.00589057	0.000543319
Epb41l4b	0.00111362	0.00268672	-0.0095861	-0.00505492	0.00190914	0.00288142	-0.00796407	-0.00703706	-0.00530632	0.00708905	-0.0061606	0.000691168
Cntfr	-0.00043324	0.000455671	-0.000742584	0.00105865	-0.00170376	0.00123873	-0.000159775	-0.00500024	-0.00165002	-0.00103312	-0.000849901	0.00330221
Tpm2	0.0131748	-0.000496219	-0.00363528	-0.00225857	0.000813317	-0.00283745	-0.000585768	0.0428037	-0.00229445	-0.00216606	0.00727712	-0.00351755
Reck	0.000327007	0.0011688	-0.00497099	-0.00140776	0.00165173	-0.00175479	-0.00402099	-0.00400495	-0.000841157	0.00401908	-0.00372805	-0.00244197
Clta	0.0026154	0.00180104	-0.00439227	-0.00020259	0.00052347	-0.00259219	-0.00866631	-0.00305292	-0.00216844	0.00163037	-0.00190922	0.0046948
Glipr2	0.00635185	-0.000457928	0.00974933	-0.000502201	-0.00121071	-0.0015381	-0.000670452	0.00380008	-0.000658855	-0.00103293	0.00934247	-0.000593825
Bnc2	0.00302689	-0.000596196	0.0102025	-0.000347432	-0.00110391	-9.44086e-05	0.000268226	0.0023058	-0.00032477	-0.000704454	0.00770471	-0.000181692
Plpp3	0.00373912	-0.00356642	0.0217691	0.00565997	-0.00768551	0.00072569	-0.00060351	1.26523e-05	0.00245498	-0.00397429	0.0201859	0.0010754
Nfia	-0.000252119	0.00157712	-0.000479539	-0.000182963	-0.00543459	-0.00105562	-0.00742574	-0.00505763	0.00198041	-3.11141e-05	-0.00242363	0.00282491
Laptm5	0.0106675	0.000677765	0.00182246	-0.00219642	-0.000437905	-0.00234315	-0.00391841	0.0105448	-0.0029586	-0.00106853	0.00482726	-0.00179267
Pdpn	0.00281953	-0.000773153	0.0199195	0.00397124	-0.0078836	8.43272e-05	-0.00319282	-0.00408523	0.00171918	-0.000644442	0.0109915	0.00016884
Podn	0.00202437	-0.000267275	0.00272426	-0.000110581	-0.000189408	-0.000366617	-0.000655491	0.00360725	-0.000425763	-8.29712e-05	0.0019496	-0.000310994
Ctps	0.00353104	0.00999262	-0.0100458	-0.00809364	0.0042486	-0.00799805	-0.00881182	-0.00272594	-0.00538537	0.0017596	-0.0105891	-0.00707371
Hivep3	-0.00136242	-0.00100069	-0.00886871	0.00649955	-0.0053123	-0.00293384	-0.00571557	-0.00693803	0.00118068	0.00318381	-0.00459625	0.00341309
Tfap2c	-0.0102572	-0.00349366	-0.0167093	0.0137338	-0.00500214	-0.0030407	-0.00338402	-0.0258761	0.00820106	-0.00411982	-0.0113941	0.00881912
Slc2a1	-0.0114726	-0.011491	0.00186173	0.0360239	-0.0190952	-0.00107858	0.0188661	-0.0167244	-0.0054314	0.0132888	-0.00566225	0.00939514
Pithd1	-0.00566535	0.000586482	-0.00370907	0.00217674	-0.00719145	0.00237332	-0.00668607	-0.00786147	0.00745782	-0.00436832	-0.00176972	0.00337183
Pnrc2	-0.000564363	-0.00121359	-0.00456428	0.00394027	-0.00645407	0.00110463	-0.00783474	-0.00792379	0.00132401	0.00329918	0.00320996	0.00524388
Rnf220	-0.00124352	0.0028025	-0.00231921	-0.0020278	-0.00478362	0.00103369	-0.00879487	-0.00343065	0.00332728	-0.00132167	-0.00063547	0.000294122
Akr1a1	0.00481404	0.00329966	-0.00725652	-0.00484007	0.00210756	-0.0018748	-0.0116846	-0.00731677	-0.00547194	0.00548587	-0.00300914	0.00394763
Nasp	-0.00108042	0.00571598	-0.0069491	-0.00531043	-0.00575133	-0.00277493	-0.00907343	-0.00599513	0.00219505	-0.0016458	-0.00286315	0.00123192
Pdzk1ip1	0.000654647	-0.000491572	-0.000790938	-0.000450256	-1.32402e-05	0.00300818	-0.000370859	-0.000252764	-0.000883706	0.000126775	-9.92241e-05	0.000781342
Ebna1bp2	-0.00838402	-0.00119663	-0.00555458	0.00144471	-0.00330648	0.00704412	-0.00541888	-0.0145939	0.0113389	-0.00940832	0.000342117	0.00451149
Ddost	0.00671562	0.00992036	-0.0109003	-0.0091945	0.00469918	-0.00883551	-0.0109152	-0.0020061	-0.00751109	0.00528824	-0.0102263	-0.00642181
Tinagl1	0.000676127	0.00796981	-0.0166698	-0.00352902	0.00148862	-0.00958872	-0.00982094	-0.0117148	-0.00206461	0.00284325	-0.0100324	-0.00346024
Khdrbs1	0.00387311	0.00764046	-0.00859224	-0.00652027	-0.00216539	-0.00671945	-0.0101055	-0.00544299	-0.00559653	0.00421673	-0.00796374	0.00127387
Ak2	-0.00298679	0.00273839	-0.00751232	-0.00157958	-0.00159139	0.00173167	-0.0097068	-0.00953293	0.00415516	-0.00522144	-0.00409202	0.00331708
Phc2	-0.0010159	0.00442529	-0.0124492	0.000360804	-0.00902716	-0.00134129	-0.0105541	-0.00872758	0.00337843	0.000659148	-0.00640122	0.00128178
Hdac1	0.000503388	0.00695597	-0.0120683	-0.00519463	0.000660283	-0.00705893	-0.0120597	-0.0101037	-0.00329616	0.00342518	-0.0091761	0.00301002
Sfpq	0.006182	0.0129782	-0.0143091	-0.0104289	0.000793989	-0.00925347	-0.0122864	-0.00468741	-0.00746707	0.00480988	-0.0130614	-0.0100504
Slc30a2	-0.00234715	0.000784408	-0.00387794	0.00296444	-0.00372788	-0.000773187	-0.00320917	-0.00406232	0.00200913	-0.00133477	-0.00289717	0.00467342
Psmb2	0.00560182	0.0101656	-0.012046	-0.00858889	0.00360409	-0.00784951	-0.0113365	-0.0028586	-0.00771621	0.00430811	-0.0112092	-0.00492044
Sh3bgrl3	0.00869162	0.00438536	-0.00285529	-0.00484729	-0.00557043	-0.00297889	-0.010653	-0.00240758	-0.00242975	-7.41327e-05	0.0045424	0.000664848
Nudc	-0.00813235	0.000833355	-0.00661753	0.000724349	-0.00380005	0.00340187	-0.00293529	-0.0140321	0.00877924	-0.00814702	-0.00275445	0.0021756
Cdca8	-0.00286635	0.00511363	-0.00888663	-0.00356802	0.000812057	-0.00368565	-0.0115571	-0.013977	0.000774305	0.000437662	-0.00697845	0.00281611
Ppp1r8	-0.00320652	0.00283362	-0.0102415	-0.00229474	-0.00126018	0.000304263	-0.00968981	-0.00954997	0.00444513	-0.00412903	-0.00424566	0.0049386
Rcc1	0.00160851	0.00748589	-0.00735221	-0.00644278	0.00262476	-0.00526812	-0.00697184	-0.00596549	-0.00258174	-0.00154489	-0.00806456	-0.00156993
Mecr	-0.00563747	-0.00102573	-0.006657	0.00198618	-0.00154195	0.00348259	-0.0082943	-0.0101532	0.00874697	-0.00538743	-0.00207875	0.00282934
Arhgef19	-0.00126171	0.00260262	-0.00671579	3.48625e-05	-0.00323184	-0.00258744	-0.00712624	-0.00736829	-0.00138693	0.00381804	-0.00567034	0.0052503
Psmc2	-0.00543571	-0.000705935	-0.00178554	0.000947299	-0.00869017	0.00766307	-0.00601267	-0.0142254	0.0102356	-0.00871128	0.00398093	0.00463098
Espn	-0.0057957	-0.00441912	-0.00935108	0.0229663	-0.00736591	-0.00779561	0.00198587	-0.0133356	-0.00560561	0.0150655	-0.0136847	0.00579766
Mtor	-0.00404726	-0.00209767	-0.00233864	0.00093647	-0.000770267	0.00731968	-0.00309643	-0.00979722	0.00718219	-0.00549224	0.000333	0.00199621
Trp73	-0.0037857	-0.00146587	-0.00629162	0.00500386	-0.00163353	-0.00298341	-0.00452925	-0.00942342	0.00728332	-0.00330918	-0.00253503	0.00104542
Ints11	-0.00391078	-0.00014237	-0.0101046	0.00235098	-0.00494892	0.00267167	-0.0106944	-0.0109998	0.00784625	-0.00458118	-0.00127018	0.00532713
Rer1	-0.00415105	-0.0029314	0.000655287	0.00245645	-0.00126969	0.00519415	-0.00226486	-0.0115573	0.00812441	-0.00603246	0.00562709	0.00178274
Mmp23	0.00710196	-0.00118323	0.0130644	-0.00129878	-0.000307391	-0.000379004	-0.000455651	0.00342397	-0.0012251	-0.0011114	0.0106007	-0.000348338
Nadk	0.000673285	0.00292751	-0.0068054	-0.00356961	0.000858304	0.00128036	-0.00975067	-0.00910365	0.000880488	-0.00384791	-0.00409028	0.00470015
Mxra8	0.00567857	-0.00118454	0.0115136	-0.000783563	-0.00113832	0.000214412	-0.00048047	0.00565792	-0.000791885	-0.000622427	0.0102685	-0.000444195
Sdf4	-0.00575661	-0.00282196	0.000336313	0.00640103	-0.0105281	0.00641083	-0.0023636	-0.0181967	0.00827197	-0.00421768	0.00341511	0.00359335
Adgra3	0.00401882	0.00818593	-0.0106964	-0.00370279	0.000113486	-0.0107237	-0.0119306	-0.00878808	-0.00416607	0.0087574	-0.0104113	-0.00741134
Htra3	0.0067334	-0.000830278	0.0202401	9.18742e-06	-0.00112839	-0.000455354	-0.0011492	0.00574446	-0.00111572	-0.000409726	0.00747427	-0.000524486
Rgs12	-0.00140243	-0.000757257	-0.00664728	0.00417078	-0.00488163	0.00123599	-0.00460167	-0.0114365	0.0085956	-0.00483596	0.0010542	0.00218004
Fosl2	0.00316828	-0.00318955	-0.000867012	0.00684152	-0.00332222	0.00321797	0.000900607	-0.00303005	-0.00551703	0.00602782	0.0014756	0.00408649
Ppm1g	0.00269481	0.00787376	-0.00746727	-0.00662619	0.00184373	-0.00460063	-0.00734972	-0.00361541	-0.00391368	0.00114829	-0.00660276	-0.00488669
Emilin1	0.00713624	-0.00199799	0.0121213	-0.000291362	-0.00210663	-0.000748533	0.00264799	0.00365529	-0.000649901	-0.00212481	0.0164711	-0.000631121
Dpysl5	-0.00502175	-0.0016285	-0.0109804	0.00705392	-0.00750035	0.000591704	-0.00524537	-0.0135926	0.00508407	0.00122347	-0.00863702	0.0054862
Dhx15	0.00299643	0.00802982	-0.00982682	-0.00379571	0.000363001	-0.00689695	-0.00798606	0.00010557	-0.00383364	0.00412612	-0.00844857	-0.00750927
Cenpa	-0.00726973	-0.00112081	-0.00707158	0.00723724	-0.00810005	2.02964e-06	-0.00890799	-0.0150646	0.00882422	-0.00335444	-0.00325498	0.00458122
Pi4k2b	0.000572582	0.00145728	-0.00927036	0.0034105	-0.0057112	-5.73995e-05	-0.00609074	-0.00981321	-2.92123e-05	-0.00135117	-0.00666184	0.00659995
Grpel1	0.00393064	0.00795295	-0.0110679	-0.00711992	0.00267508	-0.00525287	-0.00873527	-0.00147127	-0.00443962	0.00280245	-0.0072922	-0.00537111
Ube2k	0.00268501	0.00711205	-0.00944671	-0.00655597	0.000158126	-0.00476017	-0.009697	-0.00407056	-0.00487481	0.00215799	-0.00688679	0.00196572
Pdgfra	0.0041413	-0.000816046	0.00734089	0.000908505	-0.000708059	-0.00178314	-0.000760943	0.00204581	-0.00066212	-0.000269658	0.00614154	-0.000248691
Tmem165	-0.00029429	0.000656003	0.00365678	-0.000238806	-0.000143048	0.000777869	-0.00380628	-0.00564639	0.00238197	-0.00336055	0.00462122	0.000732459
Tgfbr3	-0.00803924	-0.00374596	0.0107074	0.0141773	-0.00823361	-0.0028353	-0.00428254	-0.0103471	0.00775481	-0.000634463	-0.000325959	0.0018121
Spp1	0.0134228	0.000936524	-0.0111599	-0.00590858	0.00687215	-0.00377267	-0.00299344	0.00591089	-0.00444658	-0.00729731	0.0121575	-0.000650474
Hsd17b11	0.00312174	-0.000586189	0.0077026	-0.00105792	-0.000118409	0.00181447	-0.00235137	0.00201808	-0.00130313	-0.00021962	0.00859122	0.000439563
Plac8	0.00877795	-0.00100499	0.0185162	-4.5562e-05	-0.00175083	-0.000287485	-0.000581436	0.00592348	-0.00335686	0.000731257	0.0145529	-0.0016711
Hnrnpdl	0.00274247	0.00588424	-0.00482268	-0.00106626	-3.95144e-05	-0.005393	-0.00641685	-0.00145018	-0.00353761	0.00407529	-0.0043665	-0.00703172
Dck	-0.00294067	0.00150954	-0.00544061	0.00233124	-0.00564227	-0.00285303	-0.00573742	-0.00587757	0.00322959	-0.00200901	-0.00245764	0.004629
Pf4	0.0145582	-0.00416637	0.0434547	-0.0010326	-0.00260044	-0.00010999	0.00614475	0.0027933	-0.00304498	-0.00412243	0.0355152	-0.00164881
Ccng2	-0.000814928	-0.000156771	-0.00659551	0.00876329	-0.00288501	-0.00690552	-0.00337485	-0.00306704	-0.00438906	0.013158	-0.00537803	-0.00231308
Naaa	0.00348862	-0.000321778	0.0111362	-0.00118397	-0.00205857	0.000292621	-0.0020449	0.00228071	-0.000135522	-0.00102887	0.010486	-0.000248627
Cct6a	0.00427402	0.0100698	-0.0124566	-0.00569986	0.00310057	-0.00812301	-0.0103243	-0.00298168	-0.0045655	0.00129126	-0.0121063	-0.00833754
Atp2a2	0.00701668	0.00764577	-0.00704765	-0.00716041	0.00290221	-0.0045913	-0.00916946	0.00941825	-0.00498363	0.00111185	-0.00639645	-0.00698271
P2rx4	0.00261809	-0.00173127	0.00801753	-3.6e-05	-0.00401197	0.00488893	-0.00107335	-0.000884368	-0.000491183	0.000156787	0.00825946	0.00260583
Anapc5	-0.00282732	0.00104735	-0.00412322	-0.00038154	0.000496902	0.000372003	-0.00758913	-0.00553768	0.00288042	-0.00282104	-0.00177721	0.00449996
Anxa3	0.00969432	0.00115958	0.00667043	-0.00426943	-0.00207176	0.0091076	-0.00282063	-0.00100029	-0.00635532	0.00124534	0.00499206	-0.00131568
Srsf9	-0.00314928	0.0016019	-0.0035173	0.00208878	-0.00697132	-0.000188532	-0.00654702	-0.0100828	0.00560636	-0.0039933	0.00221475	0.0030166
Ints1	-0.00809739	-0.00202976	-0.00435707	0.00362115	-0.00224603	0.00444625	-0.00487526	-0.0133448	0.00816727	-0.00560138	-0.00270433	0.00333249
Sppl3	-0.00102762	0.000994377	-0.00242551	0.00153434	-0.00371869	-5.22797e-05	-0.00560191	-0.00414608	-0.000499327	0.000790847	-0.000599813	0.00553408
Oasl2	0.00434722	0.00225795	4.52624e-05	-0.000425389	0.00201595	-0.000281797	-0.00453849	0.000772984	-0.00435496	-0.00083651	0.0010204	-0.00204486
Lfng	-6.62653e-05	0.00144597	-0.00858925	-0.00249472	-0.00147999	-0.00153156	-0.00688724	-0.00749277	0.00269297	-0.00188806	-0.00430409	0.00376977
Actb	-0.00703068	-0.00758588	0.0026326	0.0106712	-0.00873605	0.00723694	0.0054753	-0.0107096	0.00861453	-0.00930179	0.0112598	0.0101484
Fscn1	-0.00184755	-0.00104333	0.000258358	0.00489964	-0.0110583	-0.00317043	0.00187777	-0.0119866	0.00475712	-0.00434764	0.00870913	0.00433925
Plbd2	0.00254436	0.00196388	-0.000235177	-0.0019937	-0.000674645	-0.00109041	-0.00437728	0.00165953	-0.00280993	0.00166802	0.000117562	0.00111982
Arpc1a	0.0042149	0.00727182	-0.00539005	-0.00663721	-0.000357922	-0.00649679	-0.00932315	-0.00305657	-0.00698839	0.00641085	-0.00877188	-0.00163491
Arpc1b	0.00517221	0.0052435	-0.00611618	-0.00632239	0.00123022	7.3715e-06	-0.0128669	-0.00135696	-0.00492807	0.00574765	-0.00294304	-0.00339749
Pdap1	-0.00147861	0.00563886	-0.0126375	-0.0052093	0.00293595	-0.00518855	-0.0108795	-0.00905838	-8.48126e-05	0.000611164	-0.00802109	-0.00107689
Cpsf4	-0.00564271	0.00144031	-0.00759541	-0.00145959	0.000295709	0.000570214	-0.00678393	-0.0104736	0.0046325	-0.00254214	-0.00330515	0.00324185
Hsph1	0.00162333	0.0108744	-0.0139128	-0.0103556	0.00372649	-0.00561279	-0.00956324	-5.50314e-05	-0.00349455	-0.0017765	-0.0110709	-0.00417099
Col1a2	0.0449759	-0.00658847	0.0346847	-0.00973255	-0.00020125	-0.0092331	0.000983383	0.0166183	-0.00529737	-0.0128334	0.0573786	-0.00487812
Auts2	-8.25351e-05	0.000744212	-0.00374943	0.00196343	-0.00288411	-0.00235765	-0.00236413	-0.00302555	-0.000322138	0.00248961	-0.0035588	-0.00015398
Eln	0.0118361	-0.00137477	0.0213855	-0.0021289	-0.00248275	-0.00243089	-0.00387822	0.0192239	-0.00109547	-0.00305423	0.0136617	-0.00152968
Gnb2	0.00206765	0.0027685	-0.00793957	-0.00085718	-0.00405534	-0.00220505	-0.010591	-0.0056661	-0.00312066	0.0039555	-0.00607653	0.00461283
Gigyf1	-0.00722696	-0.00454478	0.00339229	0.00997251	-0.0110985	0.00480052	0.00148975	-0.00595131	0.00524072	0.000439917	0.00147145	0.00431558
Pcolce	0.0172539	-8.95687e-05	0.0112464	-0.00299695	-0.00107058	-0.00388086	-0.00329476	0.0152542	-0.00306473	-0.00315244	0.0171274	-0.00363641
Tsc22d4	-0.00400174	-0.00371801	-0.00679622	0.00815121	-0.00247033	0.00269125	-0.00578028	-0.0113184	0.00095638	0.00596669	-0.00531219	0.00412002
Calu	0.00139631	-0.00131449	0.00704035	0.00454665	-0.0116243	-0.000459188	-0.00418642	-0.00383806	0.00324053	-0.00330326	0.00739539	0.00634455
Irf5	0.00301858	-0.000245109	0.00749116	-0.000179305	-0.0020756	0.000151994	-0.000452963	8.19422e-05	-0.000463212	-0.000916372	0.00715909	0.000400793
Gars	-5.54151e-05	0.00489248	-0.0087165	-0.00369507	0.0013417	-0.00377172	-0.00925157	-0.00801766	-0.000717861	0.000510616	-0.005587	-0.00168187
Tmem176b	0.00196088	-0.000797079	-0.015137	0.00425274	-0.000928224	0.00437982	-0.0090382	-0.0114944	-0.00317902	0.00298368	-0.0108448	0.00491607
Gpnmb	0.0007463	2.81884e-06	0.00145764	0.000321008	-0.00149159	0.000556728	-0.000401298	0.0011593	-0.000218773	6.9666e-05	0.00176148	-9.80555e-06
Ptn	-0.0054053	0.00359996	-0.0103816	0.00305364	-0.00707604	-0.00697429	-0.00999732	-0.0137027	0.00493441	0.00188343	-0.00802825	-0.00121576
Zyx	0.00617056	-0.00487481	0.016518	0.00371367	-0.0077931	0.00395502	0.00150914	-0.00138891	0.00175601	-0.00272909	0.0205878	0.00355208
Mad2l1	-0.00558347	0.000162231	-0.00839016	0.0010229	-0.0076044	2.26035e-05	-0.0111063	-0.0130011	0.010253	-0.00569405	-0.00303423	0.00368387
Anxa4	0.00407269	-0.00074636	-0.00563391	0.00402885	-0.00114903	0.00143827	-0.00655015	0.000833709	-0.0048554	0.00892609	-0.00444298	0.00131081
Tgfa	-0.00978506	-0.000832512	-0.0169946	0.0113478	-0.00517138	-0.00878873	-0.00553175	-0.0228738	0.00856176	-0.000159236	-0.00982667	0.00483993
Pradc1	-0.00205658	0.00191786	-0.00550791	-0.000845956	-9.97106e-05	-0.00168532	-0.00827816	-0.00601509	0.00196222	-0.00154905	-0.00178005	0.00249403
Adamts9	-0.000344477	0.0075249	-0.0122271	-0.000525823	0.000900365	-0.0107831	-0.0117513	-0.0116582	-0.000415839	0.00657342	-0.0117025	-0.00816084
Mogs	-0.00378291	-0.00100292	-0.00331358	0.00195657	-0.00876093	0.00312867	-0.00517956	-0.0123604	0.00716391	-0.00384008	0.000543331	0.00630795
Pole4	-0.00706915	-0.00244279	-0.00755894	0.00386836	-0.00452749	0.00239678	-0.00433754	-0.0178051	0.0117434	-0.00953283	0.000714732	0.00465777
Cnbp	-0.00343931	0.00419823	-0.0152584	-0.00196761	-7.84807e-05	-0.00179465	-0.00709344	-0.00634212	0.00262459	-0.00031404	-0.00872719	-0.00321346
Copg1	-7.40722e-05	0.00126032	-0.00510326	0.00233537	-0.00506045	0.000565072	-0.00895413	-0.00945491	0.00479138	-0.00166416	-0.00162302	-0.00126428
Rpn1	0.000987191	0.00795246	-0.0114882	-0.00762027	-0.001015	-0.0035927	-0.0145657	-0.00688912	-0.00134055	-4.09928e-05	-0.00719251	0.000941752
Frmd4b	-0.00637856	-0.00338578	-0.00593367	0.00827735	-0.00492671	0.00186581	-0.00225323	-0.0111063	0.00606142	-0.00100167	-0.00153469	0.00606038
Foxp1	0.0021415	0.0063443	-0.00348622	-0.00355383	-0.000500924	-0.00555581	-0.0059062	-0.00112994	-0.00470036	0.00508254	-0.00566793	-0.00444137
Sec61a1	-0.00318608	0.000932287	-0.00324753	0.00318483	-0.00978739	0.00310875	-0.00591738	-0.0162738	0.00563971	-0.00464725	-0.00187389	0.00345055
Chchd6	-0.00344837	0.00271326	-0.00998656	0.000667301	-0.00401134	-0.00243782	-0.0104411	-0.0111785	0.00407852	-0.00157568	-0.00819658	0.00437922
Klf15	-0.0025266	-0.00304156	-0.00474959	0.00706255	-0.0029656	0.000646821	-0.00339142	-0.00151255	-0.000919818	0.00545689	-0.00426656	0.00235424
Bhlhe40	-0.00855313	-0.00934284	-0.00290088	0.0252597	-0.00876336	0.00186941	0.011089	-0.00781186	-0.00943033	0.0138732	-0.00851315	0.00993217
Usp18	0.000728118	0.0015163	-0.000586685	-0.000301472	0.000373011	-0.000307753	-0.00124397	-0.000791248	-0.00153556	-0.000126189	-0.000945013	-0.00126056
Mfap5	0.00756929	-0.000172802	0.00408008	-0.000974668	0.000855553	-0.00186172	-0.00207513	0.00693518	-0.00138346	-0.000875188	0.00221644	-0.00129563
Mlf2	0.00185781	0.00561231	-0.00964226	-0.004425	0.000250843	-0.0041173	-0.00879962	-0.00162098	-0.00420505	0.00170687	-0.0066059	0.00405312
Ptms	-0.00850796	-0.00577121	0.0045771	0.0104403	-0.0157149	0.0076055	0.0033846	-0.011297	0.00862095	-0.00465879	0.00575661	0.00963063
Plxnd1	0.00613641	0.000862058	0.00416596	-0.00305484	-0.00402905	-0.00205496	-0.00341204	0.00904157	-0.0017028	-0.0017554	0.0138033	0.00103627
Clec2d	0.0042118	0.000955826	0.00282376	-0.00132718	0.000545473	-0.00146645	-0.00796062	-0.000418969	-0.00465779	0.0083887	0.000974741	-0.00242562
Gabarapl1	-0.00116453	-0.000807552	-0.00538608	0.00436467	-0.00363816	0.000303087	-0.00302436	-0.00415009	-0.00267748	0.00751173	-0.00375253	0.000713749
Wnt5b	0.000293531	-0.00200017	-0.00260761	-0.00339715	0.00319222	0.0121757	-0.00409214	-0.0048405	-0.000924646	-0.00100692	-0.000416115	5.73288e-05
Ybx3	-0.00174344	0.00472848	-0.0180852	-0.00561844	0.00167774	0.000916424	-0.0114326	0.00118691	0.00206482	-0.00148119	-0.0118831	-0.00109164
Etv6	-0.0088869	-0.002407	-0.00594364	0.00948635	-0.0133958	0.00632234	-0.00283102	-0.017206	0.00812496	-0.00347683	-0.00505453	0.00583434
Bcl2l14	-0.00380225	-0.00284776	-0.00621851	0.00392915	-0.00596349	0.0160721	-0.00752425	-0.00523876	0.000946211	-0.00401592	-0.00890962	0.00781718
Lrp6	0.00228698	0.00651969	-0.0090354	-0.0022497	-0.00221511	-0.00731273	-0.00929513	-0.00795577	-0.00668247	0.0100501	-0.00973052	-0.000159011
Emp1	0.0145041	0.0029857	-0.00567435	-0.00651133	0.00472843	-0.00420161	-0.00639289	0.0100414	-0.00787124	0.00543342	-0.00236395	-0.00531207
Atf7ip	-0.00193231	0.00510635	-0.0054069	-0.00284507	-0.00371545	-0.00366846	-0.00924116	-0.00541416	2.73962e-05	-0.000276335	-0.00501258	0.00268803
Mgp	-0.00678567	-0.00378413	-0.0108879	0.013026	-0.0065645	-0.00127353	0.00248471	-0.0166455	-0.00394278	0.00836035	-0.00752297	0.0094501
Arhgdib	-0.00149571	0.00379903	-0.0115023	0.00588771	-0.00166757	-0.0116293	-0.00710719	-0.0100438	-0.00154453	0.00478631	-0.00965361	-0.000196348
Rerg	-0.00164735	0.00410994	-0.00866105	-0.00396412	0.000193565	-0.00208158	-0.00964339	-0.00649062	-0.00366058	0.0076845	-0.00976339	0.00101622
Strap	-0.00557373	0.0012718	-0.0104646	0.00138645	-0.00981303	0.00312787	-0.0070933	-0.0149238	0.00775848	-0.00851178	-0.00584201	0.00779185
Dera	-0.00584403	-0.00168291	-0.00512152	0.00553741	-0.00887051	0.00482838	-0.00329336	-0.0120454	0.00541385	-0.00386945	-0.00226651	0.00780103
Aebp2	0.00141229	0.00380198	-0.012238	0.00139926	0.000280785	-0.00588548	-0.008453	-0.00503432	-0.00273532	0.00695968	-0.0092375	-0.00518861
Golt1b	0.00141001	0.00324288	-0.00244565	-0.00293397	-0.00488567	0.000512526	-0.00544954	-0.00598682	0.00065067	-0.00281499	-0.00205083	0.00265738
Kcnj8	-0.000501627	-0.000746077	0.00566276	0.000808505	-0.00285907	-0.000116561	-0.000183367	-0.000655254	0.00072024	-0.000346563	0.00916771	0.000873532
Lrmp	0.00238402	-0.000543912	0.00935191	-0.000716413	-0.00160252	0.000296612	0.000231212	0.000213331	0.000110601	-0.000772759	0.00867313	-0.00017968
Cmas	-0.00447889	-0.00412018	-0.00422801	0.00750432	-0.0135868	0.014431	-0.00445768	-0.0146299	0.00515294	-0.00248914	-0.00459677	0.00885001
Vgll4	-0.000472158	0.00333033	-0.00548297	0.00154431	-0.00259434	-0.00542726	-0.00654761	-0.005552	-0.000829183	0.00556162	-0.00485456	-0.00434659
Cand2	-0.0032679	0.000227027	-0.00641348	0.00159232	-0.00406709	8.36458e-05	-0.00714899	-0.00393915	0.00597925	-0.002324	-0.00192347	0.00341501
Pianp	-0.00775767	-0.0038236	-0.00294874	0.00913345	-0.0122258	0.000620362	-0.00550341	-0.0152916	0.0122058	-0.0059171	0.00216642	0.00682658
Ltbr	0.000905145	0.000549452	0.00116118	-0.00309644	-0.00687722	0.00719269	-0.00724913	-0.00175565	0.00142571	-0.00441001	0.00372147	0.00580983
Cd9	0.002406	0.00406474	-0.0142569	-0.00406357	-0.00100848	-0.00227372	-0.0110996	-0.00661985	-0.0059196	0.00968466	-0.010928	0.00155334
Fkbp4	-0.00856967	0.00275434	-0.0125103	-0.00214612	-0.00478946	0.000857808	-0.00900861	-0.0154382	0.00992024	-0.00929414	-0.00563297	0.00780112
Rtn2	0.000437741	2.67131e-05	-0.000314462	-0.000266605	-0.000111115	-0.000236384	-0.000283596	0.00638894	2.86988e-05	-0.000199091	0.000246309	-0.000132816
Gipr	0.000189665	-0.00094864	-0.000137457	0.00353233	-0.00073143	-0.00190348	0.000403364	-0.000377366	-0.00108285	0.0042185	-0.00051365	-0.000845636
Dmpk	0.00107617	-7.15795e-05	0.00089971	-0.000418103	0.000295101	-0.000251025	-0.000319455	0.00665541	-0.000211355	-7.78824e-05	0.00028093	-0.000337477
Pglyrp1	-0.00062966	-0.000953594	-0.00429954	-0.0001231	0.000902448	0.00825564	-0.00441421	-0.00428105	-0.00162358	0.000115153	-0.00364912	0.00254415
Tmem238	-0.00180831	0.00109754	-0.00246706	-0.00250059	-0.00208489	0.00408715	-0.00579945	-0.00367016	0.00341232	-0.0039366	0.000333889	0.00232013
Snrpa1	-0.0038108	0.00321874	-0.00367897	-0.00125101	-0.00736194	0.000978441	-0.00820932	-0.00878501	0.00645691	-0.00476491	-0.00040366	0.00120933
Pcsk6	-0.00574146	0.000986915	-0.00595601	0.00063099	-0.00967472	0.00588857	-0.00874945	-0.00971124	0.00624614	-0.0016961	-0.00156782	0.00425838
Furin	-0.000850185	-0.00238602	0.000221444	0.00966368	-0.0103259	0.00117047	-0.00427765	-0.0102527	0.00226952	0.000259883	0.000828037	0.00708207
Iqgap1	0.00608886	0.00636387	-0.00757453	-0.00571731	0.00173476	-0.00704698	-0.00830136	0.000435737	-0.00977769	0.0121746	-0.00716481	-0.00248552
Synm	0.000182401	-4.34312e-05	-0.00151282	-2.03645e-05	-7.20279e-05	-0.000738282	-0.000702845	0.00910803	-1.43743e-05	0.000745531	-0.000662032	-0.000138032
Ctsc	0.00848809	-0.000828575	0.0163673	-0.00235498	-0.00345707	0.000606616	-0.00107654	0.00213072	-0.00198517	-0.00331659	0.0163935	0.00143661
Tyrobp	0.00757524	0.000416402	0.00747272	-0.00180981	-0.00219329	-0.00118266	-0.00235388	0.00437052	-0.00199661	-0.00135992	0.00930396	-0.000126903
Ryr1	0.000630781	-0.000313045	0.000889934	-0.000790085	-0.000299103	0.000244106	-0.000207822	0.0231509	0.000451078	-0.0005794	0.00132807	-0.000373011
Psmc4	0.00420259	0.00774154	-0.00918644	-0.00666348	0.000937924	-0.00562201	-0.00760537	-0.00037415	-0.00397687	0.000705929	-0.00672905	-0.00443338
Mfge8	-0.00623251	-0.00498632	-0.00779754	0.00786344	-0.0050217	0.00818684	-0.0045948	-0.0212751	0.00474312	-0.00232789	-0.00188514	0.0085681
Aen	-0.00114464	0.00220439	-0.00143079	-0.00448958	-0.00346431	0.00363395	-0.0048358	-0.00281051	0.00552968	-0.00690464	0.00489423	0.00039698
Arl6ip1	-0.0044217	-0.000754897	-0.00290613	0.00406049	-0.00480462	0.00151473	-0.00613985	-0.0118025	0.00431917	-0.000338159	-0.00159106	0.00342078
Mylpf	0.00396495	0.00117929	-0.00462301	-0.00260049	0.000718928	-0.00115605	-0.00172659	0.0552506	-0.00021483	-0.00303679	-0.00028195	-0.00195572
Cdipt	0.00223483	0.00358853	-0.00430939	-0.0034288	-0.00130954	-0.00131883	-0.00634931	-0.00262222	-0.00217445	-0.000392946	-0.000575005	0.00312141
Ino80e	-0.00664025	-0.000108121	-0.0040583	0.00207015	-0.00597571	0.00241586	-0.00781821	-0.0161193	0.0102234	-0.00694195	0.00213049	0.00372788
Aldoa	0.00495524	0.00314865	-0.0151146	0.00706043	-0.00320388	-0.00888702	-0.00777878	0.0160737	-0.0148615	0.0217349	-0.0193764	0.00156207
Plekhb1	0.00177808	0.00299785	-0.00621736	-0.00328539	-0.00160989	0.000214622	-0.00420628	0.000933938	-0.00340095	0.00332239	-0.00216993	-0.000792177
Gdpd3	0.00516748	-0.00213391	0.00571119	-0.0012796	-0.00129478	-0.000212982	0.000498728	0.00819643	-0.00185349	-0.000599965	0.0166398	0.00047895
Coro1a	0.00429199	0.000506277	0.00243133	-0.00111872	-0.000319435	-0.000840012	-0.00150416	0.00525728	-0.00101883	-0.000972343	0.00236758	-0.000943167
Ppme1	-0.00114598	-0.00207211	-0.00723975	0.00885139	-0.00441246	-0.00151131	-0.00356008	-0.00650166	-0.000483739	0.00337656	-0.00314257	0.00522927
Eif3c	0.00217584	0.00570088	-0.0105284	-0.00101358	-0.00372231	-0.0039457	-0.0109131	-0.00085176	-0.00221929	0.00553766	-0.0045027	-0.00657677
Lat	0.001039	0.00227257	-0.000413391	-0.00051795	-0.00171995	0.000193994	-0.000844531	0.000801452	-0.00113921	-0.000949704	-0.000759417	-0.000309989
Dgat2	0.000196056	1.98194e-05	0.00106187	0.000310762	-0.00058791	-6.51941e-05	-0.000241667	0.000243078	0.000139582	-0.000144276	0.0002697	-0.000148153
Il4ra	0.01035	-0.00273447	0.0221679	-0.00131936	-0.00341975	0.00189673	0.000671257	0.00565249	-0.00153443	-0.00400508	0.0242575	0.00185919
Pak1	0.00144496	0.000109951	-0.00559637	0.000494798	-0.00115592	0.00260307	-0.00597374	-0.00349054	-0.00417444	0.00817892	-0.00530555	0.00415086
Tgfb1i1	0.00817968	-0.00228773	0.00910727	0.000491026	-0.00220579	-0.00119194	0.00354635	-0.000485764	-0.0010311	-0.00268267	0.0176075	-0.000757335
Adm	0.000119981	-0.00187152	0.00162559	0.00536826	-0.00205195	-0.00171981	0.00359644	0.000823824	-0.00314969	0.0055082	0.000870403	0.000318407
Fus	0.00110132	0.00254946	-0.00290773	-0.000712998	-0.0072402	-0.00132886	-0.00622889	-0.00565173	-0.00118076	1.37337e-05	-0.00238777	0.00757857
Prss8	-0.0025741	-0.00120749	-0.00543383	0.000843209	-0.00114788	0.00717556	-0.00567619	-0.00461124	0.000159039	0.000667784	-0.00334573	0.00485757
Bckdk	-0.00325437	-0.00049349	-0.009281	0.00215576	-0.0035531	0.00180672	-0.0102624	-0.00890486	0.00514119	-0.00226402	-0.00041092	0.00511907
Nucb1	-0.00120833	-0.00204047	0.00456414	0.00608623	-0.0104254	0.00241006	-0.00223746	-0.00593756	0.00291816	-0.00209581	0.00440969	0.00623544
Fgfr2	-0.00413191	0.00207586	-0.00811405	0.00474471	-0.0054686	-0.00626457	-0.00747504	-0.00945226	-0.000329399	0.00527097	-0.0058034	0.00408611
Tacc2	-0.000444246	-0.000629624	-0.00228904	-0.00178024	-0.0016339	0.00542399	-0.00381339	0.0146977	0.00210586	-0.0022468	0.00218743	0.00241158
Cpxm2	0.00343454	-8.76373e-05	0.00112119	6.44579e-05	-0.00217348	0.000179819	-0.00144853	0.00249999	-0.000711231	-0.0003782	0.00260883	-0.000269115
Ndufab1	-0.000805578	0.00336469	-0.00977555	-0.00260339	-0.00180549	-0.00184679	-0.00871771	-0.00287266	0.00117765	-0.00141923	-0.00331439	0.00390835
Thumpd1	-0.000619563	0.00247626	-0.0029783	-0.0016345	-0.00329499	-0.000734062	-0.0032439	-0.00121905	-0.00104571	-0.000152474	-0.00151134	0.0032148
Ctbp2	0.00113351	0.00599278	-0.0102042	-0.00383969	-0.00229287	-0.00526714	-0.00946157	-0.00621951	-0.00404116	0.00357508	-0.00641521	0.00312915
Knop1	0.0019244	0.00564938	-0.00654235	-0.00505272	0.00010557	-0.00188179	-0.00694916	-0.0032353	-0.00379066	0.0015731	-0.00512314	0.00107598
Bccip	-9.72129e-05	0.00576801	-0.00592461	-0.00504332	-0.00282076	-0.000995788	-0.00897747	-0.00437749	0.000264449	-0.00217218	-0.00268631	0.000913534
Mki67	-0.000209014	0.00695656	-0.0124373	-0.00443192	0.000740292	-0.00854369	-0.0152316	-0.0114338	-0.000305495	0.00560468	-0.00558616	-0.00398125
Eif3f	0.00113886	0.00332604	-0.00961118	0.00063032	-0.00020331	-0.00346161	-0.0106081	-0.00782017	-0.0041009	0.010924	-0.00927588	-0.00500059
Cdk16	-0.00387044	-0.00103469	-0.00389785	0.0023423	-0.00426544	0.00342462	-0.00769917	-0.00943104	0.00600406	-0.00237477	-0.000743106	0.00382428
Usp11	-0.00617711	-0.00331563	-0.00703293	0.010018	-0.00688891	0.000371003	-0.00362956	-0.0107842	0.00673645	-0.000585185	-0.0032764	0.00348179
Msn	0.0111525	0.000201586	-0.000362646	-0.00158878	-0.00494359	-0.000437499	-0.00474149	0.00189299	-0.0037659	-0.0002111	0.0114128	0.00414966
Pbdc1	-0.00175557	0.000337384	-0.00168958	0.00134754	-0.00297056	0.00102447	-0.00607585	-0.00613435	0.00390159	-0.0030031	0.00022056	0.00293418
Acsl4	0.00251341	0.00571088	-0.0108881	-0.000765644	-0.00358966	-0.00649031	-0.00775399	-0.00446778	-0.00271853	0.00448136	-0.00750219	-0.00388023
Pdha1	0.00385761	0.00734844	-0.0111248	-0.00474288	-0.00113223	-0.00670686	-0.0130046	0.000632572	-0.00458629	0.0063579	-0.0105411	-0.00320884
Itgb1bp2	0.00028229	-4.39152e-05	-0.000522745	-0.000131398	4.60861e-05	-0.000201176	-0.000323761	0.00612688	8.54075e-05	-2.76222e-06	-0.000528866	-9.60374e-05
Flna	0.00942085	0.0029867	-0.00349245	0.000523268	-0.00449923	-0.00190506	-0.00632774	-0.00283913	-0.000917046	0.00128672	0.00326065	-0.00634009
Bgn	0.0305119	0.00132433	-0.00108588	-0.00648808	-0.000170114	-0.0086665	-0.00743712	0.0308708	-0.00824748	-0.00109786	0.00899463	-0.00538425
Vegfd	0.00247352	-0.000371614	0.00895188	-3.19381e-05	-0.000506018	-0.000139035	-0.000239727	0.00222612	-0.000461651	-0.000338736	0.00380421	-8.01462e-05
Hcfc1	-0.0016787	0.00220041	-0.00666829	-0.000908918	-0.00373309	-0.00112336	-0.00874205	-0.00790839	0.0023739	-0.00145125	-0.000964995	0.00535349
Dkc1	-0.00463159	0.00433304	-0.00760655	-0.00480384	-0.00207396	0.00115769	-0.0093451	-0.0105963	0.00732535	-0.00730481	-0.00112729	0.00151493
Tsc22d3	-0.00060015	-0.00367939	0.00941084	0.00795799	-0.0036988	-0.000260958	-0.00162778	0.00716036	0.00152492	0.000121163	0.00539671	0.0025038
Rnf128	-0.00100623	-0.00266237	-0.00250266	0.0102337	-0.00329531	-0.0011536	0.00255293	-0.00429057	-0.0012099	0.00305119	-0.0013333	-4.11213e-05
Atp11a	0.00350956	0.00230661	-0.00511391	-0.00332682	-0.00348444	0.0043286	-0.00868007	-0.00270579	-0.00213245	-6.60329e-05	-0.00383724	0.00441469
Lamp1	0.0095422	0.00689178	-0.000132863	-0.00507716	-0.00425418	-0.00396056	-0.0111432	0.00742593	-0.00589016	0.00315823	-0.000902928	-0.00459803
Gas6	0.0120141	-0.000353992	0.00977788	-0.0023527	-9.74192e-05	-0.00209447	-0.004432	0.0170546	-0.00314432	-0.00147723	0.00901648	-0.0012379
Angpt2	0.00162352	-0.000340855	-0.00279159	-0.000574985	0.000687803	-0.0016324	-0.000701493	0.000855528	-0.00134662	0.00118886	0.00276236	-0.000498148
Adgra2	0.00417046	-0.000396248	0.00741753	-0.000929723	-0.000611001	-0.000755372	-0.000422334	0.0036713	-0.000697553	-0.00103045	0.00640054	-7.20329e-05
Col4a1	-0.00635503	-0.00500756	-0.00829029	0.0116039	-0.00821907	-0.00667161	0.00272602	-0.0136729	0.00825866	-0.00382844	0.0101534	0.00458617
Col4a2	-0.00635988	-0.00414464	-0.00545621	0.0123143	-0.0109859	-0.00649767	0.00358408	-0.0115516	0.00751367	-0.0014174	0.007866	0.00271289
Ptpn7	-0.000478177	0.00171406	-0.00574935	0.00347757	-0.000394325	-0.00624785	-0.00523504	-0.0017294	0.00106983	-0.00198265	-0.00397162	0.000170128
Plat	0.00171953	-0.000278911	0.0038965	0.00134637	-0.00308647	-0.00165135	-0.00350523	-0.00147333	0.000139251	-0.000880674	0.00377139	0.00552533
Sfrp1	0.00217033	0.00116882	0.000467596	-0.00132287	0.00113629	-0.00242485	-0.00232644	0.00356362	-0.00141861	0.000835824	-0.00160423	-0.00135359
Adam9	0.00333323	-0.00211019	0.0177518	0.00086623	-0.00467508	0.00283128	0.00102308	0.00153167	0.000462102	-0.0020632	0.0152626	0.00164288
Fgfr1	-8.58568e-05	0.000301928	-0.00800102	0.00296258	0.000748808	-0.00515398	-0.00663143	-0.00791173	-0.000408549	0.00481516	-0.00431282	0.00299777
Gsr	0.00291759	0.00613904	-0.00832797	-0.00586591	-0.00064877	-0.00144424	-0.00852527	-0.00224176	-0.00337707	0.00165776	-0.00492495	-0.00254483
Slc25a4	0.00578335	0.00746447	-0.0157754	-0.00813666	0.000946907	-0.00827424	-0.0148622	0.0145104	-0.00466338	0.00397641	-0.0104844	0.0019763
Pdlim3	0.000787854	-0.000269176	-0.000223726	-0.000224752	-0.000889743	6.86302e-05	-0.000809388	0.0223007	0.000137658	-5.22924e-05	0.000886392	-0.00010779
Nkd1	-0.00066688	0.00212464	-0.0137176	-0.00109808	-0.00087013	-0.00435804	-0.00704835	-0.00290453	0.00566831	-0.0050138	-0.00469762	0.000333973
Cdh11	0.00626297	0.00035537	-0.00153277	-0.00166821	-0.000516522	-0.00120762	-0.00180371	0.00327188	-0.00118733	-0.00146593	0.00374662	-0.000913624
Lsm6	-0.0028215	0.000547918	-0.00367326	-0.00284972	-0.00202756	0.0019884	-0.00797525	-0.00718004	0.0059658	-0.00443371	0.000934442	0.00484568
Hp	0.000602664	-0.00026757	0.00116605	-0.00115586	-0.000906111	0.00549384	-0.000984681	0.000483808	-0.00124348	-0.000483281	-0.000552434	0.00114091
Mmp2	0.0137123	-0.000288893	0.0213796	-0.00321861	-0.00258769	-0.000895187	-0.0048785	0.0107707	-0.00279904	-0.00205079	0.0141621	-0.000505102
Mt2	0.00165969	-0.00220359	-0.0089244	0.0160156	-0.00369532	-0.00663142	-0.00363168	0.0119717	-0.0150643	0.0203102	-0.0107841	0.00624977
Mt1	-0.00717369	-0.0090361	0.000776908	0.0267267	-0.0155723	0.000307273	0.00809994	0.00327316	-0.00777781	0.014866	-0.00440171	0.012768
Tmem38a	0.000750251	0.000152949	-0.00119315	-0.000603949	0.000497799	-0.000451159	-0.000542633	0.00741455	-0.000402427	0.000372205	-0.000799746	-0.000519986
Crispld2	0.00437032	-0.000512455	0.00322275	0.000199511	-0.0013136	-0.00152717	-0.00210462	0.00363806	-0.000280927	-0.00176126	0.00633671	0.000110565
Cotl1	0.0131018	-0.000161385	0.00717217	-0.00351281	-0.00207228	-0.0017897	-0.0032449	0.00572086	-0.00291932	-0.00367044	0.0200786	-0.000907575
Lsm4	-0.00357938	0.00210201	-0.0084808	-0.00201348	-0.00119762	0.00114781	-0.0114273	-0.00808287	0.00486322	-0.00456162	-0.0031429	0.00559247
Cyb5b	-0.00266861	0.00103537	-0.000235233	-0.00123668	-0.00576609	0.00296714	-0.00671725	-0.00373755	0.00538329	-0.00535932	0.0023927	0.00462887
Wwp2	-0.00215604	0.00106973	-0.00702053	0.0064158	-0.00123081	-0.00495859	-0.00772608	-0.00963111	-0.0114459	0.0231915	-0.0136125	0.00279977
Vstm5	0.000167986	-0.000763078	-0.00092373	0.00482855	-0.00154364	-0.00198998	-0.00126616	-0.00240247	-0.000695538	0.00328732	-0.00190809	0.00012635
4931406C07Rik	0.00337301	0.00833906	-0.0132804	-0.00524418	0.00174715	-0.0092617	-0.00894204	-0.00524365	-0.00398703	0.000542581	-0.0108003	-0.0034187
Kars	-0.00264521	0.00287791	-0.00640068	-0.00177373	-0.00513303	2.23619e-05	-0.00790704	-0.00670184	0.00296096	-0.0024531	-0.00210851	0.00405911
Egln1	-0.00221279	-0.00587983	-0.00279171	0.0188931	-0.00976972	-0.00375374	0.00376808	-0.00648354	-0.00206544	0.00933249	-0.0034752	0.00506738
Aplp2	0.00417454	0.00972462	-0.0110973	-0.00758532	0.00261249	-0.00778479	-0.0108294	-0.00340486	-0.00756541	0.0100074	-0.00965469	-0.00885077
Thy1	0.00770256	0.000482944	0.00453538	-0.00205125	-0.000219061	-0.00291966	-0.00234347	0.00211809	-0.00138871	-0.00178866	0.0088455	-0.00128831
Nectin1	-0.00382189	0.00085281	-0.0108757	0.00277837	-0.00131643	-0.00221848	-0.00830745	-0.0158885	0.00338322	-0.000188348	-0.00581926	0.00513493
Trim29	0.00195028	0.00157699	-0.00497389	-0.00266318	0.0032192	-0.00366131	-0.00368008	-0.00216214	-0.00373224	0.0079315	-0.00483243	-0.00260844
Oaf	0.0102508	-0.000762881	0.00206664	-0.00205328	-0.00223224	-0.00237343	-0.00155454	-0.00341211	-0.000718428	-0.00250414	0.0122239	0.000420425
Rexo2	-0.00349238	-0.000825357	-0.000917106	-0.00188084	-0.00561044	0.00646772	-0.00704162	-0.00377804	0.0068077	-0.00446559	0.0032734	0.00385717
Barx2	0.000148246	-0.00234314	-0.00462637	-0.00139471	9.83733e-05	0.0124587	-0.00261672	-0.000565534	-0.00220446	0.000731865	-0.00305939	0.00341124
Ets1	-0.00367517	-0.00136736	-0.00576724	0.00466885	-0.011877	0.000868733	-0.00129312	-0.00943342	0.00686505	-0.00339563	0.00403083	0.00567186
Kirrel3	-0.00121309	0.00121049	-0.00426623	0.00154376	-0.00393727	-0.00258798	-0.00413186	-0.00548724	0.00218265	-0.000239668	-0.00190927	0.00159288
St3gal4	0.00283874	0.00383975	-0.00680824	-0.00508385	-0.00046656	0.00267637	-0.00928943	-0.00467922	-0.00480764	0.00425419	-0.0069416	0.00146182
Pou2af1	-0.00944171	0.00321232	-0.0168783	0.0078669	-0.00464859	-0.0149346	-0.00984595	-0.017292	0.00654189	-0.00477707	-0.0177934	0.00995345
Cryab	0.00344538	-0.0027045	-0.0055108	-0.00158953	-0.00529823	0.0128062	-0.00214356	0.0457025	-0.000413343	-0.000998413	0.00320356	0.00113868
Plet1	0.000992138	0.000867137	-0.0054289	-0.0034728	0.00307682	0.00518305	-0.00500989	-0.00420151	-0.00458479	0.00392849	-0.00331741	-0.0011734
Tagln	0.0177494	0.000888335	-0.00920918	-0.00401255	0.00131634	-0.00420031	-0.0032706	0.00725019	-0.0050661	0.000243947	0.00479171	-0.00401776
Hyou1	0.00234383	0.00717987	-0.00838113	-0.00492304	0.00150975	-0.00417072	-0.00608115	-0.000768808	-0.00306683	-9.59174e-05	-0.00721955	-0.00563432
Smarca4	-0.00306224	0.00236556	-0.0091166	-0.00102732	-0.000620468	0.000280125	-0.00904628	-0.0110274	0.00269446	-0.00203235	-0.00605473	0.00584102
Ldlr	-0.00166126	0.00124324	-0.00304785	-0.0002416	-0.00251744	0.000621625	-0.00456006	-0.00269271	0.00167702	-0.00207955	-0.00292562	0.00310791
Rab27a	-0.00414718	-0.00170387	-0.0118717	0.0108587	-0.00598417	-0.00574427	-0.00413058	-0.0110648	0.00806623	-0.00555576	-0.00622717	0.00488706
Nedd4	0.00520889	0.00631092	-0.010024	-0.00348882	-0.00150409	-0.00718382	-0.0137017	-0.00026278	-0.00526659	0.0085397	-0.00398624	-0.00174953
Anxa2	0.0110557	-0.000658468	0.00559346	0.00177174	-0.0003331	0.0049238	-0.00251843	0.00461404	-0.0114717	0.0100195	0.00232452	-4.31498e-06
Cgnl1	-0.00065961	0.00135633	-0.0116802	-0.00181351	0.00241317	-0.00297501	-0.00932424	-0.00656314	-0.000406994	0.00239196	-0.00874184	0.00653291
Anp32a	-0.00445831	-0.00136854	-0.000165463	0.0039438	-0.00372674	-0.00126313	-0.0049038	-0.00909428	0.00680485	-0.00111967	0.00283659	0.00172839
Tent5a	0.00223429	-0.00078363	0.00684319	0.00124214	-0.00203719	0.000160818	0.00100336	0.00107584	-0.000857057	-0.000413458	0.00591615	0.000173764
Nnmt	0.00182712	-0.000522253	0.005871	-0.000414278	-0.000234278	2.36166e-05	0.000249112	0.00158532	-0.000128184	-0.000510687	0.00469132	-0.000209149
Crabp1	0.00247079	0.00224742	-0.00266146	-0.00245559	-0.000173725	-0.000898035	-0.00266127	-0.000537562	-0.0017261	-0.00176722	-0.000993734	1.91928e-05
Pkm	-0.0108464	-0.0105094	-0.00106258	0.0207026	-0.00895581	0.00516451	0.00862836	-0.0151539	0.0053434	0.000593132	0.00100427	0.0103727
Clk3	0.00195513	-5.64118e-05	-0.00228276	0.00175601	-0.00102384	-0.00170028	-0.00453906	7.81213e-05	-0.00322503	0.00462817	-0.0012698	0.00387308
Stra6	0.00312151	0.00186498	-0.00714337	-0.00270081	-0.0016269	0.00511458	-0.00395629	-0.00095852	-0.00295128	0.00040558	-0.00251045	0.00132157
Col12a1	0.0167823	-0.000789374	-0.00271814	-0.0024011	0.000291165	-0.0025717	-0.00282472	0.00533857	-0.00382872	-0.00165539	0.00912691	-0.00267747
Loxl1	0.0143835	-0.00211263	0.0273971	-0.00254081	-0.00186404	-0.000990415	-0.00040949	0.00741812	-0.00203145	-0.00311872	0.0227901	-0.00115237
Gsta4	0.000658198	0.00324632	-0.0050578	-0.00339295	-0.00171845	0.00463397	-0.0061935	-0.00399912	-0.00365721	0.00246209	-0.0034241	0.000922892
Rasgrf1	-0.000943053	-0.000701211	-0.00104634	0.0041455	-0.0015642	-0.00112809	0.000993792	-0.00112008	0.000532947	0.000236999	-9.47163e-05	-0.000593608
Ctsh	0.00583436	-0.000117429	0.00308816	-0.00129416	-0.000738566	0.000635035	-0.0025371	0.00306166	-0.00206287	-0.000689609	0.00568612	-0.000760209
Tpm1	0.00939628	0.00506305	-0.00806563	-0.00754718	-0.00542598	0.00257713	-0.00804124	0.0328088	-0.00182008	-0.00175079	0.00149867	-0.00492776
Car12	-0.00173013	0.00351712	-0.0128839	0.00644178	-0.00402193	-0.00888178	-0.00768899	-0.00853695	-0.00377385	0.0116296	-0.0109947	-0.00321504
Ppib	0.00821296	0.00604878	-0.00284408	-0.00564693	-0.00114585	-0.00610268	-0.0115257	-0.000488375	-0.00642118	0.00488124	-0.00220262	-0.00090448
Me1	0.00032584	-8.56024e-05	-0.00212937	0.000427952	0.00132654	-0.00123924	-0.00171397	0.000899324	-0.00200214	0.00528913	-0.00241975	-0.00149168
Syncrip	-0.00483782	-0.000453497	0.00020332	0.000794592	-0.00727092	0.00500628	-0.00390609	-0.0112232	0.00906091	-0.00772566	0.00483067	0.00317766
Stt3b	-0.00221686	-0.00094369	-0.0117445	0.0032928	-0.00203877	0.00219824	-0.00825933	-0.0107829	0.00277863	-0.00118683	-0.0039604	0.00512592
Tgfbr2	0.00923287	-0.000900384	0.0276488	-0.00138828	-0.00459785	0.00180593	-0.00502728	0.00169482	-2.2576e-05	-0.00105363	0.0181625	-0.00108487
Smarcc1	0.001844	0.00731919	-0.012675	-0.00689842	0.00153502	-0.00588298	-0.0109181	-0.00623888	-0.00401354	0.00276278	-0.0088226	0.0022232
Scap	-0.00626108	-0.00241366	-0.00643354	0.00282595	-0.00533095	0.00733099	-0.00694003	-0.0142288	0.00874701	-0.00519743	0.00197587	0.00436522
Ptgs2	0.00309564	-0.000428333	-0.000787862	0.000344123	8.6721e-05	-0.000544861	0.000347824	0.000245533	-0.000933242	0.00026159	0.00103297	-0.000535729
Ltf	0.00353558	-0.00209344	-0.003709	-0.00337323	0.00149991	0.0141742	-0.00333123	-0.00194825	-0.00515552	8.90174e-05	-0.00134706	0.00287086
Trib1	-0.00313697	-0.00220588	0.000289119	0.00373115	-0.00652348	0.00703563	-0.000471715	-0.0049652	0.00146663	-0.00187479	-0.000118118	0.00543601
Pdcd6ip	-0.000811212	-0.00415409	0.00224239	0.00622139	-0.0103119	0.00758741	-0.000576394	-0.0111775	0.00376299	-0.00314671	0.00493686	0.00606144
Csrnp1	-4.85288e-05	-0.00144564	-0.00204801	0.00311892	-0.00178728	0.00201986	0.00187286	-0.00229025	-0.00217843	-0.000123517	-0.000165671	0.00325413
Trf	0.00590347	5.7603e-05	-0.00735613	-0.0075603	0.0164141	0.00103733	-0.0121517	-0.00249685	-0.00960054	0.00228712	0.00162267	8.22035e-05
Gnai2	0.00376182	0.000215213	-0.000770965	-0.000881677	-0.00359778	-0.00224491	-0.00739	-0.00256484	0.00152724	-0.00285993	0.0119798	0.00419954
Manf	0.00405358	0.00569381	-0.00469234	-0.00463059	0.00131424	-0.0047873	-0.00966984	-0.000705734	-0.00075364	-0.00146435	0.00085846	-0.00333166
Traip	-0.00458812	0.00145116	-0.00370958	-0.00207316	-0.0049456	0.00177337	-0.00641965	-0.00706621	0.00811102	-0.00418961	0.00111065	0.000513313
Prkar2a	-0.0025981	0.000283048	-0.00515432	-0.00096194	-0.00519164	0.00414267	-0.00705669	-0.00597229	0.00555942	-0.00483805	0.00124545	0.00400232
Qars	0.00434248	0.00442942	-0.00647838	-0.00415505	-3.9129e-05	-0.00417036	-0.00756787	-0.00381629	-0.00523055	0.00578434	-0.0065099	0.000490124
Pygm	0.00104612	-0.000212142	-0.00100425	-0.000618507	5.81397e-07	7.8656e-05	-0.000471276	0.0214354	0.000353077	-0.00069864	-0.000227961	-0.000450483
Oas3	0.000739146	-6.84226e-06	-0.0002602	-0.000263123	0.000720462	0.000545109	-0.000498614	0.000116822	-0.000608082	-0.000179831	9.65453e-05	-0.000390159
1700025G04Rik	0.00170328	0.00408226	-0.0129205	1.17913e-05	0.000511048	-0.009214	-0.00880499	-0.00291895	-0.00407557	0.0139505	-0.00943484	-0.00776303
Oas2	0.00167352	-4.47025e-05	0.00230527	-0.000397497	0.000323529	0.000338816	-0.000930614	0.00133555	-0.000884885	-0.000503817	0.00243745	-0.00036546
Syde1	0.00121808	-0.000204931	0.00369246	-0.00056553	-0.00104228	0.000204353	-0.000268472	0.0014993	-2.49414e-05	-0.000150987	0.00449973	-0.000181226
Sbspon	-0.00126415	-0.000171444	-0.0021205	-0.0003292	-0.00287053	0.00487109	-0.00247062	-0.00302354	0.00160347	0.000236418	-0.000852126	0.000547764
Rspo4	-0.00154184	-0.000795653	-0.00136899	0.0023143	-0.00126326	-0.00149347	-0.0011337	-0.0028823	0.00270839	-0.00242877	0.000559421	0.00162138
Acsl3	-0.000304448	0.00503693	-0.00861598	-0.00019893	-0.0015427	-0.00800583	-0.00780421	-0.00533613	-0.00407714	0.00831853	-0.00874802	-0.00219279
Itgbl1	0.00263723	-0.000430997	0.00587616	0.000117417	-0.00169137	0.000336372	-0.000384841	0.00350646	-0.000473944	-0.000601284	0.00415149	-3.45584e-05
Camkv	-0.00471211	-0.000437503	-0.000788962	0.00284387	-0.00643589	0.00119711	-0.00128256	-0.00762116	0.00549795	-0.00306279	0.00163671	0.00188499
Fkbp1a	0.00642666	0.00727924	-0.0112126	-0.00558856	0.00216055	-0.0104893	-0.0117962	0.00181381	-0.002642	0.00233756	-0.00710547	-0.00568408
Sox10	-0.0159727	-0.00900009	-0.00675163	0.0151025	-0.00700818	0.00857077	0.00241577	-0.0244733	0.0148838	-0.00833749	-0.000422753	0.0107882
Polr2f	-0.00987926	-0.000866294	-0.00682366	0.00348573	-0.00906978	0.00495161	-0.00636743	-0.0152033	0.0133447	-0.00947334	-0.000485712	0.00508043
Eif3l	-0.00184307	0.00446682	-0.012664	-0.00161454	-0.00407723	-0.00249453	-0.0117866	-0.0120748	0.000141762	0.000599543	-0.0073318	0.00497516
Pfkm	0.000708681	0.000355763	-0.00273994	0.000160786	-3.42214e-05	-0.00166603	-0.00247578	0.011678	-0.00079601	0.00291754	-0.00172419	-0.00157358
Gas7	0.00506702	0.000973923	0.0177126	-0.00192851	-0.000262467	-0.000487598	-0.00304456	0.00308825	-0.00111871	-0.000103463	0.00632966	-0.00168743
Atp1a1	0.00335725	0.00513288	-0.0166683	-0.00222056	0.000949843	-0.00165596	-0.0117227	-0.00417672	-0.00877028	0.0122911	-0.0151128	-0.00308835
S100b	-0.000330232	-0.00171877	-0.00153813	0.00221141	-0.00267005	0.00298514	-0.00191956	-0.00404796	0.00158271	0.00168518	-0.0018015	0.00218561
Slc35a4	-0.00239798	0.00237492	-0.00909792	-0.00212544	0.000486051	-0.00124813	-0.00698494	-0.00356443	0.000905781	-0.00223117	-0.00477367	0.00493
Ptprf	-0.00581378	-0.00369999	-0.0173394	0.0112983	-0.00249118	0.00341576	-0.00389496	-0.0221677	-0.000334313	0.00468242	-0.0112739	0.00838261
Mif	-0.00784089	-0.00149228	-0.0141525	0.0101283	-0.0039603	-0.000555108	-0.00386878	-0.0196479	-0.00109234	0.00346306	-0.0120496	0.0117172
Tnxb	0.00582859	-0.00157454	0.0404656	-0.00114864	-0.00119968	0.000822401	0.000717177	0.00822898	-0.000842896	-0.00113943	0.0167543	-7.03459e-05
Rtp4	0.00230922	0.002291	-0.00143225	-0.00173959	0.00168107	-0.000512123	-0.00283279	-0.000378695	-0.00279298	-0.000265946	-0.000423475	-0.00242045
Antxr1	0.00499391	0.00869281	-0.0118705	-0.00529479	0.00275429	-0.0128851	-0.0131851	-0.00578319	-0.00662832	0.00743061	-0.0112038	-0.000826633
Adamts15	-0.00246224	0.00118142	0.00173714	0.00131508	-0.000899007	-7.66032e-05	-0.00669399	-0.00941906	0.00221486	-0.00279087	-0.00166836	0.00543538
Tomm6	-0.00110988	0.00435075	-0.00667113	-0.000756043	-0.00546391	-0.00162703	-0.0102727	-0.00311512	1.02041e-06	-0.000472816	-0.00498617	0.00573718
Angptl1	0.000469925	-2.36462e-05	0.000266075	-0.00012905	-0.000282934	-4.30942e-05	-0.000298504	0.00548948	1.23703e-06	-5.4752e-05	0.000391563	-3.99397e-05
Fam20b	-0.000539766	0.000841541	-0.00502026	-0.0010992	-0.00299433	0.0033235	-0.00692468	-0.00518445	0.00392714	-0.00224732	-0.000539161	0.00134289
Ucp2	0.00652754	-0.00101429	0.0148063	-0.00227355	-0.00898191	0.00501498	-0.00405765	-0.00458426	-0.000667109	-0.00216286	0.0121659	0.00719333
Lrrc14	-0.00271235	-0.000195031	-0.00285505	0.000400065	-0.00305488	0.00350907	-0.00668244	-0.00922363	0.00622386	-0.00368979	-0.00115896	0.00188694
Sf3b3	0.001603	0.00561728	-0.00458658	-0.00590521	-0.00194111	-0.00198616	-0.0101201	-0.00539531	-0.000223043	-0.00115501	-0.00336157	0.000742781
Dysf	0.00189684	-0.000253952	-0.000281521	-0.00224135	4.53811e-05	-0.00178372	-0.000586348	0.00852585	0.00082947	-0.00167252	0.00789422	-0.00042929
Tcea1	-0.00275227	0.00346084	-0.00754444	-0.00117337	-0.00173033	0.000334691	-0.0101019	-0.00579761	0.00415866	-0.00251558	-0.00264682	-0.00244958
Lgals3bp	0.00705143	0.00118757	0.00275096	-0.0014724	-0.00106099	0.000997518	-0.00352969	0.000683578	-0.00431715	0.000156772	0.0048158	-0.00116499
Ndufb7	0.00269025	0.00567037	-0.0138783	-0.00789615	0.00285389	-0.00238879	-0.0127993	0.000797346	-0.000487897	-0.0008875	-0.00459945	-0.000718817
Fgd5	-0.00379257	-0.000153223	-0.00499606	0.00223046	-0.00448205	-0.00519816	-0.00646586	-0.00475571	0.00800709	-0.00203184	-0.00183677	0.00408816
Hdlbp	0.00483312	0.00472022	-0.00548525	9.2554e-05	-0.006601	-0.00426692	-0.0102197	-0.0038733	-0.00195951	0.00314661	-0.00160111	-0.0015797
Golim4	-0.00697394	-0.00358528	-0.00877509	0.00912802	-0.00810819	0.00465715	-0.00430472	-0.0172207	0.00561145	-0.00175588	-0.00314343	0.00672474
Atp2c2	-0.000693158	-0.000508344	-0.00103129	-0.00133991	0.0016962	0.00354887	-0.00202262	-0.00157632	-5.10082e-05	-0.000805136	0.000229796	0.000542396
Lrrc58	-0.00155107	-0.000434572	0.00113887	0.00199564	-0.00786541	0.00204921	-0.00460029	-0.00523116	0.0017683	-0.00178356	0.00448803	0.00798931
Ogt	0.00241968	-0.00206332	-0.00115186	0.009332	-0.00561425	-0.00242933	-0.00302476	-0.0043446	-0.00119684	0.00602035	-0.00232004	-0.000661734
Emid1	-0.00523687	0.000691957	-0.00697813	0.00143446	-0.0109999	0.000745665	-0.00387971	-0.0116331	0.00945826	-0.00630789	-0.0014264	0.0037197
Irf2bpl	-0.00323928	-0.00318432	-0.00131939	0.00826719	-0.0088823	0.00485547	-0.00128765	-0.00599649	0.00379924	-0.00304102	0.000621646	0.00523216
Rhbdd3	-0.00420263	-0.00183466	-0.00224903	0.00451216	-0.00376591	0.00363061	-0.00429831	-0.00810146	0.00620439	-0.0013281	-0.000647003	0.00150879
Rnf43	-0.00733298	-0.0030575	-0.00759975	0.0100318	-0.00630908	0.00258545	-0.00564624	-0.0148258	0.00707796	-8.69278e-05	-0.00676683	0.0044355
Lsm3	-0.00100059	0.0043647	-0.01025	-0.000914336	-0.00372046	-0.00385449	-0.00784777	-0.00850499	0.00176062	-0.000439286	-0.00727944	-0.000892152
Loxl2	0.0107944	-0.000861228	-0.000703848	-0.000380422	0.00124688	-0.00423134	-0.00204218	0.00567535	-0.00418269	0.00574249	0.00468099	-0.00285002
Gpc1	1.19204e-05	-0.00336696	0.00118016	0.00353465	-0.00632832	0.00233213	-0.0033393	0.000596313	0.00708664	-0.00443492	0.0104911	0.00280626
Med13	0.00284977	0.00787847	-0.00948059	-0.00428845	0.000380513	-0.00789796	-0.00851146	0.00249923	-0.00602236	0.00858511	-0.00981689	-0.00778181
Gtf2h5	-0.00181653	0.00102813	-0.00316776	-0.000541475	-0.00366789	0.00169805	-0.00846395	-0.00663214	0.00592509	-0.00391138	0.00205724	0.00174378
Ifit1	0.00096921	0.000409762	0.000890762	0.000169886	-9.9254e-05	0.000702093	-0.00094967	-0.00045262	-0.000961866	-0.000258947	0.000860793	-0.000474239
Scara3	0.00247866	-0.00063647	0.0130213	-0.000689502	-0.000575186	0.000582998	-0.000266797	0.00342332	-0.000433884	-0.000171784	0.00592398	-5.52583e-05
Rasd2	-0.00375474	0.000599885	-0.00726319	0.00147989	-0.00497104	0.000746487	-0.00522928	-0.00690649	0.00653741	-0.00516026	-0.00417451	0.00389773
Zfp395	-0.00447615	-0.00667119	-0.00643488	0.0205858	-0.00598351	-0.00217964	0.000637332	-0.0134906	-0.000370425	0.00651595	-0.00491492	0.0042732
Pik3ip1	-0.00112457	-0.00242685	-0.00186408	0.00774478	-0.00536921	-0.000318001	-0.00270522	-0.00365583	-0.00134728	0.0062799	-0.0032077	0.00305819
Ly6d	0.00143296	-0.000361912	-0.0024168	-0.00207835	0.000265123	0.00378795	-0.00231009	-0.00235017	-0.00371585	0.00651157	-0.0023993	-0.000157097
Cd300a	0.00310152	-0.000495941	0.00802294	-7.45079e-06	-0.00279015	-0.000192578	0.00055887	-1.37396e-05	-7.91804e-05	-0.00115018	0.00980791	0.000193058
Grn	0.00928404	-0.00137081	0.0108573	-0.00014501	-0.00160422	0.00101552	-0.00706562	0.000259435	-0.00342797	0.00244855	0.0114961	0.000870383
Plvap	0.00575781	0.000206479	0.00154382	-0.0041204	-0.00131665	-0.00365623	-0.00287016	0.0154087	-0.00165503	-0.00184656	0.0154563	-0.000409469
Cxcl10	0.000588613	0.00174281	-0.00153225	-1.80728e-05	-0.00111355	0.000212971	-0.00113216	-0.000882024	-0.00147476	-0.000555138	-0.00053496	-0.00126591
Ncaph	-0.00251332	0.00330118	-0.00926667	-0.00156755	0.00028442	-0.00469551	-0.010098	-0.0088741	0.0023073	4.38569e-05	-0.00472856	0.00213018
Sidt2	0.00369069	-0.000130918	0.000283358	-0.000754945	-0.00145936	0.00304533	-0.00594592	-0.00419729	-0.00332068	0.00226635	0.00144931	0.00540099
Dhcr24	-0.00336259	0.00293507	-0.00919853	-0.00148583	-0.00179665	-0.00107741	-0.00753028	-0.00779809	0.00334248	-0.00511418	-0.00572469	0.00636884
Parm1	0.000456777	-0.000511103	-0.000773754	0.00132132	-0.000599052	-0.00040924	-0.000632933	-0.000268857	-0.00203302	0.00427969	-0.00022521	0.000497662
Vat1	0.00216976	0.00147699	0.00283015	0.0020331	-0.00714139	0.00284315	-0.00479068	-0.00303173	-0.00387212	0.0046871	0.0012512	0.00525912
Eef2	-0.00856739	-0.00699834	-0.000118691	0.0123809	-0.0124239	0.00668559	0.00200015	-0.0122115	0.0046915	0.000719048	0.0026939	0.010743
Dpp4	0.0010742	0.000666515	0.00396139	-0.0003309	-0.000329771	-7.58794e-05	-0.000916472	0.00116397	-0.00110313	0.000809348	0.000239598	-0.000296717
Ccl5	0.00232974	0.00138509	0.000136464	-5.97704e-05	-0.00174671	0.00210024	-0.00235473	-0.000200831	-0.00240568	0.000570576	-8.38982e-05	-0.00182179
Rrp12	-0.00155232	0.00199751	-0.00381517	-0.00276392	-0.00183828	0.000735941	-0.00454912	-0.00225896	0.00405857	-0.00445125	-0.000404753	0.000432698
Egln3	-0.00801993	-0.0113393	-0.00514055	0.0365075	-0.0147187	-7.80763e-05	0.0126337	-0.0124721	-0.00904065	0.0151848	-0.0105406	0.0097894
Ap2b1	0.000146488	0.00513467	-0.00878528	-0.00179862	-0.00340838	-0.00440023	-0.00957448	-0.00498342	-0.00344967	0.00661318	-0.00854794	0.00329888
Sppl2b	-0.00520268	4.64748e-05	-0.00710148	-0.000523083	-0.000518691	0.00287416	-0.00857662	-0.0127629	0.0083856	-0.00473444	-0.00259623	0.00262051
Lsm7	-0.00418233	0.00150917	-0.00803442	-0.00149275	-0.00149909	0.000864845	-0.00895939	-0.00904159	0.00629087	-0.00490392	-0.0011513	0.00409968
Oaz1	-0.00516484	-0.00319748	-0.00425419	0.00313526	-0.0030645	0.00493882	-0.00630806	-0.00964174	0.00794819	-0.00723786	0.00425285	0.00739226
Pkig	0.00105794	0.00271526	-0.00718997	-0.00234903	3.49545e-05	-0.0018594	-0.00799455	-0.00159955	9.30375e-05	-0.000797735	-0.00286198	0.00268926
Sec31a	0.00555689	0.00469822	-0.00251051	-0.00424533	-0.00209631	-0.00345959	-0.00735954	0.00193445	-0.00397272	0.00111747	-0.00156073	0.00186851
Ccl12	0.00652336	-0.000273537	0.00617241	-0.00194916	-0.00102314	-0.000353279	-0.00176719	0.0027879	-0.00134986	-0.00209875	0.00903707	-0.000603787
Ccl7	0.00941989	-0.000907725	0.0107195	-0.00124805	-0.000133686	-0.00115029	-0.000789712	0.00572523	-0.00199396	-0.00206239	0.010308	-0.0011614
Mbd3	7.96519e-05	0.00315684	-0.00647817	-0.00330941	-0.00165922	-0.000529232	-0.0100454	-0.00208633	0.0048488	-0.00480633	0.000983493	0.000513048
Tgfbi	0.00604954	-0.00172042	0.0199092	-0.00209696	-0.00296566	0.00298539	-0.000220464	0.00188916	-0.000556836	-0.00243549	0.0202426	1.77509e-05
Cdcp1	-0.00647022	-0.00200526	-0.0124724	0.00811122	-0.00723877	0.00514691	-0.00587029	-0.0148878	0.00615752	-0.00299727	-0.00701829	0.00576865
Eif1	-0.00375028	0.000625301	-0.00639741	0.00327466	-0.00888663	0.00238768	-0.00403745	-0.00592093	0.003133	-0.000641885	-0.00408331	0.0049376
Grhpr	-0.00295278	-0.00332744	-0.00651709	0.0118929	-0.00482089	0.000193121	-0.00336756	-0.00815375	0.000327675	0.00277378	-0.0051037	0.0060596
Sbno2	0.00150627	-0.00209501	0.010326	0.00359221	-0.00600442	0.00429834	6.17106e-05	-0.00163268	-0.00149139	0.000552527	0.00646677	0.00358072
Melk	-0.00589185	0.0012926	-0.00499697	0.000193912	-0.0055458	-0.000524497	-0.0104639	-0.0124386	0.00982585	-0.00408215	-0.0019175	0.00223941
Thrsp	9.3442e-05	0.000161127	0.000861591	-0.000117373	-0.000578356	9.17968e-05	-0.000989279	-7.40645e-05	-0.000117233	-0.000188886	0.000950448	9.64317e-05
Supt16	-0.00115834	0.00367319	-0.00869204	-0.00313178	-0.00040483	-0.00113009	-0.00945749	-0.00983786	0.00161589	-0.00186872	-0.00247462	0.0029872
Wdr18	-0.00258846	0.00258569	-0.00629741	-0.00216298	-0.00232195	2.35589e-05	-0.00701609	-0.0043524	0.00396563	-0.00354278	-0.000898393	0.00198083
R3hdm4	-0.00514851	-0.0046045	0.00155274	0.00745415	-0.0118841	0.00832252	-0.00295042	-0.00835868	0.00872762	-0.00482108	0.0041386	0.00713142
Acta2	0.015397	0.000154933	-0.00593641	-0.00364933	0.0011541	-0.00339318	-0.00207175	0.00253814	-0.00394677	-0.000863085	0.00843232	-0.00281813
Pim3	-0.00381361	-0.00126532	-0.00660099	0.00792092	-0.00746239	0.00121548	-0.00230644	-0.00556376	-0.000758605	0.00307585	-0.00506972	0.00531852
Pawr	-0.00760369	-0.00326271	-0.00513226	0.00688999	-0.0101626	0.00833968	-0.000583548	-0.00744916	0.0074519	-0.00464629	-0.00162199	0.0063585
Cox8a	-0.00627687	-0.00253629	-0.00648348	0.00692455	-0.00961948	0.00522268	-0.00275514	-0.0144312	0.00450584	-0.00363487	-0.00075227	0.0076772
Sostdc1	-0.00897074	0.00123063	-0.00937995	3.10963e-06	-0.000522873	0.00628269	-0.00604034	-0.0179524	0.00540831	-0.00638778	-0.00743654	0.00463107
Gatad2a	-0.00512458	-0.0015769	0.0024579	0.000828893	-0.00993245	0.00824217	-0.00367293	-0.00876928	0.00937896	-0.00821634	0.0054477	0.00498812
Hist1h1c	0.000901184	0.00511935	-0.0159981	-0.0022518	0.000996361	-0.0104103	-0.0178755	-0.00667926	-0.000295045	0.00862849	-0.0104334	-0.00288821
Ndufa13	0.00168675	0.0013945	-0.0022614	-0.00186577	-0.00122319	4.66404e-06	-0.00637709	0.00269711	-0.00147989	-0.00025017	0.00147433	0.00506867
Igfbp7	0.019517	-0.00709317	0.00505484	-0.00162674	-0.00871467	-0.000869014	0.011389	0.0140474	-0.00166663	-0.00951546	0.0496779	-0.00232033
Skp1a	-0.00340322	0.00274037	-0.0161231	-0.0005316	-0.000413218	-0.000689104	-0.0111598	-0.0130762	0.0039534	-0.00126795	-0.00845533	0.00277863
Serbp1	-0.00463757	0.00275694	-0.00999395	-0.00191671	0.000971593	-0.00229132	-0.00741614	-0.00910563	0.00228627	-0.000525174	-0.00745252	0.000810865
Arsi	5.57402e-05	0.00240314	-0.00181945	-0.00423489	1.98427e-05	-0.000248033	-0.00752304	-0.00390235	0.00184093	0.000687637	-0.00313701	-9.70832e-06
Gpi1	-0.00794336	-0.00686471	-0.00694068	0.0225704	-0.0110788	-0.00065553	0.0057113	-0.0150722	-0.00256902	0.0112878	-0.00807601	0.00715111
Lum	0.00591686	-0.000751283	0.0134709	-0.000389804	-0.0006127	-0.00100531	-0.00089328	0.00690993	-0.000889094	-0.00118692	0.00696022	-0.000669998
Adamts2	0.0121753	-0.00165609	0.013074	-0.00165329	-0.00313792	-0.000577819	-0.000824189	0.00303391	-0.00208152	-0.00208862	0.0184737	-0.00203203
Fxyd1	0.00296342	-0.000691592	0.00755657	-0.000566084	-0.000527317	-0.000203548	0.000121365	0.012317	-0.000311984	-0.000551807	0.00465165	-0.000511302
H2-Aa	0.0173299	0.00436776	6.57422e-05	-0.00563035	-0.00142415	-0.00647308	-0.00947103	0.0164572	-0.00516342	-0.004303	0.00503845	-0.00577254
Atp13a2	-0.00220761	-0.00379633	0.00929842	0.00361784	-0.00870718	0.00503862	-0.00393814	-0.00420534	0.00620634	-0.00298523	0.00935306	0.00721725
Tbc1d9b	0.00240617	0.00175151	-0.00424352	-0.00153843	0.000964901	-0.00200863	-0.00685727	-0.00236467	-0.00255949	0.00245167	-0.00228821	0.00265938
Hspb6	3.29661e-05	0.000444212	-0.00355291	0.00110181	-0.00242333	-0.000962148	-0.00320611	0.0239762	0.000362125	0.00177033	-0.00102442	-0.00036126
Dna2	-0.00331402	0.0027908	-0.00381483	-0.00201178	-0.000980535	-0.00222025	-0.00673652	-0.00626635	0.00500472	-0.00284793	-0.00255233	-0.000407165
Acaa2	0.00419584	0.00449063	-0.00807812	-0.005499	-0.00123584	0.000160213	-0.00899886	-0.00153032	-0.00444927	0.00257987	-0.00399646	0.000826176
C1qa	0.0227316	-0.0029229	0.0271568	-0.00697625	-0.00301989	-0.000439005	-0.00147086	0.00211726	-0.00340572	-0.00935352	0.0427522	-0.000168371
C1qc	0.0176492	0.000964243	0.0125163	-0.00592053	0.000263594	-0.00350933	-0.00535796	0.00625455	-0.00462384	-0.00406449	0.0195438	-0.00192433
C1qb	0.0174859	-0.000690344	0.0129021	-0.00457771	-0.00029404	-0.00256598	-0.00435857	0.00449446	-0.00316069	-0.00510233	0.0261117	-0.00267094
Unc93b1	0.00742838	-0.000784119	0.0153704	-0.00126012	-0.00500942	0.000566163	-0.00201379	-0.000182334	-0.00139042	-0.00170011	0.0179652	0.000724317
Hk1	0.000938228	-0.00377431	-0.00604783	0.0101028	-0.00250302	0.00195982	-0.00324863	-0.0095507	-0.00362389	0.0106463	-0.00593571	0.0007096
Inhbb	-0.000638414	-0.00632487	-0.00797658	-0.00173203	0.00259161	0.0201947	-0.005201	-0.00859613	-0.00148051	-0.00314554	0.00458924	0.00419618
Paip2	0.00188753	0.0047542	-0.0095545	0.00158364	-8.09825e-05	-0.00648203	-0.00979589	-0.00099093	-0.00463443	0.012035	-0.0115024	-0.0080851
Scd1	5.10608e-05	-0.000330049	-0.00292127	0.003135	-0.00100321	0.00149178	-0.00794155	-0.0022305	-0.0013204	0.00252582	-0.0045832	0.00266685
Selenof	0.00607818	0.00693549	-0.00714595	-0.00787348	0.000894356	-0.00593259	-0.0108316	-0.00042731	-0.00620589	0.00295319	0.000611556	0.00234631
Lrg1	0.00267923	-0.000332344	0.00533291	-0.0014552	0.00215768	0.000106737	-0.00149984	0.00597633	-0.00127612	-0.00112714	0.00452915	-0.000402903
Tmprss13	-9.77186e-05	-0.000728393	-0.000859655	-0.00052511	0.00112889	0.00286693	-0.000958508	-0.00115336	-0.000846516	5.01716e-05	3.18639e-05	0.00116263
Grhl3	-0.00101223	0.000565649	-0.00259772	0.000316771	-0.00368007	0.00404083	-0.00239791	-0.00311727	-0.00074	-0.000427504	-0.00227365	0.00491023
Islr	0.00528442	-0.000328657	0.00947316	-0.000589545	-0.00106471	-0.000628322	-0.00101917	0.00569296	-0.00106489	-0.000556102	0.00512278	-0.000428157
Fam193a	-0.00225629	-0.00168305	-0.000625308	0.0032557	-0.00286287	0.00391457	-0.00354091	-0.00871607	0.00575835	-0.00297424	0.000445265	0.00088872
Rsrp1	-0.00184831	-0.00622823	0.0117899	0.0119867	-0.0130037	0.00833101	0.00359299	-0.00103442	0.00188615	0.00257289	0.00912572	0.00396332
Man1c1	0.00329727	-0.00111334	0.00810434	-0.000896641	-0.00164414	-0.000146049	-0.000511951	0.00153799	6.0642e-05	-0.00105964	0.0119354	0.000420285
Srrt	-0.00472095	0.0025328	-0.00613432	0.000775788	0.00114906	-0.00135082	-0.00575302	-0.0139774	0.00251487	-0.00182442	-0.00532775	-0.00199823
Enpp1	0.00427241	0.00849711	-0.017181	-0.0057846	0.00348128	-0.0120843	-0.0120093	-0.00933481	-0.00784378	0.011805	-0.014926	-0.00617946
Ctbp1	-0.00109062	0.00193625	-0.00555151	-0.00111974	-0.00610674	0.000513747	-0.00898818	-0.0064224	0.00313046	-0.00136878	-0.00307676	0.00548922
Serpine1	0.0210552	-0.00448577	-0.00534121	0.00492813	-0.00117322	-0.00410954	0.0075498	0.000914879	-0.00928148	0.00392672	0.0115465	-0.00244959
Dtl	-0.00150633	0.00612174	-0.00670504	-0.00406953	-0.000495178	-0.00550825	-0.00814373	-0.00591916	0.00021355	0.00224314	-0.004784	-0.0047916
Vash2	-0.00286981	0.00155188	-0.00377398	-0.000980974	-0.00402026	-0.000435524	-0.00491109	-0.00716568	0.00645166	-0.0044015	-0.00188934	0.00196454
Nme1	-0.00185212	0.00709731	-0.0135447	-0.00779782	0.000661457	-0.00250419	-0.0123832	-0.00768814	0.00242576	-0.00754439	-0.00453675	0.00695916
Bclaf1	0.0003099	0.00553919	-0.00979512	-0.00154052	-0.00374234	-0.00269971	-0.0106192	-0.0102526	0.00116084	0.000818608	-0.00488901	-0.00305037
Cdkn1c	-0.0011211	0.00272136	-0.00149341	-0.00167614	-0.00105518	-0.00164195	-0.00368935	-0.0012736	-0.000338171	0.000828218	-0.00188645	-0.000186058
Cd81	0.0104241	0.00517403	-0.0123969	-0.00613276	0.00630415	-0.00702275	-0.0130743	0.000631776	-0.00988259	0.0118901	-0.00839296	-0.00388812
Eef1a1	0.0109741	0.0124551	-0.0206828	-0.00789943	0.00821831	-0.0150112	-0.0190043	0.00344046	-0.0113305	0.0152424	-0.0194424	-0.0196854
Tgm2	-0.00815366	-0.00224638	-0.0121069	0.00438649	-0.00439246	-0.000595767	-0.00907073	-0.00570038	0.00777174	0.00031483	-0.00316472	0.00440695
H2afz	-0.00736794	-0.00109777	-0.00433379	0.000396047	-0.00618035	0.00370103	-0.0064039	-0.0130732	0.0115144	-0.0101452	0.00540537	0.00745967
Rcor1	-0.000898871	0.000244231	-0.00315554	0.00500693	-0.00483154	-0.00202011	-0.00355871	-0.00356728	-0.00207569	0.00342352	-0.00363574	0.00546542
Bri3bp	-0.00102815	0.00521388	-0.010392	-0.00138101	0.000835183	-0.0049007	-0.00821747	-0.00970468	-0.00417329	0.00387255	-0.0102309	0.00219408
Ankrd13b	-0.00253717	0.00166423	-0.00662219	-0.0011744	-0.00133899	-0.000666541	-0.00745013	-0.00724167	0.00334791	-0.00315788	-0.00207829	0.00513176
Ndufv1	-0.00559316	-0.000379897	-0.0115685	0.00192268	-0.00422691	0.00338993	-0.00928032	-0.0110134	0.00848043	-0.00613352	-0.00345247	0.00401815
Ddx60	0.00130856	0.000516827	0.00179612	-0.000257768	-0.000271506	0.000422993	-0.000710483	0.00103494	-0.00109234	-0.000457746	0.00145433	-0.000378101
Smarce1	0.00108205	0.00536564	-0.00586554	-0.00277048	0.000144179	-0.002921	-0.00596213	-0.00239557	-0.0021252	0.00305988	-0.0051103	-0.00492761
Ano10	-0.00539287	-0.00436276	-0.00529853	0.00660324	-0.00762147	0.00872313	-0.00602067	-0.00997321	0.00822958	-0.00412707	-0.00124414	0.008617
Card19	0.00377628	-0.00298756	0.00723207	0.0028705	-0.00271584	0.00503819	-0.000675033	0.0041028	-0.00300026	0.00306312	0.00728877	0.00320353
Rara	0.000802978	0.00166444	-0.00510412	0.00473451	-0.00351585	-0.00475231	-0.00455079	-0.0046431	-0.00388676	0.0100356	-0.00445483	-0.00126838
Acer2	-0.00208714	-0.00354977	-0.00128377	0.0122333	-0.00571383	0.000379513	0.00358889	-0.00476454	-0.000205672	0.000997775	-0.00216895	0.00306142
Mturn	-0.00127705	-0.00307149	-0.00244376	0.00698032	-0.00201781	-0.000373108	-0.00317066	-0.00434143	0.000491363	0.00417906	-0.00397727	0.00206191
Phf20	-0.000889921	0.00369319	-0.00505643	-0.00026357	-0.00410098	-0.00337937	-0.00594214	-0.00524463	-0.00150723	0.0049807	-0.00455961	-0.00068843
Notch3	-0.00306007	-0.00565585	0.00110857	0.00374987	-0.00625683	0.011815	-0.00220308	0.000842354	0.00201132	-0.00195048	0.0106679	0.00589944
Spon1	0.00876518	0.000468864	-0.00284766	-0.0019293	-0.000302784	-0.0022214	-0.0027013	0.00640977	-0.00182041	-0.00198331	0.00384857	-0.00152937
Pde4dip	0.0016817	0.000420955	-0.00131337	-0.000900263	0.000255068	-0.00112344	-0.000726627	0.0143102	-0.000523498	0.000406292	-0.000415113	-0.00106373
F11r	0.0010453	0.00369357	-0.0125288	-0.0014081	0.00218416	-0.00473135	-0.00855172	-0.00579523	-0.00664019	0.010895	-0.00812789	0.00129034
Ncapd2	-0.000193283	0.00565197	-0.0117207	-0.00150324	-0.00169037	-0.00918729	-0.0117075	-0.0114292	-0.00328287	0.00687577	-0.0120296	0.00244493
Sema7a	0.00435435	0.000387764	-0.00187027	-0.00162412	-0.00136357	-0.00191535	-0.000392613	0.00111359	-0.00080002	-0.00148152	0.0064531	-0.000236735
Nop2	-0.00731394	0.00311932	-0.00858252	-0.00500409	-0.00145995	0.00416775	-0.00817703	-0.0145361	0.0103248	-0.0102152	-0.00418746	0.00216162
Tsr1	0.00103558	0.00498998	-0.00442923	-0.00390554	0.000794525	-0.00184742	-0.00269022	-0.000629156	-0.00178817	-0.00109702	-0.00391079	-0.00347763
Lasp1	-0.00507571	-0.00270382	0.000368462	0.00724205	-0.0109651	0.00461741	-0.00186727	-0.0136562	0.0112462	-0.00751164	0.00921647	0.00194637
Txnip	0.00486093	0.00286657	-0.000947739	-0.00496887	0.00311546	-0.00363076	-0.00551844	0.00221314	-0.00493273	0.00613752	-0.001817	-0.00436565
Pmepa1	0.00905075	-0.00503214	-0.00121113	0.00169577	-0.00475367	0.0143114	0.00130792	-0.00816878	0.00152936	-0.00858802	0.0123996	0.00542741
Foxq1	0.00114044	-0.00104851	-0.00374312	-0.00118971	-0.000224225	0.0094721	-0.00134536	-0.00204043	-0.00275577	0.000461689	-0.00211119	0.00370199
Egr1	-0.00101551	-0.000192199	-0.00163423	0.000798888	-0.000760695	0.00116608	-0.000349584	-0.000863005	-0.000859179	0.000226001	-0.000527679	0.00212683
Mllt6	-0.00273249	-0.0004041	-0.00821941	0.00387768	-0.01046	0.00299174	-0.00553062	-0.00979979	0.00494842	-0.00201146	-0.00415921	0.00660858
Abhd17c	0.00137281	0.00483964	-0.00654879	-0.0038749	0.000470487	-0.00334033	-0.00562496	-0.00429701	-0.00342067	0.00107687	-0.00658834	0.00152943
Olfml2b	0.00438735	-0.000684766	0.00666905	-0.00136319	-0.000595437	-0.00132512	0.000439242	0.00192941	-0.000475771	-0.00121599	0.00956188	0.000139223
Chmp4b	-0.00233394	-0.00370651	0.0083455	0.00519287	-0.0112688	0.0114198	0.00244898	-0.00360698	0.00257118	-0.0039104	0.00646474	0.00550002
Cdk19	-0.00228238	-0.00416048	-0.00323113	0.00597094	-0.00965871	0.0105066	-0.0025345	-0.00998395	0.000890989	0.00272605	-0.00303126	0.00820005
Tfdp1	0.00100768	0.00677547	-0.00834102	-0.00558641	0.000233158	-0.00433402	-0.00918619	-0.00623279	-0.00123971	-0.0011538	-0.00520375	1.31873e-05
Parp12	0.00305874	0.00205915	3.3626e-06	-0.0015549	0.000481488	-0.000511642	-0.00244989	0.00202413	-0.00204644	-0.00090002	-0.000315992	-0.00207563
Med30	-0.00781331	-0.0019547	-0.00903745	0.00489925	-0.00890111	0.00561389	-0.00738196	-0.0140282	0.0108959	-0.00564622	-0.000210238	0.0056671
Ctss	0.0205321	-0.000454951	0.0122895	-0.00572945	-0.00281899	-0.000641834	-0.00484475	0.0145901	-0.00478887	-0.00487259	0.026487	-0.00272324
Creb3l2	-0.00222078	-0.00145707	-0.00211486	0.00550851	-0.00913274	0.000862981	-0.00335825	-0.00890641	0.00259475	0.000721183	0.0012728	0.00606439
Rnh1	0.00526134	0.00155847	0.00287248	-0.00188512	-0.00531799	0.00448516	-0.00686274	0.000511975	-0.00414943	0.00206564	0.00339224	0.004889
Mybpc2	0.00183083	-0.000202594	-0.00156428	-0.00107047	0.000459016	-0.000157468	-0.000232194	0.0304826	0.00016051	-0.00111614	-0.000396938	-0.000779364
Trps1	0.00301194	0.00619775	-0.00853325	-0.00616537	-0.000916817	-0.00118357	-0.010565	-0.00590103	-0.00687364	0.00720981	-0.00630192	-0.000864919
Rtel1	-0.00403916	0.00206614	-0.0093044	-8.00198e-07	-0.00135852	-0.00233836	-0.00960046	-0.0114786	0.00645699	-0.00436675	-0.00452661	0.00279048
Bud31	-0.000247124	0.0060565	-0.0123701	-0.00443893	0.000423767	-0.00459456	-0.0106899	-0.00700709	-0.00184344	-5.13723e-05	-0.00850831	0.00270108
Abcf1	-0.00358927	0.00147476	-0.00808784	-0.00132392	-0.00211755	0.00263674	-0.00824615	-0.0061561	0.004337	-0.00390989	-0.00250615	0.00657303
Gngt2	0.00294812	-0.000555879	0.00599716	-0.000364753	-0.00319268	0.000333422	-1.11262e-05	0.00250728	-5.39896e-05	-0.00108503	0.0106036	-0.000301962
Trmt112	0.00089719	0.00269322	-0.00312551	-0.000730504	-0.00211539	-0.00294858	-0.00353242	-0.00174455	-0.000622377	0.00157878	-0.00361754	-0.00175902
Phb	-0.00761521	0.00194242	-0.00816599	-0.00161546	-0.00179671	0.00347235	-0.00841799	-0.00901786	0.00948181	-0.00742352	-0.00371171	0.00305869
Ythdf1	0.00173102	0.00726898	-0.00990229	-0.00628646	0.00296269	-0.0053602	-0.0095103	-0.00516206	-0.00491885	0.00204014	-0.0100193	0.00281932
Man2a2	-0.00218709	-0.000592423	-0.00066104	0.00374267	-0.00980123	-0.000598271	-0.00671218	-0.00409534	0.00623005	-0.00135343	0.00405702	0.00383855
Fam117a	-0.00676814	0.000442254	-0.00267768	0.00232754	-0.0040171	0.0025264	-0.00503373	-0.00726936	0.00569331	-0.00245582	-0.00265746	0.00498371
Kat7	-0.00568215	0.000116967	-0.0107486	0.00513873	-0.00338327	0.000252308	-0.00867779	-0.015707	0.00420469	3.24292e-05	-0.00559831	0.00477643
Tcfl5	-0.00198641	0.00111824	-0.00328382	-0.000716757	-0.00105279	0.000899129	-0.00343386	-0.00299566	0.00114463	-0.00163534	-0.00249254	0.00203697
Prc1	-0.0012475	0.00512569	-0.00961718	-0.00310348	0.000540094	-0.00609709	-0.0103181	-0.0110186	-0.00258094	0.00529761	-0.00836577	0.00284292
Rabggtb	-0.00369352	-0.000697738	-0.00649699	0.00303769	-0.00480259	0.00236078	-0.0071513	-0.00778279	0.00457163	-0.0017852	-0.00186663	0.00428202
Ppp1r9b	0.0029436	0.00125984	0.00200313	0.000312588	-0.00822565	-0.0011813	-0.0059186	-0.00149314	0.000979662	0.000836052	0.00608801	0.00166413
Cpq	0.0031548	-0.000935997	0.0138014	-0.000765724	-0.0011622	0.000825384	0.000465684	6.05813e-05	-0.000590355	-0.000997646	0.0100465	0.000181463
Eme1	-0.00284921	0.0022721	-0.00426311	-0.000296656	-0.00380716	-0.00108656	-0.0082202	-0.00889781	0.00527349	-0.00235364	-0.00227934	0.0023442
Psmd7	-0.000626528	0.00305192	-0.00426391	-0.00262634	-0.00631794	0.00325662	-0.00859404	0.000583678	0.00585059	-0.00380169	0.000704054	-0.00203016
Rreb1	-0.000739498	0.000321861	-0.000873755	0.00169883	-0.00265346	4.58395e-05	-0.00535058	-0.00475726	-0.00158456	0.00290637	-0.00138798	0.00538895
Lsm14b	0.00117436	0.00543833	-0.00778429	-0.00254061	-0.00285698	-0.00384932	-0.00797839	-0.00597442	-0.00142147	0.00288852	-0.00595716	-0.00154769
F13a1	0.012076	-0.00234754	0.0251596	-0.0012538	-2.52238e-05	-0.00197735	-0.00081459	0.00737922	-0.0023644	-0.00144668	0.0170735	-0.000139998
Cdc123	0.00340553	0.00680119	-0.00779491	-0.00541135	-0.00112496	-0.00530765	-0.00933178	-0.00338417	-0.00318226	0.00151638	-0.00715905	-0.000728644
Dap	-0.000107141	0.000393102	-0.011103	0.00744092	-0.00231139	-0.00540307	-0.00512419	-0.0107697	-0.00014701	0.00353251	-0.00574831	0.00032165
Adk	-0.000634302	0.00290096	-0.00590382	-0.000553206	-0.00394889	-0.00309567	-0.00780891	-0.00667863	0.00291657	-0.00172146	-0.00343384	-0.00033407
Abhd2	-0.0046993	0.0008904	-0.00336456	0.00285793	-0.0129392	0.00428659	-0.00584824	-0.0142629	0.00678292	-0.00337452	-0.000201485	0.00369725
Srrm2	-0.00294835	0.000342481	-0.00101507	0.00318868	-0.0122096	0.0032379	-0.00699572	-0.0103612	0.00433489	-0.000311829	0.00108881	0.00774513
Ppp1r10	-0.00176085	0.00180315	-0.00434741	-0.000190331	-0.00264433	0.00423526	-0.0079278	-0.00975255	0.00433797	-0.00425364	-0.00237521	0.00383092
Tbcd	0.00154591	0.0043452	-0.00672099	-0.00354605	4.35841e-05	-0.00195394	-0.00687294	-0.00268811	-0.00307977	0.00125974	-0.00382748	0.00131667
Tgfb2	-0.00274547	0.00418772	-0.00978995	-0.00210465	-0.000514392	-0.00441293	-0.00977714	-0.0100113	-0.00147698	0.00287275	-0.00839779	0.00566826
Prrc2b	-0.00414539	-0.0018583	-0.00693674	0.00361031	-0.00491748	0.00416257	-0.00679724	-0.00797252	0.00560901	-0.00225835	-0.000598821	0.00701021
Igfbp2	0.00404863	-0.00574916	-0.0156944	0.0147483	-0.0128175	0.00154324	0.00108391	-0.0175312	0.00139591	-0.00731432	0.00473165	0.00242054
C130074G19Rik	0.000789952	-0.000844836	0.00560414	-0.00155351	-0.00109323	-0.000274633	-0.00139995	0.00380443	0.000767534	-0.0010167	0.0109939	-0.000340301
Picalm	0.00277509	-0.00324299	0.00724062	0.00607453	-0.00898394	0.000575298	0.00180088	-0.000944358	0.000475444	-0.00345502	0.013873	0.00588825
Dusp10	-0.0037285	-0.00134915	-0.00454539	0.00558986	-0.0047708	0.00315041	-4.5695e-05	-0.00318723	-0.00225059	0.00419227	-0.00439314	0.00585802
Mreg	-0.00172655	0.00347817	-0.00313858	-0.00176733	-0.00251044	-0.00449873	-0.00489906	-0.00214847	0.0043493	-0.00467119	-0.0010385	-0.00119624
Prss23	0.0166393	-0.0038953	0.0313805	-0.00186769	-0.00711294	0.00198512	0.00326765	0.0107836	-0.00385132	-0.00376893	0.0339678	-0.000349524
Ppl	3.13361e-05	-0.0042183	-0.00463781	0.00359704	-0.0037321	0.0194636	-0.00017693	-0.00836988	-0.00176168	-0.00132151	-0.0048208	0.00587201
Nrtn	-0.00336725	0.00356301	-0.0116255	-0.00451942	6.34358e-05	0.00385672	-0.0117913	-0.00953204	0.00545235	-0.00459794	-0.00813781	0.000877679
Dse	0.00181321	-0.000638129	0.00862558	-0.000621828	-0.00272214	0.00151582	-0.000966906	-0.000712604	0.000691919	-0.000987464	0.00770387	0.00089385
Nup133	-0.00450174	0.00021127	-0.00503488	0.000593478	-0.00498449	0.00189492	-0.00712177	-0.00618933	0.00693283	-0.00378322	-0.000898934	0.00258529
Ncam1	0.00616348	-0.000729524	7.97262e-05	-0.000493133	-0.00062397	-0.000610422	0.000106685	0.0057824	-0.000910792	-0.00139666	0.00609802	-0.000838067
Rbms3	-0.000101274	0.000593377	-0.00177247	0.00335558	-0.005754	-0.00213346	-0.00637445	-0.00684009	0.00328071	-0.00032142	0.000689693	0.000322794
Hnrnpu	0.000976168	0.00628975	-0.0141725	-0.00560046	0.000793563	-0.00488035	-0.0116062	-0.0100084	-0.00228257	0.00030392	-0.0104075	0.00621232
Lap3	0.00131843	0.00611289	-0.0118494	-0.00597838	0.00176516	-0.00230718	-0.0094268	-0.00602179	-0.00117905	-0.0013507	-0.00607506	-0.002981
Polr2j	-0.00608547	-0.000536566	-0.00828887	0.00348341	-0.0011043	0.00133942	-0.00495407	-0.0123972	0.00535528	-0.00446985	-0.00573084	0.00385524
Galnt12	-0.00495104	6.0518e-05	-0.00480964	0.00300844	-0.00620477	-0.000961613	-0.00493564	-0.00598606	0.00619596	-0.00332292	-0.00309169	0.00332772
Nhsl1	-0.00135832	0.00358152	-0.0136522	0.0010548	-0.00407992	-0.00125467	-0.0111125	-0.0166576	-0.000459132	0.00571103	-0.00785558	-0.00142403
Lrrc17	0.0032503	-0.00142001	0.016626	0.00160855	-0.00105761	-0.00386781	-0.00268133	0.000381534	-0.000331533	0.00184657	0.00853031	0.0023329
Fgl2	0.0023222	1.9009e-05	0.00123831	-0.000591153	0.000175336	-0.000670808	-0.000895984	0.00686126	-0.000569428	-0.00029136	0.00130585	-0.00068717
Cited2	-0.000794067	-0.000964705	-0.0017599	0.000915798	0.000933262	0.0012072	-0.000995637	0.000288772	-0.00230746	0.00235012	-0.000760331	0.00291779
Clstn1	-0.00475687	0.00100814	-0.00662102	0.00649296	-0.00865141	-0.000483504	-0.00570797	-0.010395	0.000952	0.000994649	-0.00712424	0.00700579
Slc7a5	0.00160362	0.0050511	-0.0105041	0.00115968	-0.00120118	-0.00879982	-0.00858328	-0.00943231	0.000231426	-0.000580281	-0.00800913	-0.00175045
Elavl1	0.00164746	0.00460224	-0.00747642	-0.0029096	-0.00353436	-0.00322091	-0.00698965	-0.00503575	-0.00167326	-1.93872e-06	-0.0045881	0.00205105
Ndufb10	-0.000630229	0.0028156	-0.0095426	-0.00261042	-0.00143158	0.000394744	-0.0115341	-0.00296161	0.000777601	0.00118571	-0.00224265	0.00341292
Klhl42	-0.00226935	0.000756594	-0.0049956	-0.000428852	-0.00319713	0.00218876	-0.00621566	-0.0103547	0.00570295	-0.00465571	-0.00041598	0.00324456
Pnrc1	-0.00915874	-0.00770133	-0.00348158	0.0204679	-0.0130212	0.00402845	0.00472753	-0.0152846	0.000642572	0.00486428	-0.00648417	0.0111777
Thbs1	0.0217056	-0.00964267	-0.0147156	-0.0015764	0.00159384	0.0244168	0.00578327	-0.00176362	-0.012516	-0.00129709	0.012004	0.0011226
Pclaf	0.00024297	0.00638508	-0.00813126	-0.00519046	0.00195817	-0.00582259	-0.00764801	-0.00515657	0.000268553	0.000884474	-0.00599306	-0.00583007
Zfp704	-0.00526825	0.000485163	-0.0077563	0.00241715	-0.00550577	-0.00158057	-0.00846788	-0.00972328	0.0045871	0.000575712	-0.00341352	0.00620246
Emp3	0.00953757	-0.000751237	0.0176143	-0.00106945	-0.00310253	-0.000513577	-0.00072743	0.00931996	-0.00203018	-0.00136459	0.0149462	-0.000449499
Prrc2c	0.000838439	0.00602329	-0.0104151	-0.00121351	-0.00508153	-0.00591212	-0.0116284	-0.00822192	-0.00228526	0.00577891	-0.00735138	-0.000957028
Lrp1	0.00539989	-0.000506682	0.00868468	5.48577e-05	-0.00131203	-0.00101492	-0.000740771	0.00358417	-0.00108469	-1.77592e-05	0.00526037	-0.000621757
Gbp7	0.00278869	0.00263307	-0.00314564	-0.0022025	0.00133055	-0.00123561	-0.00301687	0.00102508	-0.00285181	-0.000740681	-0.00113508	-0.00143759
Cdk6	0.00492622	0.00977341	-0.0150637	-0.00338476	0.000786373	-0.0114382	-0.0125924	-0.0056537	-0.00677248	0.0105443	-0.0162595	-0.0103071
Ndufa4l2	0.00543062	-0.000657482	0.00189978	0.00149718	-0.00116661	-0.00188492	-0.000640065	-0.000474497	-0.00248631	0.00308299	0.0048415	-0.000860019
Ddx58	0.00139457	0.00234882	-0.00179286	-0.00131409	0.000789033	-0.000586226	-0.00235466	-0.000820345	-0.00216531	0.000510839	-0.00189968	-0.00237581
Ppp1ca	0.00728967	0.0116598	-0.0142857	-0.0111115	0.00525541	-0.00972832	-0.0138624	0.000830329	-0.00731322	0.00519347	-0.0110373	-0.00781986
Large2	0.0033239	0.0067359	-0.0078775	-0.00465295	0.00192659	-0.00707343	-0.00641205	-0.00222124	-0.0033678	0.0014306	-0.00734239	-0.00473322
Ppp1r15a	-0.000372744	-0.000733722	-0.00332572	0.0056613	-0.00363424	-0.000566375	0.000424995	-0.00206232	-0.00109581	0.00158473	-0.000704094	0.000651867
Rprd1a	-0.0023407	-0.00069285	-0.00330508	0.00454634	-0.00734287	0.00107565	-0.00292076	-0.00731072	0.00177583	0.000252192	-0.00211259	0.00519923
Spns2	0.00155729	-0.00358186	-0.00578527	-0.00219088	-0.00135974	0.0203504	-0.00451179	-0.00334245	-0.00373336	0.00176464	-0.00191612	0.00438373
Blvrb	0.00466864	-0.00211429	0.0168342	0.00172162	-0.00331946	0.000193612	-0.00234099	-0.00239612	-0.000704372	0.000850462	0.0154291	0.0013948
Xaf1	0.00232914	0.00183173	-0.000772733	0.000355614	-0.000968857	0.00169252	-0.00198739	0.000588628	-0.00297124	0.000208484	-0.000806945	-0.00195568
Ckap5	-0.00438635	0.000450227	-0.00717904	0.00474022	-0.00901231	-0.000166963	-0.00917236	-0.0115819	0.00447059	0.001272	-0.00403809	0.00579329
C3ar1	0.00748382	-0.000199632	0.0059028	-0.000793378	-0.00168851	-0.000486666	-0.0017517	0.00411945	-0.00222027	-0.000706976	0.00860615	-0.000394386
Mettl27	-0.00221428	-0.00258599	-0.00432229	0.00497212	-0.00446685	0.00448	-0.00353484	-0.00464866	0.00191269	0.000776009	-0.00511197	0.00463981
Apoc1	0.000160294	-0.000408486	-0.000160842	0.000900992	-0.000606075	0.000260557	-0.00233788	-0.000289475	0.000172287	-0.0007381	0.000573823	0.000639417
Dnph1	-0.00181516	0.0051467	-0.00651736	-0.00405615	-0.000374575	-0.0029421	-0.00836088	-0.00774452	0.00176434	-0.00221223	-0.00591522	0.00159654
Efhd2	0.0034808	0.000922358	-0.000523973	-0.0026656	-0.00197858	0.00162446	-0.0090523	-0.00208228	-0.00167447	0.00276584	0.00322484	0.00278557
Col16a1	0.00174491	0.00133167	-0.00759465	-0.00070476	9.93378e-05	-0.00248925	-0.00732352	-0.0133814	-0.00152651	0.0039314	-0.00447199	0.00109022
Limd2	-0.00193713	0.00374966	-0.00929891	-0.00204617	-0.00213937	-0.00182949	-0.0100335	-0.0122513	0.00409101	-0.00465014	-0.00250228	0.00550703
Cyp2s1	8.88365e-06	-0.00119243	-0.00144915	0.00411234	-0.000857021	-0.00112083	0.000921965	-0.000737242	-0.00108702	0.00271672	-0.00151817	-0.000185908
Sh3pxd2b	0.000511629	-0.00163624	0.00360834	0.000981094	-0.00541806	0.00480674	-0.00439015	-0.00899068	0.00566137	-0.0031058	0.0074672	0.00246437
Klc3	0.00027931	0.000850479	-0.00260229	-0.00174646	0.000210167	0.00193063	-0.00395632	-0.00375416	-0.00216905	0.00300349	-0.00238594	0.00273221
Scamp5	0.00151299	-0.000337075	0.00625448	-0.00121842	-0.000458059	0.00105028	-0.000661071	0.000766337	-0.000243666	-0.00082769	0.00617382	0.00027737
Esrp1	-0.00025346	0.0037649	-0.0174581	-0.00266626	0.00338731	-0.000731337	-0.0103374	-0.0116546	-0.00491181	0.00512537	-0.0139851	0.00456414
Eif4h	-0.000929516	0.00348206	-0.0131617	0.00127669	-0.00150463	-0.00475499	-0.0104016	-0.00739875	-0.000885342	0.00249677	-0.0124146	0.00424084
Snrnp25	-0.00359085	0.00221587	-0.00601431	0.00143716	-0.000180982	-0.00473127	-0.0075352	-0.0124941	0.00340661	0.000705395	-0.00477693	0.00150911
Rcc2	-0.00647204	0.000870315	-0.0105879	0.00274958	-0.00697915	0.00255449	-0.00582658	-0.0187641	0.00689196	-0.00385091	-0.00534458	0.00432774
Mgl2	0.0018121	0.000133514	-0.000185454	-0.000482273	0.000273831	-0.000699776	-0.000840181	0.00251573	-0.000346188	-0.000471592	0.0002038	-0.000432259
Wdr43	0.00146777	0.00673497	-0.0080739	-0.00401082	0.000792736	-0.00331962	-0.00647766	-0.00739091	-0.00207346	-0.000111829	-0.00669113	-0.00471134
Fzd7	0.00145171	0.00471555	-0.0128882	-0.00343353	0.00280391	-0.00687918	-0.00860414	-0.00539183	-0.00675314	0.00968997	-0.00857982	0.000232238
Nbl1	0.010094	-0.00239712	0.0203373	0.000237742	-0.00326192	0.000766068	0.00049476	0.0120842	-0.0014349	-0.00183011	0.0181542	-0.0014096
H2afv	-0.00717657	-0.00219294	-0.00815332	0.00563105	-0.00527205	0.00169338	-0.00798952	-0.0117392	0.00702658	-0.000153095	-0.00474989	0.00664546
Zfp598	-0.00578478	0.000552511	-0.00591152	-2.74866e-05	-0.00522511	0.00476048	-0.00718436	-0.0091566	0.00807215	-0.00656727	-0.000804492	0.00301498
Zmiz2	-0.0041	0.00096588	-0.00443566	0.000581767	-0.00937823	0.00525836	-0.00681677	-0.00939123	0.00500938	-0.0027615	-0.0015884	0.00535285
Lonp1	-0.0080716	-0.00583223	-0.00314072	0.0153647	-0.0134127	0.00491149	0.00101288	-0.0131852	0.0073772	-0.00172763	-0.00132115	0.00647773
Trir	-0.00520782	-0.00507852	0.0071081	0.00609447	-0.0100273	0.00892335	-0.00267707	-0.00763042	0.0115868	-0.00946737	0.0105981	0.00669558
Cdk13	4.88833e-05	0.00170256	-0.00584892	0.000411979	-0.00580233	0.00191885	-0.00546547	-0.00806159	0.00134104	-0.000417787	-0.00218098	0.00487648
Mmrn2	0.000415791	-0.000570091	0.00130616	-0.000854534	-0.000978424	-0.000296657	0.000526924	0.00305209	0.000311969	-0.00101019	0.00676476	0.000119081
Tardbp	0.0024031	0.00603285	-0.00543435	-0.00223817	-0.000810715	-0.00348982	-0.00877043	-0.00232419	-0.00203923	0.00382184	-0.00583522	-0.00685844
Serpina3g	0.00246166	7.06363e-05	0.000295939	-0.000735886	-0.000486117	-0.00104253	-0.00097221	0.00085372	0.000144435	-0.000999029	0.00331349	-0.000621882
Fmod	0.00200514	-0.000218892	0.00267041	0.00026634	-0.0017344	-3.08012e-05	-0.000552099	0.00208698	-0.000255855	-0.000447506	0.00286822	0.000242931
Nop53	-0.00886939	-0.00665867	-0.00242294	0.0148182	-0.0134539	0.00494	0.00092388	-0.0156572	0.00799773	-0.00112806	0.00071015	0.00717035
Selenow	0.00506932	0.00232655	-0.0094036	-0.00272357	0.00399829	-0.00838755	-0.0128203	0.0103763	-0.00560043	0.00693478	-0.00502835	0.00572091
Prelp	0.0012888	0.00113261	0.00302125	-0.00102766	-0.00077907	-0.00222744	-0.00732224	0.000600881	-0.00189106	0.00451496	-0.00199237	0.00246046
Cdc42ep4	-0.00967117	-0.00543323	-0.00555126	0.0087048	-0.00562065	0.00808093	-0.00279915	-0.0137596	0.00837878	-0.00304443	-0.000834665	0.00664824
Cox6a1	-0.00738584	-0.00242778	-0.000440291	0.00794155	-0.0105001	0.00640001	-0.00383614	-0.0139916	0.00743712	-0.00813125	0.00483443	0.00814444
Tspo	0.00619488	-0.00256852	0.0060227	0.00431561	-0.00259048	0.00141159	-0.00361427	-0.00158207	-0.00399452	0.0025772	0.00658933	0.00469131
Oasl1	0.000702285	0.0003973	0.000642322	-0.000158336	2.4846e-05	0.000452654	-0.000392947	-0.000309702	-0.000707988	-0.00023127	0.000666475	-0.000623542
Tcf20	-0.00407272	0.00072259	-0.0131722	0.00262818	-0.00223581	0.00149199	-0.00984166	-0.0164484	0.00238107	0.00274519	-0.00874487	0.00535525
Mcm3	-0.00540309	0.00394862	-0.00871016	-0.00200436	-0.0099834	-0.00182067	-0.00996459	-0.0128855	0.00715906	-0.0038279	-0.00252771	0.00518597
Ankrd13a	-0.00193832	0.00121441	-0.0012911	0.0010078	-0.00250792	-0.0010134	-0.00557279	-0.00257408	0.000442227	-0.000955307	0.00258822	0.00394572
Ndufa7	-0.00161783	-0.000753889	-0.00360695	0.00211289	-0.0052822	0.00243972	-0.00288116	-0.00377776	0.000362659	-0.000979993	-0.00171133	0.00769102
Shisa4	0.00100203	-0.00027072	0.00119587	-0.000302684	-0.000434262	0.000279066	0.000104639	0.00572009	-0.000121612	-0.000326015	0.00184031	1.8105e-05
Lman1	-0.00172273	-0.00237976	-0.000977334	0.00246324	-0.00397362	0.00570023	-0.00745615	-0.0138271	0.00613808	-0.00399009	0.00455225	0.00348846
Wipi1	0.0027493	-0.00195561	0.00449009	0.00545321	-0.0058576	0.00507661	-0.00197087	-0.00635598	-0.0027688	0.00247812	0.00504289	0.00502693
Agrn	0.00366634	0.00484489	-0.00468421	-0.00389865	-0.000551481	-0.00465846	-0.00508209	-0.00472695	-0.0046663	0.00653781	-0.0053348	-0.00406677
Pkp2	0.000931006	-0.00255527	-0.00531408	0.00597579	-0.002271	0.00338208	-0.0017138	-0.00317177	-0.00292045	0.00703701	-0.00384828	0.00150482
Pigs	0.0022865	0.00700514	-0.0121746	-0.0056186	0.00107875	-0.00564206	-0.0123659	-0.00576589	-0.00410346	0.00385393	-0.00950226	0.000724335
S100a10	-0.00112739	-0.00422762	0.0161114	0.0066305	-0.0141031	0.0098675	0.000192602	-0.00671694	0.0060175	-0.00600026	0.010117	0.00979413
Znrf3	-0.000404802	0.00674966	-0.0102166	-0.00389283	0.000617176	-0.00535342	-0.00990547	-0.0049095	-0.0029744	0.00437554	-0.0100457	0.000543195
Igsf3	-0.00279739	-0.000607638	-0.0101127	0.00467567	-0.00213482	-0.000886837	-0.005573	-0.00840569	0.000411981	0.00167218	-0.00456215	0.00640335
Hnrnpf	-0.00431071	-0.00121953	-0.000910253	0.00238726	-0.00872615	0.00558315	-0.00406978	-0.0102763	0.00538962	-0.00508926	0.00410413	0.00909562
Vwa1	0.000830715	-0.00138184	-0.00463395	0.007799	-0.00467366	-0.00366425	-0.00139474	-0.000480217	-0.00190293	0.00575807	-0.00106995	0.0015741
Cmklr1	0.00411703	0.000103877	0.00347472	-0.00156071	-0.000869412	-0.000636239	-0.000667935	0.0022326	-0.000635604	-0.0013641	0.0063078	-0.000515152
Kdm5b	0.0015677	-0.000660783	-0.000751674	0.00408659	-0.00207174	-0.00300558	-0.00272786	-0.00225311	-0.0034558	0.00768484	-0.0019324	0.000662539
Lyn	0.00572803	-0.000276448	0.00665434	-0.00220728	-0.000639256	0.00298252	-0.00399684	0.000239559	-0.00217202	-0.00227263	0.0120792	0.000150988
Cilp	0.0100044	-0.00108011	0.00940532	-0.00127455	-0.00209974	-0.00152743	-0.00226461	0.027051	-0.00106335	-0.00230538	0.00932917	-0.000889546
Stab1	0.0116493	-0.00123875	0.0169859	-0.00388313	-0.000964136	-0.00271652	-0.00141162	0.00561166	-0.00179959	-0.00397071	0.0216436	0.000187041
Mrtfa	-0.00432488	-0.00242278	-0.0122333	0.00984306	-0.0090664	-0.000296744	-0.00698316	-0.0108772	0.00370179	0.00266659	-0.00717552	0.00676777
S100a14	0.00219405	-1.55417e-05	-0.00511497	-0.00184021	-0.0028584	0.00937673	-0.00314654	-0.00349381	-0.00534477	0.00664698	-0.00429067	0.00227846
Tnfrsf14	0.00244883	-0.000630461	0.00410949	-0.000617362	-0.000661478	6.74097e-05	-0.00039271	0.00209817	-0.00012375	-0.000727541	0.00527879	-0.00035689
Lgalsl	0.000495168	0.0054335	-0.0100659	-0.00224827	-0.00364674	-0.00403663	-0.0110199	-0.00629552	-0.000845915	0.00453433	-0.00936575	-0.00172341
Esm1	-0.000640869	-0.00155688	-0.00541512	0.00151042	-0.0016842	-0.000991545	0.00210418	-0.00248633	-0.000630661	-0.000348511	0.00716925	0.000941436
Mfap4	0.00569133	-0.000460511	0.00257099	-0.000558968	3.1211e-05	-0.00074807	-0.00162362	0.00741839	-0.000889221	-0.0010183	0.00226526	-0.000850525
Mindy2	-0.00237707	-0.0053043	0.00571143	0.00992336	-0.00622216	0.0063559	0.00173967	-0.00577509	0.000301254	0.00181401	0.00463343	0.00377858
Cd2bp2	-0.00305595	0.00153039	-0.00392699	-0.00110641	-0.00534533	0.00257585	-0.00656806	-0.00852477	0.00445048	-0.00307831	0.0011295	0.00395061
Usp22	0.00201072	0.0034658	-0.00450574	-0.00156091	-0.00113425	-0.0043042	-0.00477501	-0.00323571	-0.00345159	0.00560109	-0.00488447	-0.00152387
Ubap2l	0.00151717	0.00393538	-0.00444585	-0.00245629	-0.00581636	-0.00179342	-0.00861702	-0.00658415	-0.00231243	0.00274127	-0.00195417	0.00555669
Sun2	-0.0012212	0.000546283	-0.0071627	0.00203526	-0.00134099	0.00306575	-0.00954469	-0.00512604	-0.00378425	0.00485185	-0.00769816	0.00819805
Gtpbp1	-0.00637857	-0.00134525	-0.00909147	0.00247662	-0.00704952	0.00571931	-0.00697841	-0.0140912	0.00953588	-0.00635744	0.00139653	0.0046448
Sem1	0.00619935	0.00654395	-0.00830028	-0.00692286	0.00423582	-0.00733925	-0.0107672	0.00153969	-0.00741188	0.00548822	-0.00846755	-0.000143094
Maff	-0.000799185	-0.00440797	-0.00415987	0.0134719	-0.00493825	-0.00117296	0.00439158	-0.00218719	-0.00387927	0.00557289	-0.00247361	0.0026146
Alkbh5	0.000500292	-0.000390483	-0.00569056	0.00865529	-0.00845715	-0.00390752	-0.00400974	-0.00616728	-0.00319713	0.00849665	-0.0059951	0.00584126
Ypel3	0.00456251	-0.00188083	-0.00114857	0.00410432	-0.00161755	-0.00193353	-0.00411812	0.00195075	-0.0056393	0.00951459	0.00241542	0.00200935
Npl	0.00855857	-4.79393e-05	0.0111907	-0.0018361	-0.0016987	-0.00185149	-0.00156446	0.00246764	-0.00129362	-0.00330883	0.0148525	-0.000341041
Id1	0.00123067	-0.000454103	0.00358933	-0.0013606	-0.00207387	0.00175421	-0.000499543	0.00335105	-0.000321106	-0.00111964	0.00917263	0.000292007
Lgr6	0.00186606	0.00555889	-0.00825941	-0.00430238	0.000798575	-0.0069999	-0.00714413	-0.00594746	-0.00259829	0.00217234	-0.00779335	-0.00151756
Nrep	0.00187125	0.0047631	-0.00882854	-0.00533415	-0.000389278	-0.00130558	-0.00933698	-0.0102734	-0.00259987	0.00338563	-0.00326803	0.00247101
Hilpda	-0.000552164	-0.00142937	-0.00115674	0.00430658	-0.00223493	-0.00044666	0.003379	-0.00301075	-0.00132686	0.000569884	0.000603478	0.0022219
Pgp	0.000741289	0.00452691	-0.00781149	-0.00339631	-0.00398604	-0.00102759	-0.00866658	-0.00188624	0.000897966	-0.00227084	-0.00480433	0.0037874
Mmp3	0.00430838	-0.000585602	0.00991143	-0.000398758	-0.000842568	-0.000747721	-0.00097759	0.00591566	-0.00100549	-0.000676507	0.00572062	-0.0004628
1190005I06Rik	-0.00477802	-0.00102637	-0.00390176	0.000654919	-0.00522784	0.00604956	-0.00367792	-0.00544216	0.00522157	-0.00157797	-0.000517149	0.0035031
Taf10	-0.000471799	0.00358062	-0.00751983	-0.00166108	-0.00576141	-0.0012522	-0.00765038	-0.00512855	0.000799808	-0.00195799	-0.00219184	0.00537114
Pura	0.00209091	0.00435701	-0.00691828	-0.00225244	-0.00267296	-0.00450945	-0.0107765	-0.00276023	-0.00347031	0.00632271	-0.00493322	0.00181788
Ccdc141	0.00209128	0.000868491	-0.00403558	-0.00239108	0.000662502	0.00231976	-0.0022833	-9.33259e-05	-0.00143538	0.000511261	-0.00189767	-0.000982701
S100a1	0.0035443	-0.00183408	0.0025117	-0.000762687	-0.00210627	0.00763868	-0.00311716	0.00413539	-0.00309395	0.00168542	0.00656726	0.00199609
Arf6	-0.000781578	-0.00045001	0.000717876	0.00280926	-0.0113058	0.00512182	-0.00283024	-0.00705436	0.00162976	-0.00254396	0.00187717	0.00733006
Lsm8	0.004976	0.00838495	-0.0100084	-0.00777302	0.00419023	-0.00893621	-0.00925193	-0.00555222	-0.00582954	0.00524708	-0.0108257	-0.00691181
Foxo1	0.000442183	0.000584053	-0.00420621	0.00406992	-0.00551214	-0.000585794	-0.00370577	-0.000149451	-0.00430971	0.00748254	-0.00159595	0.00325264
Gpr146	0.00233345	-0.00171335	0.0105824	0.00151686	-0.00151777	-0.000386862	0.00104589	0.000874997	-0.000921094	0.000534219	0.00955828	1.88337e-05
Aqp5	0.00327763	0.00400753	-0.00578525	-0.00363664	0.000733944	-0.00400978	-0.00559583	-0.00371841	-0.00285841	0.000371922	-0.0044813	0.000430899
Ctla2a	0.00427917	7.39046e-05	0.00275297	-0.000855574	0.000280818	-0.00148607	-0.00166088	0.00450201	-0.00125831	9.15936e-06	0.00233243	-0.00101135
Cdkn2a	-0.00540587	-0.00166659	-0.0132908	0.00924222	-0.012594	0.00567429	-0.00366123	-0.0168033	0.00385717	0.000161105	-0.00952002	0.00652032
Ackr3	0.00255966	-0.000228911	0.00826073	-0.00064525	0.000742005	-0.000135035	-0.000514298	0.00261071	-0.000981562	0.000273968	0.00277226	-0.000452524
Swi5	-0.00218628	0.0020867	-0.00916703	0.000458778	-0.0061836	0.00154096	-0.0108623	-0.00968686	0.00302583	-0.00215604	-0.00352567	0.00787922
Plppr4	-0.00301106	0.000164147	-0.00250017	-0.00132701	-4.02923e-06	0.00424418	-0.00390801	-0.00365732	-0.00159862	0.00396769	-0.00408165	0.00203879
H1fx	0.00085204	0.00630951	-0.00776454	-0.00235076	-0.00170214	-0.00776308	-0.0108679	-0.00642129	-0.00374959	0.00644374	-0.00769684	-0.00140833
Tubb2b	0.00310103	-0.00187487	0.00342995	0.00130444	-0.00425738	0.00589861	0.000672256	-0.0004914	-0.00195324	0.000723591	0.00420441	0.00361128
Cenph	-0.00631096	0.000630933	-0.0120391	0.00141116	-0.00454503	-0.000699775	-0.0111595	-0.0152114	0.0122173	-0.0035751	-0.0039472	0.000656819
Proser2	-0.00221431	-0.00198735	-0.00583725	0.0066905	-0.00456904	0.00524694	-0.00282399	-0.00506777	-0.000147822	0.00235174	-0.00643166	0.00322204
Cxcr4	-0.000363007	0.00699587	-0.00915649	-0.00338242	0.00130645	-0.00960703	-0.00842939	-0.00764308	-0.00311143	0.00721956	-0.00806994	-0.00551698
Epcam	-0.00639289	-0.00298922	-0.0165482	0.0047921	-0.00206858	0.010329	-0.00589489	-0.0213798	0.00193274	-0.000883391	-0.0101742	0.00871326
2410002F23Rik	-0.00213484	0.00293656	-0.00361768	-0.00108303	-0.00197596	-0.000356397	-0.00571881	-0.00712471	0.00205129	-0.00233898	-0.000941558	0.00192614
Trrap	0.000157888	0.00281104	-0.0113039	-0.00219578	0.00206797	-0.00368789	-0.00810207	-0.00736041	-0.00460939	0.00578982	-0.00797507	0.00389884
Krt14	-0.00694694	-0.00440512	-0.0166864	0.00384606	-0.000677958	0.0136796	0.00218072	-0.022792	0.00372962	-0.000485878	-0.00693579	0.00626282
Plekha7	4.59821e-05	0.00403357	-0.00863022	-0.00454517	-0.000263518	0.0022844	-0.00983991	-0.00703669	-0.00423528	0.00393638	-0.00796453	0.00281887
Cdc42ep2	0.00205164	-0.00134418	0.00571129	0.00273608	-0.00179189	-0.000830667	0.00134431	0.000560538	-0.000486585	0.000417168	0.00568869	-0.000212583
Smtnl2	-0.00687299	-0.00773984	-0.00756483	0.0248134	-0.0114096	-0.0021552	0.000798065	-0.00183608	-0.00167788	0.0131692	-0.00899359	0.00621992
Basp1	-0.00676002	-0.00255279	-0.000337551	0.00691252	-0.0123717	0.00725541	0.00549098	-0.0182809	0.00718846	-0.00439853	-0.00137001	0.00321196
B230219D22Rik	0.0019126	0.00464703	-0.0113397	-0.00391833	0.00173729	-0.0056105	-0.00937238	-0.00677874	-0.003357	0.00408835	-0.00983294	0.00197305
Zfp36l2	0.00512589	-0.00058151	0.0091468	0.00102918	-0.00238437	-0.00212702	-0.00176502	0.00328297	-0.0030219	0.00160591	0.00693938	0.00166041
Eif4g1	-0.00262319	0.0037494	-0.0062671	-0.00514753	-0.0031465	0.00273329	-0.00941277	-0.00711699	0.00491202	-0.00624496	-0.00018373	0.00328225
Plaur	0.00392709	0.000384364	0.000579377	-0.00152236	7.13867e-05	-0.00052905	-0.000345255	0.00209496	-0.0013291	-0.000985549	0.00388515	-8.8369e-05
Scand1	0.00374384	0.00548332	-0.0089094	-0.00324676	-0.00331867	-0.00466799	-0.00978922	-0.000622534	-0.00401287	0.0053333	-0.00480923	0.000854551
Fam178b	-0.00473728	-0.00167003	-0.0100812	0.0110801	-0.00900675	-0.00400331	-0.00660232	-0.00835958	0.00781122	0.000408679	-0.00515923	0.00570001
Gjb2	-0.000148136	-0.000462044	-0.00063865	-0.000544716	0.00152068	0.00116115	-0.00123165	-0.00114962	-0.00046539	-0.00022013	0.00149356	0.000614436
Rbp1	-0.000489563	0.00143049	-0.0178829	-0.00140538	0.00125155	-0.00118336	-0.0100599	-0.0158456	0.0024798	-0.00460994	-0.00417797	0.00706983
Bex3	-0.00511059	0.00126917	-0.00748031	0.00267025	-0.00811722	-0.000414457	-0.00879371	-0.00998018	0.00620965	-0.00233707	-0.00211547	0.00298676
Hnrnpa1	-0.00123477	0.00379735	-0.0120847	-0.00027238	0.000778594	-0.00504661	-0.0122787	-0.0126771	0.000217756	0.00360634	-0.00872189	0.00028569
Sox18	0.000507387	-0.000849211	0.00348699	-0.00120573	-0.00187081	-0.000430772	0.000400987	0.00276384	0.000761399	-0.00125659	0.0102618	0.000922225
Prr12	-0.00410782	-0.00142771	-0.00616399	0.00508809	-0.00789874	0.00248041	-0.00642511	-0.00609723	0.00748725	-0.00307442	3.454e-05	0.00492905
Ticrr	-0.0065981	-0.000535305	-0.00428419	0.00339998	-0.00556345	0.000684434	-0.00694618	-0.00941986	0.00845469	-0.00267106	-0.000820429	0.0029833
Bst2	0.00728055	0.00503418	-0.00380925	-0.00457657	0.00268883	0.000241483	-0.00825719	0.00071639	-0.00731434	-2.87157e-05	-0.00119259	-0.00298243
Cystm1	-0.00656073	-0.00382607	-0.0101501	0.00916213	-0.00995103	0.00646706	-0.000560707	-0.00279674	0.00346757	0.000577168	-0.00734763	0.00833549
Epm2aip1	-0.00362913	-0.00274239	-0.000583533	0.0058725	-0.00872472	0.00449053	-0.00105835	-0.00594762	0.00379983	8.21849e-05	0.000873399	0.00524378
Irgm1	0.00328607	0.00733798	-0.00783522	-0.00501386	0.00299969	-0.00527648	-0.00754229	-0.0042361	-0.00359205	0.000199922	-0.00747814	-0.00588415
Cltc	0.0056518	0.00798674	-0.0114809	-0.00245422	0.00197703	-0.00636054	-0.0109691	0.00113491	-0.00534439	0.00728088	-0.0119108	-0.0107583
Cd24a	-0.0075962	-3.21614e-05	-0.0163554	-0.00108713	-0.00150972	0.00542039	-0.0114084	-0.0149368	0.00692933	-0.00331464	-0.010226	0.00931022
Rab2a	0.0005724	-0.00159397	-0.000815715	0.00120025	-0.00730677	0.00378329	-0.00491878	-0.00401234	0.00218266	-0.0031798	0.00542699	0.00875976
Dlk2	-0.00402559	-0.0038855	-0.00577591	0.0138724	-0.00809277	-0.00251043	-0.000215227	-0.00746596	0.00619739	-0.00220943	-0.0021306	0.00300187
Dynlrb1	0.00376223	0.00520055	-0.00958291	-0.00434582	0.0021151	-0.00575402	-0.00942941	-0.00466191	-0.00563736	0.00394711	-0.00705759	0.00386853
Adamts12	0.00501368	-0.0013758	0.00785669	0.000113872	-0.00255408	-0.000380053	0.00045108	0.00108075	2.11569e-05	-0.00144503	0.0115925	-0.000407668
Cldn4	0.00165642	-0.00258969	-0.00552818	-0.00126833	-0.00397234	0.0186815	-0.000902874	-0.00392234	-0.00571617	0.00235204	-0.0041145	0.007651
Cltb	0.00124491	-0.000333197	-0.0040882	-0.00453118	0.00279917	0.0103032	-0.00664782	-0.000387953	0.00123278	-0.00310634	-0.00335331	0.00244814
Nxpe5	0.00357927	-0.000212345	0.00535857	-0.000774986	0.000711813	-0.00103949	-0.000776794	0.00312493	-0.000739714	-0.000664768	0.00279194	-0.000456293
Pygo2	-0.00389591	-0.00255457	-0.00570375	0.00545772	-0.0070981	0.00253251	-0.00660848	-0.0133039	0.00976378	-0.00620358	-6.65021e-05	0.00615591
Bri3	-0.000343278	-0.000310667	-0.00675499	0.00303703	-0.00581801	3.95774e-05	-0.00652347	-0.00532664	-0.00154815	0.00468038	-0.00505699	0.00611679
Marcksl1	-0.00834085	-0.00115153	-0.00695751	0.00241002	-0.00575988	0.00577602	-0.00533077	-0.01672	0.0107839	-0.0100511	0.00265539	0.00752133
Col6a3	0.0160513	-0.00128022	0.000714953	-0.00373592	-0.000125191	-0.0067544	-0.00137141	0.00565326	-0.00275167	-0.00424678	0.0248491	0.000434361
Kmt2d	0.00138301	0.00267427	-0.0049484	-0.00306747	0.00126654	-0.00173804	-0.00533005	-0.00371922	-0.00320916	0.00144401	-0.00294815	0.003795
Selplg	0.00376188	-0.000114794	0.00592966	-0.000448167	-0.00156485	-1.98305e-05	-0.00137493	0.0023914	-0.000748367	-0.000612767	0.005389	-0.00061461
Syngr2	-0.00765613	-0.00359205	-0.00554007	0.0029814	-0.0041713	0.0122927	-0.00416049	-0.0153993	0.00921004	-0.00999953	-0.000289953	0.00767945
F2r	0.00471942	-0.00269427	-0.00474133	0.00151509	-0.00825792	0.000690311	-0.00235939	-0.00436003	0.00316974	-0.00327665	0.0120659	0.0039417
Osr1	-0.00230083	0.00184296	-0.00049343	-0.00236162	-0.00440623	0.00261356	-0.0046072	-0.00323577	0.00322453	-0.00340695	0.000275085	0.00199731
Phldb1	0.000834219	0.00108251	0.00529669	6.20908e-05	-0.00595933	0.000426834	-0.00434518	-0.00346004	0.00387742	-0.00131128	0.00887849	-0.000962435
Mlec	0.00218179	0.00494443	-0.0092838	-0.00333046	0.000978339	-0.00425505	-0.0118464	-0.00972984	0.00121331	-8.43855e-05	-0.00283597	-0.00301836
Foxo3	-0.000127065	-0.000694687	-0.00421718	0.00261218	-0.00182972	0.000224201	-0.0028719	-0.00192513	-0.00263379	0.00373487	-0.00266293	0.00493925
Dact2	-0.0091126	-0.00377457	-0.0096815	0.0137015	-0.0143649	0.000965723	-0.00327245	-0.0166412	0.00983406	-0.00616821	-0.00407154	0.0105715
Hexim1	-0.00385577	0.00107571	-0.00661284	0.00381341	-0.00753921	0.000893166	-0.0089022	-0.0101666	0.00587226	-0.00427175	0.00022187	0.005131
Efna5	-0.00212256	8.94709e-06	-0.00602371	0.00111239	-0.00679465	0.00756604	-0.0055846	-0.00321375	0.000785333	0.00140564	-0.00524995	0.00440607
Ccdc125	-0.00214688	-0.000345139	-0.00375341	0.00169876	-0.00259804	0.0017147	-0.00375182	-0.00519049	0.005192	-0.0016887	-0.00215222	0.000465206
Ccr2	0.00461857	-0.000417658	0.00722996	-0.000823476	-0.000699987	-0.000572354	-0.00119839	0.00553499	-0.000582587	-0.00104413	0.00521423	-0.00057503
C5ar1	0.00457796	-2.76964e-05	0.00552839	-0.00110887	-1.78579e-05	-0.000750109	-0.00117081	0.00337727	-0.00119731	-0.000809783	0.00517911	-0.000578039
Dcaf7	-0.00199024	0.00584135	-0.00952414	-0.00354603	0.00070246	-0.00334404	-0.0088544	-0.0092911	-0.00147652	0.0031424	-0.00943138	-0.00134298
Krt8	0.00186528	-0.000184106	-0.00281226	-0.00231203	0.00142182	0.00480373	-0.00195014	-0.000932071	-0.00247116	0.00206548	-0.00167957	-0.00085534
Ogfr	-0.00304992	-0.00165149	-0.000780764	0.00473976	-0.00868784	0.0051018	-0.00216398	-0.0101455	0.00511262	-0.00345102	-0.00117581	0.00541957
Chchd10	-0.00174274	-0.00130438	-0.00302016	0.000523553	-0.00226888	0.00458653	-0.00396875	0.00227038	0.000253753	-0.00080604	-0.000932418	0.00706391
Hist1h1a	-0.00805242	-1.54662e-05	-0.00951318	-0.00020521	-0.000277473	-0.00206469	-0.0135515	-0.0146354	0.0103536	-0.00776626	0.000704301	0.00781581
Polr1a	-0.00581426	0.00159953	-0.00549114	-0.000230592	-0.00518639	0.00188473	-0.00800088	-0.0106352	0.00545606	-0.00272417	-0.00569018	0.00554175
Prss33	-0.00427894	-0.000621105	-0.0054097	0.00322624	-0.00368167	0.00272755	-0.00449852	-0.00800925	0.00269221	0.000629115	-0.00385173	0.00274087
Mmp12	0.00496049	-0.0011297	-0.000809207	0.00283631	-0.00381184	0.00166504	0.000614112	-0.00148817	-0.00236337	0.0019526	0.00508072	-0.00128476
Micos13	-0.00267227	-0.000280067	-0.00817624	0.00240219	-0.00708589	0.00384613	-0.00996821	-0.0118515	0.00494812	-0.0013573	-0.00217208	0.00546533
Tmsb4x	0.0251257	0.00433884	0.00207578	-0.00829741	0.00105169	-0.00703071	-0.00591256	0.0194463	-0.0102208	0.00140683	0.017463	-0.0101844
Arl4c	0.00355838	0.000566278	-0.0042166	0.00204005	-0.00692781	0.00158182	-0.0032662	-0.00552763	-0.00462008	0.00522067	-0.00184419	0.00618485
H2afx	-0.00363283	0.00347303	-0.0125795	-0.00353886	0.00180184	-0.00449489	-0.0120924	-0.00918136	0.00241007	-2.20255e-05	-0.00644039	0.00444856
Bex1	-0.00385263	0.000781478	-0.008465	0.00160873	-0.00425292	-0.00021708	-0.00648635	-0.00535878	0.00404882	-0.00192169	-0.00354844	0.00254355
Mchr1	-0.000173324	1.9081e-05	-0.00127507	0.00059629	-0.000739273	-0.00118179	-0.00112306	-0.00166939	-0.000735678	0.00255625	-0.000401663	0.000197138
Lgr4	0.00204179	0.00695367	-0.0179831	-0.00273854	0.00192373	-0.0123255	-0.0140738	-0.00955736	-0.00468186	0.0100566	-0.0140144	-0.00146278
Gja4	0.000664896	-0.000696642	0.00202932	0.000923946	-0.0016488	-0.00104765	0.000513488	0.00264721	0.000234812	0.000325781	0.0052595	-9.91002e-06
Foxc1	-0.00324335	-0.00314754	-0.00658528	-0.00035445	-0.00192752	0.0177799	-0.00355301	-0.00931887	-0.000794741	-0.00100248	-0.00354011	0.00940397
Synpo2	0.000789106	-0.000248632	0.000156028	-0.000300108	7.86231e-05	-0.000100312	-4.0391e-05	0.0091351	-4.39943e-05	-0.000294047	0.00074436	-0.000148093
Lgals3	0.0169566	-0.00360327	-0.00352678	-0.00280724	-0.00148804	0.0188947	-0.00439813	0.00412142	-0.0125655	0.00833215	0.00425461	0.00228071
Sprr1a	-0.000276103	-5.81356e-06	0.000509992	0.000203676	-0.000981378	0.00175961	0.000100679	-0.000689792	-0.000410241	0.000190384	0.00046596	0.000677474
Tcf19	0.000482423	0.00356492	-0.00355568	-0.00349661	0.000171821	-0.00285955	-0.00664201	-0.00579852	-0.000543557	-0.000931059	-0.00230912	0.00241597
Slc35d3	0.0012563	-0.000543772	-0.00104685	0.00159418	-0.00156439	-0.000497884	0.000444269	-0.00233174	-0.000946606	0.00135864	-0.000489232	0.00125083
Ubald2	-0.00533218	-0.00327848	-0.00917962	0.00642655	-0.00404508	0.00847023	-0.00299904	-0.0127053	0.00356394	-0.00092983	-0.00683052	0.00631732
2310061I04Rik	-0.00580631	0.000226302	-0.00427222	-0.00217628	-0.00351927	0.0057281	-0.00843239	-0.00508254	0.00816061	-0.00708306	0.00174272	0.00576052
Plekho2	0.00727736	-0.00122579	0.0101281	-0.000379077	-0.00248338	-0.000713279	-0.000144167	0.00459349	-0.00131766	-0.00177073	0.013892	0.000330208
Vamp8	-0.0015121	-0.00552926	-0.00164415	0.00645552	-0.00184531	0.00907394	-0.00240638	-0.00963955	0.000213502	0.00248272	0.000500693	0.00458322
Ptges	0.000317304	-0.00260422	-0.00371958	0.00788913	-0.001326	0.00041082	-0.0028838	-0.00466139	-0.00408366	0.0100623	-0.00528485	0.000539151
Ankrd37	-0.00133896	-0.00247208	-0.00123811	0.0085267	-0.00262024	-0.00289521	-0.000384786	-0.00287419	-0.00316507	0.00869028	-0.00261754	0.00217841
Gja1	0.00110489	0.00261751	-0.00898918	0.00148778	-0.00580965	-0.00446091	-0.00707766	-0.00690093	-0.00661397	0.00695296	-0.0090516	0.0118272
P4ha3	0.00503231	-0.000457843	0.00453446	-0.000829955	-0.000470893	-0.000795265	-0.000726935	0.00288048	-0.000900343	-0.000752191	0.00551262	-0.000258431
Vtcn1	0.000649016	-0.000293092	-0.000633146	-0.000951374	8.48783e-06	0.00320094	-0.00100179	-0.000866669	-0.00120346	0.000843742	-0.000133615	0.000481299
Tacstd2	0.00082601	-0.00589247	-0.00698926	0.000827545	-0.00242058	0.028292	-0.00248143	-0.00612711	-0.00585218	0.000778021	-0.00623917	0.00951294
Irf2bp2	0.00250583	-0.000767232	-0.00655662	0.00584257	-0.00781343	-9.62638e-05	-0.00471196	-0.00148393	-0.00621786	0.00728042	-0.00385932	0.00729416
Hist1h1e	0.000261369	0.0071411	-0.0139553	-0.005682	0.00216489	-0.010065	-0.017188	-0.0138621	0.000203838	0.00619247	-0.00854673	-0.00456742
Pcbp1	-0.00100877	0.00271198	-0.00458901	-0.0023157	-0.00742568	0.000579	-0.00632783	-0.00634381	0.00141392	-0.0023977	-0.00165013	0.00515458
Mest	-0.000412698	0.00488374	-0.00795577	-0.00196755	0.00133586	-0.00923595	-0.00710582	-0.00398567	-0.000162627	0.000378479	-0.00770263	-0.0035699
Cd209f	0.00158643	-0.000665868	0.0167577	-0.000352676	-0.00118216	0.000373431	0.00059807	0.000246182	-4.20808e-05	-0.000422715	0.0103658	-6.86474e-05
Pfdn4	-0.00369492	0.00254079	-0.00636804	0.000871869	-0.00878382	0.000624998	-0.00781359	-0.0110257	0.00487719	-0.00386293	-0.00396952	0.00498727
Klf13	0.000658974	-0.00223329	-0.00403026	0.00456577	-0.00311279	0.00194989	-0.00611997	-0.00606766	-0.00266439	0.00792329	-0.0012078	0.00422573
Pld4	0.00703738	0.000376079	0.00622826	-0.00194028	-0.000363484	-0.00123776	-0.0023483	0.00321093	-0.00156692	-0.00175893	0.00729083	-0.00116319
Ppp6r1	-0.000554539	0.00041401	-0.000867032	0.00129909	-0.00804247	0.00182406	-0.00654971	-0.00710218	0.00343899	-0.00266038	0.000374606	0.00595306
Hbb-bs	0.00447291	-0.000593774	0.00689729	-0.00255278	0.00438123	-0.00246252	-0.000540648	0.00962968	-0.00262128	0.00206564	0.00452674	-0.00278462
Lrrc15	0.00970473	-0.00177171	0.00152033	-0.00117112	8.59587e-05	-0.000909605	0.000121164	-0.00144282	-0.00172521	-0.0018399	0.00948828	4.26442e-05
Ezr	-0.00441529	-4.26839e-05	-0.00866897	5.38572e-05	0.00210765	0.00811257	-0.00325662	-0.0161853	0.00240002	-0.00174388	-0.00898064	0.00251648
B4galt3	0.0015453	0.00413028	-0.00393323	-0.00327843	-0.0017373	-0.00171527	-0.00570514	-0.00422397	-0.00410835	0.00349258	-0.00432816	0.00250663
Nav2	0.000303302	0.00669249	-0.00949408	-0.00179524	-0.00378634	-0.00444127	-0.00902395	-0.00669932	-0.00225541	0.00744723	-0.00645303	-0.005518
Pbx1	-0.0019855	-0.00180544	0.00259629	0.00441724	-0.00912445	0.00706908	-0.00272431	-0.00540582	0.00258546	-0.000408176	0.00108744	0.00321149
Hist1h1d	-0.00951155	-0.000501405	-0.00895383	0.00554954	-0.0103511	-0.00144143	-0.00797914	-0.0160205	0.0108078	-0.00617256	-0.00217416	0.00715386
Rap1b	0.00346892	-0.00210179	0.010443	0.00139285	-0.00480077	0.0031157	-0.00326955	-0.0042247	0.00242785	-0.00500193	0.0142028	0.00490619
Jun	-0.00719208	-0.00327299	-0.00178992	0.0118741	-0.0123017	0.00915085	0.00312601	-0.00945706	-0.00248396	0.00162803	-0.00555817	0.0130452
Oas1a	0.0012944	0.000664445	-9.20826e-05	-0.000616956	0.000805911	-0.000370501	-0.000957559	0.000621686	-0.00101164	-0.000421414	2.1801e-05	-0.000594654
Junb	0.00294539	-0.00371988	4.1022e-05	0.00890417	-0.00451085	0.0066369	0.00365328	-0.00419594	-0.0062792	-0.000486239	0.00361596	0.00618037
Reep1	-0.000484477	0.000439008	-0.00599515	0.00223369	-0.00283584	-0.00438055	-0.0044343	-0.00367296	0.00412719	-0.000966466	-0.00396742	0.000142941
Msl1	-0.00147133	0.00212257	-0.00429078	-0.000485871	-0.00105228	0.000420679	-0.00652052	-0.00931526	0.00369235	-2.58652e-05	-0.00194497	-0.00258645
Gas1	-0.000132564	-0.00125304	0.0055861	0.00331329	-0.00191176	-0.00321664	-0.00193224	-0.00248802	-0.000584393	0.00343047	0.00593035	-0.000121996
Uba2	-0.00300179	0.00316071	-0.00845738	-0.00113802	-0.00164302	-0.00159207	-0.0104236	-0.0102267	0.00398275	-0.00302277	-0.0036584	0.0047131
Aldh1a1	0.000654533	0.0067085	-0.0154327	0.00276636	-0.00331708	-0.00916749	-0.0111429	-0.00838202	-0.0030684	0.00642913	-0.0155029	-0.00518666
Pom121	-0.00521876	0.00245457	-0.00810326	0.00109308	-0.00432683	0.000640792	-0.00773028	-0.012141	0.00464936	-0.00246774	-0.00660278	0.00138366
Sec61b	-0.000837542	0.00177979	-0.0062755	0.00061395	-0.0086764	0.000443768	-0.00859218	-0.00918974	0.0030674	-0.00380423	0.000698391	0.00693152
Adamts19	-0.00181735	0.001586	-0.00280373	-0.000539829	-0.00214646	-0.00128927	-0.00390192	-0.00411484	0.00309434	-0.00181792	-0.00137654	0.00103625
Hhipl2	-0.000231429	0.000100436	-0.00182838	-1.21802e-05	0.000646057	0.00038861	-0.00148115	-0.00107328	-0.000310315	0.000398034	-0.000864521	-0.000227903
Kdm3a	0.000470279	7.80648e-05	-0.00201806	0.00274652	2.24965e-05	-0.00459389	-0.00218367	-0.000526607	-0.00457634	0.0100425	-0.00446325	-0.00115645
Lgals7	-0.000675309	0.0060384	-0.0178063	0.00179221	-0.00594502	-0.00715995	-0.0105792	-0.0177484	-0.00491617	0.00429277	-0.0145976	0.00806652
3110082I17Rik	-0.0024903	0.00221334	-0.00489339	-0.0017802	-0.000522674	-0.000215041	-0.00567636	-0.00587805	0.00268559	-0.00116915	-0.00227169	-0.00163355
Eif3k	-9.21747e-05	0.00508291	-0.0133424	-0.000840516	-0.000476597	-0.00460436	-0.0113876	-0.00829112	-0.00189024	0.00600194	-0.00836908	-0.00282053
Tanc2	0.00124935	0.00479403	-0.0133898	0.00532802	-0.00323121	-0.00790224	-0.00398416	-0.00684943	-0.00478954	0.00763147	-0.0122151	-0.00306719
Chchd3	-0.00177843	0.00128249	-0.00824897	9.13198e-05	-0.00676316	-4.47573e-05	-0.00823815	0.00293981	0.00275223	0.000232442	-0.00487534	0.0031695
Grwd1	-0.0076826	-3.7792e-05	-0.00489537	-0.0010025	-0.00428694	0.00567371	-0.00645965	-0.0122928	0.0110212	-0.00830207	0.00214315	0.00466563
Cnn3	-0.00129993	-0.000287803	-0.0102741	-0.00118228	0.000489129	0.00458998	-0.00574274	-0.0110317	-0.00103144	0.001618	-0.00428356	0.00729498
Ndst1	0.00037492	0.00225097	-0.00663731	-0.00236929	-0.00498756	0.000650661	-0.00835092	-0.00861089	0.00149619	-0.0021589	-0.000247424	0.00660519
Iigp1	0.00189113	0.000345672	0.000409613	-0.000709569	0.000208112	-0.000392173	-0.00123396	0.0009429	-0.000606972	-0.000484909	0.00106266	-0.000862744
Utp18	-0.000447057	0.00671741	-0.00951115	-0.00475996	-0.000398494	-0.00257879	-0.0073866	-0.00583932	-0.000160844	-0.000742946	-0.00584383	-0.00380747
Adm2	-0.000301286	-0.000680784	-0.00133085	0.00302079	-0.000618201	-0.00101524	0.000482443	-0.00158377	-0.00138597	0.00288627	-0.00175328	0.00049368
Krt15	-0.0028885	0.00825786	-0.00811899	-0.00653132	-0.00121231	-0.00137036	-0.0124839	-0.0113172	-0.00192151	0.00223785	-0.00936151	0.000578663
Cthrc1	0.00962537	-0.000653858	0.013079	-0.0008498	0.000590633	-0.00196144	-0.00128083	0.00631714	-0.00165999	-0.00164853	0.00810709	-0.00138808
Slfn5	0.00545003	-0.000323419	0.0098795	-0.000719572	-0.00132995	-0.000191813	-0.00108307	0.00798199	-0.00122231	-0.00113589	0.00606416	-0.000522455
Atpif1	-0.00174666	0.00291854	-0.00907183	-0.00093079	-0.00631114	0.000864983	-0.00929475	-0.0106104	-0.000858577	0.00144867	-0.00446602	0.00671046
Tle5	0.00385968	0.00622771	-0.00644251	-0.00674743	-0.00304381	-0.00388655	-0.0120963	0.00685561	-0.00424932	0.00440104	-0.0047069	1.12808e-06
Set	-0.00130994	0.0075056	-0.0160831	-0.00652709	0.00105341	-0.00443333	-0.0150886	-0.0128285	0.00300493	-0.00494294	-0.00905487	0.00163198
Ddx17	0.00384897	0.00520772	-0.0126421	-0.00169009	-0.00329511	-0.00551774	-0.0110037	-0.00565879	-0.00388973	0.00874906	-0.00813635	-0.00374187
Klf2	0.00379857	-0.000136053	0.0112741	-0.000630314	-0.00139147	-0.000308964	-0.000482824	0.00478443	-0.00110156	-0.000389198	0.00677542	-0.000177975
Mrfap1	0.00190154	0.00602139	-0.00796997	-0.00465317	-0.00100496	-0.00478567	-0.0109134	-0.0050454	-0.0023647	0.00382198	-0.00510509	-0.000376755
Tns1	0.00699368	-0.00286422	0.0174078	-0.00158255	-0.00311988	0.00059925	0.000510016	0.00810905	0.000832926	-0.00136453	0.0255634	-0.00169797
Fat2	-0.00200753	0.0022995	-0.00481063	-0.00153657	-0.000202582	-0.000634131	-0.00583308	-0.00727223	0.00260791	-0.00203541	-0.0031919	0.00114066
Maf	0.0121715	-0.00334475	0.0329481	-0.00297372	-0.0041788	0.000521133	0.000838485	0.00810882	-0.00017315	-0.00444912	0.0322506	-0.000419685
Pprc1	-0.000274444	0.00342986	-0.00444757	-0.00372191	-0.00204136	0.00156234	-0.00564278	-0.00384523	0.00272251	-0.00319004	-0.00118401	-0.00227678
Cpsf6	-0.000598489	0.00498865	-0.00620259	-0.00291511	-0.00499749	-0.00263857	-0.00987202	-0.0072442	0.000509548	0.00112748	-0.00374521	0.00130686
Gpc3	0.00143323	0.000396541	0.00430111	0.000382812	-0.000574791	-0.000844899	-0.000977551	0.00154491	-0.000939888	0.000606553	0.00108826	-0.000586859
Kbtbd11	0.0019318	-0.00229053	-0.00271407	0.00839	-0.00286443	-0.00180455	0.00015015	-0.00309009	-0.000966132	0.00188041	-0.00149001	0.000559118
Eef1d	0.00151314	0.00738391	-0.0136035	-0.00342923	0.00135686	-0.00633462	-0.0109563	-0.00529448	-0.00349081	0.00728598	-0.011442	-0.00737157
Tcf7l1	-0.00808817	-0.00446664	0.00503391	0.00775241	-0.0110211	0.00738886	-0.00090149	-0.00827735	0.00696874	-0.00191038	0.00239896	0.00624426
Eif3b	-0.00242246	0.00471618	-0.0109802	-0.00485521	-0.000743552	-0.00156797	-0.0101321	-0.00447708	0.00197694	-0.00375864	-0.00502729	0.00204983
Col8a2	0.00157309	0.00468657	-0.00468104	-0.00289897	0.000258399	-0.00478636	-0.00542677	0.000990084	-0.00203474	0.000107064	-0.00408048	-0.00049137
Cfl1	-0.00527676	-0.00314495	0.000515154	0.00522207	-0.00553583	0.00378379	-0.00203671	-0.0145962	0.00994988	-0.00969125	0.0085221	0.00614611
Npm3	-0.000363644	0.00566406	-0.0101697	-0.00343943	-0.00257864	-0.00328246	-0.0101812	-0.0089755	0.00145778	-0.00134801	-0.00495052	-0.00203263
Tcim	0.000131165	-0.000124779	-0.00162106	0.000284716	-0.00078143	0.000830259	-0.000422066	-0.00163896	-0.00269778	0.00476886	-0.000361814	0.000184664
Usp34	0.00148479	0.00541713	-0.00720577	-0.00105632	-0.00312367	-0.00331072	-0.0067296	-0.00391965	-0.0017454	0.00400089	-0.00623516	-0.00659924
Slit3	0.00799044	-0.000547073	0.00671053	-0.00118348	9.48102e-05	-0.00141193	-0.00156761	0.00642574	-0.00149052	-0.0015804	0.00633243	-0.000503975
Cd248	0.0121656	-0.000869644	0.027572	-0.00222503	-0.00265368	-0.00238618	-0.00152298	0.00627879	-0.00147594	-0.00207305	0.0227394	-0.000840545
Cebpb	-0.00130191	-0.000698343	-0.00748069	0.00440606	-0.00347572	0.00412644	-0.00259403	-0.00447445	-0.00122371	-0.000377731	-0.00333586	0.0034537
Ptafr	0.00218006	-0.000785655	0.0139183	-0.00051571	-0.00214488	0.00128055	0.000254338	0.00226022	-0.000232757	-0.000782923	0.0107211	0.000369994
Ppp1r14b	-0.00134335	0.00352435	0.00130849	-0.00565531	-0.00841585	0.00394869	-0.0108995	-0.00582059	0.0059077	-0.00745789	0.00383174	0.00735526
Dsg3	0.00106287	0.000127876	-0.00264764	-0.00100565	0.00042712	0.00192807	-0.00103352	-0.00104304	-0.00119274	0.000781513	-0.0013442	-0.000190529
Retsat	-0.00795413	-0.00266518	-0.00360176	0.00752917	-0.00609655	0.003204	-0.00410886	-0.0105078	0.00628663	-0.00188481	-0.00404066	0.00398824
Ier5	-0.00220808	0.000941678	0.000659415	0.000921678	-0.00783654	0.000461849	-0.00652924	-0.00580892	0.00680107	-0.00303533	0.00323927	0.00096528
Capg	0.00932834	0.00086655	-0.00314383	-0.0047663	0.000137755	0.00232603	-0.00777855	0.00327782	-0.00690615	0.00294245	0.00290916	0.00528528
Tsnax	-0.00386859	-0.00409064	-0.00323831	0.0125514	-0.00965684	0.00162747	-0.00263963	-0.00685723	0.00452034	-0.000514825	0.000396448	0.00540352
Jmjd6	-0.00555488	-0.00192129	-0.00866788	0.0153865	-0.0113782	-0.0014585	-0.000842795	-0.0112793	0.00221975	0.00149527	-0.00641641	0.00434287
Fxyd3	0.00224899	0.00453646	-0.0131065	-0.00448765	-0.00187073	0.00129389	-0.00925425	-0.00816562	-0.00668619	0.00547611	-0.00878317	0.00384275
Npm1	-0.0119579	-0.00365073	-0.00662401	0.0116852	-0.0135342	0.00329359	0.000778713	-0.0217041	0.00765862	-0.0022835	-0.00437102	0.00883885
Txnl4a	0.00128776	0.00828929	-0.00943988	-0.00782058	-0.000147283	-0.00301786	-0.0117421	-0.00622451	-0.00162304	0.00175618	-0.00837633	-0.00348898
Rbbp4	0.00233051	0.00543405	-0.0110331	-0.00105997	-0.00448534	-0.00425173	-0.00808785	-0.00907997	-0.00140873	0.00269715	-0.0101205	-0.00370716
Snrpg	-0.00456255	0.00355561	-0.0163585	0.00214972	-0.00728219	-0.00287901	-0.010559	-0.0178205	0.00318809	-0.0010278	-0.0114999	0.00548363
St6galnac2	-0.00143604	0.00455254	-0.00967734	-0.00152317	-0.000652851	-0.00404261	-0.00907208	-0.00878821	-0.00312047	0.00164887	-0.00906289	0.00594297
Apol9a	0.000518425	0.000310339	-0.000187035	-0.000308072	7.22441e-05	0.00088003	-0.000894085	-0.000548033	-0.00070675	-0.000139846	5.54026e-06	0.0002935
Eif1a	-0.00676535	-0.00199329	-0.00930337	0.0066517	-0.0032348	0.00356693	-0.000983824	-0.0142912	0.00522699	-0.00583996	-0.00278786	0.00414961
Lmcd1	0.00124664	-0.000769573	0.000697425	-0.0010189	-0.000794035	0.00317683	-0.000547554	0.0115203	-0.000181326	0.000524991	0.00157944	-0.000650796
Megf6	-0.00119301	-0.00142055	-0.00204189	0.00146064	-0.0015616	0.00346406	-0.00217535	-0.00173674	0.00112542	-0.000555893	-0.000256191	0.00109823
Sema3b	0.00280807	0.00671678	-0.0108951	-0.00292598	0.000835389	-0.00714421	-0.00752186	-0.00376672	-0.00320696	0.00244118	-0.00784422	-0.00503562
Eml1	0.00358834	-0.000950027	0.00645588	-0.000265427	-0.00168051	-0.000281811	5.07502e-05	0.00334292	-1.58324e-05	-0.00105971	0.00881929	-0.000253537
Sdhc	0.00300621	0.00539291	-0.00900152	-0.00236025	-0.00571294	-0.00523716	-0.0103421	0.000167986	-0.00261457	0.00304607	-0.00815533	0.00205098
Tspan7	0.0025809	0.00506049	-0.0151252	-0.00263635	-0.00154773	-0.00485435	-0.0100326	-0.00472742	-0.00615017	0.00649717	-0.0096378	0.00317867
Upf1	-0.00095465	0.00280756	-0.00362782	-0.0035826	-0.00081553	-0.000251389	-0.00724972	-0.00786184	0.00126177	-0.00343151	-0.00310207	0.00654343
Znrf2	-0.000770433	0.00248974	-0.00295306	-0.00197834	0.000733303	-0.000497043	-0.00712294	-0.00461749	-0.00333985	0.00874131	-0.00627018	-0.00422884
Tmod3	0.00180905	0.00146628	-0.00503417	-0.00228422	-0.000469815	0.00264124	-0.00835323	-0.00183632	-0.00373078	0.0025235	-0.00242354	0.00648341
Gda	0.00608197	-4.78295e-05	0.0119934	-0.00179915	0.000709967	-8.73403e-05	-0.00157083	0.00632502	-0.00208241	-0.00040486	0.00606129	-0.00114105
Eif4b	-0.00511363	-0.0029928	-0.00630339	0.00600265	-0.0021391	0.00142106	-0.00378671	-0.0078928	0.00292176	0.00316685	-0.00394679	0.0032523
Memo1	-0.00103339	0.00197603	-0.00342547	-0.00193391	-0.00360921	0.000307586	-0.00574697	-0.00539815	0.00186666	-0.00185719	-0.00150564	0.00247558
Fcer1g	0.0106357	-0.000758407	0.0143434	-0.000792951	-0.00389293	-0.000273486	-0.00132266	0.00211608	-0.00178868	-0.00260398	0.0180544	-0.00165791
Hist1h1b	-0.00283253	0.00058969	-0.0096709	0.000560813	-0.00668105	-0.00366332	-0.00836332	-0.0110398	0.00465896	-0.00356317	-0.00407165	0.0111216
Nap1l1	-0.00361779	0.00186274	-0.0119474	-0.00115187	9.49244e-05	-0.00258266	-0.0117014	-0.0111604	0.00429955	0.0010727	-0.00597207	0.00259524
Pirb	0.00435048	-0.000291116	0.00770122	-0.000598911	-0.000525863	-0.00054245	-0.00100967	0.00349745	-0.00086981	-0.000675406	0.00540106	-0.000442454
Col25a1	-0.000344481	-0.000567302	-0.00268182	0.00561807	-0.00337362	-0.00291924	-0.000736717	-0.00314995	-0.000332405	0.00139511	-0.00265946	0.00192886
Hnrnpa3	-0.0010969	0.00494274	-0.0104566	-0.00183644	-0.00300078	-0.00509211	-0.0123617	-0.011121	0.00377286	0.00117478	-0.00695234	-0.00346551
Nap1l4	-0.000634291	0.00361762	-0.00748353	-0.000788027	-0.00775617	-0.00122751	-0.00640981	-0.00337427	-0.000265608	0.0009261	-0.00190163	0.00454482
Hnrnpm	-0.00809401	-0.00169749	0.00073468	0.00415736	-0.00623966	0.00423734	-0.000837692	-0.0142278	0.0110721	-0.00888901	0.00288818	0.00200165
Ddn	-0.00306837	0.00436234	-0.00420038	-0.000297952	-0.0065386	-0.00490689	-0.00665884	-0.00450534	0.00150598	9.21807e-05	-0.00456056	0.00540616
Sept9	0.00177285	0.0077875	-0.0107343	-0.00294486	-0.00926398	-0.00554617	-0.0126799	-0.00548801	-0.00284287	0.00600509	-0.00790488	0.00236693
Slc14a1	0.00118326	0.00261174	-0.0058982	-0.000173564	0.000228779	-0.00651299	-0.00505591	-0.00425681	-0.00283857	0.00641383	-0.00500135	-0.00154721
Fcgr3	0.00749359	0.000513454	0.00363205	-0.00191729	0.000799261	-0.00241052	-0.00254126	0.00565092	-0.00228222	-5.62672e-05	0.00485344	-0.00152852
Uqcr10	2.87696e-05	0.00487232	-0.0154688	-0.00597377	0.00177148	-0.000430383	-0.0137412	-0.00551935	-0.00149705	0.002874	-0.00900016	0.00312946
Trp53	0.00224483	-0.000381915	0.00420831	-0.00104824	-0.000427592	-0.000381515	-0.000619001	0.00278384	-0.00032179	-0.000925462	0.00664514	0.000332833
Zfp637	-0.00457254	-0.00160993	-0.00709217	0.00276061	-0.0036315	0.00526709	-0.00591787	-0.00995432	0.00507514	-0.00116159	-0.00260776	0.00679113
Ndufs8	-0.00196213	0.00326798	-0.0104472	-0.00157233	-0.00216711	-0.00179048	-0.0106255	-0.00815301	0.0037076	-0.002779	-0.00254686	0.00153372
Eif4a1	0.00324254	0.00740184	-0.0138455	-0.00652845	0.000900443	-0.00565122	-0.0128025	-0.00348929	-0.00237553	0.00227958	-0.00866919	-0.00123443
Ptp4a3	-3.91139e-05	0.000597839	0.000614135	-0.00303574	-0.0061822	-0.00106795	-0.00194551	0.0149731	0.00322346	-0.00319609	0.0141232	0.000356588
Grb2	-0.00205231	0.000507132	-0.00443272	0.000900526	-0.00216072	0.00216593	-0.00877733	-0.00967946	0.00442763	-0.0021021	-0.00190462	0.00440955
Tpt1	0.00059501	0.00202532	-0.0107609	0.00280363	-0.000285871	-0.00365346	-0.00611958	-0.0036193	-0.00143904	0.00697333	-0.0069153	-0.0072562
Pop5	-0.0014354	0.00362066	-0.0078476	-0.00164621	-0.00355793	-0.00122541	-0.00632016	-0.00481197	0.00122668	-0.00272052	-0.00422638	0.00287546
Gtf2i	0.00345701	0.00774684	-0.0146256	-0.00676534	0.00267664	-0.00616463	-0.0137439	-0.00206028	-0.00700136	0.00901454	-0.0121466	-0.00253045
Sntb1	-0.00182308	0.00377739	-0.0122638	0.000940318	-0.00433298	-0.00375217	-0.00702786	-0.0106168	0.000162712	0.0018216	-0.00777332	0.000311153
Zfp266	-0.000206831	0.00462245	-0.00886297	0.000319989	-0.00472131	-0.00358956	-0.00766678	-0.00844098	-0.00256595	0.00532674	-0.00790124	0.00109098
Tnfrsf19	-0.00132736	0.00549045	-0.0113801	0.00132332	-0.00318295	-0.00907526	-0.00922793	-0.00696093	-1.13587e-05	0.00143504	-0.00656853	0.000393531
H2-Q7	0.00140353	-0.000225221	0.00284441	-9.89728e-05	-0.00126717	0.000336248	-0.00124843	-0.000650819	-0.000227783	-0.000131304	0.00470611	-0.000265496
Mfap2	0.00729401	-0.0014972	0.0235365	-0.00122767	-0.00341263	-0.000779869	-0.000666244	0.000867518	0.00056309	-0.0027662	0.0193706	-0.000733878
Eno3	0.00204808	0.00127792	-0.00303181	-0.0019124	0.000451529	-0.00145583	-0.00203882	0.0287294	-0.000811365	0.000173625	-0.00175947	-0.00137519
H3f3a	0.00539392	0.00944025	-0.00550227	-0.00774106	-0.000388931	-0.00777522	-0.00995978	-8.38581e-05	-0.00835026	0.00824383	-0.00735183	-0.00510115
B2m	0.020125	0.0053262	0.00388891	-0.0066193	-3.68611e-05	-0.00703776	-0.0105745	0.0113952	-0.0111629	0.00541005	0.0114677	-0.0114599
Ube2s	-0.00174008	0.00464057	-0.00836418	-0.00172312	-0.00512606	-0.00308732	-0.0117495	-0.0118073	0.0019066	-0.000137475	-0.00520379	0.00380415
Acyp2	0.000934159	-9.37124e-05	0.00201624	-0.00128376	-0.000710249	0.00145751	-0.00112103	0.0083253	0.000400094	-0.00135742	0.00461778	-0.000104517
Trmt61a	-0.000850389	0.0024038	-0.00341063	-0.00291576	-0.00197794	0.00145068	-0.00378696	-0.00271479	0.00281997	-0.00377132	0.000160123	0.000263688
Irx1	-0.0127483	-0.00459915	-0.00338912	0.00781946	0.000472565	0.00478358	1.25143e-05	-0.0238319	0.00607336	0.00472833	-0.00786145	0.0005181
Hist1h4h	0.00280399	0.00872508	-0.0131653	-0.00593921	0.00114803	-0.0080775	-0.0135467	-0.00818781	-0.00334392	0.00569842	-0.0101486	-0.00650797
Rrs1	-0.0045373	0.000375807	-0.00564858	-0.00115649	-0.0031975	0.00512158	-0.00512173	-0.00917789	0.00655716	-0.0067058	-0.000769201	0.0027081
Cdh3	-0.00213534	0.000918528	-0.0175172	0.00758546	-0.00151688	-0.00663637	-0.00747251	-0.0139671	0.000653192	-0.000749278	-0.0120229	0.00513071
Myl4	0.00071479	0.000372387	-0.00120473	-0.000617882	0.000284156	-0.00047278	-0.000342928	0.00599215	-0.000233429	-0.000295883	-0.000131046	-0.000493598
Retnla	0.0108133	-0.00081872	0.0292652	-0.00229757	-0.000751609	-0.00193112	-0.000617648	0.0288336	-0.00110963	-0.00355356	0.0104258	-0.00138924
Mcrip1	-0.00155605	0.00143622	-0.00478573	0.00432309	-0.0100055	-0.00105859	-0.0073674	-0.0112085	0.00382997	-0.00188033	-0.00112374	0.00554845
Prcp	-0.00176466	-0.000569359	0.00431043	0.00244509	-0.00680474	-0.000706714	-0.00485124	-0.00542282	0.00320834	-0.0024888	0.00710035	0.00769141
Blnk	0.000808163	-0.00162903	0.000454506	-0.000860361	-0.00210262	0.0100342	-0.00294141	-0.00235036	-0.00154196	-0.000532643	0.000190118	0.00424083
Naca	-0.00180355	0.00134921	-0.0122359	0.00357796	-0.000364786	-0.00204175	-0.0100553	-0.00958067	-0.00209672	0.00550051	-0.00924003	0.00340601
Obscn	0.000952421	-0.000258745	-0.000472195	-0.000556069	0.000168519	-0.000145018	0.000100558	0.0199552	0.000209867	-0.000665507	0.000263549	-0.000478008
Cox5b	0.00711411	0.0110438	-0.0156559	-0.00895016	0.00501406	-0.0102135	-0.0139762	0.000443113	-0.00870357	0.00725929	-0.0137671	-0.00768383
Krt5	0.000935697	-0.000819003	-0.00319963	0.00241325	-0.001235	-0.000344596	-0.00148781	-0.00281521	0.000451674	0.000949478	0.00121566	0.000205047
U2af1	-0.00520991	0.000925465	-0.00752019	0.000860395	-0.00334008	0.0026855	-0.00851111	-0.010623	0.00750028	-0.00577197	-0.00155746	0.00386572
Gdpd1	0.000780022	0.00177532	-0.0039599	-0.00336303	-0.00115495	0.00791332	-0.0055808	-0.00382502	-0.00475658	0.00525422	-0.00522407	0.000604834
Ppp1r1b	-0.00472795	-0.00321061	-0.00787487	-0.00261818	-0.000812399	0.0254561	-0.00726777	-0.00757846	-0.0020635	0.00222766	-0.00891285	0.0057607
Ext1	0.00336945	0.000527898	0.00331545	0.000258736	-0.00288998	-0.00159744	-0.00324564	-0.0031422	0.00346195	-0.00275767	0.00868915	-0.000274394
Myl1	0.00272892	0.000103093	-0.000851962	-0.00190372	0.000571286	-0.000673392	-0.000418171	0.0440905	1.84942e-05	-0.00178779	0.00131911	-0.00142023
Suclg2	-0.00299859	0.001206	-0.00729669	-0.00170638	-0.00122359	0.000732638	-0.00760129	-0.00849662	0.00152115	-0.00194371	-0.00425207	0.00597166
Pgk1	-0.00145579	-0.00149124	-0.0138934	0.012621	-0.00158961	-0.00791998	-0.00635924	-0.00680619	-0.00555501	0.0119348	-0.014394	0.00654788
Qk	0.00539213	0.00428295	-0.00237551	-0.00369168	-0.00211827	-0.00333576	-0.00499362	0.00768292	-0.00459177	0.00398744	-0.00200121	-0.00218027
Gspt1	0.00541883	0.00953335	-0.0101822	-0.00916708	0.00418421	-0.0074122	-0.0088413	-0.00259553	-0.00695716	0.00319683	-0.00922415	-0.00547859
Tubb3	-0.00221525	-0.00196092	-0.00702473	0.0117132	-0.00634962	-0.00651393	-0.00560116	-0.00946108	0.00541463	-0.00196627	-0.00637044	0.0062151
Nsl1	-0.00325332	0.00158712	-0.00761457	-0.000498899	-0.00150189	-0.00170093	-0.0100781	-0.0112752	0.00744679	-0.00288402	-0.00289938	-8.7674e-05
Fabp4	0.0043155	-0.00382843	0.0213951	-0.000471041	-0.00448414	-0.00107136	0.00638002	0.0165545	-0.000203396	-0.00410286	0.0263374	0.00143597
Hist1h2bk	0.00233086	0.00962178	-0.0123142	-0.00328839	-0.00489395	-0.0105975	-0.0137428	-0.0071883	-0.000917883	0.00271873	-0.0100855	-0.00655045
Hikeshi	-0.00227922	-0.000192915	-0.00677932	0.00582997	-0.00489284	-0.0031725	-0.00459429	-0.00587329	-0.00123222	0.00365453	-0.00310263	0.00629094
Impdh2	-0.00053461	0.0052302	-0.0177366	-0.00497883	0.00197417	-0.00559167	-0.0136694	-0.0100936	-0.00232162	0.00341773	-0.0119221	0.00370754
Cfl2	0.0026634	0.000335975	0.000187566	-0.00100239	-0.000612459	-0.000694323	-0.00170058	0.0180028	-0.000919719	0.000725412	0.00189389	-0.000989762
Mapk3	-0.00456447	-0.00523963	-0.00416687	0.00710292	-0.00587577	0.00730581	-0.00298721	-0.0128696	0.00204306	0.00102293	0.00446092	0.00843216
Calml3	0.00141986	-0.00029586	-0.00216095	-0.00118406	3.60649e-05	0.00542043	-0.00134945	-0.000765849	-0.00189262	0.000746876	-0.000912054	0.000330666
Csn2	-0.00117957	0.00164681	-0.00119169	0.000140487	0.00124805	-0.00253613	-0.000751873	-0.000684147	-0.00189431	0.00194167	-0.00360574	-0.00177854
Cd300lb	0.00104787	-0.00013802	0.00312489	0.000138411	-0.00101804	1.82728e-05	-0.000199758	0.00161317	-0.000155024	-0.000117164	0.00281223	3.91382e-05
Ptpmt1	-0.00136101	-0.000658388	0.00104834	0.000667035	-0.00508974	0.00709133	-0.00558607	-0.00279338	0.00382184	-0.00436766	0.00383407	0.00380846
1110038F14Rik	-0.0040931	-0.0017554	0.00272559	0.00386873	-0.00899885	0.00377487	-0.00291285	-0.00576446	0.00731993	-0.00356241	0.00393918	0.0034393
Mapk1	-0.00600656	-0.00105432	-0.00116176	0.00596812	-0.0124345	0.00508327	-0.00420666	-0.00775686	0.00633236	-0.00416255	0.00477013	0.00687049
Bcl9l	-0.00526927	-0.00339424	-0.00438911	0.00952124	-0.0090726	0.00432632	-0.00511813	-0.00988257	0.00361445	0.00276975	-0.00237803	0.00579581
Stk24	-0.00563221	-0.00246135	-0.00642164	0.00465628	-0.0105822	0.00722095	-0.00498475	-0.0124827	0.00780333	-0.00316263	0.000182189	0.00623969
Snu13	0.00069927	0.00803242	-0.00788578	-0.00736068	-0.00197773	-0.00403486	-0.0110095	-0.00803868	-0.00086897	-0.000707134	-0.00817337	-0.000645941
Snrnp70	-0.00713207	-0.00364497	0.00942123	0.00833729	-0.0148555	0.00686451	0.00464725	-0.00819345	0.00868697	-0.00404323	0.00722444	0.00287673
Tnfrsf11b	0.00387257	0.000802128	-0.0025345	-0.00149762	0.000443921	-0.00136651	-0.00303849	-0.000646579	-0.00255755	0.00299032	-0.00118231	-0.00120165
Chchd1	0.0010016	0.00484516	-0.00916223	-0.00425508	0.00142145	-0.00369158	-0.00992484	-0.00371278	-0.00124561	-0.000486482	-0.0046638	0.00346599
Alms1	-0.00306919	0.000105924	-0.00306448	0.000907761	-0.0017536	0.00052759	-0.00458877	-0.00643168	0.00452802	-0.00195889	-0.00213712	0.00109495
Gpx1	0.0113928	0.00928907	-0.00906856	-0.00861082	0.00406319	-0.0103354	-0.0152398	0.00282458	-0.00540018	0.00389144	-0.00711704	-0.00811734
Uqcrh	9.65353e-05	0.00122999	-0.00993735	-0.000156865	-0.00606072	-0.00119565	-0.00914147	-0.000345053	-0.000588925	0.00346132	-0.00532087	0.00647308
Fbln2	0.0114043	-0.00147619	0.0143039	-0.00174666	-0.0049658	-0.00220612	-0.0067439	0.00290717	-0.0010772	0.00148416	0.01084	0.00298507
Med14	-0.00496008	0.000937667	-0.00665804	0.000456641	-0.00932229	0.00181343	-0.00866208	-0.0108461	0.0073899	-0.00467703	-0.00222645	0.00764821
Ifi27	0.00279532	0.00411374	-0.00698075	-0.000425177	-0.000149837	-0.00192966	-0.00716872	-0.00252714	-0.00746194	0.00341672	-0.00773361	0.00252275
Chil1	0.000947977	-0.000404678	0.00142699	-8.82445e-06	0.00131252	0.00103787	-0.00065397	-0.000844328	-0.00156292	-0.000515244	0.00210167	-0.000107728
Plcxd1	-0.000905346	-0.00136997	-0.0035976	0.00781591	-0.00412952	-0.0010668	0.000192722	-0.00311878	8.1961e-05	0.00190948	-0.0025734	0.000496501
Selenop	0.0210512	0.00463249	0.0152956	-0.009985	0.000719901	-0.00879437	-0.0105029	0.0206146	-0.00976537	0.00396575	0.0137007	-0.00529171
Aurkaip1	0.00370718	0.00650465	-0.00666309	-0.0040162	-0.00142722	-0.00489881	-0.00856767	-0.00363272	-0.00276432	0.00220716	-0.0066828	-0.00414502
Dhrs3	0.00352274	-0.00108111	0.00165375	0.00548241	-0.00605761	-0.00167838	-0.00502885	0.000638986	-0.0044233	0.00698519	0.000955808	0.00452284
Ubr4	0.000103967	0.00326606	-0.00686357	-0.00235004	0.0010306	-0.00121508	-0.00846807	-0.0046039	-0.00334225	0.00188309	-0.00569541	0.00550701
Wdr6	-0.000628608	0.00022549	-0.00208155	0.000232109	-0.00515371	0.00216596	-0.00703365	-0.00517473	0.00325954	-0.000401473	-0.000392431	0.00332222
Bub3	0.00121286	0.00709974	-0.00534645	-0.0049759	-0.00357643	-0.0045719	-0.00931652	-0.00636165	-0.00341379	0.0011873	-0.00543131	0.00407867
Polr1c	-0.00872764	-0.00199503	-0.00426378	0.00557996	-0.00639175	0.00400876	-0.00483322	-0.0136901	0.00848362	-0.00366491	-0.00342497	0.00540893
Xpo5	0.000353764	0.00636101	-0.00759748	-0.00453402	-0.00146273	-0.00192056	-0.00744543	-0.00562359	-0.00145119	-0.000783067	-0.00384739	-0.00125795
Ppp1r3c	0.000314959	-0.000220971	-0.00153937	0.000104952	0.00061359	-0.00142405	-0.00112322	0.00803521	-0.00060129	0.00244676	-0.00145486	-0.000632728
Lyar	-0.00508011	0.00289685	-0.00838288	-0.00307545	-0.0026345	0.00263846	-0.00767341	-0.00747103	0.00716463	-0.00775348	-0.000277928	0.0014156
Ankrd23	9.68731e-05	-0.000238766	-0.000356381	0.000639284	-0.00134451	-0.000231534	-0.00103483	0.0164677	0.000637333	-0.000261942	0.000553236	0.000661202
Nnat	-0.00477379	0.00384555	-0.00918375	0.0059748	-0.00507907	-0.0104176	-0.0038912	-0.00865558	0.00242121	-0.00326213	-0.00899179	0.00435506
Myl9	0.00351503	-0.00192179	0.00187574	0.00200067	-0.00357709	0.000325239	0.00129555	0.000567843	0.000244597	-0.00095441	0.00966493	-2.15437e-05
Tcp1	0.000592319	0.00542624	-0.0147862	-0.00472042	0.0043354	-0.00649706	-0.0121004	-0.00526313	-0.00310927	0.00343215	-0.0109645	0.00226057
Ndufaf2	-0.00292596	0.00183058	-0.00530118	-0.0017096	-0.00318519	0.000131808	-0.00771896	-0.00540793	0.007213	-0.00361063	-0.00157287	0.000351998
Col8a1	0.010906	-2.31021e-05	0.000188082	-0.00196556	-0.000679348	-0.00176594	-0.00276657	0.00963064	-0.00233875	-0.000953606	0.00473256	-0.00121072
Lgals1	0.00797754	-0.00352967	0.0221501	0.0024283	-0.013625	0.00143996	0.00507966	-0.00106616	0.00195651	-0.00499648	0.023577	0.0034307
Cenpb	-0.000959994	-0.00285185	0.00516657	0.0013251	-0.00546146	0.00616365	-0.00741013	-0.00555497	0.00681449	-0.00595625	0.0101991	0.00781263
Aup1	-0.00311287	0.000354944	-0.00308718	0.000852737	-0.00886796	0.00585615	-0.00689768	-0.00807422	0.0034755	-0.00253286	-0.000462855	0.00629088
Htra2	-0.00659073	0.000107433	-0.00466776	0.000519024	-0.00618078	0.0041135	-0.0072879	-0.0122703	0.00894872	-0.00598068	0.00148542	0.00359815
Myadm	0.0060157	-0.000139749	0.00200329	-0.000677694	-0.00159799	0.000912329	-0.00131937	0.00204805	-0.00287575	0.00146494	0.00618829	-0.00171515
Flnc	0.00236628	-0.000183045	0.000452914	-0.000864148	0.000233067	-0.0003456	-0.00034916	0.0210997	-6.34872e-05	-0.000900311	0.00097857	-0.000613801
Celsr2	-0.000712616	0.00141634	-0.00632905	-0.00194605	0.000287493	0.000643647	-0.00428367	-0.0057113	-0.0019863	0.00134585	-0.00369785	0.004894
Ptprz1	0.00229624	0.00195402	-0.00621256	-0.00329241	0.00205672	0.00161832	-0.00439978	-0.00173707	-0.00348382	0.00323946	-0.00560601	-0.00289296
Il3ra	0.00295993	-0.000161976	0.00619098	-0.000463223	-0.00211324	-0.000216153	-0.000556491	0.00450914	-0.000470662	-0.000501024	0.00618088	0.000344258
Csde1	0.0061088	0.00731461	-0.0117708	-0.00518094	0.000550098	-0.00811128	-0.0112143	0.00463868	-0.00559736	0.00699561	-0.00707402	-0.00506534
Hist2h2ac	-0.00722384	-0.00186036	-0.00462154	0.0037515	-0.0119399	0.0014834	-0.0118182	-0.0117667	0.0145658	-0.0081699	0.00513713	0.00609541
Gm10260	-0.0105383	-0.00603122	0.00281839	0.0112513	-0.0158117	0.00796349	0.00436238	-0.0168236	0.00752999	-0.00244549	0.00227903	0.00920343
Hist1h3b	0.00388241	0.012854	-0.0192208	-0.0109473	0.00499349	-0.014406	-0.0195905	-0.00831711	-0.00168297	0.00406369	-0.013841	-0.0115049
Hist1h2bj	-0.00324248	0.005403	-0.0190313	-0.00516634	0.000550923	-0.00906853	-0.0171353	-0.0193596	0.00565066	-0.00574881	-0.00789225	0.00696273
Hist1h3c	0.00472708	0.0115767	-0.0192317	-0.00853482	0.0049065	-0.0138433	-0.0173105	-0.00766921	-0.00485071	0.00791522	-0.0153515	-0.012557
Dazap1	-0.00589708	-0.00106264	-0.0046873	0.0038738	-0.00603885	0.00234411	-0.00629125	-0.0105582	0.00801579	-0.00629217	-0.00126077	0.00582566
Marcks	0.00772981	-0.00296612	0.030934	-0.0017646	-0.0100888	0.00291132	-0.000374729	0.00195049	0.00266447	-0.0025653	0.0287206	0.000428837
Psmb3	-0.00638322	0.00203546	-0.0109615	-0.000181979	-0.00453178	0.0033362	-0.00773277	-0.011089	0.00905182	-0.0080411	-0.00181114	0.00256655
Msi2	-0.00412579	-0.00239353	-0.00810026	0.00919016	-0.0122098	0.00506168	-0.00385434	-0.00982135	0.0044485	5.16191e-05	-0.00607409	0.00595933
Wfdc17	0.0121733	-0.00189652	0.0329912	-0.00110564	-0.00144706	-0.0016659	-0.00158268	0.0117544	-0.00229592	-0.00133259	0.020782	-0.00089584
Fbp1	-0.00064935	0.0062812	-0.0162527	-0.00110265	0.000268462	-0.00883881	-0.0106127	-0.00565851	-0.00386933	0.00185891	-0.0133672	0.00636582
Ahnak	0.0148195	-0.00293374	0.0114067	0.00187579	-0.00222769	0.00372126	-0.00423209	0.0165452	-0.0106511	0.0117345	0.00825117	0.000313785
Hba-a2	0.00225308	-0.00185849	0.0112123	-0.00082035	0.000893884	-0.000218079	0.00228095	0.00799991	-0.000974478	-0.000290762	0.00930331	-0.00089445
Eif3g	-0.00193994	0.00489478	-0.0153845	-0.00402466	0.00145566	-0.00247302	-0.0112072	-0.0133332	0.00123436	-0.00153983	-0.00865525	0.0032901
Rnf213	0.00335076	0.00370585	-0.0022036	-0.00192722	-0.000106184	0.000487821	-0.00665291	-0.0035585	-0.00413684	-0.000264154	-0.000550165	-0.00226884
Ccnd1	-0.00271203	-0.00179607	-0.00312536	-0.0057217	-0.00341304	0.0167346	-0.00813073	-0.003705	0.00251633	-0.00528271	0.00561543	0.00325101
Serpinh1	0.0157206	0.00911079	-0.0019528	-0.0088913	-0.000613331	-0.013091	-0.0112306	0.00944388	-0.00956113	0.00523336	-9.22319e-05	-0.00589178
Tlnrd1	-0.00844982	-0.000121474	-0.0072326	0.0062777	-0.0109021	0.000748172	-0.00710765	-0.0159151	0.00886399	-0.00658338	-0.00268887	0.00856279
Cldn3	-0.00469935	-0.00752248	-0.00973566	0.000175691	-0.00504619	0.0374658	-0.00653473	-0.0115578	-0.000958755	-0.00138713	-0.00859458	0.0108466
Sox13	-0.00571033	-4.6703e-05	-0.00767224	0.00447326	-0.00797562	0.00146252	-0.00609741	-0.0146907	0.00745693	-0.00402184	-0.00485477	0.00618568
Runx3	0.00289606	-0.000858023	-0.00237443	-0.00194612	0.00012513	0.00580034	-0.00101594	-0.000902917	-0.00218179	0.000223745	0.00082334	0.00124363
Sars2	-0.00541434	-0.00114221	-0.00234966	0.00241847	-0.00482164	0.00356954	-0.00528121	-0.00755173	0.00808192	-0.00437748	0.00181832	0.00251717
Csn1s1	-0.000424075	0.000901634	-0.00107475	-0.000764073	0.00149002	-0.000858285	-0.00102119	-0.00114583	-0.000713016	3.96891e-05	-0.000801514	-0.000703264
Cited4	0.00260876	0.00693727	-0.00784787	-0.00599581	0.000662252	-0.00417227	-0.00638554	-0.00390401	-0.00589694	0.00640702	-0.00711211	-0.00413461
Ndufb6	-0.00794166	-0.00323098	-0.00307995	0.00305642	-0.00212395	0.00612854	-0.00392039	-0.0129075	0.0111251	-0.00945363	0.0018982	0.00453601
Safb	-0.00417444	-0.00111302	0.000211238	0.00311446	-0.00947376	0.00425572	-0.00404082	-0.00765952	0.00783482	-0.00303734	0.0025435	0.00245871
Jund	0.00175087	-0.00102929	0.00139725	-5.18244e-05	-0.00218505	0.00806372	-0.00465834	-0.00204576	-0.00502763	0.00217914	-0.00212259	0.00707344
Tia1	-0.00313683	0.00121793	-0.00329131	0.00174484	-0.00830638	0.000327387	-0.00570093	-0.00773683	0.00405998	0.000973179	-0.00275029	0.00299691
Cebpd	0.00297984	0.0030448	-0.00553313	0.000762619	-0.00175044	0.00352668	-0.00421455	-0.00215835	-0.00548976	0.00265047	-0.00813214	-0.00242349
Eml3	0.00062737	0.000388384	-0.00644682	-0.00254954	-0.00020947	0.00813498	-0.00661038	-0.00695516	-0.00202219	0.000544232	-0.00343355	0.00480891
1810009A15Rik	-0.00387847	0.00249032	-0.00880181	-0.000129736	-0.00364537	-0.00063337	-0.00887053	-0.0106836	0.00625049	-0.00612262	-0.00215327	0.00330354
Lrrn4cl	0.00270249	-0.00124033	0.0249077	0.00144525	-0.00205922	0.000883089	5.98161e-05	0.000355211	-0.000783771	0.000489125	0.00963316	0.00118364
Mpst	-0.00219697	-0.000365402	-0.00412519	0.00364724	-0.00310697	-0.00132569	-0.00420803	-0.00525351	-0.00103016	0.00466781	-0.0042565	0.00383115
Apcdd1	0.000249701	-0.000835987	-0.00644288	0.00122237	-0.00120547	-0.00207064	-0.00429726	-0.00683673	0.000635898	0.00120608	0.000939445	0.00296026
Fndc1	0.00691391	-0.00134786	0.0176546	0.00197558	-0.00184	-0.00167821	-0.000346504	0.00814946	-7.86285e-05	-0.00202326	0.00866256	-0.000443508
Ccnf	-0.00440777	0.00141126	-0.00439274	0.000526802	-0.00608779	-0.000857385	-0.00806828	-0.00846962	0.00687484	-0.00296551	-0.00187898	0.0023125
Tuba1a	0.00587429	0.000855365	0.00868314	0.000974628	-0.00691968	-0.00252485	-0.00503552	-0.000538129	0.00246806	-0.00310902	0.0122137	0.00297441
Smim10l1	-0.00282274	-0.000387272	-0.00723189	0.00163001	-0.004287	0.00275788	-0.00787848	-0.00622625	0.00449263	-0.00313431	-0.0026043	0.0061797
Sod3	0.0116301	-0.00187146	0.0296588	-0.00157134	-0.000292534	-0.00180067	0.000477177	0.0155486	-0.00142972	-0.00292345	0.0186269	-0.00102903
H2-Q6	0.00124762	-0.000170411	0.00307905	-6.20453e-05	-0.00117375	0.000258426	-0.000591574	0.000176756	-0.000394443	-3.24675e-05	0.00392316	-5.27455e-05
C4b	0.00863483	-0.00137954	0.0280475	-0.00171346	-6.53726e-05	0.000188638	-0.00226091	0.010205	-0.00230975	-0.00109902	0.0144175	-0.000830434
H2-Ab1	0.00833414	0.00274225	-0.00302007	-0.00338868	0.000852985	-0.00376964	-0.00463063	0.0125518	-0.00283248	-0.00235274	-4.87012e-05	-0.0028567
Marc2	-0.0049444	-0.00573558	0.00278332	0.00861097	-0.00894551	0.0082714	-0.00478962	-0.0081399	0.00897776	-0.00433511	0.00394398	0.00402194
Hspe1	-0.00726934	0.000684968	-0.0180292	0.00356864	-0.0033315	-0.000656579	-0.00571227	-0.0193427	0.00510743	-0.00422603	-0.0103844	0.00557383
Il11ra1	0.00229533	-0.00158041	0.0123974	0.000958314	-0.00254655	0.000446756	-0.000669951	-0.000529037	0.000805199	-0.000766389	0.0110388	-0.000115562
Snrnp40	-1.88387e-05	0.00509965	-0.00739833	-0.00330329	-0.00156096	-0.00257841	-0.00693408	-0.00431421	0.000124341	-0.00048457	-0.00512106	-0.00111914
Krtdap	-0.000126262	-0.000240116	0.000149173	0.000748744	-0.000262536	0.00315342	0.000626195	-0.00155551	-0.00118814	-0.000311249	-0.000872417	0.00134007
Spint2	-0.00594956	-0.00122204	-0.0186578	0.00259387	-0.00060181	0.00627871	-0.00640329	-0.0181742	-0.000607002	0.00139288	-0.0118826	0.0113989
Spc24	-0.00145627	0.00226038	-0.00826448	-0.0033058	0.00155177	-0.00389657	-0.0123824	-0.00852609	0.00543086	-0.00293619	-0.00185853	0.0030081
Mafb	0.00321024	-0.00057781	0.0125994	-0.00106075	-0.0011435	6.80051e-05	8.8986e-05	0.0015982	-0.000640266	-0.000751263	0.00946663	0.000615597
Csnk2a1	-0.00027514	0.00269426	-0.00664171	0.000204517	-0.00588932	-0.00207308	-0.00794269	-0.00790285	0.00090856	0.00297239	-0.00593249	0.00261607
Serf2	0.00177585	0.000373206	0.00195231	-0.00279065	0.000554571	0.00018427	-0.00457652	-0.00105984	-0.000719284	-0.00130578	0.00509154	0.00615191
Grk6	-0.00557916	0.000738601	-0.00267312	0.00273559	-0.00766513	-5.37762e-05	-0.00702311	-0.0129032	0.00745382	-0.00476497	-0.00141984	0.00696771
Fibin	0.00397932	-0.000702667	0.00387594	0.000281572	-0.00176496	0.000698993	-0.00147655	0.00167277	0.000546321	-0.00231728	0.00736735	5.68269e-05
Hist1h2bb	-0.0024885	0.0049344	-0.019706	-0.00175781	0.00179882	-0.0105896	-0.0170407	-0.0129893	0.00243083	0.00363982	-0.0108996	-0.00143761
Heg1	0.00463829	0.000257991	0.0106906	-0.00174168	-0.000493242	-0.000179008	-0.00247236	0.00786585	-0.00132478	0.000194772	0.00455332	-0.000611175
Zfp652	-0.00218876	0.000676424	-0.00940794	0.0060752	-0.00408828	-0.00284784	-0.00941983	-0.00652638	0.00232375	0.00272117	-0.00734011	0.0033752
Selenot	0.00130228	0.00459694	-0.00864919	-0.00500226	0.00150822	-0.0019476	-0.00892686	-0.0056724	-0.00301491	0.000379546	-0.00384625	0.00391985
Sox4	-0.00668608	-0.00484464	-0.0021101	0.0102018	-0.0125658	0.00596717	0.0012533	-0.0119935	0.00547383	-0.00152881	-0.00110264	0.0119905
Ywhaq	-0.00743326	-0.00413118	-0.00391805	0.00551361	-0.00354403	0.00653766	-0.00212546	-0.0172648	0.00882774	-0.00648113	0.0017017	0.0075343
Selenoh	-0.010516	-0.00144184	-0.00608143	0.00348701	-0.00250411	0.00132365	-0.0031663	-0.0184129	0.0114513	-0.00783892	-0.000819347	0.00372003
Trbc2	0.00167882	-0.000117143	0.00118705	-0.000256273	-0.000823169	-2.22229e-05	-0.000707858	0.00113381	-2.09583e-05	-0.000373335	0.00205715	-0.000455569
Sf3b5	0.000699893	0.00576388	-0.00818463	-0.00548938	0.00131121	-0.00271263	-0.0100256	-0.00948891	-0.00194313	-0.000419026	-0.00459307	0.00401855
Aunip	-0.00278235	0.00164143	-0.00313115	-0.00219193	-0.000702606	0.000170116	-0.00434586	-0.00230618	0.00402049	-0.00260338	-0.000532407	-0.00063865
Nkain1	6.24198e-05	0.0032505	-0.00415499	-0.00301393	-0.000150964	-0.00137745	-0.00332867	-0.00161878	9.70737e-05	-0.00223033	-0.00239785	0.000366141
Bnip3	-0.00698351	-0.0123445	-0.00556475	0.0357628	-0.013905	-0.000673832	0.0130223	-0.00984993	-0.00446688	0.00868743	-0.00682623	0.0114657
1110065P20Rik	-0.00285554	0.000508226	-0.00040718	-5.39686e-05	-0.00722512	0.00461925	-0.00542529	-0.00743056	0.00656305	-0.00458792	0.00287365	0.00309446
Ndufaf8	-0.00621678	-0.00165035	-0.00449687	0.00340807	-0.00403863	0.00519178	-0.00641626	-0.0112089	0.00875545	-0.00482376	-0.000549982	0.00369958
Smarcd2	0.00280149	0.00839186	-0.00958472	-0.00547636	-0.001723	-0.00743013	-0.00987883	-0.00600949	-0.00577535	0.00608526	-0.00881909	-0.00258744
Psme3	-0.0035854	0.00393464	-0.0103257	-0.0038971	-0.000365189	0.00118996	-0.00796386	-0.0084978	0.00350792	-0.00589921	-0.0039406	0.0053328
Tomm5	-0.00456285	0.000585734	-0.00479291	-0.000193285	-0.00757262	0.00355709	-0.00603999	-0.00952711	0.00642357	-0.00627625	0.000906898	0.00555107
Ifi47	0.00227941	0.00175723	-0.00273892	-0.00130086	0.000718651	-0.000955919	-0.00225946	0.000238308	-0.00184037	-0.000122485	-0.00129389	-0.00205825
Ube2v1	-0.00132677	0.00205712	-0.00422286	0.000190567	-0.00847615	-0.00021809	-0.00657244	-0.00390249	0.00156277	0.00026464	-0.00161106	0.00516536
Samd1	0.00294246	0.00575828	-0.00653611	-0.00549168	-0.00061985	-0.00489328	-0.00673201	-0.00241792	-0.00415675	0.00336279	-0.00551468	-0.00106998
Ifi27l2a	0.00570405	-0.000862147	0.0214053	-0.000457409	-0.00165597	0.00158546	-0.00128319	0.00303174	-0.00255133	0.000135323	0.0110372	0.000544879
Kdelr2	0.00175193	0.00152233	-0.00542282	0.00199755	-0.00401027	-0.00322522	-0.00717972	-0.0117655	-0.00155504	0.000161269	-0.00121688	0.00554125
Ms4a6c	0.00561667	0.000698311	0.00169387	-0.00187925	0.000835941	-0.00148925	-0.00202339	0.00601946	-0.00151852	-0.00153889	0.00303552	-0.00134505
Arpc4	0.00464192	0.00638018	-0.00537935	-0.00541989	-0.00559623	-0.00318263	-0.00990217	-0.00274939	-0.00585837	0.00370796	-0.00659934	0.00514097
Maea	0.000886174	0.00530537	-0.00855654	-0.0015713	-0.002275	-0.00427225	-0.00662822	-0.00652592	-0.00229169	0.00427105	-0.00570207	-0.00396136
Seh1l	-0.000781987	0.00239133	-0.00932277	0.000766984	7.46466e-05	-0.00364784	-0.00842162	-0.00624868	-0.0021628	0.00689062	-0.006862	-0.00056588
Slc48a1	-0.000598903	-0.00264945	-0.00251501	0.00560687	-0.00210013	-0.00166428	-0.00507166	-0.00325722	0.00028928	0.00243117	-0.000717076	0.00773829
Gm13889	0.0003408	-0.000607098	0.00108506	0.000429627	-0.000569865	-0.000211666	-8.37024e-07	0.00721423	-0.000185387	-0.000233581	0.0033491	4.00671e-06
Clec2f	-0.00476873	0.00293726	-0.0134869	0.00158664	-0.00190502	0.000152573	-0.00567104	-0.0127914	-0.00281594	0.0065803	-0.0105463	0.000682799
Gimap1	0.00113905	-0.000340706	0.0016072	-0.000853399	-0.000933665	-1.99385e-05	-0.000346208	0.00192344	0.000515015	-0.000778466	0.00537067	-0.000457352
Cfb	0.00251211	-0.000139181	0.0060516	-0.000416967	-0.000234271	-0.000103328	-0.000761245	0.00439065	-0.00069271	-0.000600992	0.00360756	-0.000378184
BC035947	-0.000429784	8.57259e-05	-0.000320257	0.00311706	-0.00261182	-0.000709652	-5.9641e-05	-0.00161586	-0.000228194	0.00446428	-0.00286992	-0.00118103
Snrpe	-0.00180296	0.0047399	-0.0123852	-0.00213543	-0.00157141	-0.00442732	-0.012693	-0.00993313	0.00348878	0.00200171	-0.00701247	-0.00353014
Hspa1b	-0.000996499	0.0018385	-0.0045485	-0.000660625	0.000394163	0.00122465	0.00168664	-0.0019521	-0.00452004	0.0024048	-0.00532336	-7.81695e-05
Lrrc32	0.00475543	-0.000898698	0.00549134	0.000179916	-0.0015311	-0.000568484	-0.000228881	0.0028203	-0.00101063	-0.000954604	0.00741903	0.000271774
Vgll3	0.00701278	-0.000640438	0.00883034	-0.000599122	7.61742e-06	-0.000650607	-0.00137634	0.00265978	-0.00139819	-0.00084896	0.00522094	-0.000802251
Eid1	0.000987315	-0.0015953	0.0034426	0.00630833	-0.00397727	-0.00516924	-0.0067146	-0.00412176	0.00259234	0.00419388	0.00374672	0.00137041
Tnnc1	0.000663907	-0.000269456	3.70505e-05	-1.13602e-05	-0.000166006	-4.37683e-05	5.65466e-05	0.0101449	2.19182e-05	-0.000112374	0.00032956	-0.000176479
Ppp2r3d	-0.00474225	-0.00303158	-0.00214511	0.00830156	-0.0116632	0.00648953	-0.00275584	-0.00953253	0.00591258	-0.00239731	-0.00038256	0.00567916
1600014C23Rik	0.000237175	-0.00446389	-0.00419513	0.0173263	-0.00427609	-0.00591733	0.00125758	-0.00463692	-0.00297055	0.00738458	-0.00686863	0.00181297
Dynlt1f	0.00159742	0.00603294	-0.00749378	-0.00344289	0.000196136	-0.00548027	-0.00958077	-0.00765117	-0.000981135	0.00189146	-0.00666841	-0.00354475
Hist4h4	-0.00354222	0.00335578	-0.0231956	0.00069196	0.00012179	-0.00694693	-0.0158112	-0.0215509	0.00384209	-0.00049987	-0.0159127	0.005275
Vkorc1	0.00238186	0.00134947	-0.00261636	0.000154746	-0.000453414	-0.00323864	-0.00741688	-0.00269183	-0.00289947	0.00346458	-0.000365925	0.00427806
H1f0	-0.000720394	0.00425549	-0.00822998	7.52018e-05	-0.00201265	-0.00423402	-0.00753765	-0.00216103	-0.00402326	0.00931429	-0.00375998	-0.00332538
Smim22	-1.76697e-05	-0.000171305	-0.000242379	-0.00025415	0.000629062	0.000720553	-0.000829034	-0.000482099	-0.000539677	0.000143705	0.000350698	0.000311888
Psmb9	0.00295249	0.00159181	-0.00116481	-0.00157385	0.000524879	-0.00153669	-0.00331324	-0.000132	-0.00197274	9.10586e-05	0.000797355	-0.00135787
Hist1h3d	-0.00514639	0.00346291	-0.0212426	0.000697448	4.65739e-05	-0.00991294	-0.0174886	-0.0179016	0.00605027	-0.00100898	-0.011673	0.0054884
9130401M01Rik	-0.0033256	0.00187243	-0.00311804	-0.00128049	-0.00599813	0.00171995	-0.00742022	-0.00844895	0.00684383	-0.00504288	-0.000296803	0.00424048
Hist2h2bb	-0.00709112	0.000567786	-0.010584	-0.00153543	-0.000280591	-0.0030711	-0.0131628	-0.0167364	0.0128522	-0.0126787	0.00315354	0.00626425
Prmt1	-0.000670779	0.00597039	-0.00988477	-0.00279699	-0.00525299	-0.00448613	-0.0108354	-0.00863162	0.00168975	-0.00156043	-0.00688894	0.00275832
Hspa14	0.000251916	0.00453724	-0.00693592	-0.00356792	-0.00346243	-0.00227078	-0.00651373	-0.0048489	0.000975377	-0.00197252	-0.003704	-0.000442459
St6galnac2-1	-0.000323073	0.00389954	-0.00875929	0.000635282	-0.000179207	-0.00474696	-0.00837243	-0.00798947	-0.00101033	0.00328513	-0.0101807	-0.00160635
Ndufb1-ps	0.00388024	0.00514674	-0.00450792	-0.00278449	-0.00274985	-0.0032778	-0.00831584	0.00651283	-0.00313874	0.00403233	-0.00393486	-0.00566726
Pnp	0.00117751	0.00195953	0.0048523	0.000180206	-0.00794538	-0.00171062	-0.00661092	-0.00545421	0.003782	-0.00517597	0.0083959	0.00430948
Sept2	-0.00323902	-0.00354393	0.00177206	0.00591282	-0.00442548	0.00415526	-0.0020212	-0.00889614	0.00779038	-0.00627415	0.00717869	0.00300773
Ddit3-1	-0.00429877	-0.00478161	-0.00339795	0.0172543	-0.00601192	-0.00332335	0.00720452	-0.00422564	-0.0052288	0.00813992	-0.00243676	0.00347556
