# Supplementary material for: Spatiotemporal organisation of residual disease in mouse and human BRCA1-deficient mammary tumours and breast cancer
Source: Nat Commun. 2026 Jun 11;17:7456. doi: 10.1038/s41467-026-74125-6 (PMC13408813; doi:10.1038/s41467-026-74125-6)
Supplement: Supplementary file 11 — Supplementary Data 9 [file 41467_2026_74125_MOESM11_ESM.xlsx]

## Sheet: Sheet1
Supplementary Data 9
Pseudo-bulk (spatial omics) differential gene expression analysis results for human mammary tumor cells derived from residual and primary tumors. Wald test was used to determine statistical significance. P-values were adjusted for multiple testing using the Benjamini-Hochberg procedure (False Discovery Rate, FDR).
gene_symbols	baseMean	log2FoldChange	lfcSE	stat	pvalue	padj
A2M	6159.61	2.46762	0.428679	5.75634	8.59576e-09	8.89581e-08
A4GALT	920.417	-1.11024	0.756497	-1.4676	0.142212	0.247076
AAAS	1067.23	0.572652	0.400424	1.43012	0.152684	0.260749
AACS	738.175	1.00248	0.485021	2.06688	0.0387453	0.0887281
AAGAB	683.63	0.228703	0.558163	0.409742	0.681996	0.782544
AAK1	639.744	1.43981	0.223456	6.44336	1.16856e-10	1.47294e-09
AAMDC	591.115	1.02841	0.735284	1.39866	0.161915	0.273497
AAMP	2461.37	-0.195092	0.48757	-0.400131	0.68906	0.786675
AAR2	691.957	-0.104745	0.0810023	-1.29311	0.195974	0.317028
AARS	2052.15	-1.8256	0.604132	-3.02185	0.00251233	0.00886728
AARS2	545.15	-0.123851	0.0957951	-1.29288	0.196054	0.317067
AARSD1	574.037	0.659026	0.444325	1.48321	0.138019	0.241616
AASDHPPT	839.471	0.115127	0.469534	0.245194	0.806306	0.870129
AATF	1026.34	-0.00936006	0.42096	-0.022235	0.98226	0.987798
ABCA1	735.77	-0.254144	0.459676	-0.552875	0.580349	0.699901
ABCA10	587.036	7.52882	0.541697	13.8986	6.46143e-44	5.76327e-42
ABCA2	1075.5	0.703308	0.416034	1.69051	0.0909311	0.173963
ABCA3	510.779	-0.142448	0.453503	-0.314105	0.753441	0.834119
ABCA5	1450.57	1.97241	0.955124	2.06508	0.0389152	0.0890398
ABCA6	634.149	5.97725	0.520042	11.4938	1.41769e-30	6.90795e-29
ABCA7	476.014	-0.485066	0.62245	-0.779285	0.435812	0.574142
ABCA8	603.977	5.08874	0.735564	6.91815	4.5757e-12	6.58813e-11
ABCA9	603.607	5.50019	0.232307	23.6763	6.32284e-124	2.29475e-121
ABCB10	726.652	-1.13126	0.480783	-2.35296	0.0186247	0.0485331
ABCB6	636.372	0.47707	0.434868	1.09705	0.272621	0.407567
ABCB7	860.363	-0.162277	0.0663382	-2.44621	0.0144368	0.0393851
ABCB8	484.266	-0.529385	0.456094	-1.16069	0.245767	0.377234
ABCB9	379.167	0.0765788	0.162992	0.469833	0.638474	0.7474
ABCC1	1789.18	-1.99614	0.540182	-3.69531	0.000219621	0.00104263
ABCC3	856.44	0.142824	0.630408	0.226557	0.820768	0.879397
ABCC4	491.719	-1.92241	1.12545	-1.70812	0.0876134	0.169074
ABCC5	1305.56	0.415478	0.40391	1.02864	0.303649	0.441179
ABCD3	1322.73	-0.230146	0.422531	-0.544683	0.585972	0.703473
ABCD4	537.322	0.901906	0.187527	4.80948	1.51323e-06	1.11532e-05
ABCE1	933.995	-0.00577609	0.45447	-0.0127095	0.98986	0.993162
ABCF1	1225.92	-0.882102	0.0771019	-11.4407	2.61658e-30	1.25751e-28
ABCF2	530.294	-0.552037	0.251237	-2.19727	0.0280011	0.0680784
ABCF3	1418.71	-0.550013	0.267529	-2.0559	0.0397924	0.090535
ABCG1	727.13	-0.519081	0.251217	-2.06627	0.0388033	0.0888222
ABHD11	1071.32	-1.09651	0.414247	-2.647	0.00812093	0.0243651
ABHD12	2201.2	-1.30252	0.160391	-8.12093	4.62617e-16	9.50984e-15
ABHD14A	416.479	1.04699	0.20958	4.99565	5.8637e-07	4.66339e-06
ABHD14B	1458.92	1.13833	0.316886	3.59225	0.000327838	0.00149114
ABHD16A	1452.09	-1.58464	0.313715	-5.05119	4.39057e-07	3.55468e-06
ABHD17B	560.774	0.359916	0.277919	1.29504	0.195307	0.316442
ABHD17C	639.619	-2.36888	0.562616	-4.21046	2.54847e-05	0.00014811
ABHD18	547.219	0.0228126	0.468325	0.0487111	0.96115	0.975704
ABHD2	1739.41	0.5356	0.351272	1.52474	0.127323	0.227324
ABHD3	422.867	-0.687931	0.339622	-2.02558	0.0428081	0.0958832
ABHD4	575.12	0.697366	0.299122	2.33138	0.0197336	0.050856
ABHD5	502.986	0.875799	0.472401	1.85393	0.0637487	0.131792
ABHD8	473.55	0.374181	0.449904	0.831691	0.405583	0.545459
ABI1	2046.77	0.0806283	0.497325	0.162124	0.871208	0.916855
ABI2	1131.31	1.51042	0.287508	5.25351	1.49229e-07	1.31214e-06
ABI3	383.338	-1.28334	0.586731	-2.18727	0.0287231	0.0695606
ABI3BP	875.163	3.21029	0.496885	6.46084	1.04122e-10	1.32035e-09
ABITRAM	787.771	-0.867453	0.440734	-1.9682	0.049045	0.107296
ABL1	1788.8	0.676779	0.244456	2.7685	0.00563145	0.017714
ABLIM1	1489	2.65362	0.465808	5.69681	1.22068e-08	1.24132e-07
ABLIM3	516.854	3.48394	0.518948	6.71346	1.90062e-11	2.57452e-10
ABR	1212.75	0.343726	0.414608	0.829038	0.407083	0.546707
ABRACL	1903.5	-2.51494	0.607177	-4.14203	3.4425e-05	0.000194798
ABRAXAS1	514.655	1.1152	0.45867	2.43137	0.0150418	0.0407085
ABRAXAS2	389.826	-0.118905	0.162924	-0.729819	0.465501	0.60204
ABT1	573.831	-1.07824	0.245297	-4.39565	1.10442e-05	6.95218e-05
ABTB1	887.849	1.09526	0.415099	2.63855	0.00832608	0.0248601
ABTB2	585.307	-1.58165	0.353688	-4.47187	7.75397e-06	5.05328e-05
AC005726.1	376.177	0.318171	0.17727	1.79484	0.0726798	0.146319
AC007906.2	784.147	3.96529	0.884154	4.48484	7.29703e-06	4.7762e-05
AC015871.1	296.386	-1.52918	0.546816	-2.79651	0.00516573	0.0164905
AC118549.1	1172.74	0.044627	0.468236	0.0953088	0.92407	0.95159
AC253572.1	1442.51	-0.270958	0.409575	-0.661559	0.508254	0.640945
ACAA1	1376.6	0.175663	0.299137	0.587231	0.557049	0.681103
ACAA2	1015.59	-0.161312	0.591956	-0.272506	0.785233	0.855901
ACACA	2067.96	-1.08087	0.32463	-3.32955	0.000869877	0.00350247
ACACB	699.334	3.90692	0.465606	8.39105	4.81802e-17	1.08586e-15
ACAD10	578.298	0.913896	0.444964	2.05387	0.0399886	0.0909028
ACAD11	947.254	1.16845	0.253222	4.61434	3.9434e-06	2.7021e-05
ACAD8	464.68	1.0521	0.201344	5.22537	1.73808e-07	1.51435e-06
ACAD9	1192.95	-0.0386989	0.427227	-0.0905815	0.927825	0.953928
ACADM	2042.46	-0.920575	0.529688	-1.73796	0.0822182	0.160977
ACADS	353.556	1.9311	0.525729	3.67319	0.000239541	0.00112703
ACADSB	1219.65	4.03047	0.457564	8.80853	1.26792e-18	3.23905e-17
ACADVL	5218.7	1.51658	0.0841374	18.0251	1.23859e-72	2.06923e-70
ACAP1	713.913	-1.43457	0.516532	-2.7773	0.00548125	0.0172932
ACAP2	1375.86	0.0340124	0.427731	0.0795181	0.936621	0.95997
ACAP3	1517.09	-0.223871	0.876903	-0.255298	0.798493	0.86442
ACAT1	1301.78	0.647691	0.289568	2.23675	0.025303	0.0626032
ACAT2	466.135	-0.500598	0.422064	-1.18607	0.235595	0.365997
ACBD3	2041.43	-0.501872	0.3976	-1.26225	0.206858	0.330326
ACBD4	401.621	2.55761	0.537907	4.75475	1.98687e-06	1.43134e-05
ACBD5	562.48	0.190251	0.506191	0.375848	0.70703	0.799558
ACBD6	1702.24	0.542363	0.396015	1.36955	0.170826	0.285249
ACCS	656.948	1.17396	0.316016	3.71487	0.00020331	0.000973097
ACD	445.418	0.661543	0.392219	1.68667	0.0916671	0.175034
ACE	601.654	-1.18859	0.470554	-2.52595	0.0115387	0.0326936
ACER3	439.686	-0.235283	0.370608	-0.634856	0.525522	0.654571
ACIN1	3567.75	-0.381462	0.215662	-1.7688	0.0769277	0.152824
ACKR1	530.464	3.50775	0.550566	6.37117	1.87591e-10	2.3283e-09
ACLY	2358.84	-1.54205	0.401386	-3.84182	0.000122127	0.000613844
ACO1	527.042	0.73315	0.267929	2.73636	0.00621236	0.0192309
ACO2	1840.46	-0.628807	0.508579	-1.2364	0.21631	0.342149
ACOT11	356.481	-0.714247	0.882676	-0.809184	0.418409	0.557791
ACOT13	778.107	-1.10596	0.42363	-2.61067	0.00903652	0.0265966
ACOT2	291.216	1.52628	0.499995	3.0526	0.00226869	0.00810247
ACOT7	1225.48	-2.8011	0.664597	-4.21473	2.50072e-05	0.000145818
ACOT8	550.686	-0.176445	0.444632	-0.396835	0.691489	0.788241
ACOT9	1031.48	-0.135596	0.360878	-0.375739	0.707111	0.799564
ACOX1	1200.19	-0.641664	0.558828	-1.14823	0.250873	0.382784
ACOX3	1520.64	2.02102	0.42526	4.75242	2.00997e-06	1.44698e-05
ACP1	1516.88	-0.387757	0.409432	-0.947061	0.343608	0.481682
ACP2	1020.43	-2.19104	0.456115	-4.80369	1.55765e-06	1.14637e-05
ACP5	1509.12	-0.921745	0.50083	-1.84043	0.0657045	0.134983
ACP6	501.442	1.85776	0.54683	3.39732	0.0006805	0.00282982
ACSF2	921.97	1.68382	0.497986	3.38126	0.000721552	0.00298051
ACSF3	775.338	0.764057	0.582112	1.31256	0.189332	0.308853
ACSL1	1210.25	0.16085	0.176495	0.911355	0.362108	0.501472
ACSL3	3475.37	-0.606413	0.211818	-2.8629	0.00419789	0.013777
ACSL4	618.95	-0.3282	0.201912	-1.62546	0.104064	0.194163
ACSL5	808.895	-0.686481	0.445933	-1.53943	0.1237	0.222326
ACSL6	406.884	-5.35024	1.20428	-4.44269	8.88428e-06	5.71209e-05
ACSS1	1413.03	0.270248	0.288878	0.93551	0.349526	0.487874
ACSS3	481.033	2.23106	0.666848	3.34568	0.000820824	0.00334333
ACTA2	23004.9	3.60658	0.477785	7.54854	4.40165e-14	7.64478e-13
ACTB	79045.1	-0.525366	0.444736	-1.1813	0.237484	0.368064
ACTG1	63666.9	-1.19491	0.454832	-2.62714	0.00861053	0.0255572
ACTG2	4814.49	0.726541	0.909347	0.79897	0.424308	0.562944
ACTL6A	1245.45	-1.69464	0.493793	-3.43189	0.000599392	0.00253357
ACTN1	5742.55	0.478525	0.519884	0.920447	0.357339	0.49637
ACTN4	4257.33	0.267166	0.5392	0.495486	0.620257	0.732879
ACTR10	946.098	0.791723	0.420977	1.88068	0.0600152	0.125854
ACTR1A	1128.37	-0.430176	0.431086	-0.997889	0.318333	0.456743
ACTR1B	2219.8	0.187228	0.0464278	4.03266	5.51495e-05	0.0002992
ACTR2	4233.89	-1.00379	0.399207	-2.51446	0.0119216	0.0335854
ACTR3	5947.63	-1.17892	0.423642	-2.78282	0.0053888	0.0170424
ACTR3B	492.869	-0.0915736	0.352381	-0.259871	0.794963	0.862132
ACTR3C	1065.61	-0.447621	0.501057	-0.893354	0.371667	0.511413
ACTR5	380.222	0.885975	0.0742719	11.9288	8.37547e-33	4.30009e-31
ACTR6	371.13	-0.20999	0.398052	-0.527545	0.597815	0.714757
ACTR8	434.16	1.10031	0.454927	2.41865	0.0155781	0.0418905
ACVR1	564.35	2.10732	0.467818	4.50457	6.65075e-06	4.40523e-05
ACVR1B	777.158	0.599579	0.464413	1.29105	0.196687	0.317958
ACVR2A	769.237	2.60182	0.206037	12.628	1.48073e-36	9.6202e-35
ACVR2B	344.341	0.760119	0.0759257	10.0114	1.35883e-23	4.73567e-22
ACVRL1	772.519	1.61577	0.47771	3.38233	0.000718746	0.00297125
ACY1	538.773	0.628959	0.463029	1.35836	0.17435	0.289483
ACYP1	396.536	0.243122	0.466291	0.521395	0.602092	0.718157
ACYP2	1339.68	0.902093	0.41137	2.1929	0.0283146	0.0687137
ADA	388.601	-1.20462	0.379023	-3.17823	0.00148175	0.00560381
ADA2	1134.78	-0.94278	0.417794	-2.25657	0.0240351	0.0601369
ADAL	315.44	0.781518	0.546855	1.42911	0.152971	0.261113
ADAM10	1429.88	1.39159	0.251968	5.52288	3.33492e-08	3.22019e-07
ADAM12	575.125	1.89938	0.50327	3.77407	0.000160603	0.000785114
ADAM15	2575.38	-1.32713	0.448774	-2.95723	0.00310417	0.0105861
ADAM17	934.309	0.980452	0.207098	4.73425	2.19863e-06	1.57526e-05
ADAM19	739.608	-2.16471	0.562454	-3.84868	0.000118755	0.000598321
ADAM28	280.566	0.070567	0.71811	0.0982676	0.92172	0.949953
ADAM33	791.968	6.66293	0.928568	7.17549	7.20509e-13	1.13864e-11
ADAM8	223.998	-3.40521	0.274082	-12.424	1.93553e-35	1.15099e-33
ADAM9	1606.96	-1.74778	0.416089	-4.2005	2.6632e-05	0.000153843
ADAMTS1	2436.57	3.16594	0.537502	5.8901	3.85959e-09	4.16211e-08
ADAMTS10	446.622	-0.422808	1.07162	-0.394549	0.693175	0.789385
ADAMTS12	821.632	2.66697	0.526012	5.07017	3.97461e-07	3.24285e-06
ADAMTS13	558.785	-0.298421	1.52249	-0.196009	0.844603	0.897018
ADAMTS15	621.962	6.22972	0.642502	9.69603	3.13469e-22	1.01516e-20
ADAMTS16	416.25	-0.550891	0.633836	-0.869138	0.384772	0.523897
ADAMTS2	1274.31	0.601353	0.525068	1.14529	0.252091	0.384251
ADAMTS4	727.607	-2.27428	0.516937	-4.39952	1.0849e-05	6.84568e-05
ADAMTS5	1111.43	4.31558	0.428874	10.0626	8.08466e-24	2.8554e-22
ADAMTS9	630.52	2.13396	0.497486	4.2895	1.7908e-05	0.000106788
ADAMTSL4	341.864	0.46141	0.506131	0.911641	0.361958	0.501396
ADAP2	677.38	-1.44014	1.06694	-1.34979	0.177083	0.292987
ADAR	8409.71	-1.91997	0.407258	-4.71438	2.42443e-06	1.72997e-05
ADARB1	811.29	-0.363992	0.636634	-0.571745	0.567495	0.689954
ADAT1	635.336	-1.04546	0.123437	-8.46957	2.46293e-17	5.67229e-16
ADAT2	449.735	0.769859	0.495194	1.55466	0.120026	0.217208
ADCK2	560.972	-0.438879	0.490698	-0.894397	0.371109	0.510958
ADCK5	590.116	-1.11652	0.530133	-2.10612	0.0351938	0.0819683
ADCY3	1392.78	-0.5205	0.494252	-1.05311	0.292293	0.428578
ADCY4	368.816	1.70369	0.679528	2.50716	0.0121705	0.0342316
ADCY5	337.568	1.49402	1.35368	1.10368	0.269734	0.40412
ADCY6	1367.26	0.821467	0.266012	3.08808	0.00201453	0.00731136
ADCY7	556.122	-0.791138	0.328013	-2.41191	0.0158694	0.0425541
ADCY9	589.613	-0.42424	0.264637	-1.6031	0.108912	0.201317
ADD1	2598.26	1.19842	0.386455	3.10105	0.00192835	0.00705206
ADD3	1490.78	1.90417	0.482149	3.94933	7.837e-05	0.000410984
ADGRA2	1330.42	4.21852	0.334561	12.6091	1.88054e-36	1.20687e-34
ADGRA3	921.202	1.3394	0.416158	3.21848	0.00128871	0.00496112
ADGRE2	327.845	-1.70579	0.245953	-6.93542	4.05012e-12	5.88777e-11
ADGRE5	1193.02	-0.718175	0.404919	-1.77363	0.0761251	0.151631
ADGRF5	377.611	2.75282	0.473307	5.81615	6.02196e-09	6.33178e-08
ADGRG1	2129.52	-0.288751	0.57256	-0.504316	0.61404	0.728035
ADGRL1	515.87	0.455123	0.651659	0.698407	0.484922	0.619996
ADGRL2	1106.99	0.540597	0.827827	0.653032	0.513736	0.645389
ADH1B	701.76	6.00818	0.529158	11.3542	7.06584e-30	3.3555e-28
ADH5	3387.55	-0.412953	0.386908	-1.06732	0.28583	0.421102
ADHFE1	483.501	1.48895	0.522545	2.84943	0.0043798	0.0142805
ADI1	2917.9	-1.30507	0.752343	-1.73467	0.082799	0.161861
ADIPOR1	2204.91	-1.01427	0.423465	-2.39516	0.0166131	0.0441323
ADIPOR2	1181.86	-1.06892	0.40822	-2.61849	0.00883209	0.0260824
ADIRF	2979.34	5.17983	0.773829	6.69377	2.17488e-11	2.92344e-10
ADK	896.437	0.938608	0.420906	2.22997	0.0257493	0.0635283
ADM	345.051	-1.10369	0.620283	-1.77934	0.075184	0.150125
ADNP	3051.54	-0.142854	0.452046	-0.316017	0.751989	0.83295
ADNP2	1162.42	-0.184566	0.424933	-0.434341	0.664041	0.769209
ADO	631.535	0.05911	0.480071	0.123128	0.902006	0.937019
ADORA1	554.191	2.64189	0.750586	3.51977	0.000431927	0.00189655
ADORA2A	609.576	-3.27563	0.667574	-4.90676	9.25937e-07	7.11869e-06
ADPGK	1338.95	-0.181479	0.495349	-0.366365	0.714093	0.804903
ADPRHL1	445.26	-1.77285	0.630449	-2.81204	0.00492281	0.0158303
ADPRHL2	506.889	-0.721236	0.71099	-1.01441	0.310387	0.44837
ADRM1	1281.32	-1.8667	0.475281	-3.92756	8.58114e-05	0.000446092
ADSL	1256.98	-0.0619591	0.391371	-0.158313	0.87421	0.919279
ADSS	1836.29	-1.16242	0.214962	-5.40755	6.38918e-08	5.93523e-07
AEBP1	3645.78	0.814322	0.468095	1.73965	0.0819206	0.160561
AEBP2	1133.58	1.32056	0.430096	3.07039	0.00213779	0.00770985
AEN	548.136	0.0540045	0.497405	0.108573	0.913542	0.943852
AFAP1	1174.76	0.372428	0.473256	0.786949	0.431312	0.570009
AFAP1L2	1219.63	1.5693	0.483645	3.24473	0.00117563	0.0045811
AFDN	2964.43	0.148095	0.419006	0.353443	0.723756	0.812017
AFF1	2173.19	0.184378	0.415018	0.444265	0.656851	0.762811
AFF3	1313.06	3.51025	0.716478	4.89931	9.61715e-07	7.37222e-06
AFF4	2155.97	0.666153	0.143576	4.63973	3.48871e-06	2.4317e-05
AFG3L2	1043.85	0.203668	0.409748	0.497056	0.619149	0.732196
AFTPH	1070.28	0.552616	0.299914	1.84258	0.06539	0.134446
AGA	494.012	0.28943	0.342676	0.844617	0.398325	0.537414
AGAP1	2400.36	-1.05518	0.79954	-1.31973	0.186924	0.305874
AGAP2	412.395	-0.849332	0.173432	-4.8972	9.72119e-07	7.44655e-06
AGAP3	2189.05	-0.785009	0.415523	-1.88921	0.0588639	0.123958
AGAP4	329.993	-0.176995	1.05805	-0.167285	0.867146	0.913949
AGAP5	1844.69	0.490404	0.422249	1.16141	0.245475	0.376952
AGAP9	1702.18	1.10611	0.578117	1.91329	0.0557105	0.118599
AGBL5	764.098	0.22343	0.375398	0.59518	0.551723	0.676872
AGER	482.343	0.572221	0.339278	1.68659	0.0916829	0.175034
AGFG1	1261.23	-0.341483	0.500225	-0.682657	0.494823	0.628911
AGFG2	355.652	0.881473	0.482081	1.82847	0.0674784	0.137878
AGGF1	933.867	0.639175	0.526603	1.21377	0.224836	0.352983
AGK	496.96	0.0329583	0.0896811	0.367505	0.713242	0.80423
AGL	612.641	1.45717	0.485186	3.00333	0.00267041	0.00934377
AGO1	1375.05	0.153983	0.505989	0.304321	0.760883	0.83962
AGO2	3250.69	-1.59955	0.435602	-3.67205	0.000240616	0.00113158
AGO3	887.323	0.642784	0.156114	4.11741	3.83162e-05	0.000215311
AGO4	502.529	0.977143	0.140059	6.97665	3.02305e-12	4.45624e-11
AGPAT1	1862.88	-0.571205	0.476952	-1.19762	0.231066	0.36072
AGPAT2	1247.48	-1.67576	0.625582	-2.67872	0.00739042	0.0224421
AGPAT3	1317.8	-0.511294	0.396137	-1.2907	0.196808	0.31809
AGPAT4	321.733	1.09161	0.556684	1.96092	0.0498882	0.108756
AGPAT5	804.607	-0.536786	0.437159	-1.2279	0.219486	0.345926
AGPS	1050.44	0.239869	0.491496	0.488039	0.625522	0.737248
AGRN	3316.29	-0.302882	0.310281	-0.976152	0.328989	0.467289
AGTPBP1	613.287	-0.570211	0.530355	-1.07515	0.282308	0.417785
AGTRAP	932.236	-1.54489	0.276392	-5.58951	2.27717e-08	2.25467e-07
AHCTF1	539.573	0.465736	0.538813	0.864373	0.387383	0.526156
AHCY	4201.24	-0.645001	0.451213	-1.42948	0.152865	0.260975
AHCYL1	1906.93	0.391999	0.499847	0.784238	0.4329	0.571282
AHCYL2	859.149	-0.98655	0.0952399	-10.3586	3.82595e-25	1.4485e-23
AHDC1	1807.48	1.95244	0.461189	4.23349	2.30094e-05	0.000134916
AHI1	857.968	1.54095	0.127263	12.1085	9.5276e-34	5.22281e-32
AHNAK	8081.9	2.58297	0.381971	6.76223	1.35885e-11	1.86953e-10
AHR	1765.42	1.6223	0.502276	3.2299	0.00123832	0.00479929
AHSA1	3664.48	-1.2691	0.577114	-2.19904	0.0278751	0.0678191
AIDA	3088.72	-0.888444	0.478406	-1.85709	0.0632983	0.131041
AIF1	1492.09	-1.9774	0.753404	-2.62463	0.00867442	0.0257254
AIF1L	910.025	1.79803	0.511012	3.51856	0.000433899	0.00190362
AIFM1	742.625	-1.07651	0.14038	-7.66858	1.73915e-14	3.11833e-13
AIFM2	488.088	0.258256	0.445553	0.57963	0.562164	0.685416
AIG1	730.616	1.74597	0.551164	3.16778	0.00153606	0.00577394
AIMP1	1412.66	-0.471977	0.421052	-1.12095	0.262311	0.395873
AIMP2	607.43	-0.934798	0.178812	-5.22781	1.71528e-07	1.49944e-06
AIP	1263.62	0.0541111	0.330377	0.163786	0.8699	0.915844
AJUBA	595.246	1.7595	0.478174	3.67961	0.00023359	0.00110051
AK1	1110.84	-0.336217	0.490136	-0.685967	0.492734	0.62724
AK3	1208.22	0.219854	0.234317	0.938275	0.348103	0.486494
AK4	629.429	3.96748	0.48484	8.18308	2.76671e-16	5.8356e-15
AK6	976.817	0.0479072	0.484927	0.0987925	0.921303	0.949634
AKAP1	2712.96	-0.232094	0.391416	-0.592958	0.553209	0.678211
AKAP10	1060.88	0.926811	0.313719	2.95427	0.00313412	0.0106718
AKAP11	1476.13	0.207867	0.401273	0.518018	0.604446	0.720422
AKAP13	1522.23	1.08271	0.286235	3.78259	0.000155206	0.000761205
AKAP17A	1748.15	0.0098868	0.407658	0.0242527	0.980651	0.986651
AKAP6	387.972	2.22694	0.499607	4.45739	8.29652e-06	5.38353e-05
AKAP8	1105.26	0.248405	0.406118	0.611656	0.540765	0.667474
AKAP8L	1301.35	1.18648	0.269107	4.40895	1.03874e-05	6.582e-05
AKAP9	2110.62	0.778268	0.357573	2.17653	0.0295156	0.0709899
AKIP1	463.828	-0.575011	0.269495	-2.13367	0.0328702	0.0775385
AKIRIN1	1559.67	-0.662915	0.711849	-0.931259	0.35172	0.490246
AKIRIN2	1180.59	0.198181	0.411069	0.482113	0.629726	0.741078
AKNA	2120.05	-0.638574	0.502723	-1.27023	0.204002	0.326658
AKR1A1	3749.2	-1.66239	0.514703	-3.22981	0.00123874	0.00479929
AKR1B1	1680	-0.127992	0.819556	-0.156173	0.875897	0.920501
AKR1E2	672.792	-0.397684	0.821727	-0.483961	0.628414	0.739993
AKR7A2	1696.6	0.060859	0.915421	0.0664821	0.946994	0.965899
AKT1	2910.28	-0.581246	0.427879	-1.35843	0.174326	0.289483
AKT1S1	1935.81	-1.18398	0.407908	-2.90258	0.00370106	0.0123388
AKT2	3106.31	-0.882008	0.463473	-1.90304	0.057035	0.120832
AKT3	2396.55	-1.39197	0.58859	-2.36492	0.0180341	0.0472631
AKTIP	656.876	0.549824	0.386418	1.42287	0.154773	0.263505
AL160269.1	649.623	-0.441462	1.10232	-0.400486	0.688798	0.786607
ALAD	1094.17	0.108278	0.434532	0.249183	0.803219	0.867776
ALCAM	1806.18	2.20421	0.401281	5.49292	3.95341e-08	3.78614e-07
ALDH16A1	625.221	-0.543312	0.172375	-3.15193	0.00162196	0.00606865
ALDH18A1	1250.06	-1.13462	0.492888	-2.30198	0.0213362	0.0543737
ALDH1A1	544.517	2.39079	0.532522	4.48956	7.13719e-06	4.67739e-05
ALDH1A3	978.739	1.95185	1.04976	1.85932	0.0629811	0.130705
ALDH1B1	693.693	-1.39304	0.59962	-2.3232	0.0201684	0.051749
ALDH1L2	308.05	0.750884	0.428346	1.75299	0.0796044	0.156751
ALDH2	1782.9	-0.014203	0.354041	-0.0401167	0.968	0.97946
ALDH3A2	1638.54	1.98629	0.395298	5.02479	5.03994e-07	4.03387e-06
ALDH3B1	239.351	-0.867306	0.93526	-0.927342	0.353749	0.492293
ALDH3B2	585.134	2.17619	0.703275	3.09437	0.00197233	0.00719044
ALDH5A1	637.255	-0.255685	0.387982	-0.659013	0.509887	0.642241
ALDH6A1	460.294	2.37736	0.648511	3.66588	0.00024649	0.00115405
ALDH7A1	1516.52	0.59792	0.478851	1.24866	0.211791	0.336315
ALDH9A1	2375.57	-0.0385135	0.329016	-0.117056	0.906815	0.939342
ALDOC	296.991	1.18707	0.505363	2.34895	0.0188262	0.0489248
ALG1	494.792	-0.854387	0.21978	-3.88746	0.000101297	0.000519059
ALG10B	303.02	0.854261	0.60683	1.40774	0.159207	0.26989
ALG11	1244.95	-0.537387	0.422919	-1.27066	0.203849	0.326509
ALG12	969.937	0.0732279	0.413793	0.176967	0.859534	0.907564
ALG13	1813.39	0.730189	0.267772	2.7269	0.00639315	0.0197268
ALG14	368.59	-0.340086	0.222387	-1.52925	0.126201	0.225829
ALG2	1292.92	-0.902485	0.482187	-1.87165	0.061255	0.127958
ALG3	1575.22	-1.70138	0.458508	-3.7107	0.000206688	0.00098747
ALG5	1929.42	-0.854574	0.395548	-2.16048	0.0307353	0.0733536
ALG6	650.408	-0.781604	0.474828	-1.64608	0.0997474	0.187673
ALG8	993.76	-0.713724	0.350097	-2.03865	0.0414851	0.093497
ALG9	485.745	1.36743	0.601096	2.27489	0.0229126	0.057734
ALKBH2	670.598	0.575403	0.428907	1.34155	0.17974	0.296515
ALKBH3	485.215	0.918824	0.27993	3.28234	0.0010295	0.00407195
ALKBH4	510.203	-1.10676	0.556206	-1.98984	0.0466086	0.102971
ALKBH5	2101.61	-0.10441	0.189056	-0.55227	0.580763	0.700187
ALKBH6	550.704	-0.249673	0.422695	-0.59067	0.554741	0.679229
ALKBH7	1670.25	0.236924	0.227889	1.03964	0.298505	0.435732
ALKBH8	414.436	-0.263494	0.460865	-0.571738	0.567499	0.689954
ALMS1	893.667	0.87259	0.586021	1.48901	0.136486	0.23953
ALOX5	863.66	-0.96429	0.472601	-2.04039	0.0413118	0.0932061
ALOX5AP	672.714	-2.27673	0.582349	-3.90956	9.24632e-05	0.000477047
ALPK1	686.905	-0.0657095	0.435016	-0.151051	0.879936	0.922837
ALPL	591.558	1.68973	0.708237	2.38583	0.0170408	0.0450638
ALS2	527.287	1.03481	0.567646	1.82298	0.0683064	0.139192
ALS2CL	487.564	2.06755	0.741866	2.78695	0.00532061	0.0168572
ALYREF	2990.39	-1.92205	0.431083	-4.45864	8.2481e-06	5.35872e-05
AMACR	376.881	-0.157336	0.537044	-0.292966	0.769548	0.845724
AMBRA1	1316	-0.0336523	0.412781	-0.0815258	0.935024	0.959081
AMD1	2844.68	-1.42687	0.512672	-2.7832	0.00538248	0.0170327
AMDHD2	1303.81	-0.542584	0.432645	-1.25411	0.209802	0.334217
AMER1	264.82	-1.08049	0.550863	-1.96145	0.0498263	0.108643
AMFR	1218.49	0.675834	0.442853	1.52609	0.126987	0.226878
AMIGO2	821.872	4.03016	0.592089	6.80669	9.98729e-12	1.40155e-10
AMMECR1	363.548	-0.730472	0.551173	-1.3253	0.18507	0.303358
AMMECR1L	520.017	0.669139	0.52664	1.27058	0.203878	0.326509
AMOTL1	1611.7	1.35566	0.518127	2.61646	0.00888461	0.0262008
AMOTL2	1367.35	2.80256	0.471352	5.9458	2.75102e-09	3.01295e-08
AMPD2	756.372	0.247243	0.42399	0.583134	0.559803	0.683274
AMT	956.827	2.19027	0.485939	4.5073	6.56576e-06	4.35716e-05
AMY2A	1185.78	2.71908	0.364266	7.46453	8.36005e-14	1.43072e-12
AMY2B	1305.74	2.99391	0.517375	5.78674	7.17672e-09	7.46393e-08
AMZ2	961.893	0.376241	0.2414	1.55858	0.119096	0.215746
ANAPC1	712.849	0.0407012	0.434161	0.0937466	0.92531	0.952366
ANAPC10	745.276	-0.116378	0.242746	-0.479423	0.631638	0.742543
ANAPC11	2551.05	-1.4255	0.156984	-9.08058	1.08e-19	2.97564e-18
ANAPC13	1718.97	0.00437358	0.365253	0.0119741	0.990446	0.993301
ANAPC15	1336.22	-0.639971	0.432475	-1.47979	0.13893	0.242614
ANAPC16	3389.66	0.366981	0.300391	1.22168	0.221829	0.348991
ANAPC2	1486.03	-0.0166937	0.586358	-0.0284701	0.977287	0.984301
ANAPC4	1085.33	0.865126	0.410874	2.10558	0.0352413	0.0820244
ANAPC5	2718.21	1.10518	0.432797	2.55356	0.0106627	0.0305624
ANAPC7	1692.78	-0.345396	0.355915	-0.970445	0.331825	0.469922
ANG	395.883	1.91593	0.472476	4.05509	5.01151e-05	0.000275149
ANGEL1	692.235	0.359051	0.43013	0.834749	0.403859	0.543349
ANGEL2	587.913	0.800362	0.593437	1.34869	0.177437	0.293266
ANGPTL2	1035.44	1.49694	0.474005	3.15807	0.00158818	0.00595923
ANGPTL4	662.214	1.72613	1.14154	1.51211	0.130505	0.231396
ANK3	1186.84	2.06704	0.427261	4.83789	1.31223e-06	9.81607e-06
ANKAR	308.53	0.97286	0.995474	0.977283	0.328429	0.466745
ANKDD1A	310.114	-0.0440772	0.399624	-0.110297	0.912174	0.942903
ANKFY1	1162.19	-0.0568681	0.406657	-0.139843	0.888784	0.928669
ANKH	1623.16	-0.17302	0.40041	-0.432106	0.665664	0.770242
ANKHD1	3492.51	0.271263	0.384688	0.705152	0.480716	0.616189
ANKIB1	972.858	-0.341066	0.140869	-2.42116	0.015471	0.0416617
ANKLE2	2209.63	-0.14002	0.032146	-4.35577	1.32602e-05	8.17597e-05
ANKMY1	404.531	0.629971	0.947897	0.664598	0.506308	0.639032
ANKMY2	429.881	1.37887	0.46094	2.99143	0.0027767	0.00967066
ANKRA2	966.63	1.19429	0.562645	2.12264	0.0337844	0.0792822
ANKRD10	3927.97	-0.600268	0.383027	-1.56717	0.117075	0.213081
ANKRD11	4699.01	-0.774691	0.416422	-1.86035	0.0628361	0.130547
ANKRD12	742.771	1.21203	0.171819	7.05412	1.73695e-12	2.61912e-11
ANKRD13A	894.762	0.627535	0.457707	1.37104	0.170362	0.284748
ANKRD13B	337.405	1.46792	0.792066	1.85329	0.0638415	0.131927
ANKRD13C	681.649	-0.0787494	0.437582	-0.179965	0.85718	0.906078
ANKRD13D	1449.08	-0.404166	0.224338	-1.8016	0.0716087	0.144577
ANKRD16	622.207	0.243874	0.591452	0.412331	0.680097	0.781206
ANKRD17	2122.43	0.129864	0.2894	0.448737	0.653621	0.759886
ANKRD22	494.556	-4.59344	0.5244	-8.75942	1.9625e-18	4.95331e-17
ANKRD26	740.413	0.881463	0.806905	1.0924	0.274657	0.409664
ANKRD27	591.356	-0.644169	0.439016	-1.4673	0.142294	0.247176
ANKRD28	906.857	0.456126	0.431383	1.05736	0.290349	0.42627
ANKRD36	756.625	-0.301764	0.460339	-0.655525	0.51213	0.644342
ANKRD36B	603.212	4.07166	0.473232	8.60394	7.70224e-18	1.83407e-16
ANKRD36C	3087.84	0.756888	0.25079	3.01802	0.00254436	0.0089623
ANKRD37	436.817	0.951625	0.345207	2.75667	0.00583924	0.0182693
ANKRD39	1205.99	-1.0599	0.463812	-2.28518	0.0223021	0.0564932
ANKRD40	862.399	0.336466	0.473274	0.710934	0.477125	0.612184
ANKRD42	513.386	1.59211	0.267432	5.95335	2.62713e-09	2.88929e-08
ANKRD44	693.098	-0.0894943	0.544472	-0.164369	0.869441	0.915544
ANKRD46	461.778	0.119521	0.495198	0.24136	0.809276	0.871904
ANKRD49	577.381	-0.130875	0.437089	-0.299424	0.764616	0.842327
ANKRD50	797.64	-0.423319	0.435016	-0.97311	0.330498	0.468611
ANKRD52	1138.44	-0.356323	0.417687	-0.853085	0.393612	0.532166
ANKRD54	499.25	0.0572609	0.269563	0.212421	0.831778	0.887376
ANKRD9	712.793	0.137806	0.234043	0.588806	0.555992	0.680285
ANKS1A	896.745	-0.394085	0.215106	-1.83205	0.0669438	0.136919
ANKS1B	870.982	3.4449	0.523294	6.58312	4.60691e-11	6.00839e-10
ANKS3	338.425	0.385239	0.491631	0.783593	0.433279	0.571533
ANKS6	375.052	-1.13929	0.548602	-2.07671	0.0378281	0.0869493
ANKZF1	1187.8	-0.404035	0.461329	-0.875807	0.381135	0.520968
ANLN	607.399	-4.37436	1.08177	-4.04371	5.26112e-05	0.000286908
ANO1	4724.93	3.6154	0.586394	6.16547	7.02721e-10	8.14553e-09
ANO10	443.345	1.87528	0.471416	3.97798	6.95042e-05	0.000368344
ANO6	1524.66	0.799941	0.0868413	9.21153	3.21503e-20	9.2454e-19
ANO8	476.561	0.412976	0.0916892	4.50408	6.66609e-06	4.41261e-05
ANO9	1420	-3.43666	1.02841	-3.34174	0.000832563	0.00337808
ANOS1	368.046	0.427041	0.752614	0.56741	0.570436	0.692263
ANP32A	2175.84	-0.98243	0.465001	-2.11275	0.0346224	0.080906
ANP32B	5046.46	-1.22112	0.48472	-2.51922	0.0117614	0.0332141
ANP32E	10008.9	-2.98075	0.492777	-6.04889	1.45851e-09	1.6383e-08
ANPEP	1708.27	2.17329	0.307721	7.06252	1.63513e-12	2.49416e-11
ANTKMT	1087.59	-1.24029	0.265898	-4.66454	3.09305e-06	2.17464e-05
ANTXR1	1724.88	0.995206	0.563226	1.76697	0.0772325	0.153326
ANTXR2	812.732	0.285695	0.157912	1.80921	0.070419	0.142602
ANXA1	6630.89	1.90256	0.481855	3.9484	7.86749e-05	0.000412172
ANXA11	4184.7	0.126074	0.390725	0.322668	0.746947	0.828847
ANXA2	7181.89	-0.65682	0.473176	-1.38811	0.165104	0.277768
ANXA3	990.383	0.385627	0.414176	0.93107	0.351817	0.49027
ANXA4	1506.83	-0.350307	0.367735	-0.952608	0.340788	0.479134
ANXA5	5518.19	-0.532191	0.391848	-1.35816	0.174414	0.289543
ANXA6	2352.56	0.722681	0.187182	3.86085	0.000112995	0.000574249
ANXA7	2148.71	0.297785	0.169792	1.75382	0.0794614	0.156558
AOAH	504.288	-1.42344	0.645696	-2.20451	0.0274886	0.0670648
AP002495.1	417.688	0.452981	0.458673	0.987591	0.323353	0.461776
AP1AR	1126.76	-0.769102	0.302333	-2.54389	0.0109626	0.0312856
AP1B1	1936.38	-0.510324	0.48621	-1.0496	0.293904	0.430348
AP1G1	1195.06	0.0287668	0.428855	0.0670783	0.946519	0.965602
AP1G2	1363.54	0.911221	0.358842	2.53934	0.0111062	0.0316354
AP1M1	1285.29	-0.6586	0.103877	-6.34022	2.29441e-10	2.80472e-09
AP1M2	612.663	0.0904792	0.766573	0.118031	0.906043	0.939148
AP1S1	1097.25	-1.64018	0.0698268	-23.4893	5.24941e-122	1.84167e-119
AP1S2	549.852	-0.147223	0.544934	-0.270166	0.787032	0.857152
AP2A1	1027.64	-0.222629	0.379111	-0.587238	0.557044	0.681103
AP2A2	1698.39	0.138117	0.454348	0.30399	0.761135	0.83981
AP2B1	1147.93	1.10986	0.121756	9.11546	7.83403e-20	2.18208e-18
AP2M1	7299.01	-0.99056	0.227952	-4.34548	1.38974e-05	8.52886e-05
AP2S1	5830.05	-1.79931	0.484657	-3.71254	0.000205189	0.000980751
AP3B1	934.322	0.516045	0.497273	1.03775	0.299386	0.436493
AP3D1	3150.65	-0.443632	0.398295	-1.11383	0.265354	0.399435
AP3M1	845.294	0.401204	0.0915495	4.38237	1.17397e-05	7.35039e-05
AP3M2	401.756	0.181606	0.473946	0.383178	0.701587	0.795321
AP3S1	2105.49	-0.140031	0.413269	-0.338839	0.734731	0.819825
AP3S2	934.272	-0.405179	0.551819	-0.734261	0.46279	0.599196
AP4B1	779.34	0.0171907	0.420471	0.0408844	0.967388	0.979204
AP4E1	344.018	-0.431374	0.77848	-0.554124	0.579494	0.699557
AP4M1	556.32	-0.205404	0.515644	-0.398346	0.690375	0.787664
AP5M1	763.386	0.575333	0.0507754	11.3309	9.22118e-30	4.29438e-28
AP5S1	401.234	-0.569791	0.871124	-0.654087	0.513056	0.64492
AP5Z1	981.493	-0.723148	0.138594	-5.21775	1.8111e-07	1.57147e-06
APAF1	349.189	0.631666	0.416197	1.51771	0.129088	0.229657
APBA2	340.217	-0.886294	0.262404	-3.37759	0.000731231	0.00301457
APBB1	566.568	2.49919	0.303543	8.23338	1.82007e-16	3.93352e-15
APBB1IP	623.145	-0.671037	0.477323	-1.40583	0.159774	0.270661
APBB2	1487.14	0.589585	0.389473	1.5138	0.130076	0.230803
APBB3	820.304	1.37071	0.317858	4.31235	1.61528e-05	9.75379e-05
APC	670.822	0.127711	0.168832	0.756439	0.449386	0.587222
APCDD1	821.802	3.28412	0.529715	6.19979	5.654e-10	6.62676e-09
APEH	1080.73	0.208591	0.472934	0.441057	0.659172	0.764578
APEX1	3532	-0.348331	0.540451	-0.644519	0.519239	0.649619
APEX2	651.787	-1.62098	0.499566	-3.24477	0.00117545	0.0045811
APH1A	6267.07	-1.75332	0.295376	-5.93589	2.92252e-09	3.19413e-08
APH1B	370.928	2.25856	0.33835	6.67523	2.46842e-11	3.2928e-10
API5	2172.63	-0.0445562	0.393228	-0.113309	0.909786	0.941173
APIP	1016.34	-0.657888	0.519611	-1.26612	0.205472	0.328488
APLF	647.951	2.10001	0.587799	3.57267	0.000353365	0.00158465
APLP2	5266.12	0.691579	0.380147	1.81924	0.0688746	0.140214
APOBEC3C	891.674	-0.637017	0.485663	-1.31164	0.18964	0.309074
APOBEC3D	358.238	-1.04271	0.480339	-2.17079	0.0299473	0.0717931
APOBEC3F	615.798	-0.597163	0.340787	-1.75231	0.0797211	0.156893
APOBEC3G	508.515	-1.74951	0.488708	-3.57987	0.000343763	0.00154818
APOBR	601.71	-1.58668	0.63533	-2.49742	0.0125101	0.0349998
APOC1	1778.13	-1.63897	0.476206	-3.44172	0.000578026	0.00245015
APOD	20182.4	7.16231	0.59954	11.9463	6.78418e-33	3.51741e-31
APOE	21274.5	-2.59759	0.491005	-5.29034	1.22088e-07	1.09174e-06
APOL1	1051.66	-0.784856	0.423786	-1.85201	0.0640242	0.13218
APOL2	1572.35	-0.885673	0.475981	-1.86073	0.0627822	0.130461
APOL3	1028.9	-0.285533	0.432413	-0.660326	0.509045	0.64141
APOL6	1329.45	-1.03288	0.329512	-3.13456	0.00172114	0.00636954
APOOL	540.795	1.18076	0.18947	6.2319	4.60815e-10	5.4618e-09
APP	15784.2	-0.225452	0.223152	-1.01031	0.312349	0.4504
APPBP2	879.289	0.992911	0.433728	2.28925	0.0220649	0.0559868
APPL1	1476.81	0.932585	0.184068	5.06653	4.05138e-07	3.29782e-06
APPL2	860.169	1.95846	0.450906	4.3434	1.40297e-05	8.59002e-05
APRT	4304.85	-1.23214	0.401753	-3.0669	0.00216291	0.00778277
APTX	1018.17	-0.178672	0.0862683	-2.07112	0.0383473	0.0879137
AQP1	3348.21	2.07211	0.716533	2.89186	0.0038297	0.0126873
AQP3	539.37	0.671766	0.573569	1.1712	0.241517	0.372722
AQP5	494.008	4.16112	0.556731	7.47421	7.76676e-14	1.33353e-12
AQP9	246.215	-6.43782	0.79219	-8.12661	4.41454e-16	9.11039e-15
AQR	1057.85	0.629353	0.177999	3.5357	0.000406689	0.00179849
ARAF	1605.85	-0.697376	0.345844	-2.01645	0.0437533	0.0975771
ARAP1	2666.91	-0.520837	0.449919	-1.15762	0.247017	0.378491
ARAP3	340.085	2.22425	0.55636	3.99786	6.39182e-05	0.000340973
ARCN1	2426.11	-0.369866	0.394049	-0.938629	0.347921	0.486494
AREG	778.776	3.12419	0.58007	5.38589	7.2086e-08	6.64365e-07
AREL1	508.462	0.155957	0.461241	0.338124	0.73527	0.8203
ARF1	11852.4	-1.43151	0.0680368	-21.0402	2.81264e-98	6.88443e-96
ARF3	6463.94	-1.48926	0.489977	-3.03945	0.00237014	0.00843332
ARF4	4732.77	-0.4709	0.161289	-2.9196	0.00350476	0.0117701
ARF5	2513.48	-1.2222	0.217064	-5.63058	1.79606e-08	1.79351e-07
ARF6	2513.62	-0.0882562	0.461544	-0.19122	0.848353	0.899096
ARFGAP1	1413.66	-0.0370121	0.214841	-0.172277	0.86322	0.910816
ARFGAP2	1424.39	-0.17868	0.436486	-0.40936	0.682275	0.782665
ARFGAP3	1362.99	-0.307918	0.513112	-0.600099	0.548441	0.674338
ARFGEF1	872.665	0.507523	0.542044	0.936315	0.349111	0.487579
ARFGEF2	1804.27	-0.0180025	0.42479	-0.0423796	0.966196	0.978617
ARFIP1	606.068	0.55617	0.542558	1.02509	0.305322	0.442998
ARFIP2	1498.64	1.04173	0.360396	2.8905	0.00384625	0.0127301
ARFRP1	1456.81	-0.407476	0.398956	-1.02136	0.307086	0.4447
ARGLU1	8358.92	-0.60467	0.48077	-1.25771	0.208496	0.332589
ARHGAP1	2872.11	-0.12817	0.409971	-0.312633	0.754559	0.834742
ARHGAP10	866.54	2.07442	0.848247	2.44554	0.0144635	0.0394477
ARHGAP11A	620.043	-3.9297	0.7769	-5.05818	4.23281e-07	3.43223e-06
ARHGAP12	1039.12	1.21688	0.368916	3.29853	0.000971941	0.00386463
ARHGAP15	350.398	-0.171771	0.622962	-0.275732	0.782754	0.85426
ARHGAP17	2366.29	-1.26244	0.517855	-2.43783	0.0147756	0.0401013
ARHGAP18	1585.53	-0.604172	0.306011	-1.97435	0.0483425	0.106067
ARHGAP21	1559.86	-0.00116562	1.01854	-0.0011444	0.999087	0.999087
ARHGAP22	638.751	-1.75352	0.656799	-2.6698	0.00758971	0.0229611
ARHGAP23	740.429	1.28013	0.248982	5.14144	2.72642e-07	2.29198e-06
ARHGAP25	659.985	-0.714867	0.536148	-1.33334	0.18242	0.299855
ARHGAP26	2097.63	-0.896909	0.593061	-1.51234	0.130447	0.231333
ARHGAP27	637.322	0.0500487	0.639385	0.0782763	0.937608	0.960702
ARHGAP30	394.635	-0.664827	0.590452	-1.12596	0.260181	0.393318
ARHGAP31	1226.61	-1.45326	0.262712	-5.53176	3.17039e-08	3.07259e-07
ARHGAP32	679.007	2.08695	0.21252	9.82002	9.23243e-23	3.06534e-21
ARHGAP33	545.959	0.113411	0.35478	0.319666	0.749222	0.830583
ARHGAP35	2085.26	0.170461	0.428424	0.39788	0.690719	0.787714
ARHGAP39	637.028	-0.646754	0.4376	-1.47796	0.139419	0.243057
ARHGAP4	922.857	-0.246047	0.512795	-0.479816	0.631358	0.742297
ARHGAP42	342.644	0.45579	0.475977	0.957588	0.338271	0.476603
ARHGAP45	948.611	-1.29038	0.493231	-2.61619	0.00889175	0.0262145
ARHGAP5	1073.98	0.47899	0.412665	1.16072	0.245755	0.377234
ARHGAP8	1095.18	0.542803	0.364764	1.48809	0.136726	0.23984
ARHGAP9	786.643	-1.388	0.626608	-2.2151	0.0267535	0.065563
ARHGDIA	5478.06	-0.564731	0.440409	-1.28229	0.199742	0.321647
ARHGDIB	4490.71	-0.200085	0.400062	-0.500135	0.61698	0.730428
ARHGEF1	2303.28	-0.193709	0.395872	-0.489322	0.624614	0.736425
ARHGEF10	1385.2	-0.439984	0.501184	-0.877888	0.380004	0.519962
ARHGEF10L	1810.82	-0.43612	0.426638	-1.02222	0.306675	0.444266
ARHGEF11	1690.85	-1.15087	0.159901	-7.19741	6.13676e-13	9.80112e-12
ARHGEF12	1250.67	0.611794	0.594171	1.02966	0.303169	0.440665
ARHGEF16	505.431	-1.2552	0.314245	-3.99433	6.48787e-05	0.000345571
ARHGEF17	986.753	1.05479	0.74988	1.40661	0.159543	0.270357
ARHGEF18	485.366	0.189787	0.450497	0.421283	0.673549	0.776462
ARHGEF19	348.639	-0.112144	0.570057	-0.196724	0.844043	0.896604
ARHGEF2	2372.75	-1.53716	0.436679	-3.5201	0.000431377	0.00189492
ARHGEF25	949.685	2.53548	0.681592	3.71993	0.000199274	0.000955517
ARHGEF28	528.873	2.04223	0.212886	9.59306	8.55129e-22	2.69468e-20
ARHGEF3	511.759	-0.224597	0.494992	-0.453738	0.650017	0.757466
ARHGEF35	743.176	1.4748	0.575488	2.5627	0.010386	0.0298506
ARHGEF37	648.883	2.32011	0.472992	4.90517	9.33473e-07	7.16616e-06
ARHGEF38	535.267	1.05676	0.541383	1.95197	0.0509416	0.11064
ARHGEF4	365.862	1.65154	0.505724	3.2657	0.00109195	0.00429065
ARHGEF40	1252	1.21379	0.418676	2.89911	0.00374228	0.0124604
ARHGEF5	911.435	0.168791	0.420132	0.401757	0.687863	0.786215
ARHGEF6	968.945	1.01375	0.235205	4.31009	1.63188e-05	9.83709e-05
ARHGEF7	1255.33	0.0750357	0.0677373	1.10775	0.267972	0.40216
ARHGEF9	1001.44	-0.0781324	0.512547	-0.15244	0.87884	0.922305
ARID1A	1739.09	0.573191	0.0633395	9.0495	1.4362e-19	3.89589e-18
ARID1B	1835.64	0.751234	0.0324537	23.1479	1.52677e-118	5.02164e-116
ARID2	1043.63	0.551604	0.614042	0.898316	0.369017	0.50898
ARID3A	329.029	-0.469203	0.656436	-0.714773	0.474749	0.609736
ARID3B	330.216	0.548556	0.481868	1.1384	0.254955	0.387818
ARID4A	1014.07	0.675421	0.425029	1.58912	0.112034	0.206051
ARID4B	1401.37	0.320702	0.403667	0.794473	0.42692	0.565911
ARID5A	1390.79	1.05534	0.439772	2.39976	0.016406	0.0436966
ARID5B	1817.41	2.50783	0.598263	4.19185	2.76689e-05	0.000159482
ARIH1	2738.16	0.654428	0.389679	1.6794	0.0930738	0.177079
ARIH2	1573.1	-0.0479319	0.385318	-0.124396	0.901002	0.936986
ARL1	1422.1	1.24108	0.440901	2.81488	0.00487955	0.0157056
ARL10	321.761	1.71858	0.525294	3.27166	0.00106918	0.00420677
ARL14EP	1344.7	-0.706459	0.512496	-1.37847	0.168059	0.281883
ARL15	566.461	2.65932	0.241678	11.0036	3.67278e-28	1.59736e-26
ARL16	894.918	0.124299	0.41452	0.299863	0.764282	0.84222
ARL17A	1414.67	-0.965933	0.463194	-2.08537	0.0370354	0.085407
ARL17B	438.396	1.9334	2.52405	0.765994	0.44368	0.581868
ARL2	1351.43	-0.0616261	0.275292	-0.223857	0.822869	0.880334
ARL2BP	1927.78	-0.315087	0.408623	-0.771095	0.440651	0.578935
ARL3	751.205	0.71905	0.452618	1.58865	0.11214	0.206161
ARL4A	1530.45	1.12611	0.451352	2.49496	0.012597	0.0352054
ARL4C	2023.29	0.314157	0.416529	0.754227	0.450713	0.588482
ARL5A	1688.15	0.339805	0.463052	0.733837	0.463048	0.599383
ARL5B	565.483	0.107428	0.699361	0.153609	0.877918	0.921888
ARL6IP1	9905.91	-2.42475	0.930644	-2.60546	0.0091752	0.0269272
ARL6IP4	5413.81	0.206939	0.381931	0.541823	0.58794	0.705435
ARL6IP5	2636.87	-0.143238	0.170482	-0.840192	0.400801	0.539924
ARL6IP6	669.045	-0.89394	0.42049	-2.12595	0.0335076	0.0787556
ARL8A	1376.26	-0.24566	0.457561	-0.53689	0.591343	0.708306
ARL8B	2396.45	-0.792074	0.384878	-2.05799	0.0395915	0.0902731
ARMC1	810.231	-0.0670373	0.214344	-0.312756	0.754466	0.834742
ARMC6	876.004	-1.75405	0.428418	-4.09425	4.23539e-05	0.000235735
ARMC7	444.811	0.23327	0.457596	0.509773	0.61021	0.725129
ARMC8	1225.35	0.328966	0.412115	0.798237	0.424733	0.563437
ARMC9	480.914	2.12328	0.117653	18.047	8.3326e-73	1.41453e-70
ARMCX1	1069.78	0.28908	0.445995	0.648167	0.516877	0.647712
ARMCX2	836.232	2.21383	0.405387	5.46102	4.73413e-08	4.49699e-07
ARMCX3	2248.16	-0.144046	0.157751	-0.913119	0.36118	0.500582
ARMCX5	345.077	1.39913	0.356901	3.92023	8.8464e-05	0.00045821
ARMCX6	572.019	0.05901	0.192913	0.30589	0.759688	0.838917
ARMH3	996.38	0.436231	0.162226	2.68903	0.00716593	0.021874
ARMT1	376.169	1.08909	0.474276	2.29633	0.0216571	0.0550981
ARNT	1275.21	0.230973	0.460011	0.502102	0.615595	0.729169
ARNT2	772.627	-2.28364	0.496741	-4.59725	4.28107e-06	2.91262e-05
ARNTL	276.052	0.363423	0.527789	0.688578	0.491089	0.625473
ARNTL2	225.918	-3.22193	0.97352	-3.30957	0.000934394	0.00373084
ARPC1A	3263.88	-1.40022	0.109557	-12.7807	2.10037e-37	1.44486e-35
ARPC1B	9065.3	-2.95264	0.525583	-5.61783	1.9337e-08	1.92729e-07
ARPC2	10027.6	-1.68513	0.508568	-3.31349	0.000921398	0.00368734
ARPC3	3776.86	-1.1789	0.432554	-2.72545	0.00642143	0.0198024
ARPC4	8165.8	-1.58856	0.442331	-3.59135	0.000328976	0.00149244
ARPC5	4301.58	-1.34709	0.528678	-2.54804	0.0108329	0.0309658
ARPC5L	1883.57	-1.70889	0.110303	-15.4927	3.88385e-54	4.39543e-52
ARPIN	742.284	1.31993	0.503246	2.62283	0.0087202	0.0258137
ARPP19	4099.61	-0.225554	0.208565	-1.08145	0.279495	0.414906
ARRB1	1630.87	0.518044	0.778207	0.66569	0.505609	0.63838
ARRB2	1069.98	-0.644119	0.646575	-0.996203	0.319152	0.457452
ARRDC1	1169.31	0.518455	0.211837	2.44742	0.0143884	0.039263
ARRDC2	929.442	-0.313914	0.324923	-0.966119	0.333985	0.472344
ARRDC3	5591.23	1.95397	0.464228	4.20907	2.56426e-05	0.000148781
ARRDC4	823.762	0.868885	0.238398	3.64468	0.000267729	0.00124244
ARSA	1221.1	-0.0493919	0.172059	-0.287063	0.774064	0.84858
ARSB	569.291	-1.61105	0.563116	-2.86096	0.00422366	0.0138572
ARSD	609.158	1.08937	0.434342	2.50809	0.0121387	0.0341604
ARSG	396.874	2.16561	0.750156	2.88687	0.00389089	0.0128698
ARV1	418.698	0.00676831	0.196741	0.0344021	0.972557	0.981791
ARVCF	786.585	0.814758	0.349715	2.32978	0.019818	0.0510236
ASAH1	4083.3	-0.654693	0.499285	-1.31126	0.18977	0.309184
ASAP1	1354.28	-1.11152	0.540349	-2.05704	0.0396819	0.0903814
ASAP2	949.862	0.403674	0.556334	0.725597	0.468086	0.604269
ASAP3	770.39	0.84622	0.29041	2.91388	0.00356963	0.0119727
ASB1	648.089	0.760511	0.462418	1.64464	0.100044	0.188131
ASB13	696.529	0.275618	0.487602	0.565253	0.571902	0.693623
ASB3	814.616	1.53042	0.487773	3.13757	0.00170352	0.00632254
ASB6	487.845	0.458684	0.367328	1.2487	0.211774	0.336315
ASB7	508.727	0.273552	0.401243	0.681762	0.495389	0.629387
ASB8	465.747	0.977823	0.45744	2.1376	0.0325494	0.0768811
ASCC1	700.177	0.223721	0.393311	0.568814	0.569482	0.691406
ASCC2	976.826	-0.349251	0.416009	-0.839526	0.401174	0.540289
ASCC3	1944.67	-0.849533	0.443141	-1.91707	0.0552285	0.11775
ASF1A	715.596	-1.05474	0.570754	-1.84798	0.0646058	0.133068
ASF1B	771.917	-4.12158	0.460993	-8.94067	3.86825e-19	1.01783e-17
ASH1L	3103.68	-0.207806	0.699219	-0.297198	0.766316	0.843457
ASH2L	800.209	0.321922	0.459037	0.701297	0.483117	0.618289
ASL	462.94	1.00521	0.163713	6.14006	8.24907e-10	9.50947e-09
ASMTL	519.133	0.762121	0.187921	4.05553	5.00208e-05	0.000274775
ASNSD1	1431.4	-0.445419	0.406401	-1.09601	0.273075	0.407839
ASPH	4465.04	0.322182	0.40547	0.794589	0.426853	0.565893
ASPHD2	213.702	-3.67016	0.370599	-9.90332	4.02698e-23	1.36723e-21
ASPM	326.438	-5.77931	0.740608	-7.80346	6.02324e-15	1.12601e-13
ASPN	885.017	1.23322	0.789469	1.56209	0.118268	0.214615
ASPSCR1	1053.51	-0.442306	0.412883	-1.07126	0.284051	0.419304
ASS1	3616.96	-2.15478	0.60303	-3.57326	0.000352562	0.00158172
ASTN2	440.827	1.76178	0.969024	1.81809	0.0690498	0.140475
ASXL1	2081.95	-0.160057	0.412681	-0.387848	0.698128	0.792558
ASXL2	847.747	-0.11248	0.42645	-0.263758	0.791966	0.859945
ATAD1	1569.05	0.266606	0.428399	0.622332	0.533724	0.661498
ATAD2	968.608	-1.43768	0.631068	-2.27817	0.0227166	0.0573914
ATAD2B	954.203	0.171427	0.403474	0.424877	0.670926	0.774457
ATAD3A	1248.97	-1.90853	0.410243	-4.6522	3.28418e-06	2.30133e-05
ATAD3B	587.808	0.819743	0.763631	1.07348	0.283055	0.418421
ATAT1	535.908	0.622955	0.559775	1.11287	0.265766	0.399655
ATE1	553.564	0.537913	0.444373	1.2105	0.226087	0.354313
ATF1	645.294	-0.119134	0.499824	-0.238352	0.811608	0.873254
ATF2	2019.25	0.935315	0.438959	2.13076	0.0331093	0.078011
ATF3	4872.94	2.01863	0.915105	2.2059	0.0273909	0.0668883
ATF4	4096.63	0.00774802	0.0829558	0.0933994	0.925586	0.952556
ATF5	1503.28	-1.32236	0.401187	-3.29612	0.000980308	0.00389496
ATF6	2056.91	0.117505	0.497831	0.236034	0.813406	0.874206
ATF6B	2444.4	-0.475626	0.405749	-1.17222	0.24111	0.372311
ATF7	1318.3	1.39488	0.456625	3.05477	0.00225234	0.0080486
ATF7IP	2143.69	0.481792	0.163134	2.95336	0.00314337	0.0106964
ATG10	364.288	1.35694	0.430173	3.1544	0.00160831	0.00603043
ATG101	1639.37	-1.52975	0.0923951	-16.5566	1.4337e-61	1.91008e-59
ATG12	1655.02	-0.229043	0.659504	-0.347296	0.728369	0.815
ATG13	1264.8	-0.283119	0.048772	-5.80495	6.43866e-09	6.73627e-08
ATG14	1092.4	0.762917	0.514879	1.48174	0.13841	0.242172
ATG16L1	612.539	0.308241	0.117087	2.63257	0.00847406	0.0252304
ATG16L2	1065.14	-0.0879506	0.428342	-0.205328	0.837316	0.891618
ATG2A	470.002	0.325679	0.392977	0.828748	0.407247	0.546858
ATG2B	1178.98	0.63098	0.41021	1.53819	0.124003	0.222756
ATG3	732.487	-0.204037	0.356008	-0.573124	0.566561	0.689291
ATG4B	1887.89	-0.516384	0.284817	-1.81304	0.0698257	0.141712
ATG4C	335.775	0.534496	0.150576	3.54968	0.000385698	0.00171286
ATG4D	427.006	0.381442	0.230646	1.6538	0.0981685	0.185232
ATG5	1248.59	-0.805809	0.16404	-4.91227	9.00262e-07	6.93142e-06
ATG7	1021.73	0.114097	0.41152	0.277257	0.781583	0.853513
ATG9A	1009.07	-0.280888	0.281604	-0.997456	0.318543	0.456743
ATIC	2235.46	-1.61635	0.628072	-2.57351	0.0100673	0.0290535
ATL1	515.4	3.8106	0.519577	7.33404	2.23317e-13	3.71312e-12
ATL2	2375.32	1.23093	0.43697	2.81697	0.00484788	0.015626
ATL3	2187.16	-0.066219	0.433131	-0.152884	0.878489	0.92212
ATM	906.462	0.766634	0.379833	2.01834	0.0435556	0.0972884
ATMIN	942.022	-0.22243	0.418175	-0.531907	0.59479	0.711626
ATN1	7814.74	0.206301	0.437554	0.471487	0.637293	0.746739
ATOX1	4232.47	-1.45667	0.396832	-3.67076	0.000241834	0.0011363
ATP10A	815.074	-0.640966	0.446894	-1.43427	0.151495	0.259014
ATP10D	700.861	0.250594	0.429155	0.583924	0.559271	0.68279
ATP11A	1161.58	-1.4622	0.322938	-4.5278	5.96023e-06	3.98801e-05
ATP11B	1352.14	0.578006	0.440705	1.31155	0.189673	0.309074
ATP11C	933.02	-1.94346	0.354455	-5.48294	4.18314e-08	3.99887e-07
ATP13A1	1228.67	-0.47821	0.456261	-1.04811	0.294589	0.431111
ATP13A2	801.526	-0.96612	0.441971	-2.18593	0.0288204	0.0697321
ATP13A3	1038.37	-0.450177	0.446694	-1.0078	0.313552	0.451825
ATP13A4	821.757	7.22619	1.01903	7.09123	1.32929e-12	2.05746e-11
ATP1A1	3374.79	1.5602	0.665813	2.34331	0.0191135	0.0494761
ATP1B1	5229.05	0.445112	1.18908	0.374332	0.708157	0.800014
ATP1B3	1513.12	-0.392391	0.397515	-0.98711	0.323589	0.461987
ATP2A2	3663.28	-0.170123	0.474121	-0.358818	0.719731	0.809227
ATP2A3	739.808	0.292131	0.4943	0.590999	0.554521	0.679038
ATP2B1	959.837	1.43096	0.448838	3.18814	0.00143191	0.00544662
ATP2B4	1513.45	-0.65292	0.469994	-1.38921	0.164769	0.277382
ATP2C1	2293.87	-1.05672	0.179696	-5.88059	4.08818e-09	4.38614e-08
ATP5F1A	3865.59	-0.471846	0.253911	-1.85831	0.0631248	0.130811
ATP5F1B	8970.39	-0.521123	0.390055	-1.33602	0.181542	0.298785
ATP5F1C	4124.44	-0.887959	0.405277	-2.191	0.0284521	0.0689997
ATP5F1D	3378.84	-0.0292363	0.403744	-0.0724129	0.942273	0.963067
ATP5F1E	9276.39	-0.818119	0.385406	-2.12275	0.0337752	0.0792784
ATP5IF1	4724.2	-0.860896	0.599941	-1.43497	0.151297	0.258759
ATP5MC1	2274.88	-1.59018	0.438438	-3.62693	0.000286812	0.00132341
ATP5MC2	5528.37	0.493207	0.409233	1.2052	0.228126	0.35703
ATP5MC3	2879.68	-0.468593	0.291361	-1.60829	0.107771	0.199635
ATP5MD	4150.74	-0.315208	0.0879774	-3.58283	0.000339895	0.00153384
ATP5ME	4185.54	-0.20422	0.361931	-0.564251	0.572583	0.694235
ATP5MF	8010.98	-2.04205	0.374414	-5.45401	4.92472e-08	4.66541e-07
ATP5MG	5776.7	-0.618123	0.152151	-4.06257	4.85353e-05	0.000267452
ATP5MPL	976.287	-0.491145	0.625919	-0.784679	0.432642	0.571194
ATP5PB	1812.17	-0.457951	0.506106	-0.904852	0.365544	0.505233
ATP5PD	5617.28	-1.72176	0.488927	-3.52152	0.000429084	0.00188643
ATP5PF	3028.35	-0.173488	0.394096	-0.440217	0.65978	0.765199
ATP6AP1	3251.65	-0.75448	0.462825	-1.63016	0.103067	0.192542
ATP6AP2	1644.97	0.222047	0.396279	0.56033	0.575254	0.69581
ATP6V0A1	1218.11	0.231956	0.40762	0.56905	0.569322	0.691371
ATP6V0A2	549.352	0.109664	0.0857733	1.27854	0.201061	0.323172
ATP6V0B	4916.27	-2.57391	0.440332	-5.84539	5.05373e-09	5.35655e-08
ATP6V0C	1459	-0.688894	0.0737911	-9.33573	1.00297e-20	2.982e-19
ATP6V0D1	2635.87	-1.01305	0.419812	-2.41312	0.0158168	0.0424239
ATP6V0E1	1677.35	-1.19531	0.432456	-2.764	0.00570967	0.0179137
ATP6V1A	1723.06	-0.809297	0.515638	-1.56951	0.11653	0.212451
ATP6V1B2	2742.81	-1.12701	0.148617	-7.58334	3.36764e-14	5.91727e-13
ATP6V1C1	1086.37	-0.0951891	0.17015	-0.559444	0.575859	0.696337
ATP6V1D	666.596	0.672103	0.328197	2.04786	0.0405735	0.0919938
ATP6V1E1	1665.19	-0.796566	0.21325	-3.73537	0.000187441	0.00090501
ATP6V1F	2925.8	-1.90249	0.46471	-4.09393	4.24118e-05	0.000235932
ATP6V1G1	930.344	-0.108482	0.794324	-0.136572	0.891369	0.92989
ATP6V1H	1031.47	0.291127	0.479003	0.607776	0.543336	0.669626
ATP7A	363.424	1.26344	0.573098	2.20458	0.0274839	0.0670648
ATP8A1	349.096	0.364024	0.48449	0.751355	0.452439	0.590077
ATP8B1	857.539	0.725791	0.490151	1.48075	0.138674	0.242368
ATP8B2	696.269	1.26646	0.162004	7.81746	5.38992e-15	1.01302e-13
ATP9A	1098.19	0.93313	0.413801	2.25502	0.0241319	0.0603284
ATP9B	1924.2	0.774023	0.397334	1.94804	0.0514099	0.111358
ATPAF1	1354.99	-0.119387	0.450866	-0.264795	0.791167	0.859343
ATPAF2	413.402	0.270732	0.475306	0.569595	0.568953	0.691242
ATPSCKMT	770.279	-0.595428	0.0722273	-8.24381	1.66816e-16	3.61264e-15
ATR	784.939	0.237249	0.42818	0.554088	0.579519	0.699557
ATRAID	2847.87	-0.742192	0.388095	-1.9124	0.0558252	0.118758
ATRIP	405.52	0.568375	0.478177	1.18863	0.234586	0.364861
ATRN	1134.26	0.28319	0.480856	0.588929	0.555909	0.680263
ATRNL1	765.231	-0.297389	2.08288	-0.142778	0.886466	0.927164
ATRX	1488.76	0.5538	0.279322	1.98266	0.0474059	0.104317
ATXN1	1093.81	0.950701	0.676797	1.40471	0.160109	0.27101
ATXN10	3786.67	-0.255755	0.434087	-0.589179	0.555741	0.680137
ATXN1L	1142.92	-0.315772	0.424024	-0.744704	0.456451	0.593837
ATXN2	1098.74	1.3757	0.41258	3.33438	0.000854901	0.00345406
ATXN2L	2362.86	-1.17745	0.199697	-5.89616	3.72049e-09	4.01622e-08
ATXN3	1085.02	0.68868	0.434249	1.58591	0.11276	0.207011
ATXN7	1451.8	0.076584	0.43324	0.176771	0.859689	0.907636
ATXN7L1	673.09	0.65424	0.433471	1.50931	0.13122	0.232312
ATXN7L3	1126.55	-0.852449	0.418126	-2.03874	0.0414763	0.093497
ATXN7L3B	2642.24	0.622199	0.406314	1.53132	0.125689	0.225132
AUH	604.574	0.438124	0.440562	0.994466	0.319996	0.458351
AUP1	1717.82	-0.883699	0.45991	-1.92146	0.0546738	0.116865
AURKA	254.732	-3.83653	0.223857	-17.1383	7.68472e-66	1.12336e-63
AURKAIP1	5296.94	-1.93549	0.473383	-4.08865	4.339e-05	0.000241119
AURKB	446.353	-4.12575	0.531972	-7.75558	8.79373e-15	1.62091e-13
AUTS2	2484.34	0.996755	0.293262	3.39886	0.000676679	0.00281615
AVEN	947.772	-0.0397758	0.168979	-0.235389	0.813907	0.874338
AVL9	1172.17	0.0430155	0.146657	0.293307	0.769288	0.845526
AXIN1	1013.21	-1.10934	0.414637	-2.67546	0.00746268	0.0226419
AXIN2	602.44	2.45465	0.833296	2.94571	0.00322214	0.0109397
AXL	1520.22	0.0179312	0.444778	0.040315	0.967842	0.97946
AZGP1	9143.16	3.62223	0.822085	4.40615	1.05222e-05	6.65541e-05
AZI2	771.27	0.902075	0.248519	3.6298	0.000283637	0.00130991
AZIN1	4846.74	-0.949146	0.38709	-2.452	0.0142063	0.0388469
AZIN2	641.894	-0.744348	0.281988	-2.63964	0.00829933	0.0247943
B2M	84704.1	-1.80865	0.391033	-4.6253	3.74051e-06	2.57819e-05
B3GALNT1	462.865	0.452694	0.74539	0.607326	0.543635	0.669916
B3GALNT2	525.929	-0.692695	0.330357	-2.09681	0.0360103	0.0835004
B3GALT4	392.898	-1.26223	0.572343	-2.20538	0.0274277	0.0669473
B3GALT5	408.012	1.29645	0.549006	2.36145	0.0182036	0.047577
B3GALT6	1096.41	-0.782967	0.536016	-1.46071	0.144094	0.249644
B3GAT3	696.297	-0.984484	0.408344	-2.41092	0.0159125	0.0426155
B3GNT2	598.078	1.27639	0.302296	4.22233	2.41785e-05	0.000141377
B3GNT5	373.887	0.249833	0.67716	0.368943	0.71217	0.803355
B4GALNT4	973.244	-1.23074	0.467325	-2.63359	0.00844866	0.0251723
B4GALT1	3741.15	0.0313596	0.452666	0.0692775	0.944769	0.964751
B4GALT2	1385.58	-0.671664	0.423158	-1.58727	0.112452	0.206591
B4GALT3	1412.3	-1.58611	0.330673	-4.7966	1.61378e-06	1.18198e-05
B4GALT5	1675.6	-0.327469	0.210623	-1.55477	0.120002	0.2172
B4GALT7	760.662	-0.192509	0.55418	-0.347377	0.728308	0.815
B4GAT1	442.78	1.41309	0.0852544	16.575	1.05744e-61	1.4454e-59
B9D1	509.373	1.34871	0.577195	2.33666	0.0194567	0.0502683
BABAM1	2191.77	-1.05533	0.392192	-2.69086	0.00712674	0.021767
BABAM2	719.296	0.00524648	0.437816	0.0119833	0.990439	0.993301
BACE1	539.919	1.15755	0.532252	2.17481	0.0296444	0.0712671
BACE2	2273.29	-1.36435	0.228665	-5.96657	2.42292e-09	2.67589e-08
BACH1	750.678	0.425901	0.703658	0.605267	0.545002	0.671274
BAD	1364.91	0.0135972	0.449222	0.0302684	0.975853	0.983421
BAG1	2904.42	-0.171857	0.256692	-0.669505	0.503173	0.636144
BAG3	1039.39	1.03946	0.203214	5.11509	3.13593e-07	2.61121e-06
BAG4	376.469	0.304724	0.54172	0.562512	0.573767	0.694925
BAG5	1838.9	-0.578693	0.219785	-2.633	0.00846344	0.0252059
BAG6	3818.73	-0.341845	0.381782	-0.895393	0.370577	0.510513
BAHCC1	659.428	-0.412353	0.607773	-0.678466	0.497476	0.631444
BAHD1	1168.84	-1.48372	0.300121	-4.94373	7.66422e-07	5.99301e-06
BAIAP2	934.237	0.513075	0.935823	0.548261	0.583513	0.701722
BAIAP2L1	718.342	-1.04138	0.0982473	-10.5996	2.99373e-26	1.21657e-24
BAMBI	1540.5	-1.33634	0.702701	-1.90172	0.0572084	0.121053
BANF1	7312.6	-1.80404	0.416758	-4.32874	1.49964e-05	9.12354e-05
BANP	578.714	-0.290679	0.467273	-0.622076	0.533892	0.661628
BAP1	643.712	1.21025	0.792422	1.52728	0.12669	0.22654
BARD1	322.917	-1.30588	0.50364	-2.59288	0.00951765	0.0277488
BARX2	506.423	1.59581	0.783235	2.03747	0.0416034	0.0937033
BASP1	961.996	-1.07664	0.577771	-1.86344	0.0624006	0.129744
BATF	409.536	-0.623402	0.257689	-2.4192	0.0155545	0.0418377
BAX	1523.4	-1.51267	0.412745	-3.6649	0.000247432	0.00115743
BAZ1A	1039.13	-0.848326	0.501759	-1.69071	0.0908929	0.173951
BAZ1B	3182.61	-1.23254	0.387601	-3.17991	0.00147322	0.00557758
BAZ2A	1373.16	1.05729	0.467268	2.2627	0.0236541	0.0593325
BAZ2B	1040.92	2.29584	0.690443	3.32517	0.000883653	0.00355115
BBC3	851.771	-1.56999	0.672517	-2.33449	0.0195699	0.0504961
BBIP1	483.308	0.769937	0.465922	1.6525	0.0984324	0.18563
BBOX1	299.34	1.2823	0.995418	1.28821	0.197675	0.319197
BBS1	794.582	1.34112	0.474702	2.82519	0.00472527	0.0152697
BBS2	978.382	2.06357	0.540742	3.81618	0.000135532	0.000673817
BBS4	507.822	1.48426	0.571152	2.59871	0.00935744	0.0273575
BBS5	455.872	2.97772	0.549463	5.41933	5.98243e-08	5.58696e-07
BBS7	502.124	0.506877	0.553089	0.916448	0.359432	0.498422
BBX	1593.2	1.14666	0.408104	2.80973	0.00495832	0.015925
BCAM	4568.22	0.399614	0.740532	0.539632	0.589451	0.706809
BCAP29	630.006	1.2183	0.0555764	21.9213	1.62873e-106	4.51115e-104
BCAP31	3629.23	-0.818236	0.388544	-2.1059	0.0352128	0.0819763
BCAR1	917.418	0.0458818	0.253079	0.181295	0.856136	0.905248
BCAR3	436.532	2.9486	0.455381	6.47501	9.48042e-11	1.20801e-09
BCAS2	1479.9	-0.234421	0.622801	-0.376398	0.706621	0.799182
BCAS3	877.875	-0.33835	0.894585	-0.37822	0.705267	0.798423
BCAS4	687.439	0.373854	0.431185	0.86704	0.38592	0.52485
BCAT1	261.73	-2.00517	0.576167	-3.48018	0.000501069	0.00215695
BCAT2	959.329	-0.53922	0.43526	-1.23885	0.215402	0.34097
BCCIP	1039.52	-0.081157	0.462523	-0.175466	0.860714	0.908536
BCKDHA	694.336	0.186145	0.46098	0.403802	0.686358	0.785396
BCKDHB	912.143	1.22638	0.439478	2.79054	0.00526208	0.0167069
BCKDK	1260.4	-0.331379	0.421629	-0.78595	0.431897	0.57064
BCL10	644.864	0.226809	0.446929	0.507484	0.611815	0.726357
BCL11A	1169.16	0.130866	0.0572736	2.28493	0.0223169	0.0565172
BCL11B	276.9	0.128739	0.386999	0.33266	0.739391	0.823501
BCL2	2230.49	1.17566	0.396216	2.96722	0.00300503	0.0103124
BCL2A1	1400.22	-4.98976	1.49509	-3.33744	0.000845544	0.00342546
BCL2L1	2822.24	-0.393733	0.409956	-0.960427	0.33684	0.47517
BCL2L11	1258.56	0.287931	0.454553	0.633438	0.526448	0.655258
BCL2L12	499.429	-1.14211	0.519136	-2.20003	0.027805	0.0676642
BCL2L13	2359.57	-0.313753	0.101854	-3.08041	0.00206716	0.00748947
BCL2L2	3350.97	-0.809972	0.386242	-2.09706	0.0359885	0.0835004
BCL3	3358.88	-3.45395	0.766645	-4.50528	6.62845e-06	4.39322e-05
BCL6	3646.98	0.820393	0.521574	1.57292	0.115738	0.211409
BCL7A	780.751	0.785761	0.469134	1.67492	0.0939503	0.178553
BCL7B	1117.75	-1.25048	0.115253	-10.8498	1.99768e-27	8.58189e-26
BCL7C	2844.1	-0.230041	0.422583	-0.544369	0.586187	0.703572
BCL9	589.549	-0.619086	0.782338	-0.791328	0.428752	0.567625
BCL9L	2869.74	-0.732062	0.477496	-1.53313	0.125244	0.224527
BCLAF1	3232.07	0.644766	0.413883	1.55784	0.11927	0.216025
BCLAF3	1019.75	1.96977	0.505368	3.8977	9.71106e-05	0.000499067
BCOR	619.244	0.547172	0.462663	1.18266	0.236945	0.367413
BCR	2329.18	-0.816992	0.233903	-3.49286	0.000477871	0.00206979
BCS1L	1122.34	-0.705655	0.412819	-1.70935	0.0873853	0.168758
BDH1	685.815	1.77937	0.796326	2.23448	0.0254517	0.0628824
BDH2	1361.66	1.4437	0.245493	5.88081	4.08268e-09	4.38614e-08
BDP1	1392.94	0.866064	0.557774	1.55271	0.120492	0.217824
BECN1	1684.89	0.162337	0.196257	0.827167	0.408142	0.547641
BEND3	354.783	-1.36304	0.495768	-2.74936	0.00597127	0.0186003
BET1	1796.24	-1.89884	0.455722	-4.16666	3.09101e-05	0.000176905
BET1L	3017.6	0.260307	0.448441	0.580471	0.561597	0.684994
BEX2	392.647	1.69352	0.495071	3.42076	0.000624463	0.00262794
BEX3	6305.02	0.16465	0.831028	0.198128	0.842945	0.895709
BEX4	1750.91	1.85357	0.39859	4.65031	3.31431e-06	2.3209e-05
BFAR	637.556	0.0111027	0.27722	0.0400502	0.968053	0.97946
BGLAP	527.243	-0.699812	0.247702	-2.82521	0.00472489	0.0152697
BGN	4565.91	-1.20688	1.12104	-1.07657	0.281672	0.417123
BHLHE40	8979.16	0.834194	0.199698	4.17728	2.95019e-05	0.000169399
BHLHE41	1281.53	3.21539	0.176647	18.2023	4.94604e-74	8.67618e-72
BICC1	843.528	3.85382	0.229045	16.8256	1.58374e-63	2.22251e-61
BICD1	635.545	0.612566	0.441498	1.38747	0.165298	0.27805
BICD2	1332.53	-0.844501	0.412497	-2.04729	0.0406294	0.0920613
BICDL1	495.23	-2.27537	0.253945	-8.96008	3.24456e-19	8.62348e-18
BICDL2	805.62	0.821658	0.685927	1.19788	0.230964	0.360614
BICRA	859.462	0.0844783	0.0621354	1.35958	0.173962	0.289021
BICRAL	763.26	1.61696	0.304763	5.30563	1.12284e-07	1.01008e-06
BID	1047.86	-1.10776	0.444122	-2.49426	0.0126219	0.0352657
BIN1	2275.13	-1.20522	0.431314	-2.7943	0.00520115	0.0165734
BIN2	336.053	-0.580492	0.561334	-1.03413	0.301076	0.438228
BIN3	797.969	0.481613	0.325834	1.47809	0.139383	0.243043
BIRC2	2747.52	-1.54132	0.393781	-3.91416	9.07179e-05	0.000469156
BIRC3	3430	-3.3301	0.465386	-7.15556	8.3329e-13	1.31097e-11
BIRC5	617.687	-5.98698	0.670626	-8.92745	4.3595e-19	1.14423e-17
BIRC6	1305.06	0.626953	0.438237	1.43063	0.152537	0.260541
BIVM	886.154	-0.0245213	0.447836	-0.054755	0.956334	0.972222
BLCAP	1869.71	1.26401	0.0978598	12.9165	3.63314e-38	2.61909e-36
BLMH	913.242	-0.4155	0.486051	-0.854848	0.392635	0.53139
BLNK	393.844	-0.0893581	0.384217	-0.232572	0.816094	0.875932
BLOC1S1	1516.28	-0.268959	0.270886	-0.992889	0.320764	0.458889
BLOC1S2	1291.96	-0.513108	0.14548	-3.527	0.000420299	0.00185322
BLOC1S3	630.231	-1.40563	0.454539	-3.09244	0.00198517	0.00722222
BLOC1S4	435.56	0.248729	0.473894	0.524863	0.599678	0.716475
BLOC1S5	799.889	0.416285	0.273923	1.51972	0.128582	0.229028
BLOC1S6	1309.26	-0.259737	0.549209	-0.472929	0.636264	0.745701
BLVRA	1110.92	-1.10876	0.33083	-3.35144	0.000803937	0.00328344
BLVRB	1051.8	-1.01117	0.530113	-1.90746	0.0564609	0.119809
BLZF1	968.297	0.280569	0.256009	1.09594	0.273107	0.407839
BMERB1	492.238	2.23581	0.399341	5.59873	2.15923e-08	2.14395e-07
BMF	418.272	-0.390595	0.263986	-1.47961	0.138979	0.242659
BMI1	1850.19	0.743747	0.397589	1.87064	0.0613947	0.12821
BMP1	611.339	0.0165269	0.44463	0.03717	0.970349	0.980598
BMP2K	1543.81	-0.123623	0.405411	-0.304933	0.760417	0.839458
BMPR1A	625.78	0.979124	0.67803	1.44407	0.148719	0.255095
BMPR2	1500.16	0.239855	0.413786	0.57966	0.562144	0.685416
BMS1	1591.77	-0.726497	0.323426	-2.24625	0.0246878	0.0614858
BNC2	367.918	1.80906	0.353422	5.11869	3.07663e-07	2.56386e-06
BNIP2	2240.91	0.212009	0.402146	0.527194	0.598059	0.714886
BNIP3L	1854.5	1.05473	0.0442198	23.852	9.66259e-126	3.6321e-123
BOC	2062.52	3.26939	0.860187	3.80079	0.000144234	0.000713039
BOD1	2142.22	-0.891277	0.405101	-2.20014	0.0277973	0.0676611
BOD1L1	1125.78	1.24861	0.418126	2.98619	0.00282476	0.00981206
BOK	642.987	-0.275917	0.489453	-0.563725	0.572941	0.694295
BOLA1	656.38	-1.86633	0.552275	-3.37935	0.000726585	0.00299895
BOLA3	536.235	-1.81103	0.270982	-6.68321	2.33772e-11	3.12239e-10
BOP1	3330.02	-2.95006	0.41672	-7.07924	1.44949e-12	2.22951e-11
BORA	389.073	-1.88726	0.474239	-3.97957	6.90408e-05	0.000366258
BORCS5	500.098	1.20481	0.216731	5.55903	2.71278e-08	2.66096e-07
BORCS7	736.707	1.94655	0.424791	4.58237	4.59736e-06	3.11572e-05
BORCS8	777.031	-0.121867	0.4929	-0.247246	0.804718	0.869039
BPGM	537.387	-1.25755	0.579945	-2.1684	0.0301281	0.0721006
BPHL	430.473	-0.0614189	0.150627	-0.407756	0.683453	0.783759
BPNT1	872.884	-1.28178	0.484128	-2.64761	0.00810634	0.0243283
BPTF	3076.59	-0.190313	0.387808	-0.490741	0.62361	0.735735
BRAF	562.212	1.42207	0.197873	7.18679	6.63319e-13	1.05301e-11
BRAP	652.261	0.748694	0.201126	3.72251	0.000197253	0.000947555
BRAT1	1088.48	-0.341368	0.327723	-1.04163	0.297581	0.434704
BRCA1	301.467	-2.11665	0.515	-4.10999	3.9567e-05	0.000221748
BRCC3	623.648	-0.787434	0.486236	-1.61945	0.105351	0.195983
BRD1	1636.38	-0.165194	0.396696	-0.416425	0.677099	0.779418
BRD2	6500.7	-0.415412	0.382523	-1.08598	0.277489	0.41286
BRD3	1303.41	-0.520774	0.579739	-0.89829	0.369031	0.50898
BRD3OS	578.141	0.800582	0.485396	1.64934	0.0990782	0.186647
BRD4	4021.04	-0.455153	0.313938	-1.44982	0.147109	0.253243
BRD7	1240.77	-0.236497	0.141651	-1.66958	0.0950032	0.180229
BRD8	1375.45	0.224491	0.209204	1.07307	0.283238	0.418439
BRD9	1356.19	-0.350248	0.401202	-0.872995	0.382666	0.522178
BRF1	1009.21	0.512947	0.427452	1.20001	0.230136	0.359427
BRF2	553.548	-0.595321	0.537259	-1.10807	0.267831	0.402013
BRI3	10973.1	-1.93224	0.395689	-4.88324	1.04356e-06	7.95331e-06
BRI3BP	819.808	-1.6504	0.514997	-3.20467	0.00135217	0.00516386
BRIP1	499.926	-2.87007	0.486266	-5.90226	3.58566e-09	3.87863e-08
BRIX1	1086.41	-0.470202	0.482081	-0.975358	0.329382	0.467376
BRK1	6944.65	-0.930455	0.292411	-3.18201	0.00146256	0.00555082
BRMS1	1087.2	-0.697697	0.418298	-1.66794	0.0953267	0.180745
BRMS1L	326.559	0.581705	0.523162	1.1119	0.26618	0.400163
BROX	1151.94	-0.422435	0.406493	-1.03922	0.298704	0.43586
BRPF1	668.775	-0.48023	0.44718	-1.07391	0.282864	0.418315
BRPF3	925.35	0.0453716	0.42948	0.105643	0.915865	0.945696
BRSK1	297.335	1.12562	0.279237	4.03106	5.55267e-05	0.000300937
BRWD1	2028.65	-0.616829	0.427011	-1.44453	0.148591	0.254964
BSCL2	1849.08	-0.538936	0.451643	-1.19328	0.232759	0.362825
BSDC1	1955.97	-0.15987	0.503566	-0.317475	0.750883	0.832074
BSG	6654.6	-0.746162	0.142003	-5.25453	1.484e-07	1.30704e-06
BSPRY	1073.35	0.323438	0.418254	0.773306	0.439341	0.577415
BST2	12916	-2.89844	0.581761	-4.98218	6.28706e-07	4.98278e-06
BTAF1	1896.24	0.523934	0.749091	0.699426	0.484286	0.619408
BTBD1	1289.03	-0.166246	0.403306	-0.412208	0.680187	0.781206
BTBD10	611.188	0.351856	0.434459	0.809872	0.418014	0.557546
BTBD2	2879.2	-0.319636	0.362445	-0.881888	0.377838	0.518074
BTBD3	1441.64	-0.487178	0.66959	-0.727577	0.466873	0.603443
BTBD6	1720.7	-0.98268	0.415244	-2.36652	0.0179564	0.0471065
BTBD7	1848.12	0.740633	0.461365	1.60531	0.108426	0.200629
BTBD9	807.805	1.43107	0.543263	2.63421	0.00843337	0.025152
BTD	409.56	0.950346	0.467565	2.03254	0.0420989	0.0945967
BTF3	442.335	0.934944	0.563313	1.65973	0.0969697	0.18343
BTF3L4	1548.49	0.231897	0.100158	2.31531	0.0205962	0.0526664
BTG1	4572.41	1.20523	0.438064	2.75125	0.00593675	0.0185084
BTG2	9515.51	2.81581	0.531231	5.30054	1.15463e-07	1.03514e-06
BTG3	1309.19	-0.541291	0.425424	-1.27236	0.203246	0.325894
BTN2A1	551.393	0.0454935	0.489623	0.0929155	0.925971	0.952766
BTN2A2	915.483	-1.97417	0.145337	-13.5834	5.02523e-42	4.16461e-40
BTN3A1	1127.62	-0.400425	0.419199	-0.955214	0.339469	0.477726
BTN3A2	1609.23	-1.11779	0.461492	-2.42213	0.0154296	0.0415762
BTN3A3	1271.96	-0.765593	0.549809	-1.39247	0.16378	0.276084
BTRC	562.95	1.41197	0.441974	3.19468	0.00139984	0.00533816
BUB1	514.4	-3.88625	0.573541	-6.77589	1.23639e-11	1.70775e-10
BUB1B	291.772	-3.14643	0.631828	-4.97989	6.36217e-07	5.03095e-06
BUB3	3592.15	-2.1704	0.517598	-4.19322	2.75028e-05	0.000158699
BUD13	466.747	-1.01572	0.0816423	-12.4411	1.56418e-35	9.46152e-34
BUD23	2748.89	-1.02453	0.218916	-4.68001	2.86856e-06	2.02628e-05
BUD31	2683.73	-1.36668	0.112175	-12.1835	3.8052e-34	2.1417e-32
BX255925.3	512.07	-0.285173	0.52277	-0.545503	0.585408	0.703438
BYSL	761.966	-1.16876	0.402071	-2.90684	0.00365096	0.0122105
BZW1	2953.79	-1.15751	0.445983	-2.59543	0.00944738	0.0275745
BZW2	1277.34	-1.01388	0.421021	-2.40814	0.0160341	0.0428925
C11orf1	1094.78	0.382284	0.439295	0.87022	0.38418	0.523461
C11orf24	931.99	-0.454904	0.53611	-0.848527	0.396145	0.534884
C11orf49	701.254	0.17931	0.461623	0.388435	0.697694	0.792321
C11orf54	713.425	1.22605	0.263939	4.6452	3.39748e-06	2.37598e-05
C11orf58	3340.54	0.717466	0.485143	1.47888	0.139174	0.242839
C11orf68	921.26	0.1585	0.465223	0.340697	0.733332	0.818746
C11orf71	586.51	-0.295076	0.454846	-0.648739	0.516507	0.647402
C11orf74	402.417	1.32584	0.640464	2.07013	0.0384404	0.0881065
C11orf80	725.54	-0.167034	0.292592	-0.570877	0.568083	0.690424
C11orf95	716.021	0.883038	0.539792	1.63589	0.101863	0.190666
C11orf96	960.339	2.21129	1.07459	2.05781	0.0396088	0.090293
C11orf98	763.268	-1.66094	0.209982	-7.90992	2.57559e-15	5.00149e-14
C12orf10	947.924	0.613511	0.298936	2.05231	0.0401391	0.0911859
C12orf29	446.098	1.39752	0.331596	4.21452	2.50307e-05	0.000145874
C12orf4	355.539	0.0432863	0.0843278	0.513309	0.607735	0.723249
C12orf43	474.854	0.891903	0.494224	1.80465	0.0711289	0.143746
C12orf45	538.166	0.46346	0.471075	0.983834	0.325197	0.463557
C12orf49	730.609	-0.23342	0.134323	-1.73775	0.0822549	0.160977
C12orf57	8037.16	0.734904	0.407724	1.80246	0.0714738	0.144388
C12orf65	248.901	-0.0318608	0.566005	-0.0562906	0.95511	0.97126
C12orf66	422.466	0.192777	0.284353	0.677951	0.497803	0.631783
C12orf73	268.808	0.132763	0.508018	0.261334	0.793835	0.861207
C12orf75	880.538	-0.895515	0.548148	-1.63371	0.10232	0.191349
C12orf76	302.437	0.178976	0.491193	0.36437	0.715582	0.805777
C14orf119	2343.78	-1.55177	0.314171	-4.93925	7.84254e-07	6.12335e-06
C14orf93	361.536	-0.0817949	0.315839	-0.258977	0.795653	0.86262
C15orf39	472.854	-0.480676	0.591417	-0.812753	0.41636	0.556044
C15orf48	944.866	-2.76222	0.493706	-5.59488	2.20777e-08	2.19008e-07
C15orf61	515.42	0.885796	0.655042	1.35227	0.176288	0.291964
C16orf58	2084.39	-0.569355	0.588344	-0.967725	0.333182	0.471336
C16orf70	586.011	-0.183948	0.485624	-0.378787	0.704846	0.798241
C16orf72	1510.69	0.408231	0.405114	1.0077	0.313601	0.451834
C16orf74	491.198	2.04552	0.659611	3.1011	0.00192801	0.00705206
C16orf87	312.322	-0.736282	0.572277	-1.28658	0.198239	0.319791
C16orf91	881.517	-1.73094	0.441188	-3.92336	8.73211e-05	0.000452959
C16orf95	617.258	-3.44108	0.748202	-4.59913	4.24262e-06	2.89207e-05
C17orf49	1535.89	-0.889215	0.454227	-1.95765	0.0502716	0.109456
C17orf53	375.464	-2.41678	0.194525	-12.424	1.93564e-35	1.15099e-33
C17orf58	1451.06	-1.912	0.876166	-2.18223	0.0290923	0.0702426
C17orf75	467.625	1.3013	0.0662209	19.6509	5.67521e-86	1.17121e-83
C17orf80	605.365	-0.32653	0.252412	-1.29364	0.19579	0.316883
C18orf21	541.784	0.0983511	0.379339	0.25927	0.795427	0.862546
C18orf25	854.75	0.501567	0.458292	1.09443	0.273768	0.408594
C18orf32	1054.51	0.781854	0.439984	1.77701	0.0755671	0.150662
C19orf12	944.096	-0.415453	0.136716	-3.0388	0.0023752	0.00844561
C19orf25	612.255	-0.169994	0.48688	-0.349149	0.726977	0.814156
C19orf33	337.534	1.40238	0.807428	1.73685	0.0824131	0.161196
C19orf47	829.015	-0.0371978	0.0843298	-0.4411	0.659141	0.764578
C19orf48	2346.51	-1.30272	0.280865	-4.63825	3.51368e-06	2.44425e-05
C19orf53	2939.84	-0.459568	0.694776	-0.661462	0.508316	0.640945
C19orf54	326.703	-0.422117	0.318597	-1.32493	0.185196	0.303422
C1GALT1C1	565.861	-0.451984	0.402379	-1.12328	0.261319	0.39466
C1QA	2574.84	-2.70715	0.697091	-3.88349	0.000102968	0.000527365
C1QB	8753.02	-3.03141	0.799188	-3.79311	0.000148774	0.000733762
C1QBP	4998.39	-1.05568	0.482784	-2.18665	0.0287681	0.0696375
C1QC	6904.47	-3.21878	0.792411	-4.06201	4.8652e-05	0.000267815
C1QTNF1	1504.46	-2.18952	0.654467	-3.34549	0.000821369	0.00334426
C1QTNF6	469.612	-0.0768372	0.564724	-0.136062	0.891772	0.930034
C1R	10195.1	-0.284551	0.363027	-0.783829	0.43314	0.571493
C1RL	663.774	0.267162	0.114891	2.32535	0.0200531	0.051503
C1S	6763.65	-0.169966	0.485744	-0.349908	0.726408	0.813864
C1orf109	671.41	-0.320247	0.9403	-0.34058	0.73342	0.818757
C1orf112	381.998	-1.40624	0.576894	-2.43761	0.0147847	0.0401053
C1orf115	1007.44	2.89474	0.410168	7.05746	1.6957e-12	2.56795e-11
C1orf122	2386.48	-1.7169	0.630592	-2.72267	0.00647562	0.0199461
C1orf131	312.085	-0.904827	0.613981	-1.47371	0.140561	0.24461
C1orf159	388.444	-0.0287412	0.457482	-0.0628248	0.949906	0.968119
C1orf162	504.256	-1.08577	0.570699	-1.90253	0.0571025	0.120878
C1orf174	915.387	-0.556929	0.260233	-2.14012	0.0323451	0.0764845
C1orf198	2555.34	-0.262475	0.554491	-0.473362	0.635955	0.745507
C1orf21	1993	2.45823	0.553828	4.43861	9.0543e-06	5.79662e-05
C1orf216	314.259	-0.65393	0.23654	-2.76456	0.00569992	0.0178938
C1orf226	469.242	2.89572	0.391695	7.3928	1.43765e-13	2.42487e-12
C1orf35	957.168	-0.575354	0.421885	-1.36377	0.17264	0.287258
C1orf43	4390.81	-1.65846	0.49394	-3.35761	0.000786187	0.00321719
C1orf52	1344.12	-0.550144	0.823317	-0.668204	0.504003	0.63704
C1orf54	304.299	-0.0311463	0.458554	-0.0679229	0.945847	0.965197
C2	489.666	-2.05696	0.792642	-2.59507	0.00945704	0.0275874
C20orf194	574.65	1.9582	0.236957	8.26394	1.40947e-16	3.07712e-15
C20orf96	550.155	0.616896	0.293596	2.10117	0.0356258	0.0827912
C21orf91	934.863	0.162162	0.465464	0.348388	0.727549	0.814498
C22orf39	483.714	0.0771397	0.490435	0.157288	0.875018	0.919852
C2CD2	594.999	-0.386309	0.331958	-1.16373	0.244534	0.376023
C2CD2L	369.045	0.0723882	0.582423	0.124288	0.901087	0.936986
C2CD3	581.395	-0.0114981	0.223166	-0.0515227	0.958909	0.974087
C2CD5	878.861	0.624751	0.440329	1.41883	0.155949	0.265207
C2orf42	288.016	0.360689	0.5085	0.709319	0.478126	0.613394
C2orf49	752.54	0.249504	0.445208	0.560421	0.575192	0.69581
C2orf68	1552.25	-0.676468	0.369147	-1.83252	0.0668744	0.13683
C2orf69	1011.95	-1.51451	0.493273	-3.07033	0.00213825	0.00770985
C2orf74	464.389	0.624785	0.552448	1.13094	0.258081	0.391285
C3	6101.25	1.00168	0.589185	1.70012	0.0891088	0.171183
C3orf14	647.513	0.991493	0.129559	7.65284	1.96586e-14	3.5069e-13
C3orf38	780.332	-0.604291	0.433374	-1.39439	0.1632	0.275314
C4B	991.347	0.532975	0.919603	0.579571	0.562204	0.685416
C4orf3	5862.68	-0.736578	0.424484	-1.73523	0.0827001	0.161698
C4orf33	370.124	-0.0815548	0.288611	-0.282577	0.777501	0.850978
C4orf46	628.972	-2.00985	0.601963	-3.33883	0.000841311	0.00341072
C4orf48	1234.29	-1.95789	0.496582	-3.94274	8.0556e-05	0.000420651
C5AR1	522.704	-1.4442	1.03055	-1.40139	0.161098	0.272291
C5orf15	1980.32	-0.969105	0.397822	-2.43603	0.0148494	0.040257
C5orf22	535.06	-0.594879	0.523319	-1.13674	0.255646	0.388489
C5orf24	782.184	-0.598335	0.221973	-2.69553	0.00702763	0.0214954
C5orf30	351.376	1.91914	0.677349	2.8333	0.00460698	0.0149333
C5orf46	292.717	-0.650928	0.786426	-0.827704	0.407838	0.547372
C5orf51	523.826	-0.360936	0.204628	-1.76386	0.0777551	0.154003
C6orf120	667.543	0.529286	0.2355	2.2475	0.0246083	0.0613313
C6orf132	697.496	0.314482	0.455321	0.690682	0.489765	0.624141
C6orf136	320.135	-0.295522	0.272736	-1.08355	0.278566	0.413913
C6orf141	556.652	-2.12924	0.588066	-3.62074	0.000293762	0.00134897
C6orf226	482.923	-0.945318	0.187999	-5.02832	4.94805e-07	3.96635e-06
C6orf47	393.846	-0.682936	0.373595	-1.82801	0.0675473	0.137965
C6orf62	2333.73	-0.3159	0.456919	-0.691369	0.489333	0.623817
C6orf89	1550.28	0.180913	0.239102	0.756633	0.44927	0.587181
C7orf25	382.478	0.255268	0.545642	0.46783	0.639906	0.748252
C7orf26	745.745	0.290755	0.243913	1.19204	0.233244	0.363204
C7orf50	2576.42	-1.3264	0.559609	-2.37023	0.0177771	0.046741
C8orf33	2292.4	-1.2442	0.417855	-2.97758	0.00290535	0.0100357
C8orf76	1482.09	-2.15822	0.402657	-5.35993	8.32547e-08	7.59979e-07
C8orf82	543.798	-0.605372	0.209216	-2.89352	0.00380944	0.0126361
C9orf16	3196.7	-0.742074	0.385298	-1.92598	0.0541075	0.116008
C9orf40	326.834	-1.602	0.488139	-3.28186	0.00103125	0.00407734
C9orf64	384.336	-0.202977	0.118681	-1.71028	0.087214	0.168551
C9orf72	633.604	0.210916	0.522231	0.403875	0.686304	0.785396
C9orf78	1117.91	-0.0166754	0.407263	-0.0409451	0.96734	0.979204
C9orf85	699.895	0.0081187	0.191717	0.0423474	0.966222	0.978617
CA11	345.821	1.52836	0.508764	3.00407	0.00266392	0.00933043
CA12	1370.83	4.664	0.460531	10.1274	4.17476e-24	1.48947e-22
CA13	316.073	0.398572	0.269499	1.47894	0.139157	0.242839
CA2	393.503	0.282566	0.688635	0.410328	0.681566	0.782192
CA5B	338.896	1.54038	0.249005	6.18613	6.16582e-10	7.1946e-09
CAAP1	506.684	0.0310807	0.454419	0.0683966	0.94547	0.964944
CAB39	1213.33	0.175661	0.171358	1.02511	0.305311	0.442998
CAB39L	622.88	2.96687	0.439383	6.75235	1.45465e-11	1.99351e-10
CABIN1	1248.73	-0.18506	0.230559	-0.802657	0.422173	0.56082
CABLES1	454.789	0.0298775	0.426238	0.0700958	0.944117	0.96418
CABLES2	491.65	-1.32507	0.20921	-6.33367	2.3939e-10	2.91956e-09
CABYR	475.731	-1.92325	0.561181	-3.42715	0.00060995	0.00257304
CACNA2D1	489.542	1.62163	0.729876	2.22179	0.0262976	0.0646689
CACNB1	385.417	-0.124512	0.106338	-1.1709	0.241638	0.372854
CACNB3	677.123	-0.40229	0.640249	-0.628334	0.529785	0.658531
CACNG4	713.955	-0.89132	0.789885	-1.12842	0.259144	0.392445
CACTIN	902.84	-0.281	0.417407	-0.673203	0.500818	0.634462
CACUL1	2012.16	-0.167035	0.566534	-0.294837	0.768118	0.844769
CAD	1177.58	-1.04683	0.44497	-2.35259	0.0186434	0.0485697
CADM1	566.643	0.765776	0.215578	3.55219	0.000382033	0.00169801
CADM4	635.666	0.611874	0.695912	0.879241	0.379271	0.519357
CADPS2	553.105	0.935526	0.300764	3.1105	0.00186773	0.00685899
CALCOCO1	1410	1.84306	0.399061	4.61849	3.86548e-06	2.6539e-05
CALCOCO2	2864.47	0.274067	0.442396	0.619506	0.535583	0.663099
CALCRL	425.404	2.10585	0.441977	4.76461	1.89223e-06	1.36878e-05
CALD1	6056.89	1.63388	0.379553	4.30474	1.67182e-05	0.000100548
CALHM2	724.688	0.185855	0.546547	0.340052	0.733817	0.819114
CALHM6	520.457	-2.1836	0.738164	-2.95815	0.00309488	0.0105655
CALM1	6337.89	0.0949378	0.391243	0.242657	0.808271	0.871178
CALM2	10972.8	0.260641	0.145066	1.7967	0.072383	0.145813
CALM3	7084.5	-1.05924	0.556547	-1.90323	0.0570102	0.120804
CALML4	515.545	-0.457822	0.31407	-1.45771	0.144921	0.250746
CALML5	1653.76	-1.08047	0.565046	-1.91219	0.0558521	0.11878
CALR	10018.8	-1.12954	0.414536	-2.72482	0.00643368	0.0198227
CALU	4655.13	-2.15893	0.15528	-13.9035	6.03593e-44	5.42975e-42
CAMK1	442.374	0.0609971	0.600475	0.101581	0.919089	0.948101
CAMK1D	391.988	-1.31157	0.661285	-1.98336	0.0473267	0.104186
CAMK2D	1349.23	-0.09732	0.41333	-0.235453	0.813857	0.874338
CAMK2G	460.17	1.31314	0.130229	10.0833	6.54825e-24	2.32839e-22
CAMK2N1	788.369	3.0401	0.349326	8.70276	3.23922e-18	7.98426e-17
CAMKK2	816.188	-0.0236938	0.247794	-0.095619	0.923823	0.951486
CAMKMT	462.037	1.35894	0.143701	9.45677	3.17609e-21	9.74587e-20
CAMLG	1967.53	0.110826	0.215749	0.513681	0.607475	0.723103
CAMSAP1	398.976	-0.785661	0.532331	-1.47589	0.139974	0.243791
CAMSAP2	867.047	0.745269	0.28627	2.60338	0.00923096	0.0270328
CAMSAP3	803.943	0.127937	0.481559	0.265672	0.790492	0.858964
CAMTA1	1299.24	0.160298	0.459848	0.34859	0.727397	0.814498
CAMTA2	803.75	0.600103	0.433908	1.38302	0.166659	0.279848
CAND1	2390.45	0.279136	0.212988	1.31057	0.190002	0.309467
CANT1	2140.46	-0.753398	0.41219	-1.82779	0.0675809	0.138007
CANX	6223.33	-0.412315	0.385594	-1.0693	0.284935	0.420373
CAP1	2258.71	-0.162591	0.433808	-0.374799	0.70781	0.799925
CAP2	462.571	-1.21038	0.479325	-2.52518	0.0115638	0.0327438
CAPG	4508.15	-1.59127	0.435494	-3.65395	0.000258237	0.00120212
CAPN1	3698.71	-0.879984	0.406207	-2.16634	0.0302849	0.0724263
CAPN15	626.961	-0.906053	0.434284	-2.08632	0.03695	0.0852824
CAPN2	4173.87	-0.0647173	0.434724	-0.14887	0.881656	0.924062
CAPN3	503.469	2.03898	0.290633	7.01564	2.28899e-12	3.41725e-11
CAPN7	1533.03	0.744215	0.41771	1.78165	0.0748056	0.149654
CAPNS1	4980.16	-0.257632	0.457067	-0.563664	0.572983	0.694295
CAPRIN1	3318.68	-0.504391	0.143366	-3.5182	0.000434483	0.00190539
CAPRIN2	503.403	1.27089	0.352528	3.60507	0.000312065	0.0014268
CAPS	807.82	0.379606	0.531931	0.713638	0.475451	0.610334
CAPZA1	1258.18	-0.504127	0.202576	-2.48858	0.0128253	0.0357013
CAPZA2	4766.14	-0.765065	0.474668	-1.61179	0.107008	0.198495
CAPZB	4865.7	-0.300066	0.459894	-0.652468	0.514099	0.645605
CARD11	223.488	-1.88359	0.42435	-4.43876	9.04783e-06	5.79601e-05
CARD16	724.118	-1.21363	0.489936	-2.47712	0.0132449	0.0366712
CARD19	1278.82	-0.55084	0.337706	-1.63112	0.102865	0.192232
CARD8	1811.98	-0.346391	0.393009	-0.881381	0.378112	0.518113
CARD9	358.283	-1.43398	0.582269	-2.46274	0.0137879	0.0379096
CARF	476.222	2.34378	0.551034	4.25343	2.10519e-05	0.000124408
CARHSP1	1346.26	-1.65106	0.421914	-3.91325	9.10625e-05	0.000470281
CARM1	1017.04	-0.890007	0.156292	-5.69453	1.23712e-08	1.25682e-07
CARMIL1	885.115	0.636396	0.470173	1.35354	0.175884	0.291616
CARMIL2	378.783	-1.84688	0.302189	-6.11168	9.85878e-10	1.12909e-08
CARS	884.06	-0.750233	0.466592	-1.6079	0.107857	0.199718
CARS2	1613.86	-0.161653	0.511261	-0.316185	0.751862	0.832897
CASC3	2961.31	0.227267	0.400756	0.567095	0.57065	0.692265
CASC4	1127.16	1.31938	0.445662	2.9605	0.00307138	0.0105024
CASD1	792.542	1.18397	0.482354	2.45457	0.0141055	0.0386314
CASK	2156.62	-0.160563	0.768356	-0.20897	0.834472	0.889544
CASKIN2	546.783	1.43541	0.330617	4.34161	1.4144e-05	8.64995e-05
CASP1	2890.88	-1.04976	0.34016	-3.08609	0.00202811	0.00735809
CASP2	1184.23	-0.785144	0.443573	-1.77005	0.0767196	0.152497
CASP3	338.172	-0.739576	0.264487	-2.79627	0.0051696	0.0164929
CASP4	1769.23	-0.803303	0.475113	-1.69076	0.0908822	0.173951
CASP6	1166.27	-0.719911	0.411549	-1.74927	0.080244	0.157775
CASP7	567.054	-0.0612711	0.318665	-0.192274	0.847527	0.898492
CASP8	647.893	-0.750042	0.340742	-2.2012	0.0277218	0.0675397
CASP8AP2	1005.94	-0.50899	0.279965	-1.81805	0.0690565	0.140475
CASP9	424.472	2.12549	0.292981	7.25471	4.0251e-13	6.51756e-12
CAST	3948.92	1.66792	0.401636	4.15281	3.28424e-05	0.000186847
CASTOR3	263.823	0.291078	0.44827	0.649338	0.51612	0.647402
CASZ1	1198.74	1.08631	0.445635	2.43768	0.014782	0.0401053
CAT	1592.86	1.39124	0.0551538	25.2248	2.1423e-140	9.80336e-138
CATSPER2	454.816	0.743888	0.565045	1.31651	0.188003	0.307237
CATSPERG	367.31	1.03535	0.46896	2.20776	0.0272609	0.0666018
CAV1	1354.47	3.33129	0.241547	13.7915	2.8675e-43	2.47381e-41
CAV2	1504.27	3.66308	0.409498	8.94529	3.70982e-19	9.81053e-18
CAVIN1	6249.02	1.99195	0.528459	3.76936	0.00016367	0.000799362
CAVIN2	1031.09	5.07677	0.931375	5.45084	5.01331e-08	4.72382e-07
CAVIN3	1477.57	-0.835109	0.561294	-1.48783	0.136796	0.239924
CBFA2T2	1016.28	0.431791	0.423078	1.02059	0.307447	0.445039
CBFB	2521.38	-1.12759	0.544435	-2.07112	0.0383479	0.0879137
CBL	594.271	-0.772365	0.377521	-2.04589	0.0407674	0.0922349
CBLB	1349.85	1.38082	0.426241	3.23953	0.00119725	0.00465366
CBLC	1607.85	-2.64438	0.602248	-4.39085	1.12911e-05	7.09486e-05
CBLL1	713.578	0.25254	0.236824	1.06636	0.286261	0.421561
CBR1	1111.39	-0.771089	0.416671	-1.85059	0.0642279	0.132549
CBR4	897.288	0.720961	0.574413	1.25513	0.209433	0.333831
CBS	618.229	-3.33067	0.406962	-8.18423	2.74057e-16	5.80373e-15
CBWD1	1360.69	0.651235	0.284204	2.29143	0.0219383	0.0557059
CBWD2	2872.13	0.27388	0.245863	1.11395	0.265299	0.399435
CBX1	2182.37	-0.354496	0.190281	-1.86301	0.0624606	0.129844
CBX2	559.121	-4.08601	0.524724	-7.78698	6.86321e-15	1.2785e-13
CBX3	3120.19	-0.691132	0.774609	-0.892233	0.372268	0.511905
CBX4	2187.79	-0.867021	0.562472	-1.54145	0.123208	0.221556
CBX5	2951.28	-0.728988	0.279831	-2.6051	0.00918466	0.0269272
CBX6	1205.98	1.2233	0.431221	2.83683	0.00455632	0.0147919
CBX7	1377.36	2.02244	0.146435	13.8112	2.1824e-43	1.91415e-41
CBY1	656.524	1.14619	0.160725	7.13135	9.93866e-13	1.55661e-11
CC2D1A	1016.62	0.507625	0.312488	1.62446	0.104277	0.194457
CC2D1B	850.161	-0.599767	0.486944	-1.2317	0.218063	0.344146
CCAR1	1732.19	0.513492	0.27724	1.85216	0.0640029	0.132177
CCAR2	2029.39	-0.0877718	0.518994	-0.169119	0.865703	0.912795
CCDC102A	770.923	-1.05625	0.251215	-4.20456	2.61595e-05	0.000151446
CCDC106	633.965	-0.362503	0.50716	-0.714771	0.474751	0.609736
CCDC107	766.587	0.226849	0.424529	0.534355	0.593096	0.710083
CCDC112	257.015	0.793087	0.516683	1.53496	0.124794	0.223986
CCDC113	262.454	1.16459	0.304859	3.82009	0.000133403	0.000665433
CCDC115	937.856	0.660961	0.460938	1.43395	0.151587	0.259087
CCDC117	478.519	-0.0431658	0.315217	-0.13694	0.891078	0.929805
CCDC12	2432.46	-0.682233	0.575817	-1.18481	0.236093	0.366556
CCDC120	523.859	0.185432	0.355269	0.521949	0.601706	0.717997
CCDC124	2074.82	-1.13192	0.434811	-2.60324	0.00923486	0.0270367
CCDC125	931.56	0.674295	0.33936	1.98696	0.0469268	0.103457
CCDC126	282.847	0.858592	0.318314	2.69731	0.0069902	0.0213934
CCDC127	461.141	0.726439	0.459341	1.58148	0.113768	0.208571
CCDC130	1258.08	0.119876	0.437304	0.274126	0.783988	0.855163
CCDC137	458.532	-0.691452	0.581948	-1.18817	0.234767	0.365067
CCDC14	1478.01	1.2109	0.798411	1.51663	0.12936	0.230014
CCDC144A	708.056	2.69502	1.12928	2.3865	0.0170097	0.0450043
CCDC149	325.771	1.46972	0.55595	2.64363	0.00820229	0.0245602
CCDC159	621.011	1.55291	0.49733	3.12249	0.00179329	0.00659944
CCDC167	1130.63	-2.79971	0.420349	-6.66046	2.72981e-11	3.63227e-10
CCDC171	400.66	1.78119	0.22988	7.74833	9.311e-15	1.71027e-13
CCDC174	669.246	1.05407	0.335786	3.13912	0.00169457	0.00629781
CCDC18	331.88	-1.98176	0.600909	-3.29794	0.000973957	0.00387118
CCDC186	876.013	1.05535	0.240457	4.38895	1.13897e-05	7.13975e-05
CCDC189	324.205	-1.01641	0.60348	-1.68425	0.0921333	0.175766
CCDC191	330.163	1.69755	0.667242	2.54414	0.0109548	0.0312719
CCDC194	279.839	-1.32486	0.170629	-7.7646	8.19021e-15	1.51405e-13
CCDC22	548.475	-0.651964	0.250462	-2.60305	0.00923993	0.027044
CCDC24	441.24	0.758307	0.479107	1.58275	0.113478	0.208185
CCDC25	923.505	-0.0838678	0.520641	-0.161086	0.872026	0.91744
CCDC28A	452.688	0.746933	0.221518	3.37188	0.000746561	0.00307296
CCDC28B	431.755	-1.40816	0.491778	-2.8634	0.00419121	0.0137594
CCDC30	410.432	2.39303	0.29313	8.16372	3.24857e-16	6.79745e-15
CCDC32	686.04	-0.202952	0.472505	-0.429524	0.667542	0.771651
CCDC34	349.001	1.72349	0.49473	3.48369	0.000494548	0.00213325
CCDC43	588.734	-0.117978	0.438697	-0.268929	0.787985	0.857479
CCDC47	3041.48	-0.00990494	0.390712	-0.025351	0.979775	0.986335
CCDC50	1720.45	1.11952	0.43379	2.58078	0.00985769	0.028574
CCDC57	1526.57	-0.114527	0.503085	-0.22765	0.819918	0.878872
CCDC58	390.821	0.230365	0.335796	0.686025	0.492697	0.62724
CCDC59	850.101	0.313344	0.427838	0.732391	0.46393	0.600229
CCDC6	2368.71	0.244978	0.505475	0.484648	0.627926	0.739501
CCDC61	550.497	-0.354341	0.460053	-0.770218	0.44117	0.579473
CCDC66	518.818	1.02683	0.344167	2.98353	0.00284942	0.00988143
CCDC69	738.95	-0.197042	0.499544	-0.394444	0.693254	0.789385
CCDC71	518.093	0.915025	0.446008	2.05159	0.0402094	0.0912995
CCDC71L	1342.5	-1.25953	0.423601	-2.97338	0.00294543	0.0101409
CCDC8	1453.82	4.85643	0.688808	7.05049	1.78289e-12	2.68453e-11
CCDC80	2922.39	3.38469	0.461144	7.33977	2.13954e-13	3.56307e-12
CCDC82	819.889	-0.0240284	0.422049	-0.0569327	0.954599	0.97126
CCDC84	729.894	0.774136	0.439619	1.76093	0.0782508	0.154752
CCDC85B	1461.68	0.305516	0.116972	2.61187	0.00900487	0.0265108
CCDC85C	736.151	-0.285591	0.457792	-0.623845	0.53273	0.660889
CCDC86	996.973	-0.891148	0.394108	-2.26118	0.0237483	0.0595122
CCDC88A	1876.91	-0.950056	0.342498	-2.7739	0.00553885	0.0174436
CCDC88B	714.774	-0.743175	0.529188	-1.40437	0.160209	0.271136
CCDC88C	721.11	0.128559	0.515087	0.249587	0.802907	0.867706
CCDC9	1008.2	0.680046	0.414236	1.64169	0.100655	0.188975
CCDC90B	1591.69	0.0438933	0.102077	0.43	0.667196	0.771447
CCDC91	1977.65	-0.249793	0.539767	-0.46278	0.643522	0.751247
CCDC92	945.318	0.861498	0.193789	4.44554	8.76693e-06	5.65046e-05
CCDC93	703.882	0.501879	0.245909	2.04092	0.0412592	0.0931622
CCDC97	1431.58	-0.575253	0.492022	-1.16916	0.242339	0.373717
CCDC9B	916.544	0.704282	0.534466	1.31773	0.187594	0.306684
CCHCR1	875.519	-0.533871	0.46168	-1.15636	0.247532	0.378949
CCL14	645.818	5.85257	0.324824	18.0177	1.41566e-72	2.3281e-70
CCL18	2046.67	-1.6122	2.3566	-0.684123	0.493897	0.628342
CCL19	676.155	0.150464	0.900236	0.167138	0.867262	0.913949
CCL2	1240.5	-2.24218	0.723701	-3.09821	0.00194693	0.00710522
CCL20	556.906	-5.57275	0.919398	-6.0613	1.35023e-09	1.52317e-08
CCL28	2907.65	6.54199	0.448561	14.5844	3.53126e-48	3.6084e-46
CCL3	685.175	-1.0472	0.572745	-1.82838	0.0674922	0.137879
CCL4	926.154	-1.59831	0.609893	-2.62064	0.0087764	0.0259544
CCL4L2	597.116	-2.0357	0.885038	-2.30013	0.0214407	0.0546137
CCL5	4550.29	-2.9966	0.931335	-3.21754	0.00129296	0.0049702
CCL8	466.843	-2.50456	0.595911	-4.20292	2.63498e-05	0.00015238
CCM2	1194.41	-0.299484	0.501043	-0.59772	0.550027	0.675752
CCN1	16493.2	2.71333	0.403559	6.7235	1.77414e-11	2.4125e-10
CCN2	13020.2	2.20521	0.413286	5.3358	9.51252e-08	8.63097e-07
CCN4	321.143	-3.17474	0.692276	-4.58594	4.51951e-06	3.0689e-05
CCN5	253.445	0.562926	0.579584	0.971258	0.33142	0.469474
CCNA2	655.653	-4.59412	0.736649	-6.23651	4.47431e-10	5.32114e-09
CCNB1	612.208	-2.75684	0.504082	-5.46902	4.52531e-08	4.31031e-07
CCNB1IP1	1405.46	-0.0306597	0.409505	-0.0748703	0.940318	0.9621
CCNB2	731.141	-4.60532	0.585297	-7.86835	3.59343e-15	6.86403e-14
CCNC	2166.94	-0.122681	0.478557	-0.256357	0.797675	0.863827
CCND1	2632.97	0.141278	0.533326	0.264899	0.791087	0.859343
CCND2	1569.11	0.598082	0.189954	3.14856	0.0016408	0.00612825
CCND3	2088.85	0.421393	0.411851	1.02317	0.306228	0.444007
CCNDBP1	1266.41	0.487012	0.40198	1.21153	0.225691	0.353956
CCNE1	279.36	-3.34953	0.288809	-11.5977	4.23175e-31	2.1009e-29
CCNE2	246.539	-3.08851	0.405794	-7.61102	2.71939e-14	4.79423e-13
CCNF	556.065	-2.17658	0.523346	-4.15898	3.19676e-05	0.000182362
CCNG1	1333.02	0.981996	0.601857	1.63161	0.102762	0.192074
CCNG2	1293.31	1.30735	0.501906	2.60477	0.00919352	0.0269381
CCNH	605.351	2.00115	0.632758	3.16258	0.0015638	0.00587193
CCNI	12228.7	0.612409	0.385054	1.59045	0.111734	0.205594
CCNK	1340.36	-0.392031	0.417004	-0.940113	0.34716	0.485713
CCNL1	3261.28	0.993051	0.333894	2.97415	0.00293804	0.0101254
CCNL2	6770.31	0.270479	0.424663	0.636927	0.524173	0.653276
CCNT1	556.069	0.670984	0.304588	2.20292	0.0276001	0.0673057
CCNT2	918.571	1.12764	0.302575	3.72683	0.000193905	0.000933176
CCNY	1878.33	-0.214049	0.32055	-0.667757	0.504289	0.637202
CCNYL1	1019.38	-1.47105	0.629864	-2.33551	0.0195167	0.0503836
CCP110	441.084	-0.0303879	0.456834	-0.0665186	0.946965	0.965899
CCPG1	1107.52	1.3537	0.263813	5.13129	2.87762e-07	2.41138e-06
CCR1	755.792	-2.72637	0.818593	-3.33056	0.000866727	0.00349112
CCS	991.366	0.368157	0.541269	0.680174	0.496395	0.630389
CCSAP	558.624	-0.139129	0.592492	-0.23482	0.814349	0.874534
CCSER1	869.204	1.33549	0.533338	2.50402	0.0122791	0.0344358
CCSER2	1652.09	-0.00699732	0.581601	-0.0120311	0.990401	0.993301
CCT2	2377.61	-0.31276	0.209537	-1.49263	0.135535	0.238467
CCT3	10402.6	-2.25099	0.409024	-5.50331	3.72726e-08	3.58259e-07
CCT4	999.806	0.324673	0.386996	0.838958	0.401493	0.540548
CCT5	4434.44	-2.14498	0.63544	-3.37558	0.000736603	0.00303553
CCT6A	2606.53	-0.4102	0.387196	-1.05941	0.289412	0.425249
CCT8	3464.61	-0.469927	0.266879	-1.76082	0.0782685	0.154758
CCZ1	340.337	-3.00378	0.978674	-3.06923	0.00214611	0.00772762
CD109	369.456	1.36735	0.539253	2.53563	0.0112245	0.0319034
CD14	2371.45	-1.25018	0.547684	-2.28267	0.0224496	0.0568101
CD151	3793.66	0.223667	0.207482	1.07801	0.281031	0.416541
CD163	1742.95	-1.68901	0.578868	-2.91777	0.0035254	0.0118319
CD164	3381.7	0.0898232	0.401645	0.223638	0.823039	0.880334
CD164L2	357.001	0.949811	0.535854	1.77252	0.0763085	0.15191
CD200	645.382	2.2434	0.311454	7.20299	5.8905e-13	9.42211e-12
CD207	313.419	-1.8949	0.604682	-3.13371	0.00172612	0.0063835
CD209	245.336	-0.729579	0.71632	-1.01851	0.308436	0.446286
CD24	5345.23	-0.702489	0.761428	-0.922594	0.356219	0.495075
CD248	797.471	1.97743	0.410324	4.81918	1.44147e-06	1.06467e-05
CD27	373.971	-1.04325	0.108998	-9.57123	1.05642e-21	3.30918e-20
CD274	250.43	-2.06087	0.5242	-3.93147	8.44287e-05	0.000439689
CD276	1811.76	-0.780297	0.233903	-3.33598	0.000849989	0.0034395
CD2AP	1743.34	0.162755	0.487361	0.333951	0.738416	0.82307
CD2BP2	1223.39	-0.225895	0.444763	-0.5079	0.611524	0.726197
CD300A	375.452	-0.901038	0.992198	-0.908124	0.363813	0.503303
CD302	694.192	2.27514	0.558863	4.07102	4.68087e-05	0.000258751
CD320	1311.68	-1.00295	0.411146	-2.4394	0.0147118	0.0399526
CD34	829.784	2.57089	0.261908	9.81599	9.60887e-23	3.18029e-21
CD36	946.979	3.59648	0.261491	13.7537	4.83723e-43	4.13917e-41
CD37	1622.2	-1.99636	0.611632	-3.26399	0.00109856	0.0043095
CD3D	990.365	-2.33129	0.551136	-4.22997	2.33719e-05	0.000136889
CD3E	756.328	-2.03834	0.691736	-2.9467	0.00321189	0.0109084
CD3EAP	573.654	-2.45572	0.934487	-2.62788	0.00859181	0.0255232
CD3G	330.335	-1.47034	0.668059	-2.20091	0.0277425	0.067559
CD4	930.8	-1.05402	0.592783	-1.77809	0.0753894	0.150365
CD40	1512.06	-1.91277	0.496463	-3.8528	0.000116775	0.000591178
CD44	10380.8	-0.417741	0.391065	-1.06821	0.285425	0.420706
CD46	2789.48	0.974448	0.457969	2.12776	0.0333571	0.0784543
CD47	3038.31	-0.779372	0.500743	-1.55643	0.119605	0.21652
CD52	792.257	-1.33521	0.633718	-2.10696	0.0351214	0.0818359
CD53	1507.31	-2.00423	0.492178	-4.07216	4.65789e-05	0.000257751
CD55	1785.41	0.518461	0.549829	0.942951	0.345706	0.483979
CD58	470.431	0.0495446	0.328796	0.150685	0.880224	0.923018
CD59	12742.3	-1.10874	0.524495	-2.11392	0.0345219	0.080707
CD63	13088.5	-0.436412	0.436093	-1.00073	0.316958	0.455175
CD68	2877.42	-1.6048	0.676323	-2.37283	0.0176525	0.0464643
CD69	710.107	-0.120322	0.55134	-0.218236	0.827246	0.883845
CD7	568.242	-2.54048	0.661891	-3.83821	0.000123937	0.000621751
CD72	335.903	-1.56326	0.486508	-3.21322	0.00131256	0.00503269
CD74	51989.8	-2.56847	0.604836	-4.24655	2.17083e-05	0.000127856
CD79A	415.326	-0.278199	0.390806	-0.711858	0.476553	0.611524
CD81	11105.8	0.0120911	0.393632	0.0307168	0.975495	0.983249
CD82	1779.7	-0.071407	0.403202	-0.1771	0.85943	0.907545
CD83	657.373	-0.448535	0.585141	-0.766542	0.443354	0.581615
CD84	405.298	-1.2227	0.627309	-1.94911	0.0512821	0.111173
CD86	462.415	-2.01995	1.18413	-1.70584	0.0880372	0.169674
CD8A	654.856	-2.08903	0.636786	-3.28058	0.00103593	0.00409279
CD9	6340.08	0.068684	0.400794	0.17137	0.863933	0.911386
CD93	628.414	1.07024	0.556946	1.92161	0.0546543	0.116847
CD96	645.246	-1.73574	0.553662	-3.13502	0.0017184	0.00636165
CD99	4853.54	0.159678	0.407075	0.392258	0.694868	0.790268
CD99L2	890.169	0.289381	0.266228	1.08697	0.277052	0.412385
CDAN1	540.874	0.0250163	0.428679	0.0583567	0.953464	0.970659
CDC123	3978.51	-2.24109	0.347856	-6.44257	1.1747e-10	1.47715e-09
CDC14B	525.788	0.752637	0.317128	2.37329	0.0176302	0.0464243
CDC14C	275.588	0.884616	0.567059	1.56001	0.118758	0.21532
CDC16	2775.69	-0.405053	0.42419	-0.954887	0.339635	0.477832
CDC20	2241.72	-6.1712	1.25077	-4.93393	8.05913e-07	6.28314e-06
CDC23	612.804	-0.563183	0.441058	-1.27689	0.201641	0.323863
CDC25B	2202.76	-2.11171	0.713549	-2.95944	0.00308194	0.0105351
CDC26	710.041	-0.480198	0.444982	-1.07914	0.280525	0.415849
CDC27	1016.5	0.351497	0.391713	0.897332	0.369542	0.509487
CDC34	2052.13	-1.31209	0.430364	-3.0488	0.00229758	0.00819176
CDC37	3676.94	-0.137534	0.238568	-0.576497	0.564279	0.687389
CDC37L1	499.71	0.341632	0.245187	1.39335	0.163513	0.275709
CDC40	1052.83	-0.240446	0.463237	-0.519056	0.603722	0.719775
CDC42BPA	1201.05	0.0882713	0.425366	0.207519	0.835605	0.890336
CDC42BPB	2050.21	-0.0491192	0.398169	-0.123363	0.90182	0.937019
CDC42BPG	1012.71	1.08172	0.448191	2.41352	0.0157994	0.042388
CDC42EP1	2975.37	-0.378271	0.614136	-0.615939	0.537935	0.665032
CDC42EP2	375.664	0.752824	0.760146	0.990368	0.321994	0.46021
CDC42EP3	637.568	0.966095	0.59142	1.63352	0.10236	0.191392
CDC42EP4	7846.69	-2.08041	0.390371	-5.32932	9.85787e-08	8.92892e-07
CDC42EP5	4006.35	-1.40335	0.64265	-2.18369	0.0289851	0.0700662
CDC42SE1	4357.77	-0.804601	0.39278	-2.04847	0.0405135	0.0918777
CDC42SE2	2514.7	-0.724521	0.414401	-1.74836	0.0804023	0.158057
CDC45	392.302	-4.23928	0.645216	-6.57032	5.0207e-11	6.53996e-10
CDC5L	1333.16	0.0848166	0.422868	0.200575	0.841031	0.894036
CDC6	552.076	-3.4644	0.425488	-8.14218	3.88222e-16	8.07517e-15
CDC73	1245.77	0.445341	0.405347	1.09867	0.271914	0.40675
CDCA2	336.802	-4.5191	0.654492	-6.90473	5.02981e-12	7.20255e-11
CDCA3	289.821	-4.31598	0.61729	-6.99182	2.7134e-12	4.02233e-11
CDCA4	630.211	-2.67864	0.490146	-5.46498	4.6296e-08	4.40167e-07
CDCA5	357.82	-3.9186	0.617012	-6.35093	2.14014e-10	2.6345e-09
CDCA7	1215.35	-3.39097	0.26155	-12.9649	1.93576e-38	1.40509e-36
CDCA7L	396.262	1.5686	0.46702	3.35873	0.000783008	0.00320668
CDCP1	658.708	-1.24131	0.278558	-4.4562	8.34266e-06	5.41014e-05
CDH1	6819.93	-1.36027	0.449871	-3.02368	0.00249717	0.00883157
CDH11	1538.95	1.66748	0.477656	3.49095	0.000481299	0.00208293
CDH24	343.77	-0.943103	0.573706	-1.64388	0.100202	0.188325
CDH3	2363.16	-1.22246	0.410098	-2.98089	0.00287413	0.00994746
CDH5	603.338	2.11175	0.133474	15.8214	2.21533e-56	2.5907e-54
CDIP1	796.073	0.640978	0.126924	5.05011	4.41558e-07	3.56943e-06
CDIPT	1490.12	0.162218	0.398204	0.407374	0.683734	0.78391
CDK1	585.012	-3.27241	0.595555	-5.49472	3.91335e-08	3.75118e-07
CDK11A	354.003	0.52791	0.565486	0.933551	0.350536	0.488919
CDK11B	758.796	0.045336	0.466704	0.0971409	0.922615	0.950428
CDK12	1709.14	-0.352373	0.454514	-0.775275	0.438177	0.576116
CDK13	1323.63	0.712935	0.52511	1.35769	0.174563	0.289654
CDK14	691.754	0.43333	0.533653	0.812007	0.416788	0.556405
CDK16	1730.87	-1.0057	0.329649	-3.05082	0.00228217	0.0081423
CDK17	552.607	0.940311	0.446919	2.10398	0.0353799	0.0822742
CDK18	1411.57	-1.76867	0.428111	-4.13133	3.60663e-05	0.000203538
CDK19	551.453	-0.669228	0.5501	-1.21656	0.223773	0.351524
CDK2	498.934	-0.938129	0.0937042	-10.0116	1.35549e-23	4.73567e-22
CDK20	348.806	-0.414704	0.366249	-1.1323	0.257508	0.390702
CDK2AP1	6359.22	-0.990604	0.481475	-2.05743	0.0396445	0.0903353
CDK2AP2	1381.4	-0.924322	0.412219	-2.24231	0.0249413	0.0619207
CDK3	399.738	0.738548	0.28346	2.60547	0.00917483	0.0269272
CDK4	5689.17	-1.6191	0.394393	-4.10529	4.03808e-05	0.000225588
CDK5	435.081	-1.99493	0.293999	-6.78551	1.1568e-11	1.61049e-10
CDK5RAP1	482.817	0.736484	0.266934	2.75905	0.00579704	0.0181427
CDK5RAP2	905.515	0.453086	0.446141	1.01557	0.309836	0.44782
CDK5RAP3	3205.84	0.861407	0.481976	1.78724	0.0738986	0.148347
CDK6	2443.4	-0.629606	0.289883	-2.17193	0.0298607	0.0716234
CDK7	766.074	-0.347521	0.46756	-0.743265	0.457321	0.594676
CDK8	352.619	-1.29732	0.630326	-2.05818	0.039573	0.0902504
CDK9	1066.28	1.0006	0.495649	2.01876	0.0435123	0.0972123
CDKAL1	441.308	-1.03799	0.868495	-1.19516	0.232025	0.361809
CDKN1A	1975.66	1.26784	0.374288	3.38735	0.000705715	0.00292197
CDKN1B	2156.52	0.179795	0.497548	0.361361	0.71783	0.80752
CDKN1C	605.753	3.33566	0.532397	6.26536	3.71961e-10	4.46905e-09
CDKN2A	8336.06	-6.197	0.55727	-11.1203	9.9952e-29	4.47657e-27
CDKN2AIP	403.261	0.672843	0.199518	3.37234	0.000745337	0.00306912
CDKN2C	874.844	-1.38529	0.484635	-2.85843	0.00425747	0.0139464
CDON	357.08	1.16445	0.590477	1.97205	0.0486035	0.106507
CDPF1	264.858	-0.236997	0.414438	-0.571851	0.567423	0.689954
CDR2	1007.34	-1.3347	0.353408	-3.77666	0.000158948	0.000777745
CDR2L	693.058	0.149354	0.614782	0.242938	0.808054	0.871122
CDRT4	883.566	0.190364	0.371768	0.51205	0.608616	0.723724
CDS1	315.05	0.633758	0.319175	1.98561	0.0470765	0.103765
CDS2	1637.63	-0.0527093	0.436683	-0.120704	0.903926	0.938194
CDT1	1329.82	-3.79485	0.707363	-5.36478	8.1046e-08	7.41103e-07
CDV3	3307.78	-0.248588	0.386806	-0.642667	0.52044	0.650627
CDYL	1177.79	-1.23475	0.424521	-2.90858	0.00363076	0.0121545
CDYL2	608.838	-0.307716	0.264531	-1.16325	0.244728	0.376243
CEACAM1	830.973	-0.354825	0.44773	-0.792498	0.428071	0.566936
CEBPA	680.196	-0.623045	0.944299	-0.659797	0.509384	0.641761
CEBPB	13221.3	-0.810164	0.444353	-1.82324	0.0682666	0.139154
CEBPD	9313.78	-0.179632	0.27988	-0.641819	0.520991	0.651006
CEBPG	1265.19	-0.976246	0.445451	-2.19159	0.0284092	0.0689116
CEBPZ	1833.27	-0.723858	0.400568	-1.80708	0.0707499	0.143118
CEBPZOS	905.542	0.337432	0.480821	0.701782	0.482815	0.618052
CELF1	3415.44	-0.559816	0.421003	-1.32972	0.18361	0.3014
CELF2	1074.41	-0.158642	0.601064	-0.263936	0.79183	0.859885
CELSR1	1929.89	-1.94826	0.447134	-4.35722	1.31726e-05	8.13147e-05
CELSR2	698.921	1.81545	0.915772	1.98242	0.047432	0.104352
CEMIP2	499.388	0.911172	0.447934	2.03417	0.0419348	0.0943487
CENPA	473.793	-5.74095	0.685794	-8.37125	5.70115e-17	1.27669e-15
CENPB	2478.16	-0.524143	0.717281	-0.730736	0.46494	0.601388
CENPBD1	346.666	-1.50322	0.266677	-5.63684	1.73199e-08	1.73281e-07
CENPC	812.728	1.06204	0.454859	2.33487	0.01955	0.0504571
CENPE	463.117	-3.87982	0.507967	-7.63794	2.20728e-14	3.91764e-13
CENPF	1003.63	-3.64656	0.652422	-5.58927	2.28031e-08	2.25566e-07
CENPI	269.632	-3.49514	0.397337	-8.79642	1.41244e-18	3.58215e-17
CENPJ	438.528	-0.677223	0.337604	-2.00597	0.0448594	0.0996087
CENPK	327.317	-1.83935	0.702291	-2.61908	0.00881682	0.0260446
CENPL	573.5	-2.61131	0.515991	-5.06076	4.17594e-07	3.38872e-06
CENPM	488.859	-2.45788	0.463074	-5.30774	1.10993e-07	1.00017e-06
CENPN	1301.82	-3.65283	0.601108	-6.07682	1.22588e-09	1.39185e-08
CENPO	394.005	-2.37689	0.480903	-4.94255	7.71061e-07	6.02481e-06
CENPP	1027.97	-1.97682	0.182867	-10.8102	3.08152e-27	1.30253e-25
CENPS	539.05	-1.37516	0.457475	-3.00598	0.00264722	0.00928424
CENPT	2116.1	0.133766	0.165886	0.806374	0.420027	0.559239
CENPW	841.766	-2.63358	0.484949	-5.43062	5.61579e-08	5.27263e-07
CENPX	2915.67	-2.00877	0.471338	-4.26185	2.0274e-05	0.000120148
CEP104	570.385	0.138245	0.476701	0.290003	0.771814	0.847417
CEP120	598.2	0.711998	0.445465	1.59833	0.109971	0.202919
CEP128	861.86	-0.35767	0.444765	-0.804178	0.421294	0.560218
CEP131	908.845	-0.754632	0.427791	-1.76402	0.0777288	0.154003
CEP135	569.316	-1.27649	0.233276	-5.472	4.44984e-08	4.24227e-07
CEP152	562.006	-1.91391	0.613912	-3.11757	0.0018235	0.00670357
CEP164	810.204	0.485404	0.171684	2.82731	0.00469416	0.0151832
CEP170	1224.47	-1.16383	0.153968	-7.55889	4.06514e-14	7.0837e-13
CEP170B	1167.6	-0.0318598	0.408895	-0.0779168	0.937894	0.960808
CEP192	1266.43	-0.647983	0.26253	-2.46822	0.0135786	0.0374219
CEP250	881.321	-0.609118	0.473201	-1.28723	0.198014	0.319541
CEP290	446.049	2.05203	0.530499	3.86812	0.000109675	0.000558459
CEP295	376.318	-0.188758	0.256416	-0.736139	0.461646	0.598451
CEP350	1051.99	0.303977	0.423201	0.718282	0.472584	0.607987
CEP44	803.571	0.440372	0.30729	1.43308	0.151834	0.259424
CEP55	310.922	-4.33207	1.18412	-3.65848	0.000253711	0.00118417
CEP57	892.891	0.0982155	0.417334	0.23534	0.813945	0.874338
CEP57L1	734.03	-0.0996696	0.124742	-0.799008	0.424286	0.562944
CEP63	856.85	0.816419	0.292997	2.78644	0.00532904	0.0168788
CEP68	957.486	1.4867	0.296427	5.0154	5.29242e-07	4.22951e-06
CEP70	344.741	1.14627	0.488409	2.34694	0.0189284	0.0490934
CEP72	331.719	-0.747197	0.494194	-1.51195	0.130546	0.23143
CEP78	571.475	-0.444389	0.437443	-1.01588	0.309687	0.447666
CEP83	344.855	1.08504	0.507302	2.13885	0.032448	0.0766932
CEP85	376.256	-1.18944	0.483248	-2.46134	0.0138419	0.0380481
CEP89	849.022	-0.238928	0.0939476	-2.54321	0.0109839	0.031338
CEP95	1104.43	0.475615	0.448352	1.06081	0.288778	0.424496
CEPT1	582.235	0.993851	0.44343	2.24128	0.0250079	0.0620628
CERCAM	1543.22	-0.0385614	0.421072	-0.0915792	0.927032	0.953392
CERK	485.359	-0.0740806	0.357558	-0.207185	0.835865	0.890511
CERS2	2934.67	-0.934842	0.477559	-1.95754	0.0502836	0.109459
CERS4	787.67	2.42566	0.540259	4.48981	7.12872e-06	4.67732e-05
CERS5	859.29	0.201986	0.681905	0.296208	0.767071	0.843945
CERS6	1063.59	-0.87959	0.395614	-2.22336	0.0261917	0.0645138
CERT1	538.876	1.39524	0.521859	2.67359	0.00750433	0.0227486
CES2	623.528	0.696387	0.43219	1.6113	0.107115	0.198623
CETN2	1344.54	-0.444701	0.437419	-1.01665	0.309322	0.447261
CETN3	353.244	1.2972	0.379744	3.41599	0.000635503	0.00266481
CFAP20	649.122	-0.168447	0.0624372	-2.69786	0.00697869	0.0213706
CFAP298	1306.86	0.172229	0.226064	0.761859	0.446144	0.583748
CFAP36	593.503	2.16075	0.224426	9.62787	6.09804e-22	1.93319e-20
CFAP410	597.591	0.988203	0.537051	1.84006	0.0657601	0.135049
CFAP44	606.65	1.7007	0.513097	3.31457	0.000917833	0.00367448
CFAP97	1974.19	-0.0401328	0.506107	-0.0792971	0.936796	0.960057
CFB	1866.44	-1.28848	0.416971	-3.09009	0.00200096	0.00727489
CFD	5621.4	3.41547	0.548012	6.23248	4.59118e-10	5.44782e-09
CFDP1	2084.71	-0.699149	0.512253	-1.36485	0.1723	0.286812
CFH	1304.61	2.38184	0.415944	5.72635	1.02614e-08	1.05367e-07
CFL1	22804.5	-1.45882	0.400372	-3.64366	0.000268793	0.00124682
CFL2	787.5	-0.474441	0.420777	-1.12753	0.259516	0.392738
CFLAR	3150.63	-0.249606	0.468383	-0.532909	0.594096	0.711038
CGAS	538.758	-2.60243	0.492142	-5.28796	1.23685e-07	1.10476e-06
CGGBP1	1751.41	0.122191	0.44487	0.274667	0.783572	0.854887
CGN	1059.36	1.02683	0.198687	5.16805	2.36552e-07	2.0127e-06
CGNL1	1215.09	0.0951973	0.202212	0.470779	0.637798	0.747032
CGREF1	427.751	-0.0664453	0.535946	-0.123978	0.901333	0.936986
CGRRF1	354.46	1.53607	0.482798	3.1816	0.00146465	0.0055551
CHAF1A	1152.18	-1.77575	0.481387	-3.68881	0.000225305	0.00106721
CHAF1B	416.537	-2.06163	0.500748	-4.1171	3.83665e-05	0.000215479
CHAMP1	514.304	-0.0551343	0.190544	-0.289352	0.772312	0.847434
CHCHD1	2373.46	-1.60567	0.682366	-2.35309	0.018618	0.0485282
CHCHD10	2582.42	-0.235877	0.115223	-2.04713	0.0406455	0.0920778
CHCHD2	12565.3	-0.779027	0.199089	-3.91297	9.11696e-05	0.000470603
CHCHD3	970.987	-1.22054	0.233649	-5.2238	1.75286e-07	1.52596e-06
CHCHD4	402.365	-0.978975	0.252544	-3.87646	0.000105988	0.000540992
CHCHD5	928.69	-0.00121698	0.379312	-0.00320838	0.99744	0.998389
CHCHD6	534.921	0.278132	0.593983	0.46825	0.639606	0.748017
CHCHD7	778.963	-0.513179	0.423846	-1.21077	0.225985	0.354205
CHD1	1096.4	0.974596	0.550478	1.77045	0.0766514	0.152391
CHD2	2626.93	0.779879	0.442571	1.76216	0.0780429	0.15437
CHD3	2670.47	0.670878	0.38946	1.72259	0.0849633	0.165019
CHD4	2379.35	-0.483373	0.318936	-1.51558	0.129625	0.230224
CHD6	1364.98	1.10417	0.188855	5.84667	5.01524e-09	5.32648e-08
CHD7	975.141	-0.684781	0.603578	-1.13454	0.25657	0.389724
CHD8	832.595	0.580275	0.444327	1.30596	0.191565	0.311482
CHD9	1616.44	0.997587	0.396226	2.51772	0.0118117	0.0333244
CHDH	636.113	0.239496	0.658811	0.363527	0.716211	0.806282
CHEK1	476.73	-2.69327	0.522585	-5.15374	2.5534e-07	2.16033e-06
CHEK2	607.255	-1.83827	0.128955	-14.2551	4.16632e-46	4.06023e-44
CHERP	1500.27	-0.342181	0.451847	-0.757293	0.448874	0.586955
CHFR	777.19	-0.401178	0.298736	-1.34292	0.179299	0.295834
CHI3L1	1242.78	-2.18533	0.609675	-3.58441	0.000337836	0.00152552
CHI3L2	477.718	1.70886	0.628522	2.71886	0.00655078	0.0201658
CHIC1	316.068	1.74269	0.504413	3.45489	0.000550508	0.00234959
CHIC2	1178.78	0.75391	0.422911	1.78267	0.0746405	0.14937
CHID1	1825.7	0.149779	0.395463	0.378742	0.704879	0.798241
CHKA	1187.38	1.5879	0.283135	5.60829	2.04334e-08	2.0308e-07
CHKB	2260.53	0.453631	0.489325	0.927053	0.353899	0.492371
CHM	528.157	0.126893	0.526633	0.240952	0.809592	0.872066
CHML	552.847	-1.39545	0.629184	-2.21788	0.0265632	0.0651999
CHMP1A	1598.44	-0.842592	0.418074	-2.01541	0.0438615	0.0977641
CHMP1B	2405.86	-0.347346	0.426413	-0.814578	0.415314	0.55507
CHMP2A	3140.22	-0.120235	0.442398	-0.27178	0.785791	0.856318
CHMP2B	608.655	0.934393	0.442514	2.11155	0.0347247	0.0810697
CHMP3	2737.28	0.281176	0.194103	1.44859	0.147452	0.253708
CHMP4A	1799.84	-0.986617	0.43127	-2.2877	0.0221548	0.0561879
CHMP4B	3399.46	-0.308366	0.359261	-0.858334	0.390708	0.52965
CHMP4C	774.295	0.853312	0.331216	2.5763	0.00998647	0.0288757
CHMP5	1534.7	-1.50819	0.512501	-2.9428	0.00325256	0.0110323
CHMP6	1021.22	0.178732	0.43157	0.414143	0.678769	0.780429
CHMP7	1002.83	-0.380532	0.434852	-0.875085	0.381528	0.521301
CHN1	344.74	-0.0369435	0.63744	-0.057956	0.953784	0.970661
CHORDC1	727.865	-0.163127	0.733185	-0.222491	0.823932	0.88111
CHP1	1272.71	-0.308267	0.17636	-1.74794	0.0804741	0.158139
CHPF	1484.4	-0.476921	0.407397	-1.17065	0.241738	0.372899
CHPF2	1162.62	-0.794778	0.407447	-1.95063	0.0511009	0.110917
CHPT1	1719.89	1.24322	0.596826	2.08306	0.0372457	0.085798
CHRAC1	652.152	-1.18481	0.866571	-1.36724	0.17155	0.286008
CHRNB1	282.764	0.36988	0.500365	0.739221	0.459773	0.597126
CHST11	767.66	-2.42954	0.72499	-3.35113	0.000804814	0.00328575
CHST12	869.278	-0.556325	0.429333	-1.29579	0.195048	0.316128
CHST14	815.115	-0.620837	0.42362	-1.46555	0.14277	0.247799
CHST15	1179.87	-0.370444	0.403025	-0.919158	0.358013	0.49696
CHST2	725.383	-1.75348	0.439467	-3.99003	6.60651e-05	0.000351357
CHST3	487.968	1.46718	0.852901	1.72023	0.0853909	0.165666
CHSY1	2341.3	0.179014	0.397177	0.450715	0.652195	0.759079
CHTF18	805.582	-1.62028	0.588154	-2.75486	0.00587174	0.0183437
CHTF8	1314.03	-1.17663	0.444638	-2.64626	0.00813862	0.0243765
CHTOP	4596.4	-0.997927	0.422249	-2.36336	0.0181101	0.0473797
CHUK	352.835	0.686439	0.47499	1.44517	0.148411	0.254859
CHURC1	2293.17	-0.32589	0.418884	-0.777996	0.436571	0.57478
CIAO1	1514.24	-0.214594	0.411193	-0.521881	0.601753	0.717997
CIAO2A	1275.09	-1.03391	0.451394	-2.29049	0.0219929	0.0558176
CIAO2B	2070.3	-1.27706	0.43605	-2.9287	0.00340386	0.0114752
CIAO3	718.851	-0.24653	0.0936113	-2.63355	0.00844976	0.0251723
CIAPIN1	399.732	-0.809713	0.082223	-9.84777	7.00825e-23	2.3491e-21
CIB1	1074.08	-0.359939	0.57822	-0.622494	0.533617	0.661444
CIB2	288.308	0.163287	0.736221	0.221791	0.824477	0.881603
CIC	2895.8	-0.14301	0.452721	-0.31589	0.752086	0.832969
CIITA	3160.72	-2.53321	0.692754	-3.65672	0.000255461	0.00119129
CINP	654.58	0.0628514	0.185302	0.339183	0.734472	0.819671
CIP2A	646.068	-1.83101	0.395356	-4.63131	3.63366e-06	2.51276e-05
CIPC	518.043	1.16336	0.409692	2.83959	0.00451715	0.0146874
CIR1	1027.4	1.00941	0.410344	2.4599	0.0138975	0.038141
CIRBP	15759.7	1.75963	0.206121	8.53684	1.37943e-17	3.24074e-16
CISD1	577.998	-0.556313	0.516154	-1.0778	0.281121	0.416556
CISD2	952.143	-1.5768	0.425298	-3.70752	0.000209301	0.00099859
CISD3	1672.39	-1.1522	0.468388	-2.45993	0.0138966	0.038141
CISH	618.125	-0.932791	0.483214	-1.93039	0.0535585	0.115088
CIT	282.274	-3.49393	0.351158	-9.94975	2.52822e-23	8.66759e-22
CITED2	2776.6	1.32991	0.476146	2.79308	0.00522085	0.0166111
CITED4	8216	0.0390728	0.39466	0.0990037	0.921135	0.949554
CIZ1	1243.44	0.732011	0.371363	1.97115	0.0487072	0.106667
CKAP2	349.34	-1.48207	0.410012	-3.61471	0.000300689	0.00137658
CKAP4	2121.29	-0.806811	0.39676	-2.0335	0.0420022	0.09446
CKAP5	1987.26	-1.26422	0.528521	-2.39199	0.0167575	0.0444313
CKB	351.346	0.944679	0.530879	1.77946	0.0751641	0.150125
CKLF	1055.19	-0.732135	0.491745	-1.48885	0.136526	0.23953
CKMT1A	401.746	0.244645	0.550297	0.44457	0.656631	0.762808
CKS1B	4871.6	-2.69097	0.0852278	-31.5739	8.42851e-219	8.06455e-216
CKS2	1600.67	-3.81781	0.166937	-22.8698	9.28956e-116	2.96281e-113
CLASP1	1408.68	0.857846	0.415706	2.06359	0.0390569	0.0892511
CLASP2	1712.47	0.578774	0.271295	2.13337	0.0328944	0.0775567
CLASRP	2947.85	-0.41246	0.63653	-0.647981	0.516997	0.647785
CLBA1	304.001	1.34403	0.56842	2.3645	0.0180543	0.0472932
CLCC1	1449.29	0.640522	0.236657	2.70654	0.00679888	0.0208589
CLCN3	1266.77	0.435824	0.043322	10.0601	8.29029e-24	2.91824e-22
CLCN5	372.561	-1.35444	0.498689	-2.716	0.0066075	0.0203107
CLCN6	478.766	0.954259	0.455154	2.09656	0.0360321	0.0835326
CLCN7	1753.08	-0.273472	0.180742	-1.51305	0.130266	0.231089
CLDN11	664.92	5.6552	0.427628	13.2246	6.32955e-40	4.7927e-38
CLDN12	529.189	0.670428	0.458915	1.4609	0.144044	0.249599
CLDN15	327.197	0.410624	0.576684	0.712044	0.476438	0.611451
CLDN3	6311.05	-2.93824	0.415119	-7.07805	1.46201e-12	2.24309e-11
CLDN4	11165.9	-2.32773	0.515552	-4.51502	6.33099e-06	4.21732e-05
CLDN7	2015.17	0.227277	0.736681	0.308515	0.75769	0.8371
CLDN8	575.768	8.09967	0.593871	13.6388	2.35546e-42	1.9833e-40
CLDND1	1038.62	0.761161	0.45739	1.66414	0.0960846	0.181887
CLEC10A	370.879	-1.43165	0.918429	-1.55881	0.119042	0.215723
CLEC11A	527.041	1.19527	0.31936	3.74269	0.00018206	0.000882626
CLEC14A	340.964	1.22919	0.553032	2.22263	0.0262406	0.0646041
CLEC16A	994.801	-0.229962	0.484971	-0.474176	0.635374	0.745188
CLEC2B	966.791	-0.453301	0.49629	-0.91338	0.361043	0.500458
CLEC2D	1250	-0.705531	0.24763	-2.84914	0.00438382	0.0142891
CLEC3B	807.002	4.00662	0.970475	4.12851	3.65115e-05	0.00020572
CLEC4A	519.069	-1.37217	0.332702	-4.12431	3.71855e-05	0.000209224
CLEC4F	172.982	-0.784969	1.05379	-0.744898	0.456333	0.593831
CLEC7A	1171.22	-2.72258	0.570697	-4.77062	1.8366e-06	1.33123e-05
CLIC1	6992.75	-1.64074	0.375955	-4.36419	1.27592e-05	7.90411e-05
CLIC2	350.974	-0.108926	0.499476	-0.21808	0.827367	0.883852
CLIC3	301.943	-0.93749	0.737672	-1.27088	0.203773	0.326482
CLIC4	3410.18	0.101414	0.406194	0.24967	0.802843	0.867706
CLINT1	1379.65	-0.269882	0.412033	-0.655001	0.512467	0.644487
CLIP1	2230.32	0.238391	0.373217	0.638747	0.522988	0.652638
CLIP2	467.47	-0.356133	0.561427	-0.634336	0.525862	0.654822
CLIP3	338.489	1.20605	0.152736	7.89634	2.87214e-15	5.56709e-14
CLIP4	1423.51	1.51319	0.509295	2.97115	0.00296692	0.0102048
CLK1	2684.22	2.14951	0.632499	3.39844	0.000677703	0.0028193
CLK2	1233.42	-0.235461	0.158758	-1.48314	0.138037	0.241616
CLK3	1070.88	0.125278	0.433725	0.288841	0.772703	0.847774
CLK4	687.561	1.67781	0.742883	2.25851	0.0239139	0.0598986
CLMN	1275.28	0.999281	0.561164	1.78073	0.0749569	0.149871
CLMP	851.173	1.32646	0.370009	3.58494	0.000337158	0.00152365
CLN3	1823.09	-1.09702	0.350008	-3.13427	0.00172282	0.00637353
CLN5	295.556	0.434368	0.532729	0.815363	0.414865	0.55454
CLN6	1895.85	-0.950682	0.478244	-1.98786	0.0468273	0.103324
CLN8	714.733	-0.745466	0.338427	-2.20274	0.0276132	0.0673219
CLNS1A	897.109	-1.06045	0.441094	-2.40414	0.0162105	0.0432706
CLOCK	618.324	0.0206845	0.16625	0.124418	0.900984	0.936986
CLPB	916.127	-1.16251	0.268325	-4.33245	1.47456e-05	8.98656e-05
CLPP	1150.54	-0.467454	0.236973	-1.97261	0.0485404	0.106413
CLPSL1	1275.12	-6.85601	0.634924	-10.7982	3.51168e-27	1.47253e-25
CLPTM1	3764.02	-1.62328	0.186071	-8.72397	2.68614e-18	6.71535e-17
CLPTM1L	4235.4	-1.60645	0.495721	-3.24064	0.0011926	0.00463864
CLPX	903.519	1.11379	0.437254	2.54723	0.0108582	0.0310296
CLSTN1	3016.49	0.515215	0.394398	1.30633	0.191439	0.311325
CLSTN3	1896	-0.502064	0.452305	-1.11001	0.266995	0.40105
CLTA	2944.11	-0.883439	0.863738	-1.02281	0.306398	0.444087
CLTB	3860.3	-1.43786	0.408902	-3.51638	0.000437474	0.00191691
CLTC	3008.51	-0.517883	0.0275506	-18.7975	7.91307e-79	1.48723e-76
CLU	14968.4	-0.194404	0.727777	-0.267121	0.789376	0.85844
CLUAP1	577.183	0.236697	0.275427	0.85938	0.390131	0.529072
CLUH	1127.99	-0.186833	0.539034	-0.346608	0.728886	0.815079
CLYBL	329.493	1.08996	0.581928	1.87301	0.0610668	0.127652
CMAS	775.158	-0.16101	0.556204	-0.289481	0.772213	0.847434
CMBL	772.729	2.03692	0.955807	2.1311	0.0330812	0.0779695
CMC1	872.46	-0.333514	0.606741	-0.549681	0.582538	0.700805
CMC2	720.426	-1.4966	0.506324	-2.95582	0.00311841	0.0106252
CMC4	711.439	0.0250806	0.425539	0.0589384	0.953001	0.970425
CMIP	1250.59	-1.14455	0.445347	-2.57002	0.0101692	0.0292833
CMKLR1	323.67	-0.70096	0.341676	-2.05153	0.0402152	0.0912995
CMPK1	6096.9	-0.5908	0.403116	-1.46558	0.142762	0.247799
CMPK2	1337	-3.651	0.519761	-7.02438	2.15017e-12	3.21914e-11
CMSS1	623.831	-0.395014	0.432324	-0.9137	0.360875	0.50029
CMTM1	311.532	-0.529509	0.495628	-1.06836	0.285358	0.420703
CMTM3	2001.93	0.753966	0.497514	1.51547	0.129654	0.230236
CMTM4	928.577	-0.878347	0.437426	-2.00799	0.0446444	0.0991941
CMTM6	1945.23	-0.24538	0.443715	-0.553012	0.580255	0.699883
CMTM7	1001.43	0.868244	0.489643	1.77322	0.0761923	0.151736
CMTM8	417.773	1.67472	0.532088	3.14744	0.00164706	0.00614793
CMTR1	968.043	-1.08011	0.249889	-4.32236	1.54368e-05	9.36438e-05
CMTR2	701.059	-0.280049	0.213522	-1.31157	0.189665	0.309074
CMYA5	704.847	1.20364	0.961943	1.25126	0.210839	0.33531
CNBP	10844.7	-1.02625	0.74058	-1.38573	0.165829	0.278721
CNDP2	4539.57	-1.27683	0.133371	-9.57352	1.03323e-21	3.24621e-20
CNEP1R1	696.228	-0.166242	0.0571601	-2.90836	0.00363333	0.0121592
CNFN	363.865	-1.10678	0.492777	-2.24601	0.0247035	0.0615105
CNIH1	1204.53	0.4319	0.43851	0.984926	0.32466	0.463053
CNIH4	390.479	-0.582248	0.313874	-1.85504	0.063591	0.131548
CNKSR1	1023.22	0.0622666	0.308089	0.202106	0.839834	0.893215
CNKSR3	558.42	-0.729001	0.444967	-1.63833	0.101354	0.189881
CNN1	2731.39	6.92012	0.427395	16.1914	5.79994e-59	7.35474e-57
CNN2	4467.72	0.302713	0.991564	0.305289	0.760146	0.839247
CNN3	5512.96	-0.35132	0.477762	-0.735345	0.46213	0.598777
CNNM2	404.723	0.930238	0.388801	2.39258	0.0167303	0.044399
CNNM3	753.627	0.657384	0.453217	1.45048	0.146924	0.253089
CNNM4	707.233	0.051954	0.436495	0.119025	0.905255	0.938564
CNOT1	2020.79	-0.577965	0.0651243	-8.8748	7.00583e-19	1.80284e-17
CNOT10	1123.76	0.00131847	0.47582	0.00277095	0.997789	0.998548
CNOT11	464.903	0.325771	0.316518	1.02923	0.30337	0.440897
CNOT2	1521	0.513491	0.214051	2.39892	0.0164437	0.0437819
CNOT3	1529.35	-0.884712	0.409353	-2.16124	0.0306766	0.0732467
CNOT4	1046.6	-0.67875	0.247253	-2.74516	0.00604808	0.0187836
CNOT6	983.551	-0.566369	0.412144	-1.3742	0.16938	0.2835
CNOT6L	1094.61	0.383201	0.371903	1.03038	0.302832	0.440296
CNOT7	3447.99	-1.20733	0.463431	-2.6052	0.0091821	0.0269272
CNOT8	1851.04	-0.580404	0.41723	-1.39109	0.164198	0.276643
CNOT9	964.519	-0.692126	0.42264	-1.63763	0.1015	0.190086
CNP	2165.38	-1.29477	0.480111	-2.69681	0.00700074	0.0214194
CNPPD1	1107.95	-0.44028	0.424596	-1.03694	0.299765	0.436863
CNPY2	2420.88	-0.421552	0.398528	-1.05777	0.290159	0.42605
CNPY3	2101.81	-0.592085	0.247038	-2.39674	0.0165418	0.0439765
CNPY4	430.238	0.377403	0.552023	0.683672	0.494182	0.62859
CNST	763.912	0.80996	0.30377	2.66636	0.0076677	0.0231904
CNTLN	577.058	-0.81311	0.185213	-4.39014	1.13277e-05	7.1136e-05
CNTRL	1079.86	-0.248009	0.419589	-0.591076	0.55447	0.679038
CNTROB	741.541	0.697206	0.433263	1.6092	0.107573	0.199368
COA1	1340.85	-0.717846	0.292232	-2.45642	0.0140328	0.0384724
COA3	1606.2	-0.378193	0.102723	-3.68168	0.000231699	0.00109258
COA4	2944.63	-1.19767	0.413873	-2.89381	0.003806	0.0126287
COA5	616.7	-0.268343	0.364155	-0.736893	0.461187	0.598077
COA6	526.538	-1.0983	0.324044	-3.38935	0.000700583	0.00290338
COA7	631.117	-1.18594	0.484966	-2.44541	0.0144687	0.0394516
COA8	952.788	0.0580697	0.0781635	0.742925	0.457527	0.59487
COASY	873.15	0.127198	0.432669	0.293985	0.768769	0.845309
COBL	1041.83	2.77342	0.533999	5.19367	2.06188e-07	1.77588e-06
COBLL1	850.049	2.33091	0.12542	18.5848	4.26829e-77	7.88136e-75
COG1	1222.6	0.344616	0.419009	0.822455	0.410818	0.55046
COG2	596.144	0.111615	0.509627	0.219014	0.826639	0.883478
COG3	842.825	0.690139	0.491222	1.40494	0.160038	0.270978
COG4	834.991	-0.334088	0.441686	-0.756394	0.449413	0.587222
COG5	623.506	1.12583	0.338541	3.32553	0.000882513	0.00354792
COG6	435.762	0.721366	0.282648	2.55217	0.0107054	0.0306514
COG7	967.645	0.492349	0.2248	2.19016	0.0285125	0.0691143
COG8	795.965	-0.444919	0.424544	-1.04799	0.294642	0.431128
COIL	644.669	-0.769475	0.43437	-1.77147	0.076482	0.152128
COL11A1	380.938	-1.9307	0.979154	-1.97181	0.0486318	0.106547
COL12A1	1286.44	0.5712	0.529089	1.07959	0.280324	0.415726
COL14A1	1365.33	4.01097	0.517552	7.74988	9.19787e-15	1.69244e-13
COL15A1	1893.1	3.14718	0.397035	7.92671	2.25034e-15	4.41059e-14
COL16A1	3656.36	1.75532	0.60068	2.92222	0.00347544	0.0116866
COL17A1	2323	9.845	0.391198	25.1663	9.37213e-140	4.11007e-137
COL18A1	2108.65	0.579788	0.753931	0.769019	0.441882	0.58019
COL1A1	34656.9	0.0248768	0.639642	0.0388917	0.968977	0.979719
COL1A2	30874	-0.404301	0.515335	-0.78454	0.432723	0.57123
COL23A1	280.954	-0.314868	0.797826	-0.394658	0.693096	0.789385
COL27A1	2482.82	-1.50019	0.412136	-3.64002	0.000272614	0.00126269
COL3A1	35096.2	0.133576	0.749926	0.178119	0.858629	0.906881
COL4A1	5251.04	-1.84967	0.537999	-3.43805	0.00058592	0.00248161
COL4A2	2983.68	-0.909983	0.34316	-2.65177	0.00800706	0.0240899
COL4A5	1127.45	3.70597	0.624251	5.93667	2.90867e-09	3.1823e-08
COL5A1	2775.41	0.456512	0.603833	0.756023	0.449635	0.587439
COL5A2	1928.71	1.12438	0.888091	1.26607	0.205489	0.328488
COL5A3	365.918	2.35189	0.581107	4.04726	5.18197e-05	0.000283473
COL6A1	7156.52	-0.0530004	0.457395	-0.115874	0.907752	0.939716
COL6A2	9818.03	0.34661	0.737445	0.470015	0.638344	0.7474
COL6A3	7014.47	1.15693	0.479847	2.41104	0.0159072	0.0426155
COL6A6	525.753	3.70464	0.542928	6.82343	8.88899e-12	1.25243e-10
COL7A1	1140.33	4.09349	0.592821	6.90511	5.01634e-12	7.19305e-11
COL8A2	726.455	0.580068	0.583459	0.994188	0.320131	0.458419
COL9A2	914.442	0.986269	0.40217	2.45237	0.014192	0.0388278
COLEC12	1035.88	3.3317	0.835869	3.98591	6.7222e-05	0.000357148
COLGALT1	3024.57	-1.85191	0.405333	-4.56887	4.90369e-06	3.30998e-05
COMMD1	831.37	1.70515	0.403073	4.23038	2.333e-05	0.00013672
COMMD10	792.742	1.30279	0.423202	3.07841	0.00208106	0.00753204
COMMD2	853.191	-0.0289442	0.191661	-0.151018	0.879961	0.922837
COMMD3	920.359	1.12807	0.522689	2.15821	0.0309115	0.0736724
COMMD4	1648.4	-0.912766	0.12352	-7.38965	1.47217e-13	2.47913e-12
COMMD5	1625.8	-1.49481	0.537549	-2.78079	0.00542275	0.0171189
COMMD6	3257.04	1.03308	0.603222	1.71261	0.086784	0.167843
COMMD7	1480.74	-0.48901	0.484737	-1.00881	0.313064	0.451308
COMMD9	940.604	-0.679868	0.260047	-2.6144	0.0089384	0.0263299
COMP	1040.35	-3.49838	0.78555	-4.45342	8.45135e-06	5.47724e-05
COMT	5648.46	-0.6383	0.422294	-1.51151	0.13066	0.231543
COMTD1	371.226	-1.09023	0.61142	-1.78311	0.0745677	0.149272
COP1	1314.68	-0.26119	0.462652	-0.564549	0.572381	0.694125
COPA	4623.05	-1.33741	0.388266	-3.44458	0.000571945	0.00242965
COPB1	1504.3	0.775264	0.450302	1.72165	0.0851325	0.165256
COPB2	2988.61	-0.749798	0.143927	-5.20958	1.89266e-07	1.63818e-06
COPE	6649.16	-1.69068	0.404452	-4.18018	2.91278e-05	0.000167433
COPG1	6182.09	-1.51822	0.488742	-3.10639	0.00189389	0.00694536
COPG2	1201.04	0.188271	0.582951	0.322961	0.746725	0.828688
COPRS	1355.72	-0.402084	0.522499	-0.769539	0.441573	0.579857
COPS2	2041.95	0.265612	0.419748	0.632789	0.526871	0.655665
COPS3	1234.86	-0.837593	0.427402	-1.95973	0.0500269	0.10899
COPS4	518.349	0.830208	0.216564	3.83354	0.000126313	0.000632767
COPS5	1615.26	-0.506078	0.396821	-1.27533	0.202192	0.3246
COPS6	2261.01	-0.547917	0.208272	-2.63077	0.00851909	0.025343
COPS7A	1678.82	-0.548869	0.473687	-1.15872	0.246572	0.378023
COPS7B	1527.25	-0.385093	0.40704	-0.946081	0.344107	0.482318
COPS8	719.887	0.0359119	0.472872	0.0759442	0.939463	0.961672
COPS9	2474.73	-1.14039	0.135761	-8.39994	4.46714e-17	1.01111e-15
COPZ1	5914.97	-1.24558	0.316689	-3.93315	8.38414e-05	0.000437063
COPZ2	364.707	2.23896	0.497788	4.49782	6.86552e-06	4.53322e-05
COQ10B	667.13	-0.332643	0.400553	-0.830459	0.406279	0.546186
COQ2	509.393	-1.34305	0.104843	-12.8102	1.43847e-37	1.00264e-35
COQ4	1834.12	-0.0209439	0.401394	-0.0521777	0.958387	0.973745
COQ5	499.055	0.376405	0.185903	2.02475	0.0428935	0.0959992
COQ7	861.249	0.288647	0.223831	1.28958	0.197197	0.318573
COQ8A	1080.26	0.28333	0.424336	0.667702	0.504324	0.637202
COQ8B	923.749	-0.440289	0.232061	-1.8973	0.0577887	0.122085
COQ9	881.823	-0.342808	0.45733	-0.749585	0.453505	0.591101
CORO1A	2482.59	-2.19322	0.823446	-2.66346	0.00773413	0.0233644
CORO1B	1558.99	-0.102521	0.403337	-0.254181	0.799356	0.865024
CORO1C	2267.02	-0.541484	0.61315	-0.883118	0.377173	0.517361
CORO2A	427.942	-2.01588	0.415482	-4.8519	1.22287e-06	9.20648e-06
CORO7	653.039	-0.691057	0.467762	-1.47737	0.139577	0.243259
COTL1	9883.74	-3.8328	0.935033	-4.0991	4.14753e-05	0.000231089
COX10	311.532	0.516004	0.232234	2.22191	0.0262891	0.0646689
COX11	2199.66	-1.23098	0.447221	-2.75252	0.00591393	0.0184536
COX14	2207.18	-0.585905	0.356952	-1.64141	0.100712	0.188992
COX15	948.427	0.359426	0.447225	0.803681	0.421581	0.560387
COX16	1708.31	-0.264629	0.330933	-0.799645	0.423916	0.562638
COX17	2466.5	-1.32476	0.186215	-7.11416	1.126e-12	1.75573e-11
COX18	395.361	0.0540749	0.462155	0.117006	0.906855	0.939342
COX19	678.788	-1.05609	0.370251	-2.85237	0.00433945	0.0141709
COX20	703.703	-0.606561	0.443137	-1.36879	0.171066	0.285381
COX4I1	7664.54	-0.447011	0.234314	-1.90775	0.0564241	0.119755
COX5B	5334.4	-0.957876	0.406801	-2.35465	0.01854	0.0483603
COX6A1	8565.68	-0.620628	0.254337	-2.44018	0.01468	0.0398933
COX6B1	6988.48	-1.24312	0.422456	-2.9426	0.00325473	0.0110361
COX6C	8031.74	-1.31806	0.39438	-3.3421	0.000831485	0.00337761
COX7A1	533.788	1.58958	0.794424	2.00092	0.045401	0.100641
COX7A2	4853.15	-1.19078	0.475135	-2.5062	0.0122036	0.0342972
COX7A2L	1663.38	0.510585	0.131293	3.8889	0.000100699	0.00051625
COX7B	1800.43	-0.671931	0.439655	-1.52831	0.126435	0.226122
COX7C	7422.41	0.374767	0.380318	0.985403	0.324426	0.462932
COX8A	6296.79	-1.62152	0.152484	-10.634	2.07023e-26	8.47827e-25
CPAMD8	295.974	1.22169	0.554807	2.20201	0.0276648	0.0674323
CPD	954.042	1.08731	0.493807	2.2019	0.0276726	0.0674355
CPE	2755.64	4.85618	0.388991	12.4841	9.12198e-36	5.54964e-34
CPEB2	958.972	1.92862	0.252386	7.64153	2.14657e-14	3.81632e-13
CPEB3	421.596	1.4257	0.367322	3.88134	0.000103884	0.000531284
CPEB4	957.293	0.762679	0.428488	1.77993	0.0750873	0.15007
CPED1	517.712	2.20676	0.407024	5.42169	5.90374e-08	5.51837e-07
CPLANE1	630.803	1.28584	0.438263	2.93395	0.0033468	0.0113046
CPM	538.636	0.6524	0.435416	1.49834	0.134046	0.236384
CPNE1	2186.16	0.723642	0.405231	1.78575	0.0741393	0.14866
CPNE2	628.911	-0.872522	0.488219	-1.78715	0.0739127	0.148347
CPNE3	1685.27	0.451799	0.1989	2.27149	0.0231174	0.0581945
CPNE7	209.95	-2.66122	0.322218	-8.25908	1.46803e-16	3.18577e-15
CPOX	373.533	0.997292	0.469738	2.12308	0.0337469	0.0792295
CPPED1	392.217	0.238875	0.436856	0.546806	0.584512	0.702603
CPQ	1288.04	1.01757	0.500484	2.03318	0.0420344	0.0945122
CPSF1	3883.82	-1.18284	0.776205	-1.52387	0.12754	0.227518
CPSF2	732.279	-0.537503	0.0638432	-8.41911	3.79351e-17	8.62347e-16
CPSF3	759.773	-0.666308	0.542262	-1.22876	0.219163	0.345513
CPSF4	1620.12	-1.32191	0.461602	-2.86375	0.00418661	0.0137485
CPSF6	3094.71	0.0541363	0.0747583	0.72415	0.468973	0.604986
CPSF7	1726.61	0.623053	0.40629	1.53352	0.125148	0.224393
CPT1B	996.794	-0.00399427	0.564757	-0.00707255	0.994357	0.996155
CPT2	537.263	-0.619203	0.540358	-1.14591	0.251831	0.383911
CPTP	627.599	-0.15676	0.448423	-0.349581	0.726653	0.813966
CPVL	614.973	-0.143959	0.636839	-0.226053	0.82116	0.879397
CPXM1	640.165	2.58729	0.503315	5.14049	2.74018e-07	2.30171e-06
CPXM2	546.44	-0.0350425	1.55822	-0.0224888	0.982058	0.987689
CRABP1	2268.91	-1.28397	1.69646	-0.756851	0.449139	0.587083
CRABP2	6891.8	0.258049	0.51983	0.49641	0.619605	0.73251
CRACR2A	821.4	1.97615	0.418324	4.72398	2.31271e-06	1.65138e-05
CRACR2B	2450.33	3.04205	0.394838	7.70455	1.31301e-14	2.38266e-13
CRAMP1	969.292	-0.0512082	0.420374	-0.121816	0.903045	0.93761
CRAT	463.852	0.937736	0.477898	1.96221	0.0497382	0.108474
CRBN	946.664	1.58739	0.307045	5.16989	2.34227e-07	1.99615e-06
CRCP	1075.61	0.686315	0.437251	1.56961	0.116505	0.212442
CREB1	1102.03	0.406141	0.410547	0.989269	0.322532	0.460728
CREB3	1175.25	-0.571844	0.681571	-0.839008	0.401465	0.540548
CREB3L1	2103.15	-2.81575	0.553203	-5.0899	3.58252e-07	2.94579e-06
CREB3L2	2924.89	-0.529442	0.473438	-1.11829	0.263442	0.397182
CREB3L4	765.061	0.67975	0.761493	0.892654	0.372042	0.511729
CREBBP	1449.24	0.766804	0.404687	1.89481	0.0581176	0.12265
CREBL2	1460.11	0.994186	0.427355	2.32637	0.0199989	0.0514137
CREBRF	670.129	1.47893	0.501144	2.95112	0.00316626	0.0107639
CREBZF	4264.12	-0.167466	0.304597	-0.549797	0.582459	0.700805
CREG1	2867.65	-0.0409845	0.389021	-0.105353	0.916096	0.945842
CRELD1	1178.95	-0.336236	0.478993	-0.701965	0.482701	0.617982
CRELD2	4107.02	-2.60882	0.676557	-3.85602	0.00011525	0.000584861
CREM	1201.05	-0.301593	0.421268	-0.715918	0.474042	0.609268
CRIM1	3963.25	1.98774	0.489042	4.06455	4.81242e-05	0.000265326
CRIP1	3945.59	-0.782011	0.511575	-1.52863	0.126355	0.226018
CRIP2	2942.39	0.420957	0.624514	0.674055	0.500276	0.634131
CRIPT	781.889	1.02884	0.535623	1.92083	0.0547533	0.117011
CRISPLD1	1059.16	4.32937	0.532397	8.13185	4.228e-16	8.75979e-15
CRISPLD2	3490.99	2.7961	0.711051	3.93235	8.41199e-05	0.000438298
CRK	1531.64	0.339694	0.398083	0.853324	0.39348	0.532117
CRKL	1568.68	-0.22181	0.401717	-0.552155	0.580842	0.70019
CRLF3	1097.38	-0.94913	0.453385	-2.09343	0.0363108	0.084049
[truncated: 8,528 more rows]
