# Supplementary material for: Spatiotemporal organisation of residual disease in mouse and human BRCA1-deficient mammary tumours and breast cancer
Source: Nat Commun. 2026 Jun 11;17:7456. doi: 10.1038/s41467-026-74125-6 (PMC13408813; doi:10.1038/s41467-026-74125-6)
Supplement: Supplementary file 12 — Supplementary Data 10 [file 41467_2026_74125_MOESM12_ESM.xlsx]

## Sheet: Sheet1
Supplementary Data 10
Weights of spatially variable genes for cellular niches identified using Chrysalis in the human spatial omics dataset.
human	compartment_0	compartment_1	compartment_2	compartment_3	compartment_4	compartment_5	compartment_6	compartment_7	compartment_8	compartment_9	compartment_10	compartment_11	compartment_12	compartment_13	compartment_14	compartment_15	compartment_16	compartment_17	compartment_18	compartment_19
CFH	-0.00328821	-0.000240405	-0.00834001	0.00438561	-0.00351593	-0.00199296	-0.00446543	-0.00198514	-0.00334605	0.00913036	0.000494663	0.00340056	0.000978337	-0.000757022	0.00255804	-0.00723786	0.00179252	0.00857138	-0.00528607	0.00427401
LAP3	0.00326352	-0.00843977	0.00674427	-0.00699669	-0.00578858	0.0138665	0.0120387	-0.0140719	-0.00770273	-0.00730304	0.0145177	-0.00804199	-0.000596989	0.0111733	-0.0115002	0.00823312	-0.00890737	-0.000941728	0.0124988	-0.00978636
CD99	0.00260193	-0.00238593	-0.00437692	0.00664245	-0.00111607	0.0020167	-0.0099233	-0.00271752	-0.0051578	0.00565921	0.00335027	0.00755207	0.00409784	0.00175029	0.0104936	-0.0114059	-0.00312923	0.00853333	-0.00590257	0.00763499
DBNDD1	-0.00146846	-0.000646034	-0.00050451	-0.00227439	0.00265838	0.000166289	0.0031507	-0.00226623	0.000435439	-0.00155723	0.00114689	-0.00107064	-0.000840929	0.000269295	-0.00194061	0.00290944	-0.000998782	-0.000163414	0.00245027	-0.00151403
CFLAR	-0.00166375	0.00218403	-0.00702322	0.0033368	0.00266804	0.00442439	0.000277826	-0.00535038	0.00300893	0.00282804	0.00176501	0.000879379	0.0079051	0.00209621	-0.00792787	-0.00372802	0.00207815	0.00464762	-0.000700851	-0.00183863
TFPI	-0.00167128	-0.00103072	-0.00356173	0.00414386	0.00119354	-0.0027503	-0.00283448	-0.000221565	-0.00106825	0.00707111	-0.002827	-0.00069662	-0.00223646	-3.39732e-05	-0.0020233	-0.0032148	0.00174038	0.000691629	-0.00247784	0.00260849
FKBP4	-0.00210296	-0.00203979	0.00408261	-0.00659785	-0.000560081	0.00223928	0.0103916	-0.0101644	0.000173002	-0.00601162	0.00520826	-0.00151759	-0.00899923	0.00716325	-0.00966139	0.0082521	-0.000392019	-0.00749968	0.0105357	-0.0076353
HSPB6	0.0250483	-0.00894213	-0.00613745	0.00984238	0.00152871	-0.00624484	-0.00629821	-6.62359e-05	-0.0043257	0.00656184	-0.00437858	-0.00148602	-0.00462711	0.0245976	0.00377891	-0.0070535	-0.00215071	0.00179476	-0.00580005	0.00940655
PDK4	0.00071243	0.00538147	-0.00473085	0.00127793	-0.00219906	-0.00315962	-0.00322217	0.000584449	-0.00346621	0.00339562	-0.00240638	0.00293347	-0.00330128	0.00251306	-0.00346613	-0.00280834	0.0035066	-0.000506832	-0.00336772	0.00498511
SLC25A5	0.00971165	-0.00999171	0.0304065	-0.00819554	-0.00554199	0.00624052	0.0112813	-0.0191475	-0.0015541	-0.00977764	0.0123373	-0.00813777	-0.0012749	0.0118263	-0.0141094	0.0187239	-0.00656059	-0.00940353	0.0157851	-0.0166963
TSPOAP1	-0.00164004	0.00688455	-0.00147947	-0.00311101	0.0010647	-0.00146697	0.000256	-0.00232282	0.00243293	-0.00030722	-0.000606681	0.00416218	0.00191146	-0.00148065	-0.00256422	0.00261248	0.00340613	0.000388198	-0.000256022	-0.000478629
SOX8	-0.000515095	-0.00527535	0.00178633	-0.00431644	0.00133824	-0.00193018	0.000146776	-0.00372062	-0.00374293	-0.00182078	8.34083e-06	-0.004107	-0.000241769	-0.00147449	-0.00402553	0.010587	-0.0014026	-0.00257814	0.0064919	-0.00127738
ITGA3	-0.00359844	0.0133637	-0.00335564	-0.000534255	-0.00156822	-0.00299405	-0.00348502	-0.00143835	0.0119926	0.00689169	-0.00247662	0.00605636	-0.00230517	-0.00159259	-0.00228044	-0.00466563	0.00594736	-0.000323968	-0.00141456	-0.00171075
LAMP2	-0.00317012	0.00478429	-0.00750614	-0.0021081	0.00355665	-0.00339915	-0.000537601	-0.00432881	0.0055744	-0.00229554	0.00115591	0.00257631	-0.00354495	0.00188156	-0.00155758	0.00350347	0.00259569	0.000686051	0.00301413	-0.00116928
CX3CL1	-0.0050857	-0.00648389	0.00124517	-0.0080197	0.00109053	-0.00891138	0.00214109	-0.00602044	0.0147687	-0.00248266	-0.00134018	-0.00897845	-0.0100761	-0.000487593	-0.0123595	0.00686502	0.00745004	-0.00554957	0.00448256	-0.00353729
SPATA20	-0.0025807	0.0113811	-0.00302131	-0.000588541	0.00279221	-0.00101256	-0.00284133	-0.00190316	0.00273884	0.000635843	-0.000788983	0.00835957	0.00112704	-0.00138997	-0.00060987	-0.00323672	0.00398464	0.00152763	-0.00140971	0.000100664
TNFRSF12A	0.00130188	0.00414685	0.00394471	-0.0032133	-0.000757734	-0.000509687	0.00803813	-0.00491232	0.00717015	-0.00340641	0.00378519	0.00404097	-0.00565415	0.00577509	0.000121455	-0.0048319	-0.00424044	-0.000907547	0.00395532	-0.0034793
ADIPOR2	-0.00181251	0.00814868	-0.00152452	-0.00200521	-0.000177367	5.47804e-05	0.00156795	-0.00277564	-0.00047159	0.000304377	0.000864578	0.00621701	-0.00114348	0.00131929	-0.00255087	0.00114538	-0.000461787	-0.000461723	0.00269504	-0.00122471
PRSS21	-0.000886721	-0.00171173	-0.000370059	-0.000584571	0.00138256	-0.000901809	0.000665809	-0.000867681	0.000777118	-5.49058e-05	-0.00016448	-0.000286751	0.000483222	-0.000166074	-0.000708553	0.000686982	0.00139979	-0.000311243	0.000419674	-0.000581092
PROM1	-0.00316842	0.00100822	-0.0033513	-0.00133233	0.0083756	-0.00338817	0.00394512	-0.00151151	0.0147354	-0.00108608	-0.00171039	-0.000799332	-0.000616475	-0.00253979	-0.00201198	-0.000791152	0.00526481	-0.000634054	-0.00270302	-0.00215333
CD79B	0.00028168	-0.000903712	-0.00033227	0.000822974	-0.000205931	0.00366843	-0.00102444	-0.00076104	-0.00069476	6.72458e-05	0.000650086	-0.000152024	0.00721807	-0.000131451	-0.000955777	-0.000431007	-0.000105766	0.00350241	-0.00051125	-0.000642154
SELE	0.000468778	-0.00358261	-0.00118228	0.00311272	-0.00138244	-0.00601898	0.000949898	-0.00207367	-0.00174697	0.00164393	-0.0018476	-0.00235532	-0.000603944	2.47496e-05	-0.00532699	0.00265665	-0.00067803	0.00340754	0.000260673	-0.000601186
MGST1	-0.00701675	0.00391277	-0.00143215	-0.00492789	0.0114641	-0.000896011	0.0077555	-0.00566094	0.00500439	-0.00503891	0.00111955	0.000898269	-0.00668449	0.00120714	-0.00747718	0.00116801	0.00213436	-0.00443941	0.00453528	-0.0035138
NFIX	-0.00781196	0.00093097	-0.0103742	0.00141143	0.0116721	-0.0112062	-0.00137511	-0.00104994	0.00926151	0.00350707	-0.0071469	0.00169195	-0.00548537	-0.00510597	0.00260458	0.00102732	0.00836902	0.00012474	-0.00512682	0.00451229
IL32	0.0162189	-0.00157882	-0.00470839	0.00495855	-0.00228847	0.00145472	0.00579396	-0.0119583	0.00274571	0.00238211	0.00882296	0.00266868	0.0121145	0.0155468	-0.00423738	0.000297274	-0.00578849	0.00704301	0.00353289	-0.00594206
MAPK8IP2	-0.0034688	-0.000690381	0.00177313	-0.0022518	0.000103053	-5.06926e-05	0.00283905	-0.00286694	-0.00184365	-0.00143082	0.000100096	-0.000708626	-0.00117744	-0.00270972	-0.00180027	0.00860592	-0.0010187	-0.00257915	0.00402344	-0.00198509
TRAF3IP3	0.00187606	0.000216211	-0.00185741	0.00212015	-0.000632139	0.00814173	-6.99185e-05	-0.00272749	8.19327e-05	-0.000819397	0.002332	0.000786269	0.0133172	0.00107907	-0.00170929	-0.000935011	-0.000531303	0.00446736	-0.000454185	-0.00172121
CD9	-0.00616339	0.0192811	-0.00778579	-0.00765948	0.0130678	-0.00822435	-0.000310329	-0.00491862	0.0136208	0.00135902	-0.00192076	0.0095097	-0.00987514	0.00146933	-0.00942877	0.00250854	0.00483215	-0.00434612	0.0061702	-0.00322765
STAB1	-0.00242114	-0.00158843	-0.0048856	0.00841898	0.00215037	4.21833e-05	-0.00357	-0.00243938	-0.000274067	0.00495472	2.29165e-06	0.00250856	8.9372e-05	0.000757947	0.00377084	-0.0034335	-0.00195937	0.00413243	-0.00332082	0.00276653
CD4	-0.00133853	0.00281077	-0.00321086	0.00232773	0.000543106	0.00868929	-8.50086e-05	-0.00418314	0.0016428	-0.000941185	0.00467753	0.00262195	0.00984975	0.000486899	-0.00133851	-0.00235752	-0.00239708	0.00428059	-0.000862335	-0.000378315
MRC2	-0.00686802	0.00484282	-0.00912105	0.00929912	0.000832633	-0.00653076	-0.00610579	-0.00255383	0.0038945	-0.000523266	-0.000840212	0.0137101	-0.0075126	-0.00425813	0.0148627	-0.0105793	0.00293565	0.00461148	-0.0075587	0.00714985
SYT7	-0.00123228	0.00446118	-0.00193829	-0.00246374	0.00641428	-0.00397443	0.00356606	-0.00197122	0.00425874	-0.00110633	-0.000684496	0.00181535	-0.00105048	-0.000103805	-0.0025544	0.00142526	0.00255838	-0.000158521	-6.54204e-05	-0.00137368
PLAUR	0.000326077	0.00367929	0.00407932	0.00213118	-0.00446688	0.00270143	0.00590091	-0.0089197	-0.00310409	-0.00566428	0.00823033	0.00523113	-0.009264	0.00539333	-0.00167886	0.000472327	-0.00834504	-0.00327683	0.00850153	-0.00583456
DCN	-0.00210103	-0.0123037	-0.0193827	0.023946	0.00276915	-0.0123671	-0.0241591	0.011066	-0.00458076	0.00759425	-0.00107729	0.013021	-0.00400769	-0.00935443	0.022779	-0.0312658	0.00690616	0.0140196	-0.0290998	0.025543
TYROBP	0.0061724	-0.00354982	0.0111474	-0.000113448	0.00092444	0.0156233	0.00370124	-0.0133466	-0.00444073	-0.0088979	0.0174956	-0.00370419	0.000991781	0.0108415	-0.00729429	-0.00360493	-0.0128141	-0.00171438	0.00677447	-0.00409704
TMEM159	-0.00283774	0.000167943	0.0057814	-0.00302206	-0.00380214	-0.00474262	-0.000840158	-0.00545225	0.00212882	-0.00107708	0.000131575	-0.000232207	-0.00396595	0.00143943	-0.00482524	0.00132363	0.00202718	-0.00417144	0.00672317	-0.00284202
CD22	0.000829775	-0.00038049	7.29047e-05	-0.000602268	-0.000124748	0.00327258	-0.000411394	-2.65806e-05	-0.000561023	-0.000567781	0.000144329	-0.000696489	0.00729065	-0.00024639	-0.000345473	-0.000555565	-3.62894e-05	0.00285905	-0.000473741	-9.75791e-05
LTF	0.00526998	-0.0134665	0.023982	-0.0142788	-0.0187935	-0.000452354	0.021765	-0.0171576	0.0128694	-0.0175399	0.0159244	-0.0203757	-0.0212372	0.0173777	-0.0253168	0.0163915	-0.00753669	-0.0203874	0.0250608	-0.0187521
ELOVL5	-0.00143651	0.0114308	-0.00473824	-0.00163874	-0.00104717	0.00137983	-0.000687087	-0.00288907	-0.00172752	-0.000678834	-0.000749073	0.00655081	0.00675199	0.000528636	-0.00199675	-0.000598918	0.00251641	0.00346959	0.00122706	-0.000467503
CLDN11	-0.00211394	0.000584086	-0.00350365	0.00325235	0.00129104	-0.00266209	-0.00287657	-0.000135643	0.0053924	0.000342763	-0.00258013	-0.000650516	-0.00145876	-0.00202459	0.00127845	-0.00290774	0.00461092	9.71042e-05	-0.00270962	0.000980714
GPRC5A	-0.00254791	0.0128199	-0.0023811	0.00693841	0.000368318	-0.00406934	-1.74788e-06	-0.00144965	0.00219887	0.000162993	-0.00187587	0.0168476	-0.00305657	-0.00142469	0.00423916	-0.00215368	-0.000712981	-0.000616837	-0.00298365	0.00179532
CD6	0.000347384	0.00029007	-0.00171775	0.00160651	-0.000411166	0.0055702	0.000683019	-0.00142995	0.000191034	-0.000595271	0.0016927	0.00081588	0.00703995	0.000259144	-0.000871901	-0.000467745	-0.000457705	0.00149103	-0.000266469	-0.00095399
IGF1	0.00229269	-0.00319759	-0.00603588	0.00931841	0.000201705	-0.00505469	-0.00684116	-0.00243187	-0.00505502	-0.00136514	-0.00119362	0.00798074	0.00142288	0.00257034	0.0111922	-0.00558707	0.000563648	0.0107813	-0.00637742	0.0056344
SLC11A1	-0.00163317	-0.0015228	0.0044324	0.00077501	-0.00203834	0.000409174	0.000343171	-0.00505784	-0.00362143	-0.00378887	0.00291637	-0.00220792	-0.00756343	0.00239079	-0.00288935	0.000561478	-0.00446298	-0.0032981	0.00731541	-0.00288731
ATP1A2	0.0146816	0.00104392	-0.000700962	0.000865425	-0.00047027	-0.000425142	8.97512e-05	-0.00157616	-0.000151738	0.00352112	0.000632634	0.000571876	-0.00155348	0.0137134	-0.000709811	-0.00223955	-0.000340203	-0.000896109	-0.000297907	-0.000551645
CYP24A1	-0.000227487	0.00203624	-0.000140651	-0.000180799	0.000239653	4.43005e-05	0.000117873	-0.000371771	-0.000592786	-0.000263296	5.4455e-05	0.00213922	5.5034e-05	3.07813e-06	-9.60498e-05	6.70897e-05	-6.07275e-05	3.6456e-05	0.000115157	-1.15086e-05
SNAI2	-0.00541108	0.00256801	-0.00917069	0.0058442	0.000288093	-0.00361547	-0.00587813	-0.00208565	0.00283359	0.00238172	-0.00234873	0.00403115	-0.000214577	-0.00513049	0.0057435	-0.00657194	0.00969521	0.00560218	-0.00664674	0.00153751
CD74	-0.000532017	0.0016538	0.00740836	-0.000454138	-0.00119689	0.016102	0.0103955	-0.0161341	-0.00323227	-0.00696915	0.0168128	0.000409812	0.0119089	0.00843654	-0.0124341	0.00794638	-0.0183	0.00392293	0.014287	-0.00992297
RUNX3	0.00155011	0.000364081	0.00172886	-0.000180887	2.06861e-05	0.00961075	0.00209501	-0.00465069	0.00187965	-0.00235167	0.00453329	0.00033172	0.00738468	0.00103225	-0.00268494	-0.000356751	-0.00105059	-0.000118139	0.000835572	-0.00298
PLEKHB1	-0.000891779	0.000417045	0.00026389	-0.00328697	0.00691509	0.000151247	0.00274622	-0.00201279	0.00198581	-0.00274966	0.000193265	-0.00122718	-0.00107639	0.00039739	-0.00335309	0.00457782	-0.000145445	-0.00128831	0.00207706	-0.00165435
FHL1	0.0258195	-0.00542065	-0.00873001	0.00367698	0.000803472	-0.00486575	-0.0083157	0.00266779	-0.00567839	0.0151553	-0.00538054	3.29609e-05	-0.0075886	0.0263563	8.34702e-05	-0.0122726	-0.000913859	-0.000419473	-0.0082476	0.01478
RTF2	0.00448604	0.00062115	0.0125348	-0.00560687	0.000364003	0.00229279	0.00177136	-0.00703238	-0.00127573	-0.00278398	0.00379113	-0.000437699	0.00173762	0.00284171	-0.00544207	0.00526643	-0.00127324	-0.00200285	0.00360694	-0.00417235
NLRP2	-2.20313e-05	0.00208104	-0.000468168	-0.00398644	0.000585426	-0.000222743	0.00560589	-0.000347638	-0.000228787	-0.000592622	0.00117636	0.000544561	0.000697677	0.000663279	-0.00222169	-0.000612256	-0.000129896	0.000416221	-0.000636762	0.000314181
BIRC3	-0.00125954	-0.00272585	-0.000875057	-0.00349022	-0.00656056	0.0110498	0.0102363	-0.00780816	-0.00312443	-0.00750533	0.00794765	-0.00446913	0.00895114	0.00314555	-0.0093579	0.0064655	-0.00552952	-0.000369378	0.0113726	-0.00848222
DEF6	0.00134365	0.00263311	-0.00140295	0.000293437	-0.000151413	0.0104495	-7.15575e-05	-0.00259207	0.000846407	-0.00186777	0.00377399	0.00207332	0.0131596	0.000668453	-0.00260908	-0.00155645	-0.000170133	0.00330966	-0.000588379	-0.00182898
PLEKHO1	0.000824086	7.07586e-05	-0.000732623	0.00249229	-0.00190772	0.012654	0.000181626	-0.00819621	-0.000571308	0.000690264	0.00839257	0.00162482	0.00828476	0.00303177	-0.00240991	-0.00235478	-0.00389646	0.00305603	0.00152304	-0.00295233
EHD2	-0.00153005	-0.00198288	-0.00658192	0.00687299	0.00307523	-0.00697579	-0.00695303	-0.00152012	0.00161382	0.015914	-0.00296958	0.00166237	-0.00522713	0.000847045	0.00529154	-0.00965591	0.00121431	0.00608338	-0.0045928	0.00346195
TYMP	0.00295573	-0.00212392	0.0114721	-0.00426331	-0.00501793	0.0118005	0.0147023	-0.0133364	-0.00698106	-0.0085462	0.0132392	-0.00323327	-0.00136206	0.0105153	-0.0102148	0.00445598	-0.0120951	-0.00284604	0.0127352	-0.0098232
VIM	-0.00441053	0.000221443	-0.0174436	0.0118993	0.00622637	0.000767006	-0.0163149	0.00261533	0.00205027	0.0160046	-0.000738437	0.00657373	0.00346994	-0.00527994	0.00883282	-0.0137756	-6.01681e-05	0.00837514	-0.00952922	0.010184
CD44	-0.00147402	-0.00849305	-0.00560874	-0.00315467	-0.000150874	0.00663742	0.0066028	-0.0104088	0.00270185	-0.00724326	0.00586943	-0.00384074	0.00180473	0.0044901	-0.00781207	0.00744919	0.00455719	-0.00254814	0.0049583	-0.00568282
SH2D2A	0.00120683	-0.000154974	0.000702255	0.000801039	-0.000564016	0.00712115	0.000482333	-0.00258821	-0.000564215	-0.000941462	0.00269993	0.000401502	0.00489086	0.00106495	-0.00215718	0.00112478	-0.00121996	0.000143055	-0.000114983	-0.00105227
POU2F2	-0.000172537	-0.000473784	-0.000776533	0.000705253	0.000734858	0.00257975	-0.000794489	-0.000893803	-0.000509014	-0.00048255	0.000509117	9.13138e-05	0.00590075	-0.000350466	-0.0007314	-0.00103647	0.000340619	0.00308864	-0.00083539	-8.44598e-05
SNX1	-0.00252976	0.00736583	-0.00660559	0.000544103	0.0242515	0.00122591	-0.00303952	-0.00383911	0.00581772	-0.000641946	-0.00138582	0.00377052	0.00294145	-0.00104257	-0.0040287	-0.0034741	0.00372257	0.00169402	-0.00225784	0.000162132
ANK1	0.00968674	-0.000669688	0.000126552	0.000168509	-0.000551223	0.00101108	-1.3475e-05	-0.000978375	-0.000619112	0.00103146	0.000500966	-0.00054039	0.00103986	0.00860374	-0.000802016	-0.000677026	-0.000346777	8.49833e-05	-0.000122864	-0.000458073
GRN	-0.00441473	0.00568738	-0.00485419	0.000807843	0.00369586	0.00327313	0.000164989	-0.00666082	0.00347241	-0.00214245	0.00697572	0.0050502	0.000375668	0.00109192	-0.000911814	-0.0027044	-0.00351924	0.00155413	0.00314912	-0.00112009
SLC4A7	-0.00129034	0.0161002	-0.00263157	-0.00210155	0.00133082	0.000718565	0.00122856	-0.00282139	0.00292006	7.93601e-05	2.1814e-05	0.0121504	0.00338982	-0.000316256	-0.00172653	-0.000710567	0.00301496	0.00161053	-0.00151792	-0.00113723
TMSB10	0.00153005	-0.00783195	0.00236805	-0.00183379	0.000522553	0.00607326	0.00937362	-0.0114439	-0.000152157	-0.00340117	0.00883271	-0.00733305	-0.000561816	0.00960727	-0.00521496	0.00413213	-0.0109996	0.00141813	0.0127326	-0.00810672
RNF19A	-0.00163626	0.000426922	0.00287309	-0.00210631	-0.00178965	-0.00342038	0.00441463	-0.00576064	0.00303019	-0.00323111	0.00101232	-0.000956392	0.00195629	-0.000110538	-0.00602128	0.0106738	-0.0030264	-0.000951042	0.00597646	-0.00313436
SH3YL1	-0.00335677	0.00450532	3.24135e-05	0.00124356	0.0120353	-0.00258048	0.000541583	-0.00490579	0.00852495	-0.00318823	-0.00247144	0.00427189	-0.000796708	-0.00140496	-0.00321847	-0.00323829	0.00903821	-0.00261931	-0.00214407	-0.00307158
STAP1	0.000333288	-0.000120334	-0.000464126	0.000369368	-0.000542578	0.00190591	-0.000379226	-0.00043977	-0.000786671	-0.000698385	0.000842236	0.000421315	0.003767	3.43625e-05	-0.00102725	0.000230429	-1.00955e-05	0.00156438	-0.000103255	-0.000375743
TIMP2	-0.0127987	0.00189407	-0.0176886	0.00971711	0.00341611	-0.00843013	-0.00546424	0.0015334	0.000800062	0.00755473	-0.00237838	0.00949813	-0.00903487	-0.00709959	0.0138707	-0.0147735	0.00216565	0.00759765	-0.00911896	0.0106979
FLT4	7.12427e-05	-0.0020442	-0.000399817	0.00144027	9.35475e-05	-1.99573e-05	-0.000877969	0.000355723	-0.00125027	0.0032492	-0.000884504	-0.00149165	-0.000151697	0.000218255	-0.000869804	-0.000943126	0.000135255	0.000289134	-0.000880704	0.000690373
VCAN	-0.00358662	0.00350859	-0.00907932	0.0125862	0.000926648	-0.00229515	-0.00700696	-0.00539972	0.00335712	0.00517808	0.00427327	0.0162853	0.00177278	-0.00336713	0.0218674	-0.0124159	-0.00310758	0.0172482	-0.00759563	0.00118315
MSR1	-0.00184686	0.00257157	-0.00155001	0.00147594	-0.000206455	0.00187938	0.000479467	-0.00356866	-0.000758489	-0.00204646	0.00426344	0.00298054	-0.00381333	0.00142158	-4.00844e-05	0.00169244	-0.00296955	-0.00113419	0.00267434	-0.00121624
CDH1	-0.00283138	0.00732504	0.00963272	-0.00858626	0.00109205	-0.00440703	0.00927733	-0.0118417	0.00719195	-0.0109953	0.00423585	-0.00110293	-0.0149523	0.0070338	-0.0116775	0.00420417	0.00205633	-0.0118434	0.0157144	-0.011872
PSMA4	-0.00225534	-0.000233919	-0.00543826	-0.00311105	0.00115998	0.00221664	0.0088608	-0.00894806	-0.000133082	-0.00471709	0.00591131	-0.00226494	-0.00468108	0.00634262	-0.00591301	0.00621453	-0.00348305	-0.00093545	0.0103038	-0.00669917
TNC	0.00400777	0.0146846	0.000102226	0.00372225	0.00329522	-0.0016345	0.00281861	-0.00745681	0.0220156	0.00582027	0.00143711	0.0125056	-0.00719196	0.00347291	0.00962563	-0.010922	0.00273494	0.00151564	-0.00690452	-0.00399856
CAPG	-0.00260812	0.00616227	0.00271431	-0.00846917	-0.000519361	0.00881136	0.00640282	-0.0100278	0.00335357	-0.00961431	0.01176	-0.000878871	0.000829176	0.00344023	-0.00822369	0.00286045	-0.00407836	-0.0034638	0.00916122	-0.00574099
AP2S1	-0.00452691	-0.00517423	0.00159742	-0.00534416	-0.00346399	0.00315218	0.0112709	-0.0115358	-0.00301675	-0.00486256	0.00797318	-0.00437513	-0.00413651	0.00547602	-0.00782138	0.00651334	-0.00403799	-0.00183831	0.0124052	-0.00824181
BARX2	-0.000125781	-0.00243765	0.000361568	-0.00395946	0.00294466	-0.00151013	-0.000425172	-0.000211506	0.00549387	-0.000992056	-0.000922413	-0.0035505	0.00032394	0.000143296	-0.002713	-8.07633e-05	0.00262533	2.41771e-05	-0.000190088	0.000119342
HSPA5	0.00878833	-0.00426933	0.0205462	-0.0072456	-0.00612526	0.00379211	0.00778981	-0.0151028	-0.00590609	-0.00939294	0.0115564	-0.00317497	-0.00378214	0.0126724	-0.0120889	0.00745035	-0.00679297	-0.0050022	0.0144605	-0.0114216
DSG2	-0.00275959	0.00506118	-0.00305361	-0.00487028	0.003867	-0.00215695	0.00294246	-0.00198969	0.0080636	-0.00241205	-0.000179216	0.000493059	-0.00102556	-0.000375907	-0.00269921	0.00102321	0.00347469	-0.00018967	0.00216447	-0.00312098
GPM6B	-0.000399395	-0.00157639	-0.000884917	-0.00300162	-0.00109633	-0.000409125	6.07222e-05	-0.000378433	0.00403426	-5.8257e-05	-3.23284e-05	-0.00339143	0.000402985	-0.000313546	-0.00133242	-0.000237254	0.00376149	0.000571744	-0.000525151	-0.00112604
FAM214A	-0.000360812	0.0110288	-0.00432893	-0.0016196	0.00359158	0.00101105	-0.00232543	-0.0008655	-0.000460198	0.00175259	-0.000852223	0.008384	0.00659934	-0.000446183	-0.00409439	-0.00350882	0.00557179	0.0039463	-0.0041764	0.00114661
CP	-0.00037797	0.000305836	-0.000404656	-0.000655668	0.000171322	-0.00100939	0.00312543	-0.000382729	0.00160716	0.00039133	8.25892e-05	-0.000164395	0.000352466	-1.7356e-05	-9.15626e-07	0.000111897	-0.000522047	0.00150706	-0.000583166	-0.000622655
COL9A2	-0.0019308	0.00612657	-0.00146688	0.000391046	0.00539794	-0.000723638	-0.00149886	-0.00252299	0.00555297	-0.00182361	-0.000864875	0.00271088	0.000316528	-0.00314508	-0.00159148	0.00289241	0.00503121	-0.000830358	-0.000701351	-0.00302377
LTBP1	-0.00264525	-0.00329205	-0.0035717	0.00197819	-0.000581065	-0.00456428	-0.00399132	0.000194744	0.00114682	0.00419489	-0.00224452	0.00179128	-0.00073221	-0.00187368	0.00537682	-0.000999848	-0.000762772	0.0038287	-0.000878254	0.00322471
ELN	-0.00273127	0.000577291	-0.00596507	0.013406	-0.00465435	-0.00859675	-0.00604268	-0.00114873	0.00257101	0.00560082	-0.00426378	0.0161686	-0.00422874	-0.00160046	0.0239872	-0.00607612	-0.00364514	0.0101066	-0.00533699	0.00434656
CLPTM1L	0.00427017	-0.00351325	0.0210217	-0.00614889	-0.00168201	0.00560876	0.00325332	-0.00809417	-0.003958	-0.00640997	0.0101433	-0.00304224	0.00037588	0.00461518	-0.00919297	0.000115035	-0.00440356	-0.00175633	0.00677345	-0.00816205
NEDD4L	-0.000346137	0.0069243	-0.00273594	-0.00415735	0.00823357	-0.00256917	0.00094922	-0.00166326	0.00213599	-0.00251104	-0.00118623	0.0019321	-0.000158685	-0.000147024	-0.00356593	-0.00160406	0.00646721	-0.000226957	-0.00139944	-0.000752503
DKK3	-0.000444109	0.00934998	-0.0036249	-0.000455056	-0.0035151	-0.00410066	-0.00381029	-0.00153471	0.0117035	0.00511712	-0.00076797	0.00686104	-0.00448994	-0.00113297	0.0061179	-0.00519594	0.00596818	0.00208786	-0.00362445	-0.00121943
ARHGEF5	-0.00154971	0.000813046	0.00254129	-0.00449762	-0.000499268	-0.00215026	0.000541812	-0.00169473	0.00354083	-0.00150126	-0.00102593	-0.00302417	-0.000311534	-0.000465333	-0.00384483	0.000501014	0.00249629	-0.000673844	0.00170316	-0.000740166
LIMA1	-0.00262516	0.00643845	-0.00441649	0.00637631	0.00107002	-0.00207766	-0.00355805	-0.00295508	0.00500652	0.003812	-0.00176682	0.00937283	-0.00275374	-0.00105453	0.00652005	-0.00357885	0.00192161	0.00174182	-0.00368206	0.00138157
HERPUD1	-0.00172327	-0.000873219	-0.00197414	0.00245377	-0.00445927	0.00386787	-0.00368758	-0.00501002	-0.000262447	-0.00352146	0.0103557	0.00382363	0.0106531	-0.00071672	-0.0107964	0.000275379	0.00261834	0.00916647	-0.00256528	-0.00308788
HOMER3	-0.000534306	-0.00465246	0.0123349	-0.00550306	-0.00210904	-0.00231726	0.00726081	-0.00729127	-0.00269262	-0.00425634	0.00368308	-0.00458169	-0.00694194	0.00374619	-0.00476426	0.00772536	-0.00505403	-0.00356314	0.00698787	-0.00337011
CYBA	-0.00238922	-0.00611499	-0.00245888	-0.00063228	-0.00534725	0.0114928	0.0054956	-0.0106924	-0.00395785	-0.00887733	0.0121746	-0.00387876	0.00956529	0.0043617	-0.00964834	0.00913401	-0.00672371	0.00391042	0.00895835	-0.00596421
PRSS8	-0.00272086	0.000408913	-0.000191679	-0.00744641	0.00175437	-0.00354971	0.0049855	-0.00381379	0.00380377	-0.00494218	0.000842476	-0.000897096	-0.00331755	0.00165732	-0.00585415	0.00488016	0.00218776	-0.00198454	0.00580488	-0.00355324
LAMA3	-0.00300118	0.00593646	-0.00468394	0.00060962	-0.00648878	-0.00386087	-0.0035568	-0.00114913	0.0055599	0.00291597	-0.00310828	0.000712848	-0.00329366	-0.00185721	-0.00225657	-0.00141191	0.00872832	-0.0019476	-0.00081745	-0.000876942
ENTPD2	-0.00140144	8.55669e-05	-0.000148368	-0.00129853	0.00331203	-0.000796484	0.000520763	-0.00131417	0.00384811	-0.000128657	-0.000292159	4.91089e-05	-0.000377965	-0.000619067	-0.000761855	0.00057177	0.00107876	-0.000119263	0.00046478	-0.00106926
SYNE2	-0.00183896	0.00036542	-0.000812721	-0.00162895	0.00331431	0.00508228	0.00137777	-0.00546131	0.0058452	0.00752682	-0.00102275	-0.00392366	0.00495233	0.00116851	-0.0115886	0.00435203	0.00441274	-0.000439667	-0.00114246	-0.00245804
PLEKHH1	-0.000312586	0.000923815	-0.00017825	-0.00104115	0.00253206	-0.000297363	0.000234649	-0.000499572	0.00139893	-0.000481225	-0.000443553	0.000436625	0.000233938	-0.000210399	-0.000627035	-7.36091e-05	0.00150663	1.28917e-05	-0.000372351	-0.000514834
CYFIP2	0.000295434	0.00357091	-0.00121761	0.000625944	3.37448e-05	0.0066222	-0.000413721	-0.00130929	0.000439551	-0.000449261	0.00130463	0.00318419	0.00927535	-0.000296358	-0.000839123	-0.00111147	-0.000346451	0.00242297	-0.000621202	-0.00070566
USP36	0.00288628	0.00495923	0.0188082	-0.00177558	-0.00177296	0.00356918	0.00548276	-0.00855012	-0.00474199	-0.00332725	0.00233223	0.00591104	0.00132389	0.00312277	-0.00772639	0.00169629	-0.00251694	-0.0046845	0.00232909	-0.00365461
TRAF1	0.00188985	0.00134749	0.00139338	0.000471115	-0.000300745	0.00664716	0.00064935	-0.00354992	0.00179116	-0.00087547	0.00166513	0.00103362	0.0094823	0.000535562	-0.00173593	-0.000152652	-0.000589409	0.00210134	-0.000538485	-0.00133367
PRDM1	0.000133559	0.000311876	-0.00343605	0.00472106	-0.00469572	0.00828738	-0.00215198	-0.0032974	-0.0022122	-0.00282772	0.010056	0.0053392	0.00899933	-0.000430609	-0.00527329	-0.00226495	0.000631964	0.00560272	-0.00271938	-0.00284127
LAMC2	-0.00291312	0.00723263	-0.00412086	-0.00201988	0.00084663	-0.00731729	0.00319956	-0.00246963	0.0154637	-0.00172579	-0.00193301	4.73888e-05	-0.00157798	-0.0012117	-0.00320788	-0.00114119	0.0045091	0.000105127	0.000292323	-0.00208045
ALDH18A1	-0.00227536	-0.000128928	0.00147296	-0.00158475	0.00355746	-0.000803454	0.00412161	-0.00498339	0.000708704	-0.00305319	0.00156816	0.00128289	-0.00272961	0.000312052	-0.00144612	0.00537138	-0.000740462	-0.00110868	0.00311619	-0.00275365
TARBP1	-0.00227988	0.00518972	-0.00118102	-0.000128957	0.00763567	7.67556e-05	0.000445822	-0.00195848	0.00414804	-0.000376694	-0.00147742	0.00364686	0.00307261	-0.00153452	-0.00169516	-0.000484716	0.00281138	0.00103483	-0.000985542	-0.00167376
YBX3	0.0233122	-0.00099237	0.00918005	-0.0016579	0.000493478	-0.000432108	0.00163837	-0.00869601	0.00675695	0.007106	0.00185304	-0.0034765	-0.00703359	0.0243674	-0.010256	-0.00670436	0.00108276	-0.00416568	-8.47151e-05	-0.00333038
COL11A1	-0.000218816	0.00392087	-0.00154292	-0.000867887	-0.000752304	-0.00126124	-0.0009644	-0.00144195	1.80067e-05	-0.0008475	0.00485369	0.0073331	-0.00370681	-0.000632366	0.00570187	-0.00071508	-0.000462957	0.00354561	-0.00109097	-0.0013871
TNK2	0.00305341	0.00689385	0.00353592	-0.00148328	-1.58678e-05	0.00859582	0.000333935	-0.00555617	0.00294281	-0.00213957	0.00389005	0.003621	0.00765149	0.00202528	-0.00448807	0.000630466	0.00186652	0.000981129	-0.000864279	-0.00385244
CDH3	-0.00405287	0.00370332	-0.0023271	-0.00505021	-0.00189102	-0.00552808	0.00577054	-0.00573693	0.0106449	-0.00520794	0.000506556	-0.00299047	-0.00477154	0.00207369	-0.00545481	0.00577205	0.00174521	-0.0012593	0.00757812	-0.00553883
VMP1	-0.00409055	0.0146648	-0.00327374	0.000949281	-0.000543396	-0.0003841	0.00248035	-0.00534599	0.00220773	2.10952e-05	0.000875878	0.0142374	-0.000823612	0.000290494	-0.000744426	0.000537337	-0.00108272	0.00116409	0.00180731	-0.00183902
EIF4B	-0.00718776	0.00233625	-0.0114603	8.82243e-07	0.000488593	-0.00210635	-0.00364575	-0.001271	0.00564503	0.0046225	-0.00463078	0.00223542	0.00609358	-0.00303516	-0.00449743	-0.000379565	0.0104425	0.000907998	-0.00287288	0.00309009
GPC1	0.000707811	0.0123815	-0.0015316	-0.000198975	0.00425631	-0.00241486	-0.00223001	-0.00184519	0.0102828	0.00158552	-0.00162881	0.00712578	-0.00146379	0.000422429	0.00157902	-0.00249947	0.00278658	-5.09536e-05	-0.00119415	-0.00154005
LIMCH1	0.00188867	0.00778033	-0.00170244	0.000596589	-0.0017639	-0.00298403	0.00270797	-0.0026397	0.00472323	-0.000339912	-0.000704731	0.00240383	-0.00328429	0.00405679	-0.00171233	-0.00289024	0.00405289	-0.00112153	-0.000662515	-0.00193312
CCN5	0.000975975	-0.00370926	-0.00204803	0.00197871	-0.000139621	-0.00119041	-0.00191877	-3.42715e-05	-0.00584322	0.00138866	0.00178337	0.00407107	-0.0060185	0.00197798	0.0051583	-0.00568221	-0.00158317	-0.000483928	-0.00347742	0.00636298
SLC12A2	-0.00325351	0.00161346	-0.00339039	-0.00576992	0.00769591	-0.00211166	-0.00160869	-0.0015487	0.00873846	-0.0023192	-0.00159251	0.00243466	-0.00184515	-0.00161047	-0.00311325	-0.00290006	0.0109806	-0.00140397	-0.00233533	-0.00134152
CNN2	-0.00388523	0.00512188	-0.00856757	0.00621627	-0.00185032	-0.000913801	-0.000864291	-0.00555479	0.00862661	0.00311696	0.000800142	0.00793803	0.00961317	-0.00212872	0.00603975	-0.011435	0.00463393	0.00856489	-0.00537805	0.000994159
CHI3L2	6.37762e-05	0.00377131	-0.0021429	0.00105486	0.0208499	-0.000271868	-2.59693e-05	-0.00156287	0.00745723	-0.00258075	-0.000890908	0.00106581	0.00128169	-0.000430564	-0.00205589	-5.94083e-06	-0.000395038	0.000651543	-0.000793863	-0.00176466
OAT	-0.00624813	-0.00144933	-0.00242707	-0.00180365	0.00463506	-0.00231615	0.00638856	-0.00637648	0.00394917	-0.00344878	0.00138295	-0.000367439	-0.00651971	-6.20535e-05	-0.00383625	0.0062761	0.002829	-0.00351079	0.0039301	-0.00398634
DGKA	0.00165995	0.00250727	-0.00239881	0.00241431	0.00125721	0.00963258	-0.00124929	-0.00229965	0.00316585	0.000715008	0.00101573	0.00166408	0.0139363	0.000230463	-0.000769921	-0.00239385	0.00101552	0.00395668	-0.00223519	-0.00142132
ERBB3	-0.00313051	0.0121248	-0.00204977	-0.00266592	0.0076452	-0.00321655	0.00349847	-0.00218573	0.00605765	-0.00274006	-0.0013805	0.00749192	-0.00165591	-0.000753036	-0.00376228	0.000431401	0.00500109	-0.00262101	0.000537644	-0.00286662
ROPN1	-0.00026696	-0.000743044	-0.0003005	0.000102343	0.00201601	-6.39466e-05	0.000197633	-0.000345366	0.00083465	-0.000248482	0.000115424	6.46783e-05	0.000377561	-0.000248911	2.12967e-05	8.85627e-06	0.000448577	0.000258029	-0.000120956	-0.000567047
ANKRD44	0.000827105	0.0020545	-0.00280635	0.00252395	0.000195936	0.00802974	-0.000272218	-0.00244948	0.00138519	0.000236402	0.00130051	0.0020631	0.0135312	0.000248651	-0.000840814	-0.0033866	0.000596648	0.00490326	-0.00212629	-0.00070507
MYLK	-0.013281	0.0194322	-0.0176503	0.000153477	-0.00266009	-0.0156579	-0.0128442	0.00504004	0.0300581	0.0134767	-0.0111102	0.00948702	-0.00538079	-0.0141965	0.00892839	-0.0144675	0.0208755	0.00763668	-0.0148065	0.0047613
COL17A1	-0.00331005	0.0107017	-0.0044329	-0.00566813	0.000729801	-0.00385114	-0.0041392	0.000181283	0.0176966	-0.00197985	-0.00321132	-0.00160292	-0.00314538	-0.00395534	-0.00349891	-0.00407723	0.0130388	-0.00209906	-0.00358767	-0.000897773
TLE2	-0.00277543	0.00617898	-0.00530396	0.00247327	0.00287796	-0.00454726	-0.00205888	-0.000940032	0.00636139	0.00621105	-0.00360436	0.00737517	-0.00108649	-0.00153263	0.000957116	-0.00589337	0.00756086	0.0015373	-0.00551978	0.000823049
FAM107B	-0.00184681	0.00718006	-0.00456019	-0.000144433	0.000156415	0.00425192	0.00522512	-0.00249779	0.00209798	0.000782087	0.00195917	0.00614485	0.00707137	-0.000141289	-0.00219596	-0.000753985	-0.000888637	0.00273849	-0.000562425	-0.00131336
SPI1	-0.00115848	0.001704	2.13398e-05	0.0032945	-0.00249601	0.0113368	0.00325626	-0.00927808	-0.00129703	-0.00296709	0.0106891	0.00210975	0.00231432	0.00305995	-0.0036498	0.000643381	-0.00720447	-0.000836806	0.00407284	-0.00353084
FGFR2	0.000100435	0.00322147	-0.00248306	-0.00697499	0.0255658	-0.00310315	0.00189894	-0.00119739	0.00794735	-0.00520544	-0.00143616	-0.00498385	-0.0020171	-0.000475914	-0.00541646	-0.00145654	0.00593034	-0.00114303	-0.00171614	-0.000898266
THUMPD1	-0.00355969	0.00493262	-0.00395803	-0.00270252	-0.00213638	7.81438e-05	0.000775003	-0.00281768	0.00322685	0.000101059	-5.16445e-07	0.00182676	-0.00055724	-0.000680027	-0.00281461	0.00157655	0.00466037	-0.000429639	0.00116172	-0.00183849
KLF6	-0.0113974	0.0134317	-0.0180506	0.00819967	0.00380274	-0.0106934	-0.00797862	0.000393225	0.0170389	0.00942784	-0.00784702	0.0144497	0.00169185	-0.00638817	0.00549009	-0.0119884	0.00467892	0.00859622	-0.00723007	0.00728404
PKM	0.000885502	0.00317686	-0.000411093	-0.00605281	0.00615134	0.00295404	0.00747815	-0.0117042	0.0044398	-0.00505286	0.00705146	-0.00163266	-0.00202575	0.00697099	-0.00478685	0.0021083	-0.00347866	0.000159866	0.0110347	-0.00918609
IDH3G	-0.00210721	0.00476486	-0.000702479	-0.00255505	0.00252418	-0.000394053	-0.00417154	-0.00466663	0.00242915	-0.00103991	0.000629	0.00242077	-0.000467088	0.00122664	-0.00497218	0.0056594	0.00110802	-0.00115283	0.00610108	-0.00307651
RASGRP2	0.000621165	-0.000313797	-7.47955e-05	0.00219059	-0.00144888	0.00692707	-0.00155381	-0.00118809	-0.000223537	0.0040748	0.000194083	0.000617678	0.0115801	-0.000682323	0.000349715	-0.00270593	-0.000466023	0.00429476	-0.00117851	-0.00109763
PYGM	0.0175713	-0.00125427	-0.000250273	-3.36123e-05	-0.00141651	0.000229372	0.000543435	-0.00179973	-0.00120829	0.0013449	0.00174134	-0.000887769	-0.00207762	0.0168621	-0.00114326	-0.00222072	-0.00102125	-0.000949885	0.000344747	-0.000366883
MAST4	-0.00134124	0.0146547	-0.00307955	-0.000580154	-0.0012025	-0.00337332	-0.00391145	-0.00128768	0.00423445	0.00380193	-0.00225639	0.009567	-0.000908234	-0.000953107	-0.000924061	-0.00360453	0.00570621	0.000947411	-0.00232393	0.000132614
SDK2	-0.00151712	0.00702747	-0.00154173	0.00112095	0.000885288	-0.000294405	-0.00127754	-0.000736114	0.00431107	-2.47679e-05	-0.00147912	0.00436743	3.36524e-05	-0.0019325	0.000828462	-0.000440306	0.00303612	-0.000811328	-0.000869731	-0.00122623
NUCKS1	-0.00594883	0.00184545	-0.00441198	-0.00481263	-0.00369025	-0.00256897	0.00720467	-0.00852819	0.000978284	-0.00246061	0.0022132	-0.000643318	-0.00548165	0.00215277	-0.00558882	0.010576	0.00112214	-0.0005865	0.00738895	-0.00458142
BCL3	-0.00323914	-0.00180991	0.000299616	-0.00206428	-0.00498372	-0.00287766	0.00988523	-0.00787931	-0.00225482	-0.00384491	0.00407081	-0.00177453	-0.00193626	0.00523363	-0.00736659	-0.00093334	-0.0049225	0.00120705	0.0101121	-0.00477096
CLEC2D	0.00507833	0.000631806	-0.00165292	0.000354417	-0.000157227	0.0135833	0.0007331	-0.00524969	-0.00150009	-0.00311919	0.00595815	0.000122127	0.0143866	0.00439717	-0.00558263	0.00134307	-0.00104159	0.00275574	0.00100453	-0.00322305
MAOB	-0.000600377	-0.00174003	-0.000617722	-0.00302924	0.000820008	-0.000598168	0.000133912	-0.000538779	0.00376346	-0.000758704	-0.000565334	-0.00453174	-0.000447659	-0.00038059	-0.00127618	-0.000241349	0.00254226	-8.74509e-07	-0.000420015	0.000372806
TGFBR3	-0.0052968	-0.00148526	-0.00439332	0.00442473	-0.000865261	-0.00309994	-0.00306566	-0.00120982	-0.00220553	0.000793051	-0.00370444	0.000211865	-0.00200892	-0.00348907	-0.000840784	0.00162047	0.00571227	-0.000268122	-0.00308544	0.00290521
ATP1B3	-0.00574507	0.000797401	-0.00687548	0.00474369	-0.000931999	-0.00110063	0.00324417	-0.00405545	-0.000152082	0.00287584	0.000576669	0.00283014	-0.000636168	0.00043847	-0.00434915	0.00017298	-0.00275964	0.00282343	0.00105267	0.000643961
PHRF1	-0.000474999	0.00355599	-0.000438864	-0.000266161	0.00639612	0.00025968	0.0014889	-0.00407004	0.00362029	0.000614268	-0.00113058	0.00118632	0.00175722	0.000877998	-0.00333163	-0.000806304	0.00299555	-2.16987e-05	-0.000752861	-0.00128333
PFN2	0.000201657	3.47459e-05	0.00145808	-0.00742303	-0.00265981	0.00121705	0.0141233	-0.00870496	0.000120247	-0.00579779	0.00619949	-0.000392987	-0.00511587	0.00920894	-0.0041868	-0.00248961	-0.00368921	-0.000965776	0.00916629	-0.00542542
SPTB	0.0109341	-0.000656712	-0.000676282	-0.000613536	-0.000771639	0.00039303	0.000334394	-0.00121884	-0.000336117	0.00180672	0.00112992	-0.000771612	-0.000965806	0.0103449	-0.000647677	-0.000815811	-0.000474515	-0.000263016	0.000131091	-0.000417657
DAPP1	-0.000324473	0.000397669	-0.00211481	0.000540212	-0.000705336	0.000806243	0.00197246	-0.00152849	0.00203172	-0.000858296	0.000736099	0.000375723	0.00395791	0.000121275	-0.00176078	0.00176819	-0.000806871	0.00101982	0.00158155	-0.00157151
FSTL3	-0.000846361	0.00128155	-0.00303934	0.00483951	-0.00236052	-0.00747962	-0.010955	0.000650595	-0.000281082	0.0018757	-0.00541099	0.00376691	-0.00372145	-0.00159417	0.00412367	-0.00150179	0.00047442	0.00201412	0.00258326	0.0017407
ST6GALNAC2	-0.00144022	0.00707468	-0.00244457	0.00186634	-0.000443878	-0.00202586	-0.00116476	-0.0014983	0.00672149	0.00105547	-0.0013052	0.00441673	-0.000805307	-0.00146857	0.000614515	-0.000396753	0.00419789	-0.00023619	-0.00182585	-0.00158215
VASH1	-0.00289959	0.00490315	-0.000877576	-9.7119e-05	0.00270653	0.00450042	-0.000134715	-0.00486172	0.0029598	0.00509349	0.00454459	0.00321121	0.000587989	-0.00117442	-0.00251877	-0.0049253	-0.000683376	0.00294168	-0.00243295	-0.000747828
LMCD1	-0.0022334	0.0134632	-0.00549128	0.00243268	0.00363595	-0.00194405	-0.00170644	-0.00115378	0.000313137	0.00961317	-0.000444326	0.0152966	-0.00135098	-0.000623534	0.00235376	-0.00564013	-0.000616224	0.00589875	-0.00513652	0.00184236
ATP6AP1	-0.00547237	0.0155194	-0.00646681	-0.00138219	0.00379973	-0.00162484	-0.00164111	-0.0043738	0.00339853	-0.000740457	0.00142285	0.012375	-0.00139173	0.000256505	-0.00354795	-0.0010882	0.00119978	-4.41197e-05	0.00476242	-0.00217989
CPSF1	-0.00567134	0.00463157	-0.00225693	-0.0001906	0.00166081	-0.00409974	0.00382859	-0.00524594	0.004079	-0.000934999	9.78051e-05	0.00393234	0.000534387	-0.00101924	-0.00330013	0.00136655	0.00240356	3.52732e-06	0.00341057	-0.00318231
CDH19	-5.3489e-05	9.24963e-05	-0.000332017	0.000237393	0.00349506	-0.000196762	0.000274426	-0.000197046	0.000557172	-4.95895e-05	-7.36438e-05	-0.000143232	1.54922e-05	4.94853e-05	-0.000600381	-0.000268751	-0.00031813	0.000221096	-0.000134572	-0.000133743
ACTN1	-0.00759831	0.0054303	0.000358135	-0.00535504	-0.00258982	-0.00483931	0.0022457	-0.00598824	0.017133	0.00427821	0.000585548	0.000520507	-0.00520372	-0.00460329	0.00254744	0.00283516	0.00314178	0.00451484	0.000464374	-0.00549965
SPEG	0.00158302	0.00669691	-0.00346244	-0.000384952	-0.000583568	-0.0042793	-0.000880355	-0.00122224	0.0118875	0.00830034	-0.00217957	0.00277136	-0.00300904	0.00196132	0.000613541	-0.00182796	0.00525221	-6.75093e-05	-0.00261548	-0.00195679
TFRC	-0.00241246	-0.0013348	-0.00169989	-0.00326289	-0.00493009	0.00357733	0.00946722	-0.00828836	-0.0013591	-0.00663351	0.00572207	-0.00253671	0.00272729	0.00391572	-0.00673786	0.0113091	-0.00574207	-0.000303958	0.00910085	-0.00450529
ACADVL	-0.00589339	0.00564284	-0.00990664	0.00211464	0.0123098	-0.00216117	-0.00468473	-0.0033397	0.00865774	-0.000254541	-0.00252759	0.00493428	-0.00160561	-0.00198439	-0.00341269	-0.00361823	0.00923681	0.000936749	-0.00432298	0.00143646
ACAP1	0.00484224	5.4025e-06	0.00157327	0.00201485	-0.000479839	0.0145627	-0.000776	-0.00374188	0.0003041	-0.000801475	0.00424902	0.000460678	0.0167787	0.00288296	-0.00271873	-0.00343943	-0.00133532	0.00365295	-0.00172537	-0.00165901
SCARB1	-0.00398024	0.00296212	-0.00378572	-0.000581583	0.0146314	-0.0016799	0.00120994	-0.00265226	0.00289479	-0.00103647	-0.000427531	-0.000200496	-0.00192006	-0.00108708	-0.00637757	0.00215951	0.00198928	-0.00122892	4.8411e-05	-0.000412838
MCM2	-0.00451679	-0.00242078	0.00296627	-0.00429791	-0.00230974	0.00200631	0.00817899	-0.00526526	-0.000403208	-0.0034714	0.00285964	-0.00271978	-0.0015994	0.000205799	-0.00406366	0.00779609	-0.00268007	-0.00229747	0.00737929	-0.00519137
TP63	0.000277721	0.0053333	-0.00179226	-0.00731788	-0.00280038	-0.000618995	-0.00131564	-9.76258e-06	0.00652388	-0.00153245	-0.000873392	-0.00341338	0.000119969	-0.000478142	-0.00370241	-0.00161153	0.0076601	-0.000369746	-0.00118403	-0.000249398
LLGL2	-0.0022046	0.0113112	0.000633857	-0.0026172	0.00187959	0.000274507	0.00429403	-0.00339533	0.00385248	-0.0018676	0.000673412	0.00796839	-0.00177235	0.00167038	-0.00319348	-0.00163425	0.000898422	-0.00154256	0.00198478	-0.00278464
NOTCH3	-0.00404471	0.000935824	-0.00111317	0.00104445	0.00206316	-0.00168715	-0.00124528	-0.00319026	0.00481862	0.0175287	-0.000452094	0.000469307	-0.00670599	8.43081e-05	-0.00298389	-0.005674	0.00228678	0.000633826	-0.00197387	-0.00191762
ATP2A3	0.00139491	0.000612124	-0.00117769	0.000758661	0.000753802	0.0088842	-0.0021998	-0.0014389	-9.61713e-05	0.00103559	0.00313093	0.00225953	0.0138655	-0.000196951	-0.00306769	-0.00312259	0.00133517	0.00581562	-0.00274614	-0.0015105
CA12	-0.00119784	0.0202648	-0.00224671	-0.000363959	-8.12686e-06	-0.00171303	-0.00136204	-0.000939383	0.0015312	-0.00126382	-0.00106529	0.0162229	-0.000702553	-0.0014428	0.000625939	-0.00205621	0.0046137	-0.00063541	-0.00188383	-0.00101537
NTN4	-0.00314379	0.0111273	-0.0052869	-0.00369473	0.00300142	-0.00546057	-0.00356672	-0.000441753	0.0112114	0.00259013	-0.00335985	0.00283339	-0.00389846	-0.00210111	-0.00476292	-0.00565457	0.0111442	-0.000790868	-0.00442778	0.000761335
ZNF532	-0.00132851	0.00335806	-0.00745806	0.000683976	0.00337506	-0.00505181	0.00344732	-0.00190137	0.00368156	0.00356116	-0.00109717	0.00233447	-0.00229676	0.000481826	0.00164604	-0.00571413	0.00443619	0.00397016	-0.0044974	0.00105379
ENO1	1.49781e-05	-0.0076052	0.0144499	-0.00972744	-0.00233984	0.00491322	0.0122236	-0.0143227	0.00453066	-0.00835342	0.00785581	-0.00926064	-0.00236109	0.00539236	-0.00824066	0.00583115	-0.00211616	-0.00539365	0.0137601	-0.0131898
TXK	0.00183753	0.000151387	-5.93483e-05	0.000293514	0.000167472	0.00386091	-0.000556793	-0.000419204	0.000143187	-0.000106312	0.000660444	-3.08707e-05	0.00505845	0.000827637	-0.000676957	-7.54442e-05	-9.56463e-05	0.00106678	-0.000595118	-0.000419567
SEMA3C	-0.00369066	0.0095527	-0.00768129	-0.00177617	-0.00232191	-0.00528464	-0.00429597	-0.00106466	0.0116727	-0.000787174	-0.0031063	0.00274489	-0.00589671	-0.0022708	0.00193429	-0.00707511	0.0132242	-0.000998125	-0.00482613	0.00132496
CELSR1	-0.00225612	0.00201815	0.0120792	-0.00768624	-0.00257038	-0.00167916	0.00478541	-0.00570566	-0.000916659	-0.00441823	0.00163244	-0.00234085	-0.00381324	0.000155371	-0.00669497	0.00613497	-0.00126446	-0.00457048	0.00727348	-0.00425934
CACNG4	-0.00120878	0.01191	-0.00198412	-0.000159374	-0.000392224	-0.00462693	8.41885e-05	-0.00127658	0.0033808	0.000283885	-0.00111195	0.00896871	0.000380897	-0.000245052	-0.000273018	-0.00104319	0.000941995	0.000478952	0.00105538	-0.000594103
FSCN1	-0.00494131	-0.00897198	0.00244786	-0.00320367	-0.00137923	-0.0010549	0.0116121	-0.00786577	-0.00285092	-0.00495032	0.00472132	-0.00558553	-0.00338268	0.000628412	-0.00477547	0.00359083	-0.00360429	-0.0039123	0.0109648	-0.00623672
ACTB	-0.00722663	0.00452593	-0.0151952	-0.000789984	-0.00570816	-0.00256572	0.000868414	-0.00345942	0.00819823	0.00270623	0.00107082	0.00252882	0.00387288	-0.00254752	0.00119893	0.00325504	0.000640488	0.0073573	0.00280749	-0.00128501
ARHGAP15	-0.000244373	0.00204423	-0.00248295	0.00345209	0.000492121	0.00701021	-0.00071356	-0.00176649	0.000962546	0.000708841	0.00112941	0.0024717	0.00967391	-0.000350843	-0.00041528	-0.00155553	-0.000236347	0.00332455	-0.00161108	-0.000950595
TPD52	-0.00440625	0.0146215	-0.0017384	-0.0103161	0.00154981	-0.00186985	0.00812796	-0.00598928	-0.000297016	-0.00582957	0.00408497	0.0103754	0.00197924	0.00117076	-0.0098319	0.00148249	0.00352627	0.00104533	0.00546993	-0.00474932
TRAF4	-0.00229837	0.00717911	0.000752577	-0.00540866	0.00629934	-0.00107168	0.00434113	-0.00652234	0.00669955	-0.0064757	0.000195709	0.00386331	-0.000742022	0.000304564	-0.00930016	0.00784755	0.00399267	-0.00276548	0.00322107	-0.00435132
ICAM3	0.000633339	0.000174224	-0.00131759	0.00109272	-0.000520967	0.00511376	-0.000836414	-0.00141025	0.000518839	-0.000420735	0.00193807	0.00122693	0.00831916	0.000240578	-0.00135485	-0.00138892	0.000492291	0.003867	-0.00101804	-0.00124209
MCAM	-0.00447164	-0.00153597	-0.00692006	0.000572583	-0.000568114	-0.00626557	-0.000612844	-0.00106112	0.00812147	0.0266328	-0.000153523	-0.000438797	-0.00590413	-0.000209295	-0.00162875	-0.0060687	-0.00116772	0.00638021	-0.00322593	-6.72697e-05
CAMSAP3	-0.00186269	0.0021753	0.00130031	-0.00232366	0.00104636	-0.00126569	0.00230745	-0.00271373	0.00169946	-0.0020255	-0.000153396	0.00147196	-0.00154119	9.94991e-05	-0.00322053	0.00260405	0.00238446	-0.00175981	0.00160307	-0.00206027
ARHGEF1	0.00015477	0.00402506	-0.00495917	0.00406005	0.00207838	0.0128773	0.000621182	-0.00599762	0.00302264	0.000741784	0.002693	0.00331745	0.0169461	0.00207277	-0.00427386	-0.00104783	-0.000651954	0.00563946	-0.00124207	-0.00208696
STXBP2	-0.00181913	0.00998756	-0.000881695	-0.00272116	0.00183184	0.00244661	0.00102231	-0.00321527	0.00170586	-0.00232219	0.00155874	0.00692639	0.00473804	-0.000189664	-0.00392674	-0.00209624	0.00186704	0.000970671	0.000759176	-0.00141718
TM9SF3	-0.00578475	0.0044458	-0.00756979	0.000955865	0.000778789	-0.00544023	-0.00278129	-0.00533446	0.00338033	0.000385817	-0.00133079	0.0047674	0.000399772	0.000202689	-0.00315041	-0.000534249	0.00343236	0.00304228	0.00306512	0.000183309
NFKB2	0.00417117	-0.00214048	0.0113481	-0.00516117	-0.00342664	0.0089993	0.00486426	-0.0111085	-0.00324634	-0.00545863	0.00604567	-0.00451072	0.00726561	0.00493706	-0.0101072	0.0110087	-0.00628147	-0.000752318	0.00988887	-0.00767575
DNAJC10	-0.00371854	0.00741342	-0.00479881	-0.00135189	-0.000268691	0.00149433	0.00269675	-0.00488625	0.000135518	0.000205176	0.00169738	0.00638226	0.000506731	0.000932685	-0.00214064	0.00258652	0.000105327	0.00192107	0.00250028	-0.00205926
APBB1IP	0.000295131	0.00244277	-0.00224011	0.00222989	0.00184404	0.00739688	0.000280594	-0.00323132	-1.34745e-05	-0.000936703	0.00284783	0.00259631	0.00834478	0.000993292	-0.00138753	-0.00213533	-0.000819428	0.0022907	-0.000428242	-0.00100528
ACTN2	0.0301642	-0.00173421	0.000180037	-0.000883817	-0.00197583	0.00224137	0.00145974	-0.00275146	-0.00125978	-0.000512365	0.00288475	-0.00181027	-0.00144522	0.027771	-0.00206517	-0.000834039	-0.00202182	-0.00202784	0.00119591	-0.00157158
SLC25A43	-0.00181836	0.000895118	-0.00183698	0.000411484	0.000887771	-0.00357488	-0.000879624	-0.00195644	0.00189861	0.000229323	-0.000743205	0.00129806	0.000547332	3.24771e-05	-0.00131144	0.000669156	0.000715066	0.00068341	0.00180478	-2.76393e-05
FBLN1	-0.00890874	-0.00182258	-0.0165104	0.0157702	0.00392815	-0.0103009	-0.0121882	0.00327815	-0.00217216	0.00458421	-0.00652691	0.0134585	-0.00382746	-0.00695677	0.0195793	-0.0146567	0.00139532	0.00996149	-0.0126442	0.0161033
LAMP3	0.00101059	-0.00213119	0.00182611	-0.00360245	-0.00473999	0.0111363	0.00474303	-0.00560389	-0.00326029	-0.00561198	0.0045683	-0.00362122	0.00393225	0.00401274	-0.0045748	0.00474668	-0.00465295	-0.000625211	0.00760969	-0.00475745
FAP	-0.00202212	0.0030594	-0.0038543	0.00279228	-0.000252907	-0.00132604	-0.00184769	-0.00162336	0.0015396	-0.000117303	0.000954584	0.00718862	-9.65481e-05	-0.00165101	0.0084689	-0.00241921	-0.00043151	0.00551455	-0.0023878	0.000794664
NEBL	-0.00143667	0.00443173	-0.000723166	-0.00213987	0.00153601	-0.00214814	-0.00144748	-0.000841445	0.00604243	0.000107789	-0.00161654	0.00218522	-0.000545958	-0.000285429	-0.00153629	-0.00147272	0.00435173	-0.000975335	0.000141066	-0.00102354
PPP2R5C	0.00293159	0.00161297	-0.00359057	0.00231987	0.00218101	0.0104733	-0.000111221	-0.00616239	0.00327073	-0.000354255	0.00428868	0.00332612	0.012957	0.00380194	-0.00291922	-0.00120114	0.00212324	0.00359912	-0.00131803	-0.00329186
GNB1	-0.00310207	-0.00222313	-0.00765906	-0.00143308	-0.00418097	-0.000115266	0.00195922	-0.00837845	0.000730567	0.00119529	0.00303233	-0.000931477	-0.00131609	0.00476801	-0.00320864	0.00325693	-0.00109877	0.00237346	0.00746691	-0.00248302
EDN1	-0.00330851	0.00615771	-0.00442561	0.000481866	0.00331122	-0.00611607	0.000936279	-0.00108156	0.00424758	0.00675585	-0.00214093	0.00676359	-0.00417594	-0.000530789	-0.00218569	-0.00173084	0.00192166	0.00195199	-0.00206962	0.000190941
SP140	0.00133478	-0.000713313	-0.000733812	0.00082645	0.0001696	0.00631809	-0.000665651	-0.00120348	-0.00115125	-0.00150685	0.00209927	3.90131e-05	0.00731571	0.000902857	-0.00115083	-0.000707207	-0.000327609	0.0025413	-0.000713032	-0.000610797
TNS1	-0.0078972	0.00511638	-0.00931029	0.00539702	0.00288867	-0.00894395	-0.00617722	-0.000602118	0.00654941	0.0174687	-0.00666727	0.00306385	-0.00956143	-0.0027848	9.22639e-05	-0.00806781	0.00576204	0.000977088	-0.00558202	0.00507912
MOXD1	-0.000241035	-0.00171554	0.00187659	-0.00200785	-0.00344142	0.000879516	0.00563797	-0.00359547	-0.00132837	-0.0029685	0.0032395	-0.00168896	-0.00391316	0.00438718	-0.00229642	-0.00190192	-0.0031481	-0.00196337	0.0055062	-0.00222224
SMARCA2	-0.00246373	0.00182614	-0.00897547	-0.000612579	0.00230318	0.00211893	0.00109108	-0.00466038	0.00228394	-9.71673e-05	-0.000572252	0.000929275	0.00905883	-0.000117877	-0.00374675	0.00129865	0.00541534	0.00454593	-0.00229593	0.00122629
PUM3	-0.00372608	-0.000822944	-0.00188079	-0.00201547	-0.000370967	-0.0017401	0.00379686	-0.00490597	0.00233603	-5.1231e-05	0.000330197	-0.00042176	0.000186545	0.000624725	-0.00394926	0.00444319	0.00195577	-0.000248958	0.00312241	-0.00217188
MOK	-0.000546092	0.00382091	-0.000350482	0.000218983	0.00526825	-0.00501059	-0.00264841	-0.00142904	0.00461044	0.000519638	-0.00208337	0.00206953	-0.000251843	-0.000226605	-0.00121363	-0.000158104	0.00207028	8.18061e-05	6.98226e-05	0.000296294
HSP90AA1	-0.0014996	0.00436726	0.000869917	-0.00905433	0.0057013	0.000583944	0.0112091	-0.0113584	0.00803527	-0.00751403	0.00631872	0.00152272	-0.00350572	0.00777255	-0.0093349	0.00649493	-0.000870923	-0.00266889	0.0105757	-0.00898828
CXCL2	-0.00799303	-0.00474346	-0.00832732	-0.000777671	0.00089996	-0.0134263	-0.00870007	0.00155795	0.0144818	0.0052329	-0.00851048	-0.00206795	-0.00444975	-0.00584384	-0.00847526	-0.00643469	0.014235	-0.00104195	-0.00407889	0.00379864
TCF7	0.00174974	0.0024	-0.00225642	0.00215522	0.00100696	0.00852662	-0.00171983	-0.00198222	0.00409076	-0.000938339	0.000314252	0.00101505	0.0116494	0.000484829	-0.00117495	-0.00276641	0.00326425	0.00257348	-0.00221613	-0.00175109
PTPRC	0.00744312	-0.00177904	-0.00196516	0.00110999	0.0015176	0.0238341	0.00172476	-0.00736715	-0.000498727	-0.0031745	0.01078	-0.00179588	0.0247964	0.00673937	-0.00532507	-0.00701303	-0.00346714	0.0069947	-0.000614631	-0.00375899
PKP1	-0.00171664	0.00274044	-0.00104097	0.000315681	-0.000297188	-0.00195198	-0.000588122	-0.00213101	0.00650722	-0.000486818	-0.00090324	0.000629182	-0.00236707	-0.00196119	-0.000596676	0.00158819	0.0049954	-0.00259834	-0.000118195	-0.00235252
STK17B	-0.00130211	0.000899077	-0.00738653	0.00443186	-0.00272395	0.00926516	-0.00284433	-0.00319182	0.000296608	0.000231079	0.0023902	0.00322546	0.0180712	-0.000784856	-0.00254166	-0.00221375	0.000734207	0.00842396	-0.00283746	0.000678311
LRP2	-0.000685115	0.00174425	3.95533e-05	-0.00359512	-0.000913796	-0.000288521	8.88563e-05	-0.00100605	0.000794354	-0.00152769	-0.000155174	-0.000788646	0.00080594	5.95844e-05	-0.00225812	-0.000357091	0.00328353	0.00109583	0.000221221	-0.000810908
FYB1	-0.000654175	0.00255067	-0.00565738	0.00361728	0.00117135	0.010636	0.00176368	-0.00381775	0.0012438	-0.00128942	0.00360144	0.00224481	0.00854743	0.00174449	-0.00180081	4.66538e-05	-0.00178207	0.00138055	0.000384671	-0.00177
NFE2L1	0.0132262	0.00753263	-0.0053452	-0.00202001	0.00256442	-0.000933354	0.00105328	-0.00538307	0.00361971	0.00478989	0.00202778	0.00451752	-0.00194786	0.0157803	-0.00534695	-0.00333286	0.00103666	-0.000219344	0.00151599	-0.00148375
GRHL2	-0.00316542	0.00745766	-0.00217183	-0.006185	0.0023412	-0.00441586	0.00483829	-0.00301596	0.00527421	-0.00312225	-0.0005751	0.00241614	-0.00198318	-0.000366919	-0.00504887	0.00339637	0.00424245	-0.00174086	0.00246329	-0.00223376
SMAP2	0.00347687	0.000709735	-0.0022967	0.00238138	0.0003357	0.01442	0.000552313	-0.00781463	-0.00168507	-0.00134122	0.00724945	0.00232084	0.0179634	0.00285004	-0.00455986	0.00319225	-0.00183006	0.0060922	-0.00101	-0.00299341
GSTP1	-0.00428276	-0.00415051	0.00674774	0.000643295	0.00301196	-0.00703155	0.00414398	-0.0100323	0.00541771	-0.00164719	0.00171838	-0.00241701	0.000271732	-0.00544259	-0.00238738	0.00945497	0.0023259	-0.00191632	0.00255731	-0.00502037
COL16A1	-0.00802456	0.0074422	-0.00615031	0.00501146	-0.00121678	-0.00593901	-0.00472923	-0.00398412	0.0062705	-0.00114755	-0.00129743	0.0126887	-0.0100506	-0.00468047	0.0156971	-0.00735388	0.00583279	0.00415806	-0.00639922	0.00365701
CD59	0.00186562	-0.00830083	0.027173	-0.00910833	-0.001831	-0.00501222	0.00648394	-0.0105323	0.000674846	-0.000648408	0.00390827	-0.00951464	-0.0084889	0.00622744	-0.0103535	-0.00209933	-0.000568108	-0.00449126	0.00753136	-0.00810395
CD82	0.000184731	0.00100002	0.000777463	-0.00268379	0.00426708	0.00444188	0.000782619	-0.00476625	0.00646606	-0.00383392	0.00236991	0.000136687	0.00432357	0.00197512	-0.00470884	-0.00124662	0.0035096	-0.000689242	0.00221204	-0.00453774
TTC39A	-0.000860297	0.0057118	0.00193551	-0.00392896	0.000407704	0.00061614	0.00224109	-0.00150327	-0.00230195	-0.00228016	0.000456386	0.00295693	0.000120364	0.000178337	-0.00240447	0.00174655	0.00133273	-0.000136968	0.000709214	-0.00111877
DNAJA1	-0.00412402	0.00150976	-0.00282818	-0.00432046	-0.00438517	0.00115314	0.00860862	-0.00796437	-0.00151329	-0.0043377	0.00466008	-0.000114032	-0.00479168	0.00338536	-0.00619838	0.00956435	-0.00359751	-0.0015781	0.00956053	-0.00525659
B4GALT1	-0.00644963	0.00484091	-0.00929477	0.000838658	-0.00268083	-0.00613092	0.00202047	-0.00391321	0.00882071	-0.000477124	-0.00212497	0.00614267	0.00101903	-0.00077407	0.000422993	-0.00409926	0.00481343	0.00564145	0.000258335	-0.001211
FOLH1	-0.000671288	-0.00167548	-0.000311613	-0.000974162	0.00427579	-0.000366446	-6.91732e-05	-0.000216771	0.000988491	-0.000935737	-0.000253008	-0.000905733	-0.000464598	-0.000339728	-0.000727556	0.000508571	0.00100285	-0.00023385	0.000268721	-0.000514078
SEPHS1	-0.0026666	0.00346686	-0.00497054	0.00171856	0.00245731	-0.00735707	0.00133082	-0.00215005	0.00424764	0.00212429	-0.00303072	0.00253632	3.47735e-05	-0.000448168	-0.00124765	-0.000320626	0.00418846	0.00123203	-0.00081909	6.21528e-05
ITPKC	-0.00271397	0.00210275	0.000370855	-0.00105785	0.00308647	-0.00237147	-8.07608e-05	-0.00291805	0.00589541	0.0014652	-0.00102397	-0.000915971	-0.00211356	0.000490126	-0.00674186	-0.000966905	0.000655096	0.00144015	0.00015927	-0.000355056
FAT2	-0.000629271	0.000910579	0.000101249	-0.00261719	-0.000636821	-0.000795893	-0.000752645	-0.000461665	0.00447824	-0.000548296	-0.000590623	-0.0015813	-0.000348678	-0.000553016	-0.000499972	-8.56069e-06	0.00270965	2.09975e-05	7.28653e-06	-0.000710471
TMED2	-0.00635942	0.00801113	-0.0113374	0.00089996	0.0160648	-0.00125676	-7.26732e-06	-0.00561523	0.00429874	-0.00313071	0.00167544	0.00847517	-0.00189921	-0.000727211	-0.00199425	0.00145946	0.00266737	0.00433932	0.000123563	-0.00167317
ACOX3	-0.00209627	0.00580864	-0.00187671	-0.000395572	0.000463951	0.000249956	-0.00107628	-0.00230094	0.00667203	0.000547964	-0.000897776	0.00261859	0.000857015	-0.00202318	-0.00105085	-0.0014794	0.00635369	-0.000456507	-0.00237527	-0.00152173
PPP1R15A	-0.0066638	0.00516398	-0.00876142	0.00310817	0.000622608	-0.00671905	-0.00453255	-0.000350599	0.0040111	0.00592837	-0.0058794	0.00531901	8.07226e-05	-0.00294993	-0.00298823	-0.00562001	0.00320187	0.00398441	-0.00582408	0.00859655
TRIP6	-0.0060094	-0.0028342	0.00446598	-0.00580134	0.00160812	-0.00363319	0.00455478	-0.0070282	0.00149677	-0.00412536	0.00157772	-0.00336945	-0.00648229	-0.000734359	-0.00495454	0.00580016	0.00245124	-0.00359951	0.00675957	-0.0045555
ACHE	0.00557345	-0.000675759	0.000440708	0.000618405	-0.000561469	-0.00472839	-0.00936865	-0.00141242	-0.000152118	6.79762e-05	-0.00270203	-0.000818513	0.00279201	0.0040393	-0.00122382	0.0012301	0.00040966	0.00151794	0.00445047	0.000250383
FTL	-0.0104845	0.000977434	-0.0175184	0.00541253	0.00602944	0.00134523	-0.0010129	-0.00154647	-0.00236279	-0.00372793	0.00911914	0.00304626	-0.00208635	-0.000538717	0.00222758	-0.00945971	-0.00634001	0.00513777	0.000608365	0.00620821
SRRT	0.00518566	-0.000688184	0.0221069	-0.00494333	-0.0015255	0.00330949	0.00378673	-0.0101911	3.86363e-05	-0.00576657	0.00348688	-0.0030475	0.00189033	0.00306557	-0.0073419	0.00592901	-0.000636214	-0.00449797	0.00471374	-0.00726926
ADAMTS2	-0.00541805	-0.0012123	-0.00809163	0.00691688	-0.0015988	-0.00258112	-0.00037476	-0.00388213	0.00138844	0.000631566	0.00359568	0.0094334	-0.00257364	-0.00431684	0.0141248	-0.00718955	0.000833395	0.00763416	-0.00520151	0.00151604
MMP2	-0.00724362	-0.00472526	-0.0193806	0.012975	0.00491342	-0.00721199	-0.00972463	0.00493832	-0.00637793	-0.0010265	0.00188736	0.0157047	-0.00515625	-0.00858904	0.0299722	-0.0204561	0.00119913	0.0159556	-0.0167126	0.0148986
SF3B2	-0.00395264	0.0024443	-0.00399295	-0.000840199	0.00302681	0.000550218	0.00299666	-0.00677298	0.00282065	-0.00113176	0.00193604	0.00220924	0.000308215	2.06069e-05	-0.00459084	0.00501514	0.00161289	2.53827e-05	0.00329989	-0.00329038
TFAP2C	-0.00464387	0.00685093	-0.00560235	-0.00742359	0.00816829	-0.00398059	0.00374784	-0.00281369	0.00716653	-0.00309009	-0.000941939	0.00165907	-0.00273535	-0.00367561	-0.00462741	0.00207824	0.0109314	-0.0016987	-0.00107648	-0.00301024
KHSRP	-0.00520637	0.000128248	-0.00320683	-0.00250772	0.00336498	-0.00221348	0.00642296	-0.00798203	0.00213482	-0.00370986	0.00142333	-0.00120441	-0.00143791	0.000188232	-0.00573353	0.0109362	0.00133609	-0.000118274	0.00535347	-0.00477435
TPX2	-0.000801507	-0.00666091	0.0101958	-0.007161	-0.00627214	0.00246193	0.0126549	-0.00840529	-0.0050463	-0.00672064	0.00662833	-0.00674724	-0.00500432	0.0048218	-0.00700968	0.0123527	-0.00681203	-0.00453882	0.0117585	-0.00757847
SMOX	-0.00249436	-0.000573305	0.00157951	-0.00138044	-0.00163338	0.00148237	0.00337808	-0.00428747	-0.000766535	-0.00158038	0.00181332	-0.000859947	-0.000563869	-0.00166015	-0.00203839	0.00683374	-0.000902827	-0.00178208	0.00352227	-0.00287065
FKBP1A	-0.0066361	0.00172157	-0.0132628	0.00185593	0.00511795	0.000578457	-0.00167839	-0.00398329	0.00226926	0.00535045	-0.00109302	0.00193891	0.00421365	-0.000605533	-0.000444431	0.0012922	0.00137363	0.00999506	0.000335685	-0.00133772
SLC4A11	-0.00112245	0.0010308	-0.000798872	0.0013576	0.00027449	-0.000622144	9.47453e-05	-0.00183691	0.00377579	-0.000590732	-0.000371303	0.00159416	-0.00154927	0.000266	-0.0002857	-0.000790403	0.00303401	-0.00169248	0.000488889	-0.00216581
CPXM1	-0.00538169	-0.00192124	-0.00669286	0.0105657	0.00175038	-0.00600188	-0.00612302	-0.00182557	-0.00138349	-0.000795319	-0.00267549	0.00780983	0.000997493	-0.00485074	0.0161637	-0.00588011	0.000897233	0.0113059	-0.00585772	0.0038628
SNX5	0.000766308	-0.00317056	0.01383	-0.00430813	-0.00226822	0.0057176	0.00466495	-0.00556873	-0.00421988	-0.00504853	0.00362224	-0.00373902	7.26002e-05	0.00345877	-0.00423887	0.000966438	-0.00340116	-0.00244898	0.0050636	-0.00387793
SIRPG	0.00147502	-0.00144999	0.00038129	-0.000623991	-0.000736915	0.0040184	0.000969665	-0.00156322	-0.000834781	-0.00112299	0.00240663	-0.00116951	0.00422656	0.00134128	-0.00182079	0.000587225	-0.000894193	0.000795944	0.000623311	-0.000933905
OAS1	0.00223304	0.00312733	-0.00492277	-0.00479673	-0.00159356	0.0121584	0.00324993	-0.00570004	-0.00512577	-0.00579683	0.00794135	0.000426915	-0.00234562	0.00682557	-0.00523666	0.00840323	-0.00458028	-0.00114664	0.0063716	-0.00356086
PEBP1	-0.0072491	0.00741725	-0.00468982	-0.00204945	0.00851141	-0.00068128	0.00278597	-0.00577243	0.00462065	-0.00102531	-0.000333618	0.00531331	-0.000129636	-0.000929455	-0.00501729	-0.00300052	0.00604581	0.000103716	0.000803873	-0.00199711
FUS	-0.00495622	0.0015272	0.0046301	-0.00335548	-0.00231664	0.00191763	0.00543907	-0.00978754	0.00133855	-0.00277878	0.0019028	-0.000295264	0.000386317	0.000779265	-0.00829389	0.009638	0.000362507	-0.00168349	0.00598466	-0.00501456
FXYD5	-0.00523642	0.00379242	-0.00783553	0.00311865	-0.00182205	0.0117613	0.00135616	-0.00649223	0.00305513	0.000195918	0.00416816	0.00214407	0.00827665	0.00426363	-0.00663931	-0.00265513	-0.00248507	0.00248806	0.00595333	-0.00392387
FXYD3	-0.00368803	0.00495208	0.0101655	-0.0161417	0.0137465	-0.00168295	0.00551685	-0.0117214	0.00632169	-0.0133828	0.00622722	-0.00196279	-0.0125601	0.0051228	-0.0157694	0.00348639	0.00200524	-0.0122367	0.017183	-0.00982602
GMIP	0.00182934	-0.000273686	0.00451343	-0.000386104	-0.00100416	0.00815511	7.77491e-05	-0.00454773	-0.000318752	-0.00276156	0.004142	-3.61724e-05	0.0087985	0.00180623	-0.00310067	-0.000700815	-0.00276056	0.00187026	0.00229041	-0.00265164
MLF2	-0.00422865	0.00226741	0.00380973	-0.00497845	0.00332693	-0.000327525	0.00774659	-0.00954909	0.00187	-0.0039295	0.00345444	-4.39318e-05	-0.0042699	0.00264264	-0.00782172	0.00299251	-0.000201657	-0.00432385	0.00858054	-0.00602718
ARHGAP4	0.00124559	0.00308702	-0.00214392	0.00464657	0.000542838	0.00967644	-0.00218435	-0.00352218	0.00151666	0.00186645	0.0023729	0.00357841	0.0132266	0.000591146	-0.00115473	-0.0027374	0.000297177	0.00448183	-0.00281802	-0.00128549
DHX32	-0.00160641	0.00211228	-0.0028805	-0.000581503	0.00249947	-0.0014164	0.00427192	-0.00119356	0.00374577	-7.31118e-05	-8.54036e-06	0.000789938	-0.00123647	0.000140445	-0.00136475	-2.54352e-05	0.000958294	-4.51823e-05	-0.000348065	-0.00105703
LTBP4	-0.0041001	0.00420124	-0.011818	0.00568551	0.000479931	-0.00777009	-0.0111816	0.00221295	0.00472517	0.0170259	-0.00798217	0.00680956	-0.00252636	-0.00130526	0.0011667	-0.0131794	0.00797591	0.00132916	-0.00992751	0.012193
RGS1	-0.00256546	0.014605	-0.008751	0.00492304	-0.00198373	0.00858384	-0.000519012	-0.00770709	0.0045405	-0.00659714	0.0132551	0.0168065	0.00771988	0.000435491	-0.00527473	0.000529285	-0.00359743	0.0068547	-0.00138208	-0.00289971
NDUFB2	-0.00207258	-0.000712589	-0.00451227	-0.00260173	-0.000574834	-0.00101018	0.0054738	-0.00822981	0.000905173	-0.00194165	0.00399568	-0.000722146	-0.00294083	0.00550243	-0.0068183	0.00733301	-0.00072045	-0.00114619	0.008116	-0.00475529
ICAM1	0.00205179	-0.00639829	0.00579656	-0.0030697	-0.0101193	-0.00174323	0.00711677	-0.0113622	-0.00642265	-0.00510522	0.0074436	-0.00614302	-0.0016461	0.00633342	-0.0121381	0.00770765	-0.00781552	-0.000625733	0.0129817	-0.00602362
LYZ	0.00344583	-0.00158336	0.00667949	0.00581097	0.00607604	0.0208283	0.00498568	-0.0136338	-0.00317715	-0.00706551	0.0267327	-0.000178995	0.00847644	0.00569151	-0.00635612	-0.00621846	-0.0168798	0.00143967	0.00220359	-0.00535042
GOLGA3	-0.00236704	0.00426656	0.000662137	-0.000350064	0.0121105	-7.48555e-05	0.00169671	-0.00376491	0.00342993	-0.00255692	0.00185564	0.00372889	0.000222961	-0.00106475	-0.00104701	-0.00115474	-0.000566149	0.00217757	9.22955e-05	-0.00232847
AARS	0.00021053	-0.00231086	0.00802842	-0.00436536	0.000476282	0.00294691	0.00751579	-0.00807949	-0.00185494	-0.00461367	0.00486051	-0.0033892	-0.00314117	0.0063164	-0.00724341	-0.00118965	-0.00370889	-0.00322631	0.00880233	-0.00528184
LAMB1	-0.00835003	-0.000123298	-0.0104877	0.00654324	0.00789041	-0.00428185	-0.0081015	-0.00272159	-0.0014636	0.00253346	-0.00266202	0.00293397	-0.00203028	-0.00514047	0.00391783	-0.00857637	0.00716172	0.00480847	-0.00359296	0.00372891
ITGA6	-0.00283997	-0.000595682	-0.00820903	0.00131861	0.0156645	-0.00381984	0.00266407	-0.00348652	0.00355684	0.00112714	-0.00088879	-0.00011112	-0.00136933	-0.00203272	-0.00805652	0.00706566	0.00778361	0.00226865	-0.00439693	-0.00321237
SEL1L3	0.00174125	-0.00313946	0.00332469	0.000795427	-0.000927968	0.00954713	0.000363127	-0.0045351	-0.00284531	-0.00453881	0.0101453	0.000582867	0.0114703	0.00312386	-0.00883857	-0.00233189	-0.00242614	0.00702375	-0.000195503	-0.00369091
NLRP1	0.000199667	0.00137051	-0.0015606	0.00386448	-4.60911e-05	0.00556542	-0.00207683	-0.00150282	0.000287062	0.00342145	0.000557528	0.00200189	0.00674215	2.67719e-05	-0.00105303	-0.00276817	0.000138768	0.00271697	-0.0026449	0.000111425
ESR1	-0.00172807	0.00986481	-0.00122761	-0.00371511	0.00155895	-0.00129949	-0.00180865	0.000202731	-0.00190106	-0.00103213	-0.00125986	0.00893384	-0.000917532	-0.000826876	-0.000654565	-0.00224145	0.00313697	1.08587e-05	-0.00164594	0.00267594
TMEM101	-0.00128402	0.00356036	-0.000296258	-0.00726262	0.000127828	0.000698149	0.000493846	-0.00212282	-0.00196918	-0.000857551	0.00120931	0.000403698	0.00210238	0.000953239	-0.00574081	0.000762477	0.00210572	0.00123028	0.00170059	0.000412394
CCDC80	-0.00650792	-0.00362545	-0.0169375	0.024149	-0.001907	-0.0126282	-0.0150152	0.00217525	-0.000874755	0.00601103	-0.00850264	0.0167033	0.00109915	-0.00450844	0.0280555	-0.0165769	-0.0036932	0.0177284	-0.014196	0.0176022
PSME1	-0.00148932	0.0014427	-0.00106078	-0.00480757	-0.00443179	0.00941801	0.0104347	-0.00989114	-0.00292444	-0.00233669	0.00819315	-0.000795883	0.00179598	0.00727857	-0.0115517	7.0539e-05	-0.00101711	-0.000876887	0.00804301	-0.00734604
HNRNPC	-0.00678852	0.00268814	-0.00543601	-0.00433514	-0.00303871	0.00406793	0.00775897	-0.00834163	0.00124095	-0.00406295	0.0044064	0.000193541	0.000795124	0.00196248	-0.00867759	0.00421219	0.0015284	-0.000494318	0.00803022	-0.00606858
PHGDH	-0.00218186	-0.00764861	0.0185371	-0.00611178	0.00552838	0.000727724	0.0070921	-0.0083585	0.000705826	-0.00622966	0.00275541	-0.0068052	-0.00452485	-0.00269834	-0.00601579	0.0102756	-0.00212117	-0.00813026	0.00714378	-0.00674279
EZR	-0.00117346	0.0107786	-0.00303627	-0.00276377	0.00480179	0.00287891	0.00260665	-0.00401537	0.00719853	-0.00275392	0.0020069	0.00792459	0.0052447	0.0023024	-0.00557644	-0.00243742	0.000505827	0.00165574	0.00198816	-0.00263977
MYL6	-0.00827125	0.00603363	-0.0130422	-0.000584367	0.000483874	-0.00417367	0.00257664	-0.00396205	0.00842006	0.00859422	0.000906602	0.00562843	0.000652939	-0.00109026	0.00160026	-0.0106313	0.00329602	0.00610824	0.000708849	-0.000910722
MFSD11	-0.000760098	-0.00213835	0.0291961	-0.00490887	-0.00607793	0.00948824	-0.00176663	-0.00213069	-0.0082297	-0.00436749	0.00658841	-0.00272945	-0.00301658	-0.009968	-0.000767023	0.0104715	-0.00207052	-0.007122	0.00108648	-0.00858127
DPYSL2	0.00187758	-0.0101491	0.00836675	-0.002753	-0.0029156	0.00531645	0.00628258	-0.0103333	-0.00430768	0.00183743	0.00791721	-0.00693845	-0.00193096	0.00430814	-0.00695763	0.000814482	-0.00386781	-0.00333806	0.00523219	-0.00348356
TGFB2	0.000508549	0.00405029	-0.00140751	0.00114185	0.0067201	-0.0020506	-0.000392202	-0.00134511	0.00617916	0.000791359	-0.000679334	0.00261486	-0.00145856	0.00115203	-0.000272547	-0.00052505	-4.31483e-05	-0.000294905	-0.000399449	-0.000616464
GPATCH2	-0.00249456	0.0170469	-0.00289132	-0.00127329	0.00264742	-0.000551463	0.000695289	-0.00246109	0.0055147	0.000273135	-0.00131475	0.01143	0.000221513	-0.000914176	-0.00270997	0.000399778	0.00312629	-0.000125826	-0.00117545	-0.00122574
COMT	-0.00405995	-0.000847931	-0.000531129	-0.00754786	0.00203177	0.000932302	0.0090959	-0.00960308	0.00188121	-0.00372777	0.00544043	-0.00281553	-0.00506924	0.00481922	-0.00896468	0.00333401	0.000108063	-0.00251233	0.0091863	-0.00651069
ADA2	0.000322522	0.000121262	-0.0033512	0.00297127	-0.00200132	0.00866875	0.000927617	-0.00475192	-0.00182801	-0.00166175	0.00978351	0.00202328	0.00500518	0.00270635	-0.00333565	-0.0013796	-0.0032169	0.00227636	-0.000464372	-0.00123151
GABRP	-0.0122592	-0.0208019	0.0185426	-0.017911	0.00726177	-0.0118147	0.0196257	-0.0123748	0.0244276	-0.0142981	0.00667462	-0.0174082	-0.0233162	-0.000848606	-0.0188435	0.0085971	0.0111984	-0.0170457	0.00773077	-0.0110221
FMO2	-0.00240395	7.00781e-05	-0.00279703	-0.000438398	-8.89288e-05	-0.00244927	-0.00207751	0.000129576	0.00262854	0.0023387	-0.00236075	-0.00169758	-0.000957196	-0.00160958	-0.00259342	-0.00261011	0.00550804	-0.000380025	-0.00247557	0.00172399
EPB41L4B	-0.000962791	-0.000952673	0.00365642	-0.00379766	0.00195035	-0.0027084	-6.27425e-05	-0.00113638	0.00270566	-0.0013609	-0.00102157	-0.00280828	0.000163586	0.00015075	-0.00258435	-0.000893224	0.00224233	-0.000343118	0.00172142	-0.000957631
PTGS1	-0.00129954	0.00105162	-0.00103728	-0.000661261	-0.00039963	-0.00252186	-0.00628072	-0.00127836	-0.000325713	-0.000678792	-0.000282076	9.31695e-05	0.00085238	-8.31128e-05	-0.00102196	-0.000648946	0.000120012	0.000128767	0.00500137	-0.00013282
BAMBI	-0.00304229	0.000133793	-0.00358495	-0.00332378	0.00951422	-0.00787511	0.00518064	-0.00267984	0.00626635	-0.00223602	-0.00131848	-0.00217604	-0.0024053	-0.000217003	-0.00488233	0.00306639	0.000870459	-0.000174823	0.00264167	-0.000983082
FKBP5	0.00280942	-0.00494704	0.00616571	-0.00713325	-0.0106369	0.00725584	0.00933582	-0.0120011	-0.00923808	-0.00468242	0.00790555	-0.00724778	0.00462244	0.00943458	-0.010907	0.0121123	-0.00639774	-0.00142554	0.0137518	-0.0071655
HSP90AB1	-0.006169	0.00933511	-0.00809039	-0.0056667	0.00439917	-0.00329276	0.0024659	-0.0070913	0.00781943	-0.00294762	-0.000161332	0.00443799	-0.00596649	0.00163842	-0.00765179	0.0103974	0.00497571	-0.00237356	0.00629549	-0.0044934
DSP	-0.00671519	0.00577133	-0.00691064	-0.00982702	-0.000513758	-0.00522677	0.00838663	-0.00512234	0.0171087	-0.00719367	0.000387159	-0.00766536	-0.00960697	-0.00221803	-0.00788115	0.0110256	0.00915272	-0.00600736	0.00488908	-0.00657193
SCD	-0.00250064	0.00826593	0.00270122	-0.0103465	0.0341155	0.00318038	0.0108215	-0.00922272	-0.00369316	-0.0135609	0.00884724	-0.00132461	-0.00475598	0.00613378	-0.0118891	0.00795157	-0.0114983	-0.00137496	0.0132791	-0.00692152
PSMD8	0.000877211	-0.00312477	0.00816243	-0.00673436	-0.00130692	0.00538984	0.0102895	-0.010801	-0.0038507	-0.00630924	0.00807562	-0.00344664	-0.00451141	0.00794493	-0.00908642	0.00474159	-0.00465163	-0.00468667	0.011517	-0.00798051
CIRBP	-0.00739406	0.00561387	-0.00881905	0.000424645	0.000927064	0.000362521	-0.00872365	0.00104632	0.00455493	0.00453859	-0.00525822	0.00429125	0.00908958	-0.00780511	-0.00311334	-0.00513684	0.013456	0.00378044	-0.0091639	0.00542278
HNRNPM	-0.00200185	0.000303642	0.0120272	-0.00404627	-0.00139376	0.00312146	0.0052184	-0.00940006	4.82828e-05	-0.00129776	0.00306301	-0.00159801	0.000138302	0.000270578	-0.00781567	0.00617672	-0.000384102	-0.00371556	0.00475642	-0.00551318
GADD45B	-0.00428633	0.00707717	-0.00405028	0.008627	-0.0036655	-0.0073281	-0.00391765	-0.00504526	-0.00463903	0.00766693	-0.00273925	0.0146279	-8.99204e-05	-0.000910156	0.00465008	-0.00675416	-0.00163836	0.00893496	-0.00540908	0.00596709
ARVCF	-0.00147433	0.00188646	0.000365195	-0.00269416	0.000733681	-0.00109476	0.00272519	-0.00195322	0.00388432	0.000400634	-0.000465348	-0.000967939	-0.00122958	5.32013e-05	-0.00273757	0.00022117	0.00276612	-0.000835376	-0.000126535	-0.0012305
MMP11	-0.0057678	0.00604131	0.000985253	-0.00500598	-0.00445031	-5.69399e-05	0.00846524	-0.00404851	0.00107988	-0.0022549	0.0109817	0.00714862	-0.00656135	-0.00287675	0.00248714	-0.0034311	-0.00386492	0.00164893	0.00237779	-0.004541
DERL3	-0.00141661	-0.00528552	-0.00188088	0.00243762	-0.00412074	-0.00110354	-0.00387975	-0.000458823	-0.00371967	-0.00420982	0.0100836	0.00417254	0.00873432	-0.00268368	-0.00614878	-0.00355615	0.00206463	0.0109507	-0.00244911	-0.00283488
DDT	-0.00453261	0.00307334	-0.00227182	-0.00207538	0.00188875	0.000109639	0.00336948	-0.0072343	0.00281639	-0.00214599	0.00112206	0.00241785	0.000458454	0.00100342	-0.0046561	0.00470121	0.00266363	-0.000359726	0.00542208	-0.00514368
MFNG	0.00237295	-0.00142383	0.00243957	0.000123719	-0.00110378	0.00691313	-0.001362	-0.00154933	-0.00147135	0.000789215	0.00301679	-0.000526244	0.00680989	0.00121145	-0.0010736	-0.00212417	-0.0011356	0.00231445	-0.000970561	-0.000699132
LGALS2	0.00178989	0.000955456	-0.00164662	0.00120524	0.00146641	0.00594124	-0.000429503	-0.00173932	0.00122521	-0.000483462	0.00206088	0.000364448	0.00509601	0.00104829	-0.000773168	-0.00184849	0.000320539	0.000480033	-0.00100667	-0.000831475
LGALS1	-0.00543681	0.00431749	-0.0139606	0.00956653	0.00281768	-0.00775794	-0.00430473	-0.00449413	0.0048855	0.00444027	0.00318544	0.0124439	-0.00849513	-0.00304403	0.0162173	-0.00722412	-0.00250891	0.00413379	-0.000601646	0.00238066
PIK3IP1	0.00203911	-0.000195582	-0.00234391	-0.000373886	0.00177725	0.0110311	-0.00181047	-0.0011961	0.00149815	0.000478202	0.00208607	-0.00135519	0.0139467	0.00100846	-0.00235986	-0.00258179	0.000787689	0.00425224	-0.00289107	0.000410738
EIF3L	-0.00445951	0.000603303	-0.00766713	0.00164198	-0.000150343	-0.00189145	-0.00350316	-0.00301419	0.00756621	0.00418354	-0.00287078	0.000988153	0.00541678	-0.00227643	-0.00423023	-0.00343149	0.0109565	0.00139408	-0.0032384	-2.94375e-05
SOX10	-0.00409505	-0.00804989	-0.00113836	-0.0110524	0.00851062	-0.00223031	0.00321903	-0.00354664	0.00761182	-0.00584084	-0.000231943	-0.0107846	-0.00328367	-0.00120293	-0.00770525	0.00601104	0.00844421	-0.00312933	0.00365195	-0.00340513
SLC5A1	-0.000802488	-0.00313534	-0.000562404	-0.00164373	0.0016969	-0.00115586	-0.000669915	0.000295103	0.00440031	-0.000755209	-0.0008267	-0.00182182	-0.000475794	-0.000722523	-0.00125165	-0.00097432	0.00411562	-0.000837438	-0.00102169	-0.000492365
DDX17	-0.00644419	0.00299824	-0.0129003	0.000335871	0.00229585	0.00293772	-0.0045893	-0.00233503	0.00527925	0.00347996	-0.00226625	0.00202912	0.00720219	-0.00477552	-0.00278287	-0.00258693	0.011237	0.00426539	-0.00624495	0.00257612
XBP1	-0.00165135	0.0129965	-0.00315887	-0.00542031	-0.00130934	-0.00386785	-0.00309709	-0.00362078	-0.00676863	-0.0151814	0.0144075	0.0114132	-0.00134492	-0.00287745	-0.0158236	0.0006553	0.0122272	0.00670918	-0.00444842	-0.00467569
TIMP3	-0.00646051	0.00579035	-0.0163491	0.00828387	0.00878262	-0.00814436	-0.0136449	0.00356224	0.00539962	0.0184339	-0.00291938	0.0103963	-0.0126078	-0.00440572	0.00419818	-0.0201737	0.00750684	0.00492016	-0.015598	0.0125132
RASL10A	-3.78702e-05	-0.00458177	0.000266775	-0.00366023	0.00102572	0.00011326	-8.38039e-05	-0.000299751	-0.000422827	-0.000655552	0.000154784	-0.00342202	0.000277075	0.000373918	-0.0021688	-0.000552951	0.00316663	-0.000136518	-0.000240601	0.000240658
PNPLA3	-0.00154737	-0.00133489	0.00823716	-0.00152364	-0.00122691	0.000669025	0.00124383	-0.00144742	-0.00155818	-0.00142561	0.000605307	-0.00179818	-8.67416e-06	-0.00145103	-0.0014874	0.00140936	-0.00123379	-0.00151381	0.0016156	-0.00152099
MYH9	-0.00686363	0.00606328	-0.0146556	0.000281723	-0.00353822	8.91851e-05	-9.81984e-05	-0.0036977	0.0125099	0.0136638	0.000746611	0.00404804	0.00481168	-0.0041003	0.00131935	-0.000932742	0.00465908	0.00952433	-0.00445301	-0.00188741
EIF3D	-0.00538938	0.000224331	-0.00534085	0.000384242	0.0015692	0.000698567	-0.00278817	-0.0034062	0.00698662	0.00313381	-0.00116177	0.00107803	0.00435536	-0.00279928	-0.00302385	-0.00290779	0.00856353	0.00122679	-0.00144153	-0.00180954
CSF2RB	-0.00201494	-0.00718923	-0.00275965	-0.00185924	-0.00428761	0.00340016	0.00372117	-0.00774471	-0.00653065	-0.00390033	0.00483383	-0.00467309	0.00417778	0.000610774	-0.00715476	0.0139886	-0.00571696	0.000333086	0.0116721	-0.00525979
ST13	-0.00631946	0.000816795	-0.00488325	0.0010113	0.00116659	0.000249739	-0.00017055	-0.00398402	0.00285886	0.000909317	-0.00014383	0.00143715	-0.000111508	-0.00202399	-0.00308271	-0.00343936	0.00713295	-0.0002711	-0.000264564	-0.00162161
GZMB	0.0056444	-0.00682452	0.00506134	-0.00540278	-0.00649733	0.0172875	0.00876771	-0.00821776	-0.00636442	-0.0068925	0.011929	-0.00688414	0.00909478	0.00623483	-0.008492	0.00650209	-0.00683325	-0.00190151	0.0077367	-0.0067438
LGMN	-0.0079522	-0.00481493	-0.00997812	0.00813665	0.00404286	0.00269744	-0.000928391	-0.00701674	-0.00380575	-0.0023447	0.00678794	-0.00194553	-0.00289186	0.00200604	-0.00209137	-0.00101951	-0.00570274	0.00200725	0.00186893	0.00378087
HIF1A	-0.00345257	-0.000130044	-0.00625253	0.00349463	2.2492e-05	0.00437455	0.000847782	-0.00477663	3.13571e-05	0.002112	0.00224383	0.00289079	0.00463644	-0.000920783	0.00112449	0.00205982	-0.000302724	0.00659829	-0.0010407	-0.00243166
SRSF5	-0.00691197	0.00281166	-0.00776667	0.00115485	-0.00207479	0.00342956	-0.00413577	-0.00289045	0.00225805	0.00343691	-0.0018154	-0.000121361	0.00525393	-0.00502631	-0.00466175	0.00102125	0.00944098	0.00272794	-0.00543308	0.00168974
PSMB5	-0.00302171	-0.0013378	0.00284484	-0.00785029	-0.00267376	0.000765961	0.0108238	-0.00903566	-0.0021236	-0.003816	0.00586279	-0.00204183	-0.00463156	0.0052428	-0.00762968	0.00518155	-0.00367878	-0.00279465	0.0113958	-0.00635109
DHRS2	-0.000628243	0.00820122	-0.00042043	-0.00016117	0.00047921	-0.000245618	-0.000147638	-0.000356759	-0.000681205	-9.93176e-05	-0.000286894	0.00692473	0.000244754	-0.000413186	-0.000431813	-0.000194476	0.00012322	6.08138e-05	-0.000271409	-3.78108e-06
NFKBIA	-0.00848448	0.00426465	-0.0157191	0.00463308	-0.00603031	-0.00453527	-0.00132187	-0.00591886	0.00189831	0.000408658	-0.00196633	0.00644395	0.00346204	-0.00241874	-0.00839533	0.00390489	0.00383984	0.00420066	0.00153955	0.00199012
PSME2	-0.000704268	-0.00152038	0.00121321	-0.00232362	-0.00214475	0.0104363	0.0133271	-0.0105469	-0.00230754	-0.00566308	0.00957193	-0.00265425	0.000569034	0.00779655	-0.00842626	-0.00292788	-0.00390057	-0.00271562	0.00963727	-0.00870753
PLTP	-0.00292388	-0.0113635	-0.00633252	0.00939771	-0.0034902	-0.00259334	-0.00542248	-0.00551976	-0.00599142	-0.000915346	0.00346321	-0.000931331	-0.00233524	0.00289943	0.00724761	-0.00551585	-0.00270462	0.00391572	0.00064841	0.00531508
MMP9	0.00318645	-0.00454191	0.00135231	-0.00398255	-0.00564669	0.0189096	-5.53375e-06	-0.00354796	-0.0045874	-0.00463654	0.0130727	-0.00555161	0.0123712	0.000687645	-0.0027768	-0.00189087	-0.00585658	0.000940069	0.00521331	-0.00483549
PYGB	-0.0044593	0.00338102	-0.00317189	-0.00597656	0.0183416	-0.000496898	0.00124574	-0.00446697	0.0092379	-0.0033459	-0.000337453	-0.00139837	-0.00463144	-0.00178223	-0.00656376	0.00203452	0.00807103	-0.00395516	0.000917883	-0.00387608
GINS1	-0.00213501	-0.00231388	0.00205546	-0.00244787	-0.00179632	7.1434e-05	0.00442677	-0.00296406	-0.000959911	-0.00213412	0.00132558	-0.00232514	-0.000845065	0.000787448	-0.00232392	0.00369492	-0.00185987	-0.00102491	0.00465959	-0.00240483
CD40	-0.00146856	-0.00120899	-0.00424467	-0.000149569	-0.00155455	-0.000118763	-0.00230675	-0.00464406	-0.00292006	-0.00140934	0.00133064	-0.00221394	0.00405375	0.000480843	-0.00463037	0.00237239	-0.00131825	0.00171135	0.00721352	-0.00185586
MYBL2	-0.00203356	-0.00272472	-0.00127682	-0.00301008	-0.0013385	-0.00118044	0.00338065	-0.00291908	-0.000151039	-0.00227295	0.00152112	-0.00237487	0.000116879	0.000785617	-0.00244262	0.00776897	-0.00201247	-0.000150987	0.00635205	-0.00308125
SLA2	0.00435384	-0.00240433	0.00402166	-0.00166446	-0.00201625	0.00974094	0.00102938	-0.00279898	-0.00191735	-0.00249784	0.00487325	-0.00231842	0.00670003	0.00265961	-0.00320705	0.00157241	-0.00219592	-0.000437848	0.0013083	-0.0023994
RAB5IF	-0.00155333	0.00114064	-6.61533e-05	-0.00239564	0.000695682	0.000252319	0.00207393	-0.00740035	0.00113967	-0.00302566	0.00478223	0.000108364	-0.00124335	0.00264333	-0.006285	0.00741647	-0.0022281	-0.0013063	0.00917656	-0.00659367
NFATC2	-0.0012331	0.00406669	-0.00263539	0.00608162	-0.000485812	0.00394069	-0.00053366	-0.00280339	0.00482541	0.000113922	0.000948775	0.00719131	0.00235943	0.000489944	0.00222404	-0.00212368	-0.00163609	0.000391478	-0.000809356	-0.000686847
PABPC1L	-0.00202391	0.0081189	-0.000824237	-0.00331298	0.00596488	0.000914894	-0.00102503	-0.00407833	0.00371765	-0.00301204	-0.000361249	0.00489898	0.00328286	-0.000754934	-0.0036584	0.00311709	0.00399549	0.000285424	0.00168545	-0.00270387
CTSZ	-0.00476199	0.00496092	-0.00676655	0.00387988	0.00126683	0.0111214	0.00119084	-0.00847273	0.00271933	-0.00166891	0.0112997	0.00288565	0.00410932	0.00345552	-0.00346423	-0.00557413	-0.00544405	0.0013784	0.00157733	0.000118694
PRELID3B	-0.0043613	0.00215997	-0.00463461	-0.00311601	0.00400866	5.84738e-05	0.00545842	-0.00650579	0.00248166	-0.00234634	0.00217396	0.000811155	0.000133077	0.000285497	-0.00538461	0.0110495	-0.000253684	-0.00020408	0.00577982	-0.00485327
PSMA7	0.00308542	-0.00194225	0.011908	-0.00802702	-0.000804278	0.0053029	0.0114577	-0.0121218	-0.00458709	-0.00598565	0.00886563	-0.00369556	-0.00256934	0.00839727	-0.0107434	0.0105482	-0.0079144	-0.00571476	0.0138495	-0.00922749
DIDO1	0.000966688	0.00137024	0.0163879	-0.00476882	7.66151e-06	0.00311482	0.002509	-0.00638116	-0.000985181	-0.00138299	0.00114171	-0.000586746	0.00534849	-0.00151702	-0.00644908	0.00238967	0.00129604	-0.00181552	0.000822103	-0.00379716
EEF1A2	0.0326499	-0.00087757	0.000865039	-0.00166627	-0.00169721	0.00177634	0.00123851	-0.00300142	-0.00117014	-0.000650524	0.00253697	-0.00203411	-0.00121995	0.0299056	-0.00282703	-0.00177558	-0.00148159	-0.00212138	0.00110096	-0.00137805
CDC25B	-0.00126534	-0.00560443	0.00630961	-0.00367001	-0.00523957	0.00883576	0.00645954	-0.00745447	-0.00533206	-0.00378221	0.00534511	-0.00589882	-0.00160779	0.00546786	-0.00516555	0.00489782	-0.00435097	-0.000495314	0.00760651	-0.00562975
ISM1	-0.00191214	-0.00120394	-0.00259683	-0.00295279	-0.00194467	-0.00280912	-0.00188416	0.000912135	0.00337403	-0.001317	-0.00179012	-0.00351299	0.000201047	-0.001655	-0.000940866	-0.00202345	0.00404917	0.00185191	-0.00184886	0.00276763
MYL9	-0.01308	0.0142514	-0.0248583	0.0059086	-0.000353828	-0.0195691	-0.0159044	0.00522632	0.02598	0.0282814	-0.00899019	0.0142197	-0.00469228	-0.011665	0.0137058	-0.0214448	0.0151043	0.014034	-0.0168967	0.00915541
JAG1	-0.00261208	0.00657287	-0.00310256	0.000808806	-0.00088932	-0.00142341	-0.00235722	-0.00120016	0.00470942	0.0122019	-0.00109654	0.00312348	-0.00314248	-0.000994774	0.00069255	-0.00247374	0.00108516	0.00280031	-0.00202267	-0.00106948
CST3	0.00137367	0.0131399	-0.0157518	0.00736103	0.0333056	0.00691492	-0.00769454	-0.00249974	-0.00104875	0.00263599	0.00388828	0.0132497	0.0038527	0.00290197	0.00359862	-0.0136056	-0.00392193	0.00718584	-0.00894464	0.00802697
WFDC2	-0.00253833	0.00439007	-0.00112181	-0.00656325	0.00296632	-0.0125282	-0.0167388	-0.00143233	0.0139675	-0.00326833	-0.00717564	-0.00714999	-0.00402937	-0.000360559	-0.00475403	0.00163712	0.00688563	-0.00269579	0.0108128	-0.000714175
AHCY	-0.00474224	-0.000527597	0.0106542	-0.0076463	0.00411773	0.00128867	0.00655702	-0.00917425	0.00309216	-0.00464421	0.00335583	-0.000892691	0.000537241	-0.000858877	-0.00656692	0.0054442	0.00185116	-0.00390996	0.00645189	-0.00677325
PPP1R16B	0.00282849	-0.00104632	0.00389374	0.000421556	-0.000572333	0.00811143	-0.000768807	-0.00178045	-0.000699681	0.00122052	0.00287699	-0.000474263	0.00835064	0.000390457	-0.00219297	-0.00119051	-0.000786001	0.00143661	-0.0017243	-0.00128515
TNNC2	0.0534581	-0.00473523	0.0027055	-0.00357838	-0.00453114	0.00626247	0.00393802	-0.00659549	-0.00375833	-0.00213675	0.00773955	-0.00510728	-0.00416233	0.050907	-0.00534743	-0.00405699	-0.00483717	-0.00504105	0.00418643	-0.00322339
SMCHD1	0.0129073	-0.00115482	0.0158567	-0.00124594	-0.00137659	0.0182974	0.000675964	-0.0080893	-0.00313574	-0.00243412	0.00744395	-0.000904876	0.0163027	0.0075966	-0.00737808	-0.0027131	-0.00168972	0.000809866	-0.000913927	-0.00575496
MYOM1	0.00819582	-0.000903617	-0.000920269	-0.000850774	-0.000367103	-1.69091e-05	-0.000581123	-0.000277217	-0.000295856	0.00440468	0.000138539	-0.000651844	-0.000653371	0.00743428	-0.00011192	-0.00161819	0.000333772	0.000313515	-0.000922876	0.000299796
MYL12A	0.0169583	0.00380093	-0.00887436	-0.00072894	-0.000300145	0.00156874	4.70205e-05	-0.00540953	0.00544838	0.0032497	0.00208311	0.00210254	0.00296845	0.0181503	-0.0016718	0.000919642	0.00106257	0.00484411	0.0015517	-0.00399559
SMAD7	-0.00296334	0.00505387	-0.0012285	0.000373155	0.000476142	-0.00102588	0.0035898	-0.00398307	0.00287748	0.000931153	0.00110509	0.00614452	-0.00331698	0.000195143	0.001434	-0.00254447	-0.000883852	0.000848316	0.000594008	-0.00129525
LAMA1	-0.000435438	-0.000753368	-5.8491e-05	-0.00125577	-0.00168378	0.000369341	0.000228059	-0.000829329	0.00109296	0.000430698	0.000323163	-2.33639e-05	-5.05382e-05	7.7268e-05	0.000575306	0.000255307	0.00124675	0.000371335	0.0002238	-0.000928502
RBBP8	-0.0033961	0.00943417	-0.00328118	0.000537889	0.00330099	-0.00156379	-0.000602105	-0.00110202	0.00714483	-0.000473452	-0.00133192	0.00585321	-0.00230852	-0.00217474	-0.000681488	-0.000487164	0.00380199	-0.00168075	-0.000671045	-0.00147931
MXRA5	-0.00226708	0.008732	-0.00254594	0.00656973	-0.000897877	-0.00170319	-0.00188213	-0.00259013	0.00390271	0.000518996	-0.000467765	0.0127641	-0.00259648	-0.00183953	0.0109314	-0.0019551	-0.000603847	0.00191354	-0.00176799	-0.000681005
PGRMC1	-0.00621214	-0.00410233	0.00249432	-0.00470051	0.00301428	-0.00219263	0.0079489	-0.00877785	-0.00102442	-0.00446967	0.00286933	-0.00384552	-0.00644644	0.000710431	-0.00649239	0.0113047	-0.000728798	-0.00445265	0.00868296	-0.00492263
CHRDL1	-0.00310069	-0.00301567	-0.00312874	0.00154638	0.00369427	-0.00199066	-0.00283054	0.00177275	-0.00275189	0.00449136	-0.00309479	-0.00245324	-0.00179815	-0.00156852	-0.00222965	-0.00315288	0.000696347	-0.000100262	-0.00279166	0.00560398
SRPX	-0.00420311	-0.00274006	-0.00812219	0.0088301	0.00902832	-0.00583672	-0.00562128	-0.00145069	-0.00155201	0.00114368	-0.0036127	0.00124567	-0.00245975	-0.00248715	0.0025152	-0.00653712	0.0055504	0.00286519	-0.00554039	0.00489969
PLS3	-0.00506976	0.000196827	-0.00161621	-0.00253032	-0.00448536	-0.0053604	0.000162134	-0.00455854	0.00295708	0.00637361	0.000435618	5.89817e-05	-0.00506169	8.79877e-05	-0.000287395	0.00271554	-0.00109774	0.00344065	0.00305285	-0.000622021
PIM2	0.00045596	-0.00396263	-0.000835704	0.00280236	-0.000666096	0.00400787	-0.00276398	-0.000683715	-0.00360528	-0.00399477	0.00743022	0.00269052	0.00966594	-0.000376765	-0.00615889	-0.00276467	0.000469269	0.00784946	-0.00262305	-0.00151443
PGK1	-0.00210153	-0.000742624	-0.00261721	-0.000972524	0.000869956	0.000111239	0.00115528	-0.00591185	-0.000224949	-0.000714194	0.00176108	-0.00145482	0.00397668	0.00167031	-0.00543038	0.0051321	-0.0015306	0.00160827	0.00638464	-0.00311324
CD40LG	0.000842695	2.97093e-05	-0.000350404	0.000300861	0.000203859	0.00336263	-0.000533593	-0.000234979	0.000200016	1.3809e-05	0.000198805	-0.000221514	0.00465985	0.000175605	-0.000425573	-0.00024118	-8.16372e-05	0.00124172	-0.00051998	-0.000194106
TIMP1	0.000254197	0.00251721	-0.0133997	0.00296375	0.00986404	0.00883164	-0.00305432	-0.00747681	0.00187724	0.00243992	0.00874187	0.0089234	0.00620268	0.00363708	0.0107122	-0.00841424	-0.00685723	0.0136772	0.000248616	-0.000753032
MAGED2	-0.00284542	0.0199862	-0.00306141	-0.00775067	0.00386262	-0.00104031	-0.000832422	-0.00222906	0.000324453	-0.0002074	-0.000221072	0.0128491	0.000272908	-0.00145627	-0.00337297	-0.00152967	0.00448637	0.00185922	-0.00071239	0.000532108
SYTL4	-0.00123638	0.0119022	-0.00114392	-0.000401195	-0.000344777	-0.001572	-0.00168144	-0.00064378	-0.000263736	0.00136865	-0.00111473	0.0099574	-0.000405465	-0.000904163	-0.000579882	-0.000511964	0.00196717	0.000227552	-0.00108729	0.00042144
RUBCNL	-0.000228918	0.000198023	0.0010756	0.000355644	0.00247268	0.00348608	0.000819998	-0.00237522	0.00120418	-0.00223092	0.0012857	0.000237523	0.00401474	0.000145223	-0.00111513	-0.000367121	-3.09264e-05	0.000869459	0.000440469	-0.00171462
KLF5	-0.00254091	-0.00372048	-0.00318025	-0.00478191	0.00655014	-0.00577009	-0.00159367	-0.00123647	0.0103013	-0.00171164	-0.00306939	-0.00441935	-0.00142494	-0.00114153	-0.00399477	-0.00151222	0.00847575	-0.00154835	0.000178664	-0.000444501
ACP5	-0.00469202	0.000682564	-0.0017698	-0.000948011	-0.000725315	0.00619234	0.00198827	-0.00518931	0.000465834	-0.00343167	0.00838996	-0.00140767	0.0011291	-0.000263054	-0.00377906	-0.000471732	-0.00291492	-0.000698455	0.0020401	-0.000321841
RGCC	-0.00418399	0.00728229	-0.00827631	0.00762858	0.0071273	-0.00201735	-0.00531743	-0.00273999	0.0104137	0.000275687	-0.000431974	0.0124364	-0.00306464	-0.00204364	0.00247402	-0.00512333	0.0053727	-2.11994e-05	-0.00460258	0.000374641
MEDAG	-0.000980086	-0.00251396	-0.00126991	0.00948614	-0.0012456	-0.00167276	-0.00115152	-0.00194553	1.06106e-05	0.00119735	-0.000837361	0.00415388	-0.0017977	9.31767e-05	0.00485151	-0.000586378	-0.0015603	-0.000124706	-0.000829236	8.59631e-05
TSC22D1	-0.00361464	0.00232793	-0.00873602	0.0015982	0.00213546	-0.0073664	-0.00079517	-0.00111337	0.00673755	0.00688411	-0.00169712	0.00277258	-0.00127393	-0.0014875	-0.000884225	-0.00469913	0.00646706	0.00573016	-0.00603049	0.00147436
MSLN	-0.00189221	-0.00251944	0.00183728	-0.00311011	-0.00367484	0.00122801	0.005687	-0.00447173	-0.00228398	-0.00341439	0.00328103	-0.00317491	-0.00346388	0.00462703	-0.00398828	0.000408879	-0.00394018	-0.00268391	0.00907929	-0.0034783
TRADD	0.00642226	-0.00401899	0.0212259	-0.00526113	-0.00211823	0.00676126	0.00275047	-0.00733997	-0.00258386	-0.00488176	0.00611481	-0.00490097	0.00538256	0.00396983	-0.00676336	-2.4667e-05	-0.00428345	-0.00226323	0.00471252	-0.00549412
CORO1A	0.00882791	-0.00151133	0.00725715	0.00147699	-0.0050394	0.0223484	0.00293701	-0.00924685	-0.00236541	-0.00469148	0.011405	-0.00066172	0.0231651	0.00622355	-0.00645595	0.00142421	-0.00698555	0.00376024	0.00341503	-0.0071589
NUTF2	0.000248776	-0.00349054	0.00494587	-0.00621751	0.00342076	0.0031072	0.00998253	-0.0120505	0.00102732	-0.00448491	0.00618776	-0.00496547	-0.00446679	0.00783357	-0.00884913	0.00929349	-0.00498234	-0.00300867	0.0117501	-0.00851365
CCL22	0.000247657	0.000251903	0.001063	-0.000165441	4.27347e-05	0.0025691	1.40978e-05	-0.000987134	0.000779424	-0.000745921	0.00111364	-0.000153989	0.00274681	-0.000434051	-0.000958413	-0.000197367	-0.000238585	-0.000180962	7.17468e-05	-0.00057958
NME3	-0.000142304	0.00244867	0.0140743	-0.00401082	-0.00203064	0.00235697	0.000191997	-0.00702532	-0.000797664	-0.000388413	0.0021561	0.00209939	0.00231921	1.94504e-05	-0.00523879	0.000418167	0.0011665	-0.002131	0.0031711	-0.00429447
HAS3	-0.000836869	0.00263941	-0.000738455	-0.000475819	0.000422605	-0.000747705	-0.000452101	-0.000182812	0.00764632	0.000422512	-0.000880181	-0.000368641	0.000354667	-0.000628175	-0.00124362	-0.000618866	0.00110672	-0.000108705	-0.000479525	-0.000535962
ESRP2	-0.0010681	0.00248144	0.000395967	-0.00403207	0.000943696	5.39212e-05	0.00308602	-0.00194164	0.000683562	-0.00238779	0.000317509	-0.000235173	-0.00194155	0.0017391	-0.00290066	0.00054845	0.00141255	-0.000922116	0.00212465	-0.00161365
FA2H	7.58745e-06	0.000377743	-0.000161167	-0.000197452	0.000454002	-0.000102436	-7.25374e-05	-0.000178839	0.000295124	-0.000280946	-4.34205e-05	0.00051904	0.000240974	4.7029e-05	-0.000180408	-2.20488e-05	0.000555595	0.000127212	-9.10764e-05	-0.000223303
HCFC1R1	0.00332768	0.00326238	-0.00556726	0.00469493	0.00198681	-0.00572094	-0.00290824	-0.0047713	0.00474455	0.00604242	-0.000838935	0.00876468	-0.0043987	0.00735099	0.00828135	-0.0068802	-0.000585999	0.00383429	-0.000745322	0.00167324
COTL1	0.00428776	-0.00711427	0.00389137	-0.00482123	-0.00507014	0.010204	0.01887	-0.0157952	-0.00392696	-0.0084885	0.0144098	-0.00766799	0.00698042	0.0118532	-0.0102628	0.0122164	-0.0138424	0.00278268	0.0149926	-0.0117125
CRISPLD2	-0.0118208	-0.00402884	-0.011701	0.0173088	-0.00955344	-0.00780615	-0.00717657	-0.000669829	-0.0029993	0.00868083	-0.00542814	0.0066752	-0.00231855	-0.00732099	0.00865463	-0.0113049	0.00364222	0.00811953	-0.00813197	0.00781892
NME4	-0.00583683	0.00339876	-0.00716475	-0.000815838	0.00111027	-0.00855011	-0.00319444	-0.00437686	0.00447201	0.000324941	-0.00306227	0.00334245	-0.000760064	-0.00115568	-0.000725343	0.00489259	0.00396938	0.00195868	0.0053821	-0.00138391
UBE2I	-0.00838669	0.00340858	-0.00820708	-0.00283243	0.000666503	0.00020856	0.00163232	-0.00610555	0.00354278	-0.000575347	3.04628e-05	0.000617411	0.000817693	-0.000643918	-0.0047115	0.0018768	0.00309931	0.00207083	0.00528358	-0.00237028
USP31	-0.00194362	0.0017976	-0.00144809	-0.00480096	-0.00249553	-0.00349851	0.00432092	-0.00274926	0.00480124	-0.000983829	0.000548955	-0.00212645	-0.00298939	0.00120562	-0.00429845	0.00159469	0.00221502	-0.00049299	0.00203472	-0.00124312
PYCARD	-0.00369204	0.000224593	0.00957775	-0.00510534	-0.00510442	0.0027377	0.00947224	-0.00854995	-0.0020903	-0.00493057	0.0066129	-0.000890186	-0.00211269	0.00238959	-0.00757788	0.00395635	-0.00616133	-0.00521502	0.0111441	-0.0062039
NOMO1	-0.00236617	0.00229009	-0.00220006	-0.000497815	-0.000594822	0.000929206	0.00332829	-0.00345122	0.00201127	-0.00121435	0.0021223	0.00117187	-0.00171552	0.00287015	-0.00275195	-0.00110841	-0.00068982	-0.000494507	0.00485658	-0.00362254
IL21R	0.00152677	-0.00117369	0.000511237	-0.000608912	-0.00175082	0.00501932	0.00147519	-0.00188124	-0.000969964	-0.00147613	0.00404459	-0.000373382	0.00304724	0.00159062	-0.00164156	0.000478001	-0.00138506	0.000563433	0.000600297	-0.00149065
AQP9	0.000552418	-0.00107428	0.00123022	0.000639865	-0.00110638	0.00134276	-0.000436851	-0.00136766	-0.00157657	-0.000875807	0.000855808	-0.00161046	-0.00243537	0.00118958	-0.00125196	0.000194432	-0.00127882	-0.00113612	0.00172466	-0.000872272
CSK	-0.00192107	0.00230477	-0.00661269	-4.61207e-05	0.00419706	0.00596443	0.00151302	-0.00413707	0.00390213	0.0005771	0.00212751	0.00114812	0.0104324	0.000869011	-0.00284247	-0.000592331	0.000798676	0.00480595	0.000722673	-0.00231603
CTSH	-0.00428462	0.00242759	-0.00767917	0.0016872	0.00282345	0.00901791	-0.000667324	-0.00503243	0.000761609	-0.000915777	0.00589	0.00236281	0.0110705	-0.000988209	-0.00242142	-0.00387991	-0.000494854	0.00714409	-0.00141114	-0.000336194
HOMER2	0.00580392	-0.00204596	0.000238561	-0.00354974	0.00110321	-0.000903929	0.000379296	-0.00107251	0.00359008	-0.000579154	0.000221165	-0.00145904	0.000731374	0.00561231	-0.00244616	-0.000863957	0.00351532	0.000155791	-0.000909855	-0.000767087
ZNF106	0.0121824	-0.00146741	-0.0018919	-0.000365683	-0.00130934	-0.0010372	0.00147879	-0.00358008	-0.000622594	-0.000513198	0.00100845	-0.000473164	-0.000867354	0.0129997	-0.00157082	-0.000480882	0.00137897	-0.000366009	-2.53102e-05	0.000390993
OCA2	-0.000933867	-0.00156108	0.00133348	-0.00192878	-0.000464571	-0.00134394	-0.000415074	-0.00209906	-0.00116933	-0.00107293	-0.000501699	-0.00180725	-0.00164831	-0.000503014	-0.00217808	0.00757677	-0.000966811	-0.00172796	0.00368543	-0.000778596
RHOV	-0.0024628	0.00552722	0.00188197	-0.00223714	0.00034841	-0.00419504	1.40648e-05	-0.00268121	0.00875374	-0.0021336	-0.00175289	0.00125242	-0.00308523	-0.000907947	-0.00264089	0.000258575	0.00419228	-0.00219824	0.00128777	-0.00234113
MYEF2	-0.00103813	0.00229704	-0.000600688	-0.00431653	0.00289783	0.000146975	0.00309122	-0.00131692	0.0025557	-0.000100094	0.00024216	0.001027	0.00188253	-0.00030953	-0.0032195	0.00144193	0.00193561	0.0008163	-0.000812092	-0.000686114
SGK3	-0.00179662	0.0114365	-0.00162276	-0.00461103	-1.32425e-05	0.000444515	-0.000321621	-0.00189664	-0.00153192	-0.00116353	-0.000180386	0.00917091	0.00391916	-5.64159e-05	-0.00303083	0.000728438	0.00205882	0.00205891	0.00118768	-0.000227547
CA2	-0.000172057	-0.00132579	-0.000847948	-0.00267747	0.0021895	0.00149139	0.000510637	-0.000800241	-0.000742971	-0.00137266	0.00105966	-0.00207331	-0.000757868	0.00114375	-0.00166924	-0.000534064	0.00116043	0.000173588	0.0010038	-0.000796362
SFRP1	-0.00620396	-0.018492	-0.00557619	-0.0138981	0.0277519	-0.0159262	0.00664506	-0.00622593	0.0114228	-0.0124334	-0.00389425	-0.0199997	-0.0053592	-0.00634627	-0.0156522	0.0127182	0.0128506	-0.00340087	0.00300151	-0.000587546
LAPTM4B	-0.00159087	-0.0028985	-0.00223198	-0.00700339	0.00262039	-0.00494063	0.00956336	-0.0063211	0.00230489	-0.00236514	0.00173016	-0.00429299	-0.00342256	0.00542032	-0.00691539	0.00408011	-0.000414957	-3.2479e-05	0.00686666	-0.00305297
PLAT	-0.00240444	0.018059	-0.00354717	-0.00143009	-0.000711606	-0.0023107	-0.00387356	-0.00193843	0.00552895	0.000370049	-0.000659226	0.00988852	-0.00418267	-0.00228929	0.000718091	-0.00335529	0.00499208	0.000196464	-0.000813046	-0.00129976
EIF3E	-0.00415201	0.00192359	-0.00255517	0.00211156	-0.000461756	-0.0036485	-0.00219199	-0.00323413	0.00477487	0.00145427	-0.00294702	0.00270217	0.0036041	-0.00228718	-0.0019668	0.00221833	0.00589494	0.00066172	0.000280956	-0.00173141
ESRP1	-0.00588687	0.00417518	-0.000635431	-0.00717685	0.00134554	-0.00334033	0.0125876	-0.00703912	0.00310022	-0.00705118	0.0029896	0.00131844	-0.00606876	0.00135915	-0.0070159	0.0115015	3.77663e-05	-0.00453273	0.00909282	-0.00719281
CCN4	-0.000741805	0.00130129	0.000934653	0.000379266	-0.00222279	0.00122018	0.00153074	-0.00236965	-0.000274254	-0.00107582	0.00222917	0.00320445	-0.00291448	0.00118077	0.00273344	-0.000688216	-0.00137161	0.00123403	0.000236646	-0.00118769
NDRG1	-0.00271298	-0.000121743	0.00129714	0.00463133	-0.00106323	-0.00447525	-0.00454229	-0.00397718	-0.00137818	0.00378134	-0.00413409	-0.000768486	-0.00167135	0.00126704	-0.00168526	-0.00473187	-0.00115949	0.000339454	0.00739947	-0.00275633
TRPS1	-0.00923904	0.0253241	-0.00744745	-0.00894531	0.00916991	-0.0125095	0.0116211	-0.00669707	0.0123392	-0.00696753	-0.00147449	0.0180177	-0.00692657	-0.00478769	-0.00994284	0.0127862	0.01216	-0.00314613	-0.000321977	-0.00630509
NCALD	-0.00143739	-0.000642415	-0.0011992	4.93187e-05	0.00792076	-0.000489993	-0.000750527	-0.00135514	0.00720358	0.000195429	-0.00160317	0.000550982	-0.00165467	-0.00115379	-0.00046772	0.00175537	0.00447622	-0.0019194	-0.00133217	-0.00228561
SQLE	-0.0016467	0.00495409	-0.00217892	-0.00311881	0.00107509	-0.00205772	3.7821e-05	-0.0023036	0.00120957	-0.00121116	-0.000167891	0.00333445	0.00269606	-0.000889767	-5.22491e-05	0.00412266	-0.00091364	0.00306023	0.00364481	-0.00169181
MCM4	-0.00333824	-0.00165285	-0.000805116	-0.00358378	-0.000597016	-0.000832627	0.00651741	-0.00471463	0.000828805	-0.00296055	0.0019195	-0.00216071	-0.0014784	0.00129091	-0.00339454	0.00682927	-0.00120335	-0.000617811	0.00606976	-0.00394457
ASAH1	-0.000781806	0.00696913	0.00543497	-0.000442547	-0.00180398	0.00363671	0.00164037	-0.00954377	-0.000180214	-0.00437931	0.0079057	0.0035955	-0.00135637	0.00439041	-0.00856524	0.00178014	-0.00260212	-0.00188657	0.00194378	-0.00129913
MAN2B1	-0.00206592	0.00266697	-0.00469496	0.000362028	0.00630242	0.00367992	-0.000340703	-0.00534691	0.00236782	-0.00290387	0.00401162	0.00203553	0.00838677	0.000744217	-0.00392715	0.000207633	-0.00150167	0.00486403	0.0012255	-0.000708213
KCNN4	-0.00183532	-0.00578469	-0.00075272	-0.00603951	0.0044323	0.00174867	0.00273034	-0.00245747	0.0012009	-0.003032	0.00120661	-0.00554173	0.00089347	-2.27756e-05	-0.00426762	0.0022635	0.00292537	-0.000282252	0.00230331	-0.00193779
MAP4K1	0.00162596	-0.000657473	-0.00114591	0.00056926	-0.00094569	0.00715214	-0.000156979	-0.00213753	-0.000216362	-0.00132702	0.00329859	-0.000111053	0.0104469	0.000847061	-0.00227549	-0.000405893	-0.000735731	0.00360835	-0.000280048	-0.00131328
SNRNP70	0.00103899	0.00232811	0.00729338	-0.000599367	-0.00111602	0.00429773	0.000510537	-0.00630622	0.0026064	-0.000388826	0.00209554	0.00125262	0.00504552	0.000550771	-0.00763424	-0.00129172	0.00576243	-0.00152581	-0.00210193	-0.00326338
FCGRT	0.0044421	-0.00570629	0.0140689	0.0040558	-0.00208552	0.00213926	-0.00655106	-0.00467408	-0.00657649	-0.000789668	0.00621955	-0.00173178	0.000103425	0.0022358	-0.00087047	-0.00677286	-0.00311467	0.00176863	-0.00591899	0.00452414
PPP1R13L	-0.00129334	0.00385983	-0.000948372	-0.00471504	0.000982378	-0.00194655	0.000349385	-0.00064767	0.00625589	-0.000472453	-0.0011316	-4.29965e-05	-0.0015507	-0.000255463	-0.00233145	-0.000522321	0.00423734	-6.54394e-05	-0.000349909	-0.000837728
PEX11G	-0.00093478	-0.000325054	0.000480617	-0.000194766	-0.000200398	-0.00376276	-0.000957113	-0.00142736	-0.000791211	-0.000540707	-0.00095448	-0.000313879	-0.000778472	-0.00128569	-0.00132375	0.00370993	0.000266911	-0.000640742	0.0024751	-0.000678676
CD37	0.00680657	-0.00118032	0.00101796	0.00114625	-0.00279646	0.0207196	0.000343154	-0.00744449	-0.00289374	-0.00515162	0.0101209	-0.000103291	0.0257276	0.00500343	-0.00458616	9.33485e-05	-0.00543253	0.00844218	0.00109781	-0.00407937
OAZ1	-0.00201795	0.00416368	-0.0102535	3.30604e-05	-0.00104793	0.001187	0.000915652	-0.00710021	0.00157991	-0.00225006	0.00314926	0.00356752	0.00436439	0.00364481	-0.00361786	0.00532906	0.00133302	0.00319417	0.00402306	-0.00225051
IL4I1	-0.00117566	-0.000929591	-0.00277658	-0.00195716	-0.00146791	0.00409704	0.00419609	-0.00332298	-0.002005	-0.00281667	0.00420675	-0.00191955	6.82426e-05	0.00110257	-0.00299659	0.00162087	-0.00313406	-0.00043093	0.00367791	-0.00131417
IL27RA	0.000879521	-0.00608986	0.0172014	-0.00690393	-0.0069618	0.00732187	0.00777881	-0.00834746	-0.00374767	-0.00681277	0.00704913	-0.00726805	0.00163577	0.00423523	-0.00847733	0.00473443	-0.00602878	-0.0052086	0.0110222	-0.00737707
TNNT1	0.0473849	-0.00334302	0.00221556	-0.00279369	-0.00344925	0.00276771	0.0015885	-0.0049934	-0.00238402	-0.00129983	0.00434218	-0.00441385	-0.00254201	0.0440736	-0.0040993	-0.00127641	-0.00372543	-0.00398189	0.0038842	-0.0024618
PDCD5	0.00200946	-0.00533851	0.00938816	-0.00454923	-0.00304571	0.00137389	0.00965513	-0.0111762	-0.00355689	-0.00556256	0.00583828	-0.00474918	-0.00490957	0.00618358	-0.00873822	0.0137267	-0.00437775	-0.00536898	0.0111808	-0.00875475
FBL	-0.00748587	-0.00147568	-0.00223953	-0.00300028	-0.00193283	0.000680961	0.00487711	-0.00810525	0.0047747	-0.00326043	0.000676698	-0.00225646	-0.00149403	0.000865849	-0.00860727	0.00726424	0.00622145	-0.00285518	0.00614368	-0.0061016
GPI	-0.00145831	-0.00380938	0.00636553	-0.00576073	-0.00340629	0.00269532	0.00968841	-0.0102855	-0.00270421	-0.00499785	0.00578575	-0.00474191	-0.00386695	0.00704136	-0.00856465	0.00655089	-0.00459707	-0.00436706	0.0133554	-0.00816267
SLC1A5	-0.00589259	0.00117164	-0.00226174	-0.00572733	-0.00262244	0.00153836	0.00617157	-0.00737098	0.00122497	-0.00427541	0.00425546	-0.00125258	-0.00364613	0.00170442	-0.00869849	0.00380867	0.000204913	-0.00390582	0.00934385	-0.00441272
HNRNPUL1	0.00368196	-0.00460546	0.0222087	-0.0096444	-0.0021683	0.00657594	0.00881954	-0.0109272	-0.00430834	-0.00589875	0.00634423	-0.00706174	0.0012962	0.00521918	-0.0100604	0.00551816	-0.00422374	-0.00412292	0.00830074	-0.00755951
TGFB1	0.00290986	-0.00187291	-0.00282772	-0.000212769	-0.00161934	0.010269	-0.000212917	-0.00581438	-0.0018109	0.00121606	0.00727252	-0.000247259	0.00855278	0.00368528	-0.00149554	-0.00113162	-0.00325205	0.0050429	0.00030812	-0.00116632
DENND3	-0.000765023	0.00125276	-0.00189929	0.0021782	-0.000723225	-0.00323156	-0.00408861	-0.00197925	-0.00158214	0.00110657	-0.00223704	0.000698223	0.00250972	-0.000749829	-0.00106417	0.0014758	-7.8874e-05	0.0011858	0.0042317	-0.00122818
MYH14	0.000897169	0.00955773	-0.00025242	-0.00242745	0.00496028	-0.0037035	0.00166316	-0.00211431	0.0100031	-0.00179481	-0.00116021	0.00529213	-0.00338874	0.00290825	-0.00176271	-0.00365596	0.00357055	-0.00174301	0.000232079	-0.00216472
CD79A	0.00269057	-0.00309631	-0.000859169	0.00207535	-0.00210147	0.00416039	-0.00301799	5.91743e-05	-0.00251284	-0.00269998	0.00654287	0.0020608	0.0137678	-0.000762158	-0.00422361	-0.00280657	0.00131157	0.0085989	-0.00317227	-0.00196069
NOP53	-0.00972545	0.00154089	-0.0109529	0.00200719	0.00200534	0.000429671	-0.00665652	0.000817518	0.00653228	0.00619736	-0.00626454	0.00143263	0.00995945	-0.00618439	-0.00414151	-0.00987386	0.0126878	0.00325241	-0.00654021	0.00471616
ETFB	0.000535046	0.000725421	0.00365525	-0.00284303	0.00136476	0.00139113	0.000840839	-0.00570046	0.00260779	-0.00112007	0.00131217	0.000120892	0.000833738	0.00410543	-0.00540077	-0.00385418	0.00342936	-0.001285	0.00274593	-0.00299539
TYK2	0.00479739	0.00133401	0.0152668	-0.00274511	-0.000481288	0.00185754	0.000655686	-0.00672127	-0.000308459	-0.00123759	0.00261109	0.000324138	0.005349	0.00178884	-0.00528904	0.00138909	-0.001278	-0.00108684	0.00175147	-0.00353622
CLEC11A	-0.00184566	0.00174067	-0.00163908	0.00332782	-0.000600599	-0.00128094	-0.00193537	-0.00181365	0.000617454	0.000277308	0.000375327	0.00553053	-0.00154218	-0.00120715	0.00707028	-0.00236865	-0.00040232	0.00341403	-0.00156576	0.000500936
HAS1	0.00185003	3.3858e-07	-0.00106381	0.000706979	-0.000283546	0.00121382	-0.000204565	-0.000859665	-0.000292747	0.000106728	0.00107783	0.00111015	0.000188908	0.00237656	0.000401857	-0.00154585	-0.000837012	0.000550316	-0.000200841	0.000480637
JAK3	0.0046665	-0.00115964	0.00202079	0.00155095	-0.00137354	0.0124417	2.307e-05	-0.00423011	0.000520592	-0.00169512	0.00483746	-0.00110901	0.0165244	0.00221429	-0.00352806	-0.00038211	-0.00233247	0.00473066	-0.000589048	-0.00277442
COMP	0.021216	0.00983665	0.00604915	6.14095e-05	-0.00549997	-0.00175977	-0.00105777	-0.00410215	0.00183912	-0.00367024	0.00893567	0.0175689	-0.00765592	0.0133956	0.0158592	0.00232994	-0.00592369	0.00336047	-0.00216667	-0.0041939
LSR	0.00170275	0.00191384	0.00884712	-0.00912148	0.00145613	0.00298599	0.0110661	-0.0112355	0.000836143	-0.00973717	0.00684793	-0.00384754	-0.00844329	0.0103008	-0.0130732	0.00927875	-0.00495935	-0.00736602	0.0145066	-0.00962555
NAMPT	-0.00525929	-0.00579194	-0.0056298	0.00903986	0.00155469	-0.00298034	-0.0021832	-0.00483982	-0.000931235	0.00231012	-0.00181765	-0.00103294	0.00239005	-0.00129623	-0.00401159	0.000850447	-0.00171927	0.0055337	-0.000569337	0.0014367
ITGB8	-0.0032895	0.00900527	0.00178778	-0.00908423	-0.00370917	-0.00125477	0.00992369	-0.00658702	0.00926133	-0.00749468	0.00432027	0.00222843	-0.00875479	0.00570494	-0.00837817	-0.000427485	0.000370378	-0.00573016	0.00950973	-0.0064238
PTN	-0.00316304	0.00603966	-0.00349774	0.00135633	0.0039209	-0.00320114	-0.00314892	-0.00166501	0.0126785	-0.00101395	-0.00143404	0.0028396	-0.00391749	-0.00331316	0.00524799	-0.00312517	0.00508125	0.00081077	-0.00252327	-0.00140039
ATP6V0A4	-4.28252e-05	-0.00055922	-0.000188617	0.000130619	0.00205539	-0.000192634	-0.000136332	-0.000281312	0.000807402	-0.000404548	-0.000213486	0.000132919	-0.000160339	-2.60999e-05	-3.48225e-05	-0.000257957	0.000965148	-0.00033854	-0.000236182	-0.00038311
CAV1	-0.00466948	-0.000994686	-0.00703307	0.00551561	0.00224141	-0.00469854	-0.00687769	0.00148995	0.00318902	0.0188223	-0.00493134	0.000509211	-0.00709501	-0.00147621	0.000519925	-0.00850133	0.00261087	0.00221455	-0.00612954	0.00512167
SSBP1	-0.00591928	-0.002225	-0.000654086	-0.00341327	-0.00102977	0.00214613	0.0086564	-0.00927736	-0.000288366	-0.00353941	0.00371887	-0.00304273	-0.00219323	0.00331509	-0.00806201	0.00588552	-0.000275299	-0.00325908	0.0095224	-0.00605
COBL	0.00418835	-0.00283748	-0.00113428	-0.00443139	0.00608616	-0.00144085	0.000898569	-0.00169057	0.00357177	-0.00146296	-0.000377821	-0.00242484	0.00032432	0.00478907	-0.0031296	-0.00112668	0.00537429	-0.000491315	-0.00051421	-0.00109354
HSPB1	0.0209482	0.0125465	-0.00448892	-0.00415025	0.00219542	-0.00758004	-0.0117951	-0.00528404	0.00218132	0.0120848	-0.000337937	0.0100742	-0.00237252	0.0222723	-0.000656515	-0.00805192	-0.00333392	0.00314669	0.00353087	0.00527295
EIF3B	-0.00462936	-0.00227667	-0.00184607	-0.00655565	-0.000875908	-0.000829165	0.00927275	-0.00719953	0.00305435	-0.00296083	0.0030403	-0.00321749	-0.00427199	0.00297235	-0.00802663	0.00844978	0.00092272	-0.00291966	0.00731387	-0.00495763
PCOLCE	0.00472694	-0.0101115	0.00223839	0.0128139	0.0029878	-0.00333708	-0.00936514	-0.00570877	-0.0034874	-0.000389036	0.0041465	0.0059188	0.00135084	0.0002833	0.0188231	-0.00953221	-0.003147	0.0126689	-0.00872331	0.00417163
SERPINE1	-0.00413593	0.0182973	-0.0114859	0.0149225	0.0184873	-0.00314347	-0.00510715	-0.00597047	0.00791006	0.00615607	0.00230564	0.0320837	-0.00453898	-0.00362735	0.0258926	-0.0112638	-0.00709327	0.0152876	-0.00872991	1.28989e-05
PLOD3	-0.00368066	0.000540456	-0.00175298	-0.00249882	-0.000170619	-0.00373069	0.000337999	-0.00490764	-0.000667909	-0.000155538	0.00043145	0.000485839	-0.0011213	0.000197564	-0.00310618	0.00555067	-0.00169515	-0.000850132	0.00807659	-0.00196049
EZH2	-0.00191882	-0.0055066	0.00563025	-0.00593498	-0.00319243	0.00269778	0.0111631	-0.00703421	-0.00346293	-0.00579268	0.0051832	-0.00634419	-0.0044816	0.00330369	-0.00708703	0.0128894	-0.00496297	-0.00455651	0.00911612	-0.0057698
SFRP4	-0.0015579	-0.00513509	-0.0185232	0.0190815	0.00293656	-0.0137831	-0.0157145	0.00689097	0.000551081	0.00619911	-0.00836052	0.0167375	-0.0050204	-0.000152138	0.0239981	-0.0180298	-0.00378331	0.0123151	-0.0148741	0.0215643
TSPAN13	-0.00304985	0.00866151	0.00141334	-0.00545723	0.0016993	0.00379687	0.0048232	-0.00424845	-0.00247085	-0.00324695	0.00234876	0.00518426	0.00259451	0.0001911	-0.00715423	0.00192958	0.000542579	0.000639907	0.0020134	-0.00222306
RARRES2	-0.00843817	-0.0068343	-0.00967841	0.00430768	0.00240117	-0.0015396	-0.00377926	-0.000242551	-0.00750678	0.00139075	0.00294329	0.00235651	0.00225632	-0.00622225	0.00417596	-0.011068	0.00136791	0.00922718	-0.00754441	0.00887949
AGR2	0.000371097	0.00698162	0.000357523	-0.00715597	0.00180552	0.000514186	9.75659e-05	0.000260176	-0.00518539	-0.00208805	0.000822694	0.0045327	0.000891206	0.000434811	-0.0032406	-5.82033e-05	0.00161723	0.000922489	9.51295e-05	0.00139118
GLI3	-0.0023747	0.00755506	-0.00382186	-0.00274601	0.000958777	-0.00362059	-0.00215086	-0.000525556	0.00204877	-0.000611209	-0.00169044	0.00240263	-0.00178632	-0.0022301	-0.000743884	-0.00337715	0.00726457	0.00145815	-0.00300095	0.00129101
RHEB	-0.00187965	-0.00548943	0.0034312	-0.00582415	-0.0032869	-0.000315282	0.0137194	-0.0110162	-0.00195406	-0.00525313	0.00732561	-0.00584164	-0.00719276	0.00672874	-0.00855273	0.00854101	-0.00386281	-0.00379361	0.0117402	-0.00841235
AEBP1	-0.0143586	-0.00326625	-0.0180665	0.0094997	-0.00365986	-0.00823149	-0.00618728	0.00229721	-0.0031734	0.00767611	0.0063393	0.0182644	-0.00959582	-0.0109445	0.0240485	-0.0172811	-0.00365466	0.0142452	-0.0124101	0.013453
EIF4H	-0.000643433	-0.00191614	0.00712723	-0.00311602	-0.000784179	0.00178091	0.000949053	-0.00987136	0.00199384	-0.00148517	0.00249161	-0.00330466	-0.00163328	0.00307992	-0.00591895	0.00795464	0.000822491	-0.00344811	0.00679538	-0.00563182
TGFBR1	-0.00309276	0.00449292	-0.00513052	0.00456251	0.000520374	-0.00276637	-0.0020467	-0.00233366	0.00335417	0.00151116	-0.000793794	0.00705547	0.000243136	-0.00130113	0.00463399	-0.00158178	0.000691229	0.00332474	-0.00118582	0.00025289
OGN	-0.00548062	-0.0106308	-0.0119372	0.0115696	0.00720314	-0.0107783	-0.0108737	0.00610091	-0.00778218	0.00259605	-0.00899037	0.00385278	-0.00923738	-0.00314394	0.0115632	-0.0110061	0.000928217	0.00226958	-0.010071	0.0187247
ASPN	-0.00149816	0.0110529	-0.0038955	0.00769629	-0.00231705	-0.00409419	-0.0029072	-0.00233464	0.00327598	0.00203214	-0.000156579	0.0192701	-0.00354281	-0.00145365	0.0191352	-0.00396262	-0.00324541	0.00657376	-0.00315141	0.000623529
AKNA	0.000401823	-0.000323987	-0.00607123	0.00547477	0.000153183	0.0123753	-0.00166586	-0.00551924	0.00104188	0.000691499	0.00243508	0.00157162	0.0207819	0.00122681	-0.00275288	-0.00357898	-0.00048114	0.0069108	-0.000205479	-0.00127625
ENG	-0.004943	-0.000861257	-0.00897832	0.00471133	0.00201757	0.00126911	-0.00621641	-0.00149628	-0.00206195	0.0139552	-0.000251664	0.000910942	0.0021628	-0.00135963	0.00115078	-0.00592035	0.000499237	0.0112069	-0.00354604	0.000217506
AK1	0.0150888	0.00255202	1.04773e-05	0.000435608	0.000337748	0.00161244	0.000597716	-0.0040367	0.00327229	0.00312566	0.00118264	0.00193066	0.00260424	0.0145175	-0.000613122	-0.00365632	0.000716468	0.0022928	-0.00200229	-0.00131316
PLGRKT	-0.00176102	0.00116861	-0.00220573	-0.00240347	-0.000965146	-0.000225463	0.00206356	-0.0024149	-2.90566e-05	-0.00118297	0.00125286	-0.000101989	0.00157055	0.000605439	-0.0029897	0.00234899	-8.07378e-05	0.000349938	0.00332527	-0.00121506
DOCK8	0.00238226	0.000718705	-0.00172166	0.000550244	-0.00114087	0.011006	-0.000519583	-0.00389188	-0.000690018	-0.000390645	0.00487599	-5.65095e-05	0.0105748	0.00207777	-0.00350395	-0.0017825	-7.00579e-05	0.00262162	-0.000433204	-0.00189384
DDX58	0.00126468	0.00127071	-0.00306965	-0.00414932	-0.000596349	0.00548547	0.00414056	-0.00414253	-0.00258465	-0.00355361	0.00279542	-0.000838124	-0.00207962	0.00372094	-0.00357658	0.00914568	-0.00223836	1.18477e-05	0.00390157	-0.00266333
NPDC1	-0.001917	0.00475187	-0.00324665	0.00215169	0.00398052	-0.000930768	-0.0032872	-0.000832024	0.00460609	0.0116114	-0.00256511	0.00407018	0.0022774	-0.000664826	-0.00320544	-0.0063891	0.00333066	0.00512302	-0.00494929	1.60803e-05
PTGDS	0.0115456	-0.00783721	0.00485359	0.00259859	-0.0104911	0.0159462	-0.00915161	-0.00254705	-0.00474048	0.00174711	0.00103997	-0.00866693	0.0389834	0.00180115	-0.00179714	-0.00616109	0.00495975	0.0164872	-0.00887758	0.00128565
SHB	-0.0040555	0.00183108	0.00597708	-0.00170032	-0.00188429	-0.0012205	0.00672162	-0.0062497	0.001694	-0.0030111	0.00269466	0.000196189	-0.00540995	-0.00108605	-0.00474422	0.007559	-0.0016108	-0.00356634	0.00522481	-0.00591475
ZFAND5	-0.00683606	0.00956002	-0.0149086	0.0043034	-0.00432977	-0.00853426	-0.00726686	0.000492954	0.00335853	0.00672509	-0.00659518	0.00721882	0.000188185	-0.00376543	0.00144599	-0.00356313	0.00696623	0.00588477	-0.00504922	0.00646328
GATA3	-0.00428821	0.0300761	-0.000891508	-0.00680497	-0.00299834	-0.00114802	0.00143056	-0.00437571	0.00413662	-0.00656653	-4.77348e-05	0.0199446	-0.00486169	-0.00102357	-0.0079547	-0.00467586	0.0133508	-0.00497636	-0.00168208	-0.0031984
ATRNL1	-0.000896719	0.00601258	-0.00248517	0.00179195	-0.00183223	-0.00370371	0.00800608	-0.00181945	0.00301625	0.000623298	0.000559239	0.00562563	-0.000477068	0.000199212	-0.000132126	-0.00252267	0.00161157	-0.000116707	-0.00224817	-0.00133603
RASSF4	-0.000652413	0.000885547	0.00037708	0.000120211	-0.000239352	0.00190764	0.00358999	-0.00759673	0.00167121	-0.00198188	0.00747379	0.000971885	0.00326143	0.00222446	-0.00499314	-0.00185726	-0.00372937	0.000354297	0.00446557	-0.00311931
CXCL12	-0.00916262	-0.0105405	-0.0162654	0.0154901	0.00199933	-0.00698908	-0.0145627	0.00327102	-0.00987058	0.00987938	-0.00392312	-0.000166399	0.00183067	-0.00896283	0.00189713	-0.0140761	0.010506	0.00991656	-0.014723	0.0125056
EIF3A	-0.00102697	0.00103773	0.00483716	-0.00367367	0.00954142	0.00237909	0.0074894	-0.0102922	0.00506018	-0.00360874	0.00431495	0.000239878	0.000559153	0.00254463	-0.00865624	0.00404593	0.00152794	-0.00238691	0.00257504	-0.00545118
SEC23IP	-0.000417792	0.00185907	-0.00203784	-0.00161241	0.00488227	0.000200534	0.00174855	-0.00214472	0.00140704	-0.00106988	0.000113364	-0.000300921	0.00195801	0.000640993	-0.00261668	0.00210865	0.000707137	0.00144409	0.000131673	-0.000626384
SPOCK2	0.0017532	-0.000825699	-0.00211729	0.000776102	-0.000394872	0.00936851	0.000579235	-0.00290472	-0.000886867	-0.0010409	0.00241439	-0.000185465	0.0111165	0.0008473	-0.00153871	0.00341792	-0.00105931	0.00212244	0.000504621	-0.00164228
ACTA2	-0.00932739	0.0123393	-0.0230851	0.000672064	-0.00687726	-0.0217148	-0.0173055	0.00439116	0.0302014	0.0277976	-0.00872636	0.00812366	-0.00752563	-0.0105002	0.00908696	-0.013493	0.0222458	0.0114065	-0.0185402	0.00766929
LIPA	-0.0045809	0.00722195	-0.00652061	0.00186689	0.00448507	0.000463134	-0.00273939	-0.00266888	0.00374391	0.00171857	0.00208905	0.003285	-2.39579e-05	-0.000687574	-0.0028595	-0.000882799	-0.000117899	0.00112496	-0.00151148	0.00230114
MAP3K8	-0.0036724	0.0108649	-0.00440554	0.00299463	0.000245162	-0.0031307	0.000278402	-0.00170346	0.00239146	0.00327594	-0.000970728	0.0114512	0.00129869	-0.00125727	-0.00113509	-0.00200175	-0.000274525	0.00350773	-0.00262957	0.00150943
UBE2S	-0.00200974	-0.004356	0.00350404	-0.0055611	-0.00491539	0.0045759	0.0110711	-0.00781312	-0.00310933	-0.0063448	0.0067452	-0.00487761	-0.005462	0.00448546	-0.00721229	0.0114582	-0.00579857	-0.00428723	0.0103684	-0.00641717
PPIF	-0.00335165	-0.00218612	-0.000388322	-0.00484058	0.00154391	0.00247288	0.007167	-0.00575947	-0.000922063	-0.00497042	0.00436407	-0.00357344	-0.00140035	0.00170929	-0.00663307	0.00515981	-0.00110149	-0.00139331	0.00608928	-0.00422474
KRT23	-0.00397948	0.00544696	-0.00580925	0.000521279	0.0193424	-0.0102909	0.00641511	-0.0031655	0.0248135	-0.00173434	-0.0022543	0.00157777	-0.00211548	-0.00220553	-0.00266204	0.00301761	0.00125578	0.00141312	-0.00120594	-0.00387903
CSF3	0.000672482	-0.000577579	9.54615e-06	-0.000324946	-0.000464359	4.02717e-05	7.51065e-05	-1.61579e-05	-0.000483666	0.000397234	-2.52699e-05	-0.000705566	0.000110602	0.00071159	-0.000754021	5.62026e-05	-5.68537e-05	7.47186e-05	3.9238e-05	0.000200787
ENO3	0.0345207	-0.00196428	-0.000397413	-0.0017231	-0.00292183	0.00311285	0.00250593	-0.00400613	-0.00158265	-0.000821547	0.00429631	-0.00220646	-0.00139107	0.0331592	-0.00319763	-0.00245062	-0.00235726	-0.00185694	0.00222481	-0.0021736
PFN1	0.0050948	-0.00292842	0.00641567	-0.00547648	-0.000283355	0.0123114	0.00895262	-0.0153069	0.00203856	-0.0039523	0.0121976	-0.00479271	0.0101092	0.0093363	-0.00974274	0.00899191	-0.00886316	0.00275711	0.0118849	-0.0116301
RASD1	-0.00527825	-0.00164748	-0.00916649	0.00821511	0.00912484	-0.00425101	-0.00566885	-0.000457223	-0.00447557	0.00347445	-0.00401864	0.0036221	0.00155793	-0.00323857	-0.00381491	-0.0101589	0.00457306	0.00424621	-0.00775546	0.00872022
SYNGR2	0.00126597	0.016162	0.000199372	-0.00743056	0.00645523	0.00668633	0.00986927	-0.0100838	0.00310955	-0.00597696	0.00740851	0.00969143	0.000521529	0.00688213	-0.0112841	0.00493781	-0.00327144	-0.00212116	0.00704283	-0.00723301
DDX5	-0.00447456	0.0168239	-0.0116005	-0.000365694	0.00116739	0.00411729	0.00252515	-0.0039518	0.00520746	0.0032026	-0.000388127	0.0129022	0.00206214	0.00169684	-0.00501959	0.00288873	0.00168416	0.00167261	-0.00133705	0.000503261
LGALS3BP	0.0022297	0.00296826	0.0119173	-0.00455923	-0.00623248	0.00039256	0.0106448	-0.015668	-0.00700764	-0.0107574	0.0108368	0.00677795	-0.0150002	0.0110637	-0.00236818	0.00627948	-0.00918035	-0.00694686	0.0151102	-0.00824637
CCL2	-0.00320675	-0.00131699	-0.00790076	0.0119124	-0.00279979	-0.00597713	-0.00367206	-0.00370649	-0.00225932	0.00298539	-0.00141515	0.00409994	-0.00477332	0.00076568	-0.00089883	0.00127615	-0.00282293	0.00216346	0.00234001	0.000330057
CCL8	-0.000598973	-0.00199424	-0.00513922	0.00446183	-0.00191808	0.00107091	0.00110798	-0.00266824	-0.00336505	-0.00148862	0.00208887	0.000457228	-0.0051869	0.00287136	-0.000617538	0.00421795	-0.00223714	-0.00178846	0.0033341	-0.00151021
COL1A1	-0.00277644	0.00923331	-0.0266226	0.0391627	0.0170173	-0.0118173	-0.0197581	-0.00137207	0.0088614	0.00583007	0.0108216	0.0501597	-0.010309	-0.00644391	0.0631216	-0.0361303	-0.00965517	0.0331333	-0.0255235	0.00952469
SGCA	0.00749441	-0.000330034	-0.000251442	-0.000325302	-0.000959936	0.000140284	-6.75904e-05	-0.000698658	-0.000169736	0.00318848	0.000296835	-9.24454e-05	-0.000389279	0.00705814	-0.000253071	-0.00109029	-0.00035126	-2.81422e-05	-0.000201057	-8.89879e-05
LRRC59	-0.00403623	0.00254323	-0.00342213	-0.00445352	0.000284	-0.00117405	0.00941841	-0.00700336	-0.0016171	-0.00460287	0.00500017	0.00228564	-0.00629772	0.00399673	-0.00536723	0.00563229	-0.00400932	-0.000962606	0.00861906	-0.00419031
ABCC3	-0.000845942	0.00761836	0.00142368	-0.000418147	-0.00175149	0.00173695	0.00113956	-0.00249465	0.00707221	-0.00136119	0.00186769	0.00356087	-0.000467908	0.000787114	-0.0018266	-0.00385975	0.00105726	-0.00141479	0.000499486	-0.00239245
LUC7L3	0.00500813	0.00573314	0.0200037	-0.00512436	-0.00206023	0.00364849	0.00434701	-0.00864672	-7.92917e-05	-0.00146057	0.00124272	0.00330051	0.00541963	0.00405576	-0.0074034	-0.00672676	0.00376919	-0.00372878	0.000919394	-0.0047998
PRKAR1A	-0.00161519	0.0117446	-0.00254584	0.000867504	0.00138318	-0.000740996	0.00119664	-0.00761166	0.00134176	0.00149304	0.00177357	0.0103059	-0.00275147	0.00350616	-0.0047781	0.00020239	0.00158724	-0.000154065	0.00124817	-0.0018221
FAM20A	-0.002795	-0.000693212	-0.00358652	0.00369865	0.000779332	-0.00345904	0.00520537	-0.00301245	-0.000204304	-4.4696e-05	0.000185837	0.0013148	0.00108983	-0.00033942	-0.000294211	-0.0041178	0.000834833	0.00378988	-0.00375474	0.00194988
MAP2K6	-0.000255264	-0.000253804	-0.000903141	-0.00267414	-0.00329837	0.00083116	-0.000865556	-0.00112481	0.000600117	0.00044034	4.0876e-05	-0.000990498	0.00280836	0.000343092	-0.00188318	0.000368754	0.0032259	0.00139799	-0.000171476	-0.000243444
SLC9A3R1	-0.00356028	0.0212557	-0.00156044	-0.00977598	0.00168937	0.00497349	0.00463001	-0.00435181	0.000293864	-0.00545632	0.00346414	0.0150838	0.00250822	0.00140327	-0.00738717	0.00163979	0.0018925	-0.000383482	0.0032768	-0.00272105
NFKB1	-0.00145454	-0.000835608	0.00273837	-0.000829769	-0.00378053	-0.000156765	0.00131032	-0.00608203	0.000180961	-0.00197775	0.00192204	-0.000640231	0.00115345	0.00104675	-0.00550118	0.004146	-0.00140164	-0.000570415	0.005688	-0.00319307
AREG	-0.00183822	0.00977929	-0.00260687	0.00463829	-0.00119494	-0.000675735	-0.00216418	-0.00197176	0.00521083	-0.000412429	-0.0007971	0.0114192	0.00393454	-0.00161488	0.000235346	-0.00207011	0.00263615	0.00235266	-0.00288295	-0.000619521
TBC1D9	-0.00472307	0.0084395	-0.00694431	-0.00225234	-0.000749167	-0.00276012	-0.00336598	-0.000695256	0.00257306	3.89991e-05	-0.00150442	0.00374493	0.00319814	-0.00261488	-0.00485698	-0.0037955	0.00794832	0.00356459	-0.0030672	0.00200491
INPP4B	-0.00043437	0.00885996	-0.00130395	-0.00160304	-0.00118929	-0.000693133	-0.000805973	-0.00122037	2.0425e-05	4.72608e-05	-0.00144972	0.00424311	0.000789199	-0.00047403	-0.00172291	-0.00113819	0.00491846	2.23356e-05	-0.00132101	-0.000362961
CPE	-0.00928551	-0.00154645	-0.0126475	0.0121411	0.00979412	-0.0101186	-0.0116718	0.00280479	-0.000131113	0.00920974	-0.00911431	0.00422978	-0.00458521	-0.0078543	0.00804704	-0.0114327	0.00758229	0.00617836	-0.0111567	0.0103695
SOD3	-0.00481592	-0.00484635	-0.00842659	0.00436608	-0.000282681	-0.00709553	-0.00647602	-7.70425e-05	6.79815e-05	0.0147083	-0.0036978	-0.00104752	-0.00106641	-0.00158892	0.000320563	-0.00639305	0.00223244	0.00470791	-0.00638637	0.00928672
TRIM2	-0.00553747	0.00128481	-0.00522725	0.000930723	0.00667477	-0.00537666	0.00163682	-0.00226596	0.00599386	0.00259318	-0.00263228	0.00219816	-0.00312952	-0.0046227	-0.000912705	0.00240181	0.00573318	-0.00216095	-0.00213097	-2.19224e-05
FBXW7	-0.000679241	-0.00718853	-0.000959072	-0.00381986	0.000559304	0.000665779	-1.24341e-05	-0.00271765	0.00114726	-0.00240918	0.00316487	-0.0052172	0.00526095	0.000594505	-0.00763228	-0.00100934	0.00409401	0.0030301	0.000171521	-0.000758316
KLHL5	-0.00292297	0.00683698	-0.00316591	-0.00125191	2.55257e-05	-0.00136961	0.00230599	-0.0047421	-0.000269348	0.00093521	0.00165575	0.00556726	0.00379188	-0.000904626	-0.00493443	0.00182731	2.03325e-05	0.00300986	0.00136475	-0.00090432
UGDH	-0.00200607	0.00983922	-0.00281123	-0.00115025	0.00356978	-0.00127358	0.000446312	-0.00379677	0.00157012	0.00110666	0.00123124	0.0100893	-0.000424298	-0.000279457	0.000479553	-0.0015229	0.000694766	0.00145337	-0.000579411	0.000347278
CRYAB	0.0353498	0.00126857	-0.00844198	-0.0086565	0.0044511	-0.00955745	-0.00673958	-0.000794033	0.0265061	0.00524273	-0.00500682	-0.00720967	-0.00338216	0.03202	-0.00456474	-0.00750479	0.0131812	0.00183945	-0.006416	0.000930719
CTSC	0.00289814	-0.0102267	0.00720389	-0.00303466	-0.00606054	0.0138735	0.00604587	-0.0113396	-0.00757626	-0.00597864	0.0173091	-0.0082387	0.000165447	0.00806528	-0.0101991	0.00456618	-0.0097789	-0.0018343	0.00781209	-0.0051473
ZBTB16	-0.000637442	-0.0107434	-0.00272374	-0.00382899	-0.00662484	-0.00182651	-0.00223093	0.00123246	-0.0067334	0.00510524	-0.00180454	-0.0114694	-0.0001017	0.0005156	-0.00581033	-0.00225814	0.00602852	0.00152111	-0.00254198	0.00475642
HSPA8	-0.00188732	0.00180954	-0.0104852	-0.00254954	0.00373903	0.00364441	0.00708309	-0.0103748	0.00587657	-0.00325301	0.0060193	0.00185289	0.000193319	0.00703802	-0.00630208	0.0126615	-0.00238819	0.00186174	0.00785375	-0.00656593
LPXN	0.000436064	0.00124582	-0.00223614	0.000660264	-0.000602438	0.00654338	-0.000105723	-0.00257545	0.000831259	-0.000970283	0.00283088	0.00103294	0.00839925	0.000624248	-0.00213971	0.000194997	-0.000484485	0.0025125	0.000145167	-0.00131343
MS4A6A	-0.00331859	0.00307304	-0.00918884	0.00507249	0.00497784	0.00611034	-8.59739e-05	-0.00533137	0.00198329	0.000130612	0.00733985	0.00363603	0.00171304	0.00355311	0.000255684	-0.00443059	-0.00451506	0.00314822	-0.000804998	0.00191722
ST3GAL4	-0.00253629	0.000417054	-0.00542704	-0.000572003	0.0142425	-0.00270983	0.00241316	-0.00165962	0.00156867	-0.00106505	-0.000363063	-0.000209738	-0.00111631	-0.001011	-0.00119407	0.00105935	0.00035144	0.00153121	0.000333648	-0.000553937
CCND1	-0.00254154	0.0183308	-0.000531581	-0.00182636	0.00498715	-0.000180296	0.000286439	-0.00234758	0.0059431	0.00036456	0.000289494	0.0159182	-0.0022802	-0.000433587	0.00137493	-0.00319493	-0.000413127	-0.00133422	0.00101506	-0.00158593
FOLR1	-0.00110442	7.02459e-05	-0.00114798	-0.000307008	0.00216918	-0.00121741	-0.00148969	1.23841e-05	0.00427284	-0.000606114	-0.00134036	-0.000217433	-0.0012315	-0.0011465	-0.000498537	-0.00123071	0.00428946	-0.00105514	-0.00142038	-0.000322589
IL10RA	0.000389299	0.000641589	-0.00479037	0.00333735	0.000420326	0.0105653	-0.000156705	-0.00383651	-4.75554e-05	-0.00108901	0.00540319	0.00221353	0.0113881	0.00202668	-0.00188595	-0.00385991	-0.00207865	0.00450153	-0.000666842	-0.000829859
NECTIN1	-0.00406962	0.00213964	-0.000687647	-0.00268366	0.00030554	-0.00593319	0.00295262	-0.00483074	0.00908976	-0.00335202	-0.0013705	-0.00207089	-0.00466931	-0.00116343	-0.00483917	0.00513979	0.00409345	-0.00328134	0.00446668	-0.00387601
CD5	0.00127912	-0.000724959	-0.000235125	0.000126203	-0.00024219	0.00531099	-0.000218155	-0.00110049	-0.000334231	-0.000417122	0.00121478	-0.00064034	0.00591695	0.000611562	-0.000815895	-7.94337e-06	-0.000390447	0.00110181	-0.000209939	-0.000450496
MDK	-0.00730163	-0.00180889	-0.00619109	-0.000799101	-0.00138184	-0.0107584	-0.000475772	-0.0083211	0.00405808	-0.00801098	-5.59927e-05	0.00010022	-0.00794794	0.00019619	0.00194368	0.0151512	-0.00108891	0.00345448	0.010655	-0.00413758
CD81	-0.0086815	0.00304524	-0.0118567	0.000516332	0.0103732	-0.00371307	-0.00287956	-0.0044649	0.0047825	0.00322923	0.00131291	0.00276642	-0.00354969	-0.00186796	-0.00176959	-0.00451378	0.00110594	0.00312521	0.000205418	0.00359092
SOX6	0.000188651	5.11491e-05	-0.000332838	-0.000316135	0.00351677	-0.000485841	-0.00021349	-0.000209605	0.000585714	0.000671769	-0.000269424	-0.000104062	-0.000159713	0.000315109	-0.000790139	-0.000206901	-2.34513e-05	0.000160358	-0.000173941	0.000153201
POU2AF1	0.0010191	-0.00449344	-0.00177061	0.00274638	-0.00241639	0.00253439	-0.00361456	0.000386028	-0.00315837	-0.0039373	0.00854264	0.0023756	0.0105237	-0.00150314	-0.00553986	-0.0028667	0.00183845	0.00912252	-0.00338883	-0.00232364
VWF	-0.00200993	-0.00546716	-0.0067802	0.00707761	0.00646081	0.000292099	-0.00745954	0.000680992	-0.00665893	0.0200369	-0.00310288	-0.00198791	0.000329071	0.000415289	-0.00279288	-0.00907631	0.000284722	0.011216	-0.00700164	0.00262791
CD69	-0.00013864	-6.94063e-06	-0.00430374	0.00471158	-0.000337023	0.00912594	-0.00255134	-0.00310572	-0.00101802	-0.000929645	0.00148174	0.00230857	0.0119223	0.000713442	-0.00267305	-0.00208488	-0.000587358	0.00379979	-0.00231033	0.00207421
SELPLG	0.00277901	-0.00112556	-0.00205517	0.00106285	-0.00106406	0.00857436	0.000958468	-0.00299239	-0.00114803	-0.00161399	0.00527472	0.000160482	0.00737813	0.00317671	-0.00215984	-0.000345909	-0.00180306	0.00190026	0.000414962	-0.00169108
MLEC	-0.00332542	0.0036264	0.000611877	-0.000986459	0.00316059	0.00203551	0.00163888	-0.00680959	0.00170165	-0.00235653	0.00335083	0.00303039	0.00130619	4.09704e-05	-0.00324329	0.0032956	0.000802108	0.00170442	0.00129801	-0.00287616
MVK	-0.000976644	0.00282064	-0.00117878	-0.00094587	0.00175468	-0.000649878	0.000638069	-0.00138189	0.000805872	-0.000737331	-0.000571302	0.000823695	0.000803164	-0.000343537	-0.00206128	0.00105816	0.00216992	-0.000239257	0.000426103	-0.000866005
ATP5F1B	-0.00164475	0.00279829	-0.00153869	-0.00271903	0.000644205	0.00220054	0.00735284	-0.00875746	0.00484504	-0.00157064	0.00443193	0.00233022	0.0011018	0.0050554	-0.00634315	0.00188277	0.00180262	-0.00220582	0.00653131	-0.00704933
LIN7A	-0.0013679	0.0095671	-0.00141365	0.00138497	0.000176258	-0.000884162	-0.00112628	-0.000273391	-1.25956e-05	0.0013442	-0.000936361	0.00862975	8.35276e-05	-0.0011916	0.000315661	-0.00126533	0.00112423	0.000314298	-0.00129897	0.000123677
KRT18	-0.00668849	0.0200847	-0.00796939	-0.00393145	0.00377341	-0.00779012	0.00377086	-0.00356527	0.0121598	-0.00395856	-0.00214186	0.0164974	-0.00695708	-0.000343846	-0.00583832	0.00107768	0.010221	-0.00397015	1.24931e-05	-0.00306263
TRPV4	-0.000595757	0.000790373	-0.00022073	-0.00149086	0.00231911	-0.000190023	0.000400751	-0.000680948	0.000780245	-0.000128003	0.000221495	0.000360759	-0.000154152	-0.000169123	-0.00072437	0.000370893	0.000252965	0.000231364	0.00038737	-0.000412496
SCNN1A	-0.000904653	0.00873815	-0.00097733	-0.00260515	-0.000835225	-0.00105642	-0.00103527	-0.000629803	0.0038117	-0.000369933	-0.000861792	0.00446928	-0.000186009	-0.00085483	-0.00123484	-0.000987576	0.00373486	-3.83309e-05	-0.000928466	-0.000437425
CDK2AP1	-0.00569991	-0.000305753	0.00450244	-0.00343349	0.0103784	-0.00366734	0.0107734	-0.0100044	0.00392106	-0.00442851	0.00434464	-0.000372622	-0.00827589	-0.000602632	-0.00485959	0.00933025	-0.00212942	-0.00208271	0.00517484	-0.00661264
OAS3	0.00762575	0.000112181	0.00455501	-0.0058706	-0.00387572	0.0169099	0.0054834	-0.00917497	-0.00810404	-0.0068449	0.0104597	-0.00203953	-0.00154447	0.0100759	-0.00713206	0.00678543	-0.00646438	-0.00256993	0.00756398	-0.00644559
OAS2	0.00798767	-0.00385993	0.00338144	-0.00761639	-0.00642493	0.0194819	0.00860702	-0.0103123	-0.00982786	-0.00874187	0.0134002	-0.00495007	-0.000856404	0.0109558	-0.00881214	0.0166923	-0.00900229	-0.00337042	0.0110345	-0.00913039
MGP	-0.0122028	0.00198015	-0.0176368	0.00213759	0.0220758	-0.0227573	-0.00604858	0.0061801	0.0200976	0.0034171	-0.0139702	0.00325458	-0.00190303	-0.0102833	0.007516	-0.0123966	0.0120021	0.0118136	-0.0148162	0.0124473
RASAL1	-0.000573547	-0.000650151	0.00363403	-0.00151936	0.00449604	0.000265458	0.000855074	-0.00149914	0.00157899	-0.00160211	-0.000118678	-0.00114243	-0.000749092	5.31396e-05	-0.00155308	0.000641817	-6.60698e-05	-0.00139224	0.00128662	-0.00137577
ARHGDIB	0.0020116	0.00642547	-0.00629834	0.00490331	0.0017886	0.0173043	-0.000500905	-0.00795876	0.00374893	0.00184512	0.00862719	0.007152	0.0193939	0.00450502	-0.0032722	-0.00980773	-0.00107268	0.00806727	-0.00158045	-0.00435246
SLC38A1	0.00195401	0.00489848	-0.000725962	-0.00560131	-0.000639832	0.00596996	0.00454844	-0.00613234	0.00228904	-0.00195101	0.00223846	0.00130669	0.0114691	0.00399169	-0.00809507	0.00212033	0.00370156	0.00225919	0.00150398	-0.00334054
COPZ1	0.000758253	0.000313085	0.00875943	-0.00396602	-0.00253886	0.00254282	0.00701463	-0.0126998	-0.00134436	-0.00495364	0.00733462	0.00058689	-0.00245468	0.0051043	-0.00877427	0.00824749	-0.000809656	-0.00421275	0.00868473	-0.00870815
CHPT1	-0.00179937	0.00207481	-0.00229296	-0.00833739	0.0022433	-0.00217743	0.00238754	-0.00160474	0.00109972	-0.00245463	-0.00026828	-0.00165146	0.00173288	-0.000407396	-0.00531291	0.00117827	0.00555592	0.00170519	-0.000184622	0.000229222
ATN1	-0.00412015	0.00144926	0.000392625	-0.00300714	0.0130049	-0.00710529	0.00297941	-0.00563266	0.00428027	0.000331092	-0.00214418	-0.001524	-0.00978854	0.00127659	-0.00724801	-0.000897729	0.0041992	-0.00348999	0.00270584	-0.001822
PTPN6	-0.000216015	0.000612447	-0.00145133	-7.65087e-05	-0.000567137	0.00725218	0.0012779	-0.00409228	-0.000958969	-0.00209017	0.00382067	0.000460879	0.00987568	0.0010977	-0.00336949	3.59631e-05	-0.00186876	0.003809	0.00195551	-0.00219715
LDHB	-0.00165606	-0.000383106	0.00184054	-0.00308099	0.00281435	0.0106664	0.00550325	-0.0110569	0.00308579	-0.00607842	0.00516347	-0.00277072	0.00323675	0.00321701	-0.00852012	0.0123014	0.00224465	-0.00317912	0.00609818	-0.00881046
COX6A1	-0.00671151	0.0120489	-0.00975484	-0.00134898	0.005471	-0.0013381	0.0037112	-0.00819798	0.00556396	-0.00127354	0.00220527	0.0098994	-0.000868724	-4.94989e-05	-0.00501989	0.00794166	0.00241913	0.000800188	0.00492911	-0.00532389
COL12A1	-0.00590474	0.00199936	-0.00845656	0.00594539	-0.00428595	-0.00520696	-0.00235759	-0.0026735	-0.00115856	0.00250943	0.00322939	0.0153142	-0.00767997	-0.00305437	0.0155103	-0.00481943	-0.000738476	0.00655834	-0.00495866	0.00418922
GCNT2	-0.00288575	-0.0040361	0.00537211	-0.00526387	-0.00232842	-0.00406706	0.00745263	-0.00449516	0.000156257	-0.00339358	0.00157378	-0.00476497	-0.00330874	0.000794434	-0.00523198	0.00336485	-0.000840132	-0.0015225	0.00559797	-0.00351533
MAN1A1	-0.00297111	0.000280781	-0.00228688	0.00591342	-0.00197054	0.0018787	-0.00287851	-0.00174642	-0.00172763	0.00201076	0.00193693	0.00421044	0.00077687	-9.90914e-05	-0.00054919	-0.00512276	-1.45495e-05	0.00269486	-0.00271173	0.00184531
TPD52L1	-0.00152847	-0.00292014	0.000942842	-0.00478024	0.00230233	0.0010748	0.00492	-0.00456114	0.0025313	-0.003869	0.00144382	-0.00397011	-0.0069667	0.00518716	-0.00665845	-0.00056992	0.0036743	-0.00462294	0.00518161	-0.0045451
NCOA7	-0.00427745	0.00318017	-0.00575275	0.0013303	0.00683533	-0.00251719	0.00573055	-0.00613712	0.0118008	-0.00178443	-0.000293638	-0.00115745	0.000341416	0.000431878	-0.00740893	0.00128574	-0.00129463	0.00446731	0.000544988	-0.00198594
RIPOR2	0.00701701	-0.000602544	0.000536519	0.0022203	-0.00132594	0.00967329	-0.00119497	-0.00211778	-0.000731121	0.00121105	0.00194168	-0.000253462	0.0147915	0.00384772	-0.00159654	-0.00121961	-0.000781878	0.00416846	-0.00140267	-0.00193964
SRSF3	-0.00126235	-0.00172987	0.00489961	-0.00581779	-0.00314683	0.00329704	0.00688448	-0.011287	0.000194578	-0.00465395	0.00492396	-0.0034137	-0.00085018	0.00418269	-0.0094761	0.0121689	-0.000505847	-0.00167162	0.00798238	-0.00706088
SOD2	-0.00379922	-0.00874286	-0.00779969	0.00132458	0.00473469	-0.00218621	0.00965859	-0.00856551	-0.00120848	-0.00807994	0.00500718	-0.00715233	-0.00134231	0.00404882	-0.0116766	0.000922885	-0.00402267	0.00469148	0.00343843	-0.000330449
CD83	-0.00164874	0.00603254	-0.00275618	0.00324574	0.00184178	0.0028989	-0.00163044	-0.00253041	0.00135493	-0.000680343	0.000785947	0.0061023	0.00501806	-0.00149719	-0.000785988	-0.000635622	-0.00122713	0.0015676	-0.00131887	0.00110346
RBM24	0.00570892	0.00541857	-0.000129848	-0.000510275	-0.000293817	-0.000209197	-1.88411e-05	-0.00061505	-0.000951707	0.00186581	0.000160592	0.00556432	-0.000372416	0.00543031	-0.000193645	-0.00055401	-0.000512205	-0.000348993	-0.000195742	6.10203e-05
BAG2	-2.387e-05	0.0023416	-0.000943561	0.00205179	-0.000812358	-0.000232132	-0.000656713	-0.00108839	-5.51462e-05	0.00067773	6.63586e-05	0.00497244	-0.00132119	0.000565106	0.00482435	-0.00074948	-0.000808522	0.00123183	-0.000395944	-9.19757e-05
FHL5	-0.000891986	-0.000225373	-0.00155006	0.000815691	-0.00119149	-0.00107662	-0.00143288	0.000849652	0.000212203	0.0091393	-0.00134816	2.569e-05	-0.00147798	-0.000324017	-0.0004666	-0.00161064	0.000275257	0.00105597	-0.00161434	0.000606056
CRYBG1	-0.000114175	0.00285118	-0.000736929	-0.0034209	0.00100082	0.00767798	0.00162508	-0.00471751	0.00824346	-0.0015839	0.00259634	-0.00210059	0.00737469	0.00161984	-0.00564085	-0.00104688	0.00166565	0.00034394	0.00129507	-0.00292251
GMNN	-0.00261515	0.0105069	-0.00282517	-0.000162638	-0.006952	-0.00143445	0.00314036	-0.00381315	0.00295705	-0.00114622	0.000144903	0.00395483	-0.00281808	-0.000213089	-0.00197638	0.00581286	0.00212266	-0.00217505	0.00348321	-0.00407164
PERP	-0.00436323	0.00308627	-0.00332127	-0.00997373	-0.000427893	-0.000367623	0.00539659	-0.00271733	0.00853488	-0.00550384	0.00171099	-0.00474927	-0.00508036	0.00135652	-0.00689033	0.00287795	0.00287211	-0.003718	0.00645046	-0.00332196
MDFI	-0.00439032	-0.000837871	-0.000813363	-0.00134484	0.00890265	-0.00073482	0.00124122	-0.00343971	0.00385552	-0.00100648	0.000119251	0.000573199	0.0022477	-0.00492157	0.000472672	0.00322448	0.00145914	0.00207594	0.000568995	-0.00247862
SMOC2	-0.00371346	-0.00699001	-0.00607011	0.00680113	-0.00546263	-0.00585174	-0.00463137	-0.000809013	-0.0046396	0.00142685	-0.00374982	0.00105055	-0.00115903	-0.00121098	0.00549564	-0.00322287	0.0016847	0.00458797	-0.00458505	0.00816902
VEGFA	-0.00262222	0.0028101	0.00170318	-0.000348993	-0.0062542	-0.00342317	0.00370253	-0.00812453	-0.00554136	-0.0038698	-7.80845e-05	0.00451511	-0.00440978	0.00240761	-0.0014093	0.00774103	-0.00212797	-0.0016971	0.00929709	-0.00442928
LAMA4	-0.00262505	-0.00251697	-0.0060148	0.00841969	0.00617952	-0.00181736	-0.00659397	-0.00251527	-0.00386028	0.00912498	0.000825197	0.00561006	-0.00274105	-0.0013202	0.00549774	-0.00997581	0.0010332	0.00685482	-0.00749068	0.00471226
C7	-0.00665713	-0.00122734	-0.00728528	0.00549014	0.00443668	-0.00685092	-0.00787266	0.00284381	-0.00175509	0.0146671	-0.00722111	-0.000363009	0.0055732	-0.00549666	0.00119398	-0.00775673	0.00124539	0.0119322	-0.00743817	0.00719829
LOX	-0.00296911	-0.00181551	-0.00387141	0.00796868	-0.00139002	-0.00429598	-0.00325504	-0.000866483	0.00103354	0.00174862	-0.000792165	0.00832459	-0.00312972	-0.00210637	0.0129846	-0.00365818	-0.00205016	0.00516721	-0.00358065	0.00306507
SPARC	-0.00674306	0.0106485	-0.0213707	0.0254988	0.00587051	-0.0127676	-0.0172618	-0.00329574	0.00981479	0.0101039	0.00152555	0.0351155	-0.00711665	-0.00625924	0.0432097	-0.0160481	-0.00410181	0.0243546	-0.0139446	0.00554592
PDE8B	-0.000165914	0.00561747	-0.0005561	0.000846534	-0.00143039	-0.000577766	-0.0003883	-0.000292316	0.00160147	0.000396609	-0.000594207	0.00342191	-0.000179072	-0.000271093	0.00034187	-0.0001043	0.000878471	-0.000258233	-0.000384844	-0.000569892
ITK	0.0035604	-0.000254952	-0.000912117	0.0017199	-0.000592291	0.00979492	-3.74322e-05	-0.00183927	-0.000552199	-0.000581204	0.00318264	0.000592451	0.00909988	0.00262482	-0.00193234	-0.000589603	-0.00127498	0.000884404	-0.000533558	-0.00110541
THBS4	0.0258834	-0.0016291	-0.00295431	-0.000671844	-0.00195203	0.000494214	-9.18983e-05	-0.0029127	-7.70856e-05	0.00233167	0.00387839	-0.000119792	-0.0013172	0.0243757	0.00122984	-0.00406111	-0.00207429	0.0023387	-0.000275026	-0.000544905
ARRDC3	-0.00462759	-0.00763812	-0.012436	0.00368313	-0.000281953	-0.0035076	-0.00275983	-0.000504783	0.00635344	0.00209211	-0.00308343	-0.0018894	0.00332015	-0.00197895	-0.00145469	-0.00823313	0.0116164	0.00391008	-0.00778617	0.00450518
GOLPH3	0.00438617	-0.00417132	0.0241738	-0.00623554	0.00111972	0.00216514	0.00610407	-0.011418	-0.00124591	-0.00542289	0.00706246	-0.00309359	9.44821e-05	0.00292378	-0.00803914	0.00687801	-0.00399418	-0.00409916	0.00567699	-0.00763234
SUB1	-0.00600992	0.00188142	-0.00768199	0.000795355	0.00217176	0.00285313	0.004877	-0.00770308	0.001728	-0.00327178	0.00437841	0.0017397	0.00370631	0.000872518	-0.00403743	0.00189418	0.000353463	0.00216065	0.00770176	-0.00701904
TARS	0.00580783	-0.00333428	0.0208469	-0.00420551	-0.0023196	0.00420588	0.00720146	-0.0112666	-0.00217069	-0.00588226	0.00659779	-0.00385005	-0.00254382	0.0051392	-0.008363	0.0086856	-0.00507927	-0.00695428	0.00809039	-0.00856767
LNPEP	0.000659992	0.0130015	-0.00471735	0.000483529	-0.000477483	0.00440954	-0.0017826	-0.00365827	0.00213309	0.00155069	0.00102343	0.0116843	0.00625187	0.00183436	-0.00186173	-0.00134212	0.0024247	0.00293121	-0.00145062	-0.00103572
PRLR	-0.00458523	0.00375572	5.05423e-05	-0.00716797	-0.00338758	1.63602e-05	0.0080553	-0.00464401	-0.00323725	-0.00514078	0.002864	7.67926e-07	-0.00346902	0.000834951	-0.00613109	0.0047815	0.00181795	-0.00351346	0.00634209	-0.00379655
LIFR	-0.00509823	-0.00157691	-0.0044467	0.0014413	-0.00129891	-0.0051833	-0.00459793	-0.0024577	-0.00469017	0.00684875	-0.00548853	-0.00553853	-0.00620234	0.00087823	-0.00937528	-0.00313353	0.0073452	0.000960151	-0.000220171	0.00199628
WWC1	-0.00320668	0.00352995	-0.0031049	-0.00121408	0.00199083	-0.00378585	0.000929823	-0.00209499	0.00687987	-0.00177179	-0.00179439	0.000406855	-0.00209644	-0.00192233	-0.00243468	0.000175947	0.00820063	-0.00142598	-0.0013119	-0.00234995
DPYSL3	-0.00247659	0.00378332	-0.00761184	0.00813244	0.000914559	-0.00322178	-0.00524085	-0.000698947	0.00822521	0.00583999	-0.00180499	0.00942725	-0.00159342	-0.0019298	0.0115139	-0.00572543	-0.000179697	0.00496674	-0.00687332	0.00486558
CSNK1A1	-0.00627051	0.00898021	-0.00623551	-0.000558864	-0.00352961	-0.000604859	0.00456435	-0.00778242	0.00705998	2.35418e-05	0.000801851	0.00547047	-0.00336234	-2.28894e-05	-0.0058245	0.00873945	0.00509288	-0.00110983	0.00200333	-0.00488455
PDGFRB	-0.00351545	-0.00205937	-0.00664363	0.00889999	0.000464886	-0.00588577	-0.00917597	-0.000563045	-0.00358351	0.0131631	0.00131148	0.00682536	-0.00630184	-0.00397399	0.00862338	-0.0125161	0.0019982	0.00705102	-0.00969524	0.00679521
STC2	-0.0024771	0.0053349	-0.00343473	-0.0137464	0.000407275	-0.00408511	0.00233531	-0.00191538	-0.00503109	-0.00629118	-0.00179974	-0.00631362	-0.00222002	-0.00340538	-0.0108654	0.0055656	0.0141283	-0.00186706	-0.000625636	-6.43053e-06
WNT5A	-0.00112999	0.000895785	-0.000527886	-0.00046637	-0.000304243	-0.00305246	-0.00118627	-0.00105107	0.000370554	-0.000816435	-0.0010729	0.000139767	-0.000889159	-0.000959318	-9.94355e-05	0.00113256	0.000520492	0.0001056	0.00208977	-0.000385318
COL7A1	-0.000965668	0.00240341	-0.00150167	-0.00853282	-0.00225598	-0.000314188	-0.000371197	-0.000429289	0.00403457	-0.00168081	4.77108e-05	-0.00546352	0.00119354	-0.00123458	-0.0033425	-0.00109102	0.00566733	0.00162236	-0.000444235	0.000329854
HES1	-0.00362598	0.00941153	0.00561487	-0.00566429	-0.00271929	-0.00331816	0.00351469	-0.00564394	0.00423035	-0.00220219	-0.000593017	0.00141117	-0.00935927	0.00102483	-0.00738822	-0.000175528	0.00811582	-0.00580334	0.00257777	-0.00511135
ROPN1B	-0.000587155	-0.00150376	-0.000568535	-0.000676696	0.000914073	-0.000826171	-0.000258972	-3.47104e-05	0.00194078	0.00016769	-0.00056197	8.53649e-05	0.000819945	-0.000675324	0.000662804	-0.000349252	0.00201709	0.000785902	-0.000591893	-0.000660323
VIPR1	-0.000944755	0.00417431	-0.00171934	0.00037541	0.00826593	-0.000670542	-0.00188627	-0.00095887	0.00429056	-0.000838218	-0.00175375	0.00156296	-0.00032275	-0.00121624	-0.00129135	-0.0018405	0.00507873	-0.000848228	-0.00205778	-0.000963691
TNNC1	0.0419969	-0.00286406	0.00187399	-0.00183021	-0.00295754	0.00356087	0.00198502	-0.00407986	-0.00205227	-0.000782422	0.00402277	-0.00344242	-0.00241782	0.0389874	-0.00324831	-0.00225032	-0.00299372	-0.00306982	0.00204164	-0.00222781
EIF4G1	0.000182593	-0.0033825	0.0108012	-0.00748153	0.000654268	0.00126728	0.00854095	-0.0108455	-0.00087064	-0.00625112	0.00609208	-0.00294319	-0.00131322	0.00502867	-0.00670281	0.00793057	-0.00424814	-0.00159008	0.0105718	-0.00820942
EEF1B2	-0.00372242	-0.00275526	-0.00122671	-0.00239131	0.0045376	-0.00027226	-0.000127344	-0.00628578	0.00714314	-0.000952746	0.000561042	-0.00214918	0.00865892	-0.000908975	-0.00815837	0.00473102	0.00640199	0.00221153	0.00178934	-0.00404316
RTKN	-0.00280572	0.0024684	-0.00231211	-0.00304149	0.00351822	-0.00543129	0.00357715	-0.00391918	0.00419057	-0.001506	-0.000226385	0.00129305	-0.00234915	-0.000866453	-0.00394559	0.0071907	0.00168421	-0.00110237	0.00312222	-0.00232916
CCL20	0.000243789	0.000594489	-0.000697383	0.00020815	-0.00270251	-0.00324637	-0.00565842	-6.01415e-05	-0.00141608	-0.00245861	-0.00127805	-0.000201061	-0.00268057	0.000505025	-0.0013077	-0.00047634	-0.000417764	0.000141507	0.00550232	-0.00144581
NCL	-0.00429989	-0.000292654	0.00400935	-0.00602706	8.47106e-05	0.00264682	0.00651647	-0.0106803	0.00272418	-0.00221251	0.00352872	-0.00160028	-0.00214203	0.00298008	-0.00973199	0.00973187	0.000729065	-0.00351301	0.00767047	-0.00621099
ZAP70	0.00195683	0.000436961	-0.000678898	0.00221633	0.000148267	0.0074101	-2.81592e-05	-0.0022652	0.000645212	-0.000387326	0.0019649	0.00111845	0.00995488	0.0012606	-0.00158006	-0.00192422	-0.000168649	0.00225672	-0.000863505	-0.00134475
ACTR3	0.000190634	0.000816476	-0.00387603	-0.00349767	-0.00174546	0.00517921	0.00402926	-0.00910879	0.0029645	-0.00151093	0.00643526	-0.00171334	0.0080094	0.00418949	-0.00573872	0.00539003	-0.00335344	0.00483134	0.00640414	-0.00499897
STEAP3	-0.00356136	-0.000620848	-0.00196032	-0.00190157	-5.79565e-05	-0.00387371	0.00231198	-0.0032586	0.00709366	-0.000431466	-0.000363416	-0.000879732	-0.0019313	0.00016023	-0.00339607	0.00421739	0.00291753	-0.00176799	0.00287314	-0.00258411
TFCP2L1	-0.00163203	-0.00347957	-0.000275861	-0.00235196	0.00366369	-0.00207467	0.0010824	-0.000729849	0.00696421	-0.00127485	-0.000944135	-0.000323336	-0.00123904	-0.00097289	-0.000312846	-0.00186294	0.00582263	-0.000686165	-0.00186732	-0.00163371
CYTIP	0.00161638	0.00188967	-0.00489564	0.0059224	0.000592072	0.0125165	-0.000451045	-0.00336783	0.000736606	-0.00123219	0.00445619	0.00351169	0.0159259	0.00141243	-0.00193552	-0.00411743	-0.000423667	0.0052941	-0.00231495	-0.00206362
ITGB6	-0.000393366	0.00310213	-0.0021564	-0.00406209	0.000793378	-0.00600573	0.00175116	-0.00191234	0.0107073	-0.00223662	-0.00114927	0.00131068	-0.00400076	0.00102414	-0.00388587	-0.00144193	0.00828688	-0.000287376	-0.00247765	-0.00158919
ITGA4	0.00224173	0.00163867	-0.002557	0.00291796	-0.000612627	0.0100182	-0.000620361	-0.00299422	0.000136321	-8.02199e-05	0.0031089	0.00282358	0.0130414	0.0015693	-0.00110109	-0.00138337	-0.000653841	0.00407665	-0.00153538	-0.00126546
IFIH1	-0.00074204	-0.00275858	0.000404137	-0.00428849	-0.00334037	0.0064629	0.0107203	-0.00921059	-0.00533214	-0.00716311	0.00691422	-0.00400077	-0.00595082	0.0054225	-0.00895247	0.0117478	-0.00556533	-0.00549956	0.0113502	-0.00680366
GALNT3	-0.00188468	0.00356888	-0.0012382	-0.00276739	0.00398771	4.51584e-05	0.00194965	-0.00268798	0.00525015	-0.00271895	0.000275965	0.000257216	-0.00106579	0.000309215	-0.00257216	0.00115414	0.00270643	-0.000959879	0.00182982	-0.00287729
EFEMP1	-0.00267113	0.00386424	-0.00692229	0.00774296	0.00350289	-0.00409653	-0.0049764	-0.00315115	0.000930182	0.00355206	-0.00385701	0.00819742	-0.00320777	0.00053676	0.00464696	-0.00611853	0.00412344	0.00220312	-0.00462501	0.00411761
FN1	0.0046464	0.00445116	0.000442678	0.00246711	-0.00146666	0.00396024	0.00395386	-0.0110685	-0.00266813	0.00393012	0.0228082	0.0237493	-0.01659	0.00633397	0.0262802	-0.00822094	-0.0183466	0.0108751	0.000251917	-0.00456267
STAT1	0.00423294	-0.000143672	-0.00461739	-0.00657219	-0.00510492	0.0176441	0.0131827	-0.0118264	-0.00813818	-0.0091878	0.0143042	-0.00146076	0.000248368	0.0118064	-0.0103061	0.0143651	-0.00775031	-0.000684788	0.0100014	-0.00848376
GLS	-0.00474766	-0.000510223	-0.00503797	-0.000887082	0.00514151	-3.36058e-05	0.00265082	-0.00612421	0.00399976	0.000210297	0.00119527	0.0024041	0.000576105	-0.00122627	-0.00348871	0.00431445	0.00205075	-0.000540576	0.00377736	-0.00374335
IGFBP2	-0.00301681	0.00982564	-0.00269967	-0.00198001	0.0014717	-0.00264481	-0.00220324	-0.00134672	0.00949694	0.00221706	-0.00178555	0.00619298	-0.000673213	-0.00167609	-0.00304041	-0.00291674	0.00517592	0.000870538	-0.00216078	-0.000423625
IGFBP5	-0.00785305	0.0444026	-0.016331	0.00914663	-0.00514781	-0.0119152	-0.00814998	0.00448936	0.00655025	0.0226584	-0.00453635	0.0441508	-0.0136445	-0.00611823	0.00908376	-0.0129651	0.00468187	0.00350919	-0.0140736	0.0070469
EFHD1	-0.00544707	0.00559572	0.00384775	-0.0147699	-0.0130008	-0.00152804	0.0177769	-0.00893357	-0.00448307	-0.00261498	0.00578874	-0.000940803	-0.00826148	0.00303476	-0.0118469	0.00960732	0.00458337	-0.00420922	0.0060393	-0.0064986
OTX1	-0.000353459	-0.00056118	0.000472887	-0.000716513	0.00373422	0.000309359	0.000590476	-0.000703716	-0.000507717	-0.000798735	0.000107938	-0.000698658	-0.000332617	-5.7879e-05	-0.00110086	0.000949383	-0.000208122	-0.000349375	0.000550097	-0.000424701
GNLY	0.0117973	-0.00946867	0.0110743	-0.00773575	-0.0106042	0.0141184	0.0124144	-0.0105992	-0.0105471	-0.00871961	0.0171539	-0.00940781	-0.00404944	0.0161579	-0.0118234	0.00211932	-0.0102436	-0.00787417	0.0147442	-0.0102186
HSPE1	-0.00131263	0.00136982	0.000869081	-0.00450775	-0.00048369	-0.00170757	0.0105302	-0.012082	0.00421064	-0.00757752	0.0055172	-0.000940502	-0.00619077	0.00738106	-0.00968337	0.0127071	-0.00192226	-0.00464083	0.013157	-0.0103427
IL1R1	-0.00514434	-0.00153768	-0.0085031	0.00972329	0.00413649	-0.00257238	-0.00478723	-0.00183815	0.000549109	0.00293671	-0.00233948	0.0055133	0.00527625	-0.00415394	0.00887964	-0.0060001	0.00160686	0.0113215	-0.00527833	0.0012314
MLPH	-0.00216015	0.0298051	-0.00279422	-0.00461259	0.000250845	-0.00472947	-0.00343139	-0.00107557	-0.000291234	-0.000399112	-0.0024834	0.0221039	-0.00189473	-0.00153588	-0.00415892	-0.00265076	0.00909221	-0.000704313	-0.00299724	0.0003713
QPCT	4.97399e-05	0.00132111	-0.000229313	-0.000139336	0.0110455	0.00164421	0.00121073	-0.00291909	0.0011218	-0.00308609	0.00231751	0.000365572	-0.000991173	0.00109248	-0.00260911	0.000318014	-0.00189156	-0.000537099	0.00169146	-0.00180796
SDC1	-0.00467357	0.0105689	-0.000789325	-0.000313604	-0.000741358	-0.00336762	-0.000877984	-0.00309851	0.0126693	-0.00377489	0.00440162	0.00994148	-0.000642148	-0.00346509	0.000323091	-0.00472856	0.00464265	0.00406403	-0.00154705	-0.00482616
KYNU	-0.00105389	0.00116185	0.00222002	-0.000488582	-0.000542891	4.70898e-05	-0.00511326	-0.00267404	4.76427e-06	-0.00123029	-0.000730027	-0.00128352	0.00415801	-0.000171275	-0.0029709	0.00120679	-0.00110824	0.000923246	0.00425448	-0.000426931
WIPF1	-0.000357706	0.000222472	-0.0103386	0.00695157	-0.0014184	0.0155526	-0.00252845	-0.00506245	-0.00157593	-0.00035597	0.00744653	0.00402463	0.0149387	0.00144993	2.73872e-06	-0.00262678	-0.00203647	0.00689501	-0.00312259	0.000819708
PLEK	0.00322608	-0.00241688	0.00338481	0.000810099	-0.0033041	0.00955281	0.00383836	-0.00726423	-0.0033355	-0.00456311	0.0069056	-0.0020474	0.00581917	0.00318678	-0.00536946	0.00722379	-0.00600959	-0.00074004	0.00426355	-0.0036472
EPAS1	-0.00229699	-0.0041374	-0.00435079	0.00486752	-0.00198148	-0.000678357	-0.00460563	-0.000635741	-0.00353337	0.019297	-0.00242675	-0.00245856	0.00169305	-0.000312597	-0.00165591	-0.00507986	0.000729216	0.00878913	-0.00434669	0.00055246
PRRX1	0.00194957	-0.00603892	0.00541985	0.00435756	-0.00560212	-0.00292322	-0.00354977	-0.00461773	-0.00819525	0.00501402	0.00594442	0.00275576	-0.00432136	-0.00165504	0.00723006	-0.000100294	-0.00299453	0.00545035	-0.00524794	0.00219343
DHCR24	-0.00299412	0.0202814	-0.00197431	-0.00564726	-0.00671136	-0.00150502	0.0051696	-0.00672778	0.00152189	-0.00558848	0.00183698	0.0102988	-0.00515122	0.00494877	-0.00684706	0.000373251	0.00336507	-0.00315317	0.00852243	-0.00615285
RALGPS2	-0.000185397	0.00578155	-0.000871241	-0.000878737	0.000503938	0.00138731	-0.00122154	-0.000480309	-4.65321e-05	-0.000567283	0.000346406	0.00473569	0.0055028	-0.000663201	-0.00107558	-0.000889692	0.000961592	0.00334478	-0.001144	-8.22223e-05
ERRFI1	-0.00773235	-0.00352591	-0.00780367	-0.00457714	0.0039701	-0.00632459	0.00187561	-0.00263812	0.00345303	-0.000221517	-0.00203586	-0.00480841	-0.00677374	-0.00234568	-0.00608011	-0.00586377	0.0098257	-0.00347364	0.000956754	0.00135591
PARK7	0.00214233	-0.00144516	0.00564023	-0.00453603	-0.00370462	0.00446182	0.00657168	-0.0112217	-0.000278266	-0.00328395	0.00622501	-0.00258636	0.00298282	0.00668069	-0.00713735	0.00339476	-0.000931873	-0.000822445	0.00905625	-0.00831111
KIAA1324	-0.00216079	0.015046	-0.00314741	-0.00523465	0.00689437	-0.00292937	-0.00257794	-0.00100238	0.00637979	-0.00257623	-0.00271609	0.010682	-0.000796536	-0.00220875	-0.00405121	-0.00310893	0.0124911	-0.00176634	-0.00373651	-0.00133787
RAP1A	-0.00278323	0.00320395	-0.00971552	-0.00049804	0.00337398	0.00731159	-0.000189926	-0.0035605	0.00270726	0.00452455	0.00348219	0.00220895	0.00608711	0.00179802	-0.00167233	-0.00758714	0.00180073	0.00430066	-0.000828075	-2.18227e-05
ARHGEF2	-0.000283894	-0.00375082	0.013779	-0.00356933	0.00161522	0.00138824	0.00510194	-0.00736294	-2.9801e-05	0.000926675	0.0037342	-0.00251332	0.00212732	-8.35806e-05	-0.00546979	0.00126825	-0.00328502	-0.00189294	0.00378741	-0.00416509
C1orf21	-0.00202365	0.00402591	-0.00721439	-0.0035256	-0.00110139	-0.00104812	-0.00147036	4.11376e-05	0.000701207	0.000318867	-0.00208032	-0.000607025	-0.000536723	0.000812674	-0.00290942	-0.0042178	0.0058256	0.00131187	-0.00244364	0.00422464
LEPR	-0.0017969	-0.00500376	-0.00230867	-0.000829459	-0.00113092	-0.00161168	-0.00157881	0.0019755	-0.00298758	0.00248569	-0.0017288	-0.0044124	-0.000791962	-0.000623825	-0.00374507	-0.00138747	0.00103458	-0.000189852	-0.00153409	0.00475973
RGS2	-0.00453859	7.55512e-05	-0.00653966	0.00543983	-0.00235287	-0.00215423	-0.00289967	-0.00159957	0.00591666	-0.000476603	-0.000185158	0.00531062	0.00689265	-0.00202741	0.00120467	-0.00392815	-0.000614016	0.00933139	-0.00403902	0.0033181
AMPD1	0.0186836	-0.00256423	-0.000380251	0.000172411	-0.00147192	-4.60152e-05	-0.000183296	-0.00180387	-0.00168997	-0.00106967	0.00203416	-0.00132958	0.000136752	0.0176514	-0.00365591	-0.00178784	-0.000100994	0.000111324	0.000120742	-0.000252869
SRSF11	-0.00634138	0.000641232	0.00413933	-0.00471503	-0.00138284	0.00633245	0.00688936	-0.00787612	-0.000918452	-0.00295844	0.00271938	-0.000953423	0.000668524	-0.0015053	-0.00733768	0.00932026	0.00236409	-0.0036066	0.0050717	-0.00626626
AKT3	-0.00201571	-0.0018158	-0.00487642	0.000405672	-0.000812309	-0.005539	0.000868274	-0.00419611	0.000353401	0.00530943	-0.000247247	-0.00162558	-0.000142065	0.000707658	-0.00465558	0.00521889	-0.000481565	0.00188745	0.00284223	-0.000155303
ETV3	-0.000587784	0.00167777	0.0125231	-0.00205872	0.00185944	-0.00292375	0.00447936	-0.00740098	0.00200175	-0.00228337	0.000276597	0.00042446	0.0016197	-0.00121694	-0.00566313	0.000622992	0.000323107	-0.00298153	0.00366552	-0.00441419
ST6GALNAC5	-0.00248534	-0.00378978	0.00143345	-0.00500342	-0.00468878	0.000984603	0.00896507	-0.0048697	-0.00104603	-0.00399304	0.00512929	-0.00419201	-0.00551373	0.00518072	-0.00518274	0.00203449	-0.00439291	-0.00286609	0.00927194	-0.00427043
PADI2	-0.00212996	-0.00578228	-0.0011144	-0.00674643	0.0206878	-0.00465237	0.0120021	-0.00768023	0.0107663	-0.00631451	0.00218873	-0.00391713	-0.00623132	0.00214993	-0.0094136	0.00884998	0.0033366	-0.00451566	0.00429916	-0.00709966
MFAP2	-0.00192593	0.00603712	-0.00196366	0.00029954	-0.000904669	-0.00198468	0.00104274	-0.00150654	0.00217622	-0.000774197	0.000858439	0.00788827	-0.00203996	-0.000520481	0.00614405	-0.00152234	-0.000903139	0.0028061	-0.000322368	-0.000378118
PLA2G2D	0.00111422	-0.00083332	0.000500759	-0.000121061	-0.000670774	0.00542772	-4.6471e-05	-0.000975317	-0.000899337	-0.0009625	0.00294037	-0.00100172	0.00404071	0.000346895	-0.00172945	0.000528902	-0.000739139	-0.000462842	-0.00028056	-0.000372261
GBP1	0.00316917	-0.00523563	0.00310084	-0.00612811	-0.0071775	0.0107446	0.0150536	-0.0113963	-0.00702368	-0.0078765	0.0125013	-0.00515027	-0.00670162	0.00773786	-0.00901716	0.016543	-0.00693976	-0.00495642	0.00845991	-0.00818611
CDK18	-0.00202084	0.000845846	0.00348035	-0.00245575	-0.00365361	-0.00321187	0.00289011	-0.00388704	0.000787237	-0.00109104	0.000139102	-0.000948502	-0.00261009	-4.08146e-05	-0.0038333	0.00466721	-0.000431645	-0.00302458	0.0064403	-0.00399339
ECE1	-0.00124216	0.0088688	0.00235609	-0.00513264	-0.00205739	0.00433768	-0.000382001	-0.0057417	0.00259709	0.0047129	0.00190723	0.00100141	-0.00110556	0.0020178	-0.00840892	-0.00342254	0.00362309	-0.000199248	0.00239515	-0.00430421
ID3	-0.00368613	-0.00140155	-0.00640501	0.00744371	-0.000781178	-0.00215425	-0.00324089	-0.000370216	0.00106275	0.0122584	-0.00144069	0.00313249	-0.000777327	-0.0013346	0.00337726	-0.00425654	-0.00116351	0.00619284	-0.00340565	0.00110397
CR2	-0.0002514	-0.000420917	-0.00010365	-0.000445794	-7.25599e-05	0.00118356	0.000140166	-0.000273006	-0.000414847	-0.000401785	8.08977e-05	-0.000213653	0.00387923	-0.000758016	-0.000272543	0.000432352	-0.000138566	0.00170087	0.000171614	-0.000301227
CD46	-0.00559693	0.0098152	-0.00747078	-0.000788744	0.00261495	-0.00284858	-0.000146606	-0.00190405	0.00483867	0.0017233	-0.00199765	0.00689166	-0.0014154	-0.00196044	-0.00378091	-0.00128719	0.00671675	-0.0003647	-0.000609284	-0.00108656
APH1A	-0.00550355	-0.000220874	0.00523101	-0.00611085	-0.000980617	-0.00136554	0.00874164	-0.00911575	-0.00045299	-0.00387932	0.00469989	-0.00127698	-0.00178495	0.00234347	-0.00832949	-0.000125626	-0.00131815	-0.00109295	0.0089598	-0.00548926
SLC2A1	-0.00110131	0.00171486	0.00264406	-0.00668412	-0.00291838	0.000893309	0.00797063	-0.00543952	-0.00173833	-0.00424729	0.00223825	-0.00204381	-0.00121054	0.00450004	-0.0060025	-0.000703219	-0.00305564	-0.00304592	0.0102384	-0.00405551
CDC20	0.000573508	-0.00808494	0.017597	-0.00869527	-0.00755505	0.00369824	0.0149446	-0.00880745	-0.00685783	-0.00769106	0.00797364	-0.0081209	-0.00634417	0.00343584	-0.00763411	0.0157108	-0.00793811	-0.0066754	0.0106734	-0.00858155
AKR1A1	0.00386556	-0.00132965	0.0179322	-0.00549426	0.00355875	0.00371978	0.0083805	-0.010418	-0.00025696	-0.0061463	0.00789113	-0.00166024	0.000483556	0.00512537	-0.00636631	-0.00242668	-0.00483439	-0.00220399	0.00594992	-0.00693252
PRDX1	-0.00552522	0.0028913	-0.0070705	-0.00310821	0.00223126	-0.000513002	0.00758002	-0.0047949	0.000900044	-0.0026536	0.00319524	-1.52827e-05	-0.00473483	0.0016394	-0.00414883	0.00442613	-0.00127288	-0.000419381	0.00548244	-0.00305948
TSPAN1	-0.000523681	0.0069866	-0.000282081	-0.000603381	0.000486338	-0.000309075	-0.000283355	-0.000141555	0.00124905	0.000247106	-0.000197309	0.00541916	-0.000479426	-0.000359246	-5.13386e-05	-0.000564507	0.000420624	-1.29418e-05	-0.000345643	-0.000325556
SLC19A2	-0.00203139	0.00745897	-0.00304209	0.00410583	-0.00135483	-0.00357272	-0.000540315	-0.00156236	-0.0016719	0.000250951	-0.00216774	0.0100136	-0.00303095	0.000484765	0.000767426	-0.00178203	-3.08669e-05	-0.000415585	-0.00182021	0.00380323
CNN3	-0.0112545	-0.0016147	-0.0110651	0.00239696	0.00415002	-0.00781135	0.00119808	-0.0050643	0.00373832	0.00285906	-0.00194734	0.000532042	-0.0112788	-0.00418497	0.00398428	0.00958749	-0.00127746	0.0040145	0.00340202	-0.000983333
PRRC2C	0.00504183	0.000886488	0.014061	-0.00609019	-0.000798245	0.00547107	0.00873568	-0.0114147	-0.00137706	-0.00498295	0.00537934	-0.00196356	0.00269327	0.00669352	-0.0109837	0.00676535	-0.00202005	-0.00401798	0.0062538	-0.00718338
F3	-0.00149914	0.00369366	-0.00333557	-0.00441313	-0.00306198	-0.00119112	-0.00202522	-0.00158516	0.00701712	0.00425041	3.5923e-06	-0.00055451	-0.0018653	-0.000121061	-0.00177281	-0.00354699	0.00479965	0.0016411	-0.0021959	0.00103127
PRDX6	-0.00255619	-0.00186455	0.000929163	-0.00449302	0.000493631	0.00114971	0.00920887	-0.00853889	-0.00157803	-0.00346605	0.00524926	-0.00212885	-0.00422101	0.00746792	-0.00760064	-0.00319753	-0.00199511	-0.00205382	0.00868402	-0.0041721
IRF6	-0.00319409	0.00880093	-0.00386542	-0.00384009	0.0028618	-0.00554396	0.000538874	-0.00252569	0.0117896	-0.00199379	-0.00160299	0.00243747	-0.00208411	-0.000779875	-0.0034488	0.00154003	0.00420831	-0.00128605	0.00323199	-0.00292551
RCAN3	-0.00054417	0.00401547	-0.0031755	0.000623442	0.00243511	0.00586556	-0.000426383	-0.00252443	0.00535238	-0.00053085	0.000522307	0.00193541	0.00844709	-0.000584291	-0.00149575	2.03696e-07	0.0027025	0.00177606	-0.000989562	-0.00221365
STMN1	-0.00406672	-0.00389622	0.00416718	-0.00475171	-0.00276702	0.00234318	0.00770277	-0.00568954	-0.00101513	-0.00283698	0.00347136	-0.00439473	-0.00230032	-0.000361827	-0.00397806	0.0110095	-0.00340954	-0.0017251	0.00680904	-0.00531281
PROX1	0.000217374	-0.00197232	-0.00025769	0.00252614	3.0683e-05	-0.000153964	-9.21168e-05	0.000185642	-0.000566842	0.00182377	-0.000759847	-0.0015244	-0.000175031	0.000179121	-0.00068289	2.14522e-05	-4.48656e-05	-0.000792284	-0.00012108	-0.000240485
CENPF	-0.00260224	-0.00194286	0.00170658	-0.00355052	-0.0032479	9.04269e-05	0.00665709	-0.00431602	-0.00173424	-0.0037891	0.00281726	-0.00259829	-0.00416187	0.0011016	-0.00338703	0.0116402	-0.00285831	-0.00256478	0.00647194	-0.00425341
RCN2	-0.00283659	0.00396679	-0.00402629	-0.000149506	0.0098712	-0.0018896	0.00151653	-0.00426148	0.00543347	-0.000528966	-0.000353548	0.00196835	-7.0179e-05	0.000326529	-0.00194023	0.00125661	0.00302712	0.00255673	-0.000229223	-0.00250859
MUC5B	-0.00130247	-0.000739528	-0.000540954	-0.00119268	0.00165767	-0.00257234	0.00217008	-0.0011107	0.00577799	-0.000280837	-0.000426286	-0.00107847	0.000106134	-0.000174364	-0.000587451	0.000191739	0.000646409	0.000478492	0.000599927	-0.0010019
CTSD	-0.00179214	0.00556696	0.00418291	-0.00452613	0.0106243	0.00493004	0.00327353	-0.00973895	0.00141116	-0.0102662	0.0124383	-0.000480779	-0.00934903	0.00500721	-0.00970104	0.00575441	-0.00765677	-0.00481489	0.0042737	-0.000605271
TNFAIP3	-0.00291785	0.00623763	-0.00596774	0.00634418	-0.000357954	0.00824224	0.00245398	-0.00479409	0.00245863	0.000460259	0.00218476	0.00754274	0.0119126	-0.000692359	-0.00181794	-0.00533411	-0.00253012	0.00406218	0.000263396	-0.00180916
MYB	-0.00100218	0.00312231	0.00143094	-0.00711951	-0.000404959	0.00249226	0.00318661	-0.00192099	-0.00446972	-0.00334882	0.00139786	-0.0001875	0.00157355	0.000897251	-0.00477796	0.00159404	0.00119737	-0.00046705	0.00279187	-0.000765093
SGK1	-0.00973301	0.0244723	-0.0128957	0.0184908	0.000537252	-0.00464757	-0.00828306	-0.00525885	0.0157706	0.000986155	-0.000328784	0.0269093	-0.00290671	-0.00687684	0.00523107	-0.010323	0.00880408	0.000810645	-0.0078575	-0.00180003
CCN2	-0.00841652	0.0142644	-0.013223	0.0179994	0.00305795	-0.0211583	-0.0088673	0.00205242	0.0151851	0.0135683	-0.00374901	0.032688	-0.01382	-0.00829969	0.0291112	-0.023816	0.00383101	0.0141082	-0.0222213	0.0120971
VAMP8	-0.000520945	0.00929686	0.000114266	-0.00567081	-5.16815e-05	0.00571908	0.00816946	-0.0107586	0.00440918	-0.00903669	0.00759582	0.00316463	-0.000526267	0.0061818	-0.00914649	0.00606787	-0.000754023	-0.003801	0.00941376	-0.00857681
MYL12B	-0.00255144	0.000562286	-0.00485567	0.000237526	0.00212858	-0.000396769	0.00413328	-0.00462411	0.0031761	0.000808593	0.0014698	0.000424188	0.000380556	0.00299308	-0.00190313	-0.00491315	0.000216054	0.00212329	0.00382949	-0.00311429
FOXO3	-0.00501352	-0.0015359	-0.00745956	0.00305706	-0.00409845	-0.00796191	0.00216977	-0.00395341	0.00169104	0.0014571	-0.00269128	-7.56907e-05	-0.00169924	-0.00054369	-0.00318306	-0.00224744	0.00799232	0.00193459	-0.00241531	0.00145118
RPN2	-0.00441975	0.00300195	-0.0027204	-0.00262812	0.0032327	0.00126125	-0.00138344	-0.00805755	0.00176045	-0.00511593	0.0051884	0.00351146	0.000867168	0.00225687	-0.00572907	0.00557286	-0.00148475	0.00222203	0.00952682	-0.00571629
SPP1	-0.00570094	0.0075574	-0.00992	-0.00221693	-0.00472495	0.000386905	-0.00485449	-0.00148888	0.000864176	-0.00265134	0.0011447	0.00405026	-0.00287922	0.000252756	0.00469469	-0.00378842	-0.00405372	0.00272503	0.0131252	-0.00450228
CCNI	-0.0107394	0.00762433	-0.0180519	0.000348049	0.00110932	-0.00414748	0.000460324	-0.00231602	0.00607093	0.00506264	-0.00308234	0.00700714	0.0020071	-0.00282652	-0.00197856	-0.00696888	0.0086824	0.00382115	-0.00166001	0.00258355
RARRES1	-0.00218168	-0.00193621	0.00112685	0.000381382	0.000822887	-0.000470793	0.00399219	-0.00291644	0.00701733	-0.00261845	0.00222146	-0.00171196	0.00106672	-0.000327356	-0.0015692	-0.00177977	-0.0001366	0.00147371	-0.00133757	-0.000989583
ELL2	-0.00615069	0.00452824	-0.00498835	0.00841855	-0.00263623	-0.00308769	-0.00714944	-0.00252236	-0.00235835	-0.000948512	0.0033024	0.0133613	0.00308559	-0.0041681	-0.003039	-0.00800614	0.00368006	0.00837197	-0.00795468	0.00452976
KLF9	-0.00464662	-0.0060604	-0.0101898	0.00903553	0.00094865	-0.00535625	-0.00899395	0.00223993	-0.00399824	0.0110713	-0.00614792	-0.000500379	0.000720017	-0.00361357	0.001193	-0.0120352	0.00747804	0.00543388	-0.00979765	0.0090801
TJP2	-0.00291679	-0.000341686	-6.4449e-05	-0.00205626	-0.000476331	-0.0043788	0.00548899	-0.00527659	0.00195577	-0.000129379	0.001027	-0.00146532	-0.00400814	0.00272421	-0.00607085	0.00473343	-0.000710848	-0.000897202	0.00545237	-0.00349324
PTBP3	-0.00353419	0.00371129	-0.00467442	-0.00375284	0.0011828	-0.00160311	0.00344878	-0.00708297	0.00204549	-0.0026653	0.00211532	0.00180012	0.00497983	0.00147473	-0.00602463	0.0045777	0.000130934	0.00253101	0.00686932	-0.00359526
RAD23B	-0.00134131	0.00398136	-0.00723812	-0.00207182	-0.000118972	-0.00539833	0.00431511	-0.00905051	0.00225813	-0.00184067	0.00153104	0.00372909	-0.00444981	0.00574362	-0.00582265	0.00889548	0.000369478	-0.000150563	0.008416	-0.00462101
SET	-0.00465497	0.000454122	-0.00129266	-0.0046306	9.78168e-05	0.00280131	0.00951003	-0.0092814	0.00354464	-0.00176912	0.00494593	-0.000163337	-3.10848e-05	0.00361485	-0.00571459	0.00116417	-0.000299981	-0.000117079	0.00723595	-0.00640129
BSPRY	-0.000596401	0.00298262	0.00317714	-0.001045	0.00324174	-0.00208919	0.00221722	-0.00326748	0.00602969	-0.00289628	-0.00120213	0.00159929	-0.00237225	0.000932958	-0.00234714	0.00197826	0.00373128	-0.00180442	-7.2364e-05	-0.00312565
NR4A3	-0.00343411	0.00667661	-0.00454056	0.0127668	-0.0028816	-0.00111617	-0.00145345	-0.00221409	-0.000502131	0.00374478	-0.00213618	0.0120907	0.00171229	-0.00144035	-0.000271587	-0.00215707	-0.00283519	0.000651809	-0.002675	0.00255104
PGF	7.73468e-05	0.00144898	-0.00171264	0.00146638	-0.00239974	0.000214774	-0.00154976	-0.0016737	0.00258652	0.00379083	0.00071523	0.000771945	0.00675505	-0.000832867	0.000382471	-0.00252557	0.00122806	0.00605888	-0.00128192	-0.00192656
NPC2	-0.00676955	0.00906122	-0.010004	0.00222162	0.00387544	0.00292262	-0.0014205	-0.00570099	0.00805393	-0.00162247	0.00302268	0.00342985	0.000180102	0.00228268	-0.00138248	-0.00322367	-0.00154057	0.00525637	0.0011272	0.000511416
IRF2BPL	-0.00221583	0.000514015	0.00037078	-0.00541707	0.00262187	-0.00120191	0.00220527	-0.00216954	0.00273711	-0.00187172	0.000484152	-0.00414417	-0.00140306	-5.02205e-05	-0.00630133	-0.00232217	0.0041246	0.000110994	0.000163155	-0.000487349
LTBP2	-0.00273446	0.00586726	-0.00611371	4.65334e-05	-0.00319575	-0.00292069	-0.00342896	-0.00250674	0.0112358	0.00135292	-4.00865e-05	0.0041627	-0.00243294	-0.00135829	0.00546495	-0.0063704	0.00543689	0.00356642	-0.00373075	0.00120534
KLHL29	-0.000556781	0.000350548	-0.000625654	-0.00127002	-0.0033781	-0.000596216	-0.00058991	-0.00071083	0.000589209	0.00207921	-0.00046594	-0.000662674	8.86106e-05	-0.000368096	-0.000283345	-0.000301729	0.00243319	0.000464622	-0.000290983	-0.000238571
ATL2	-0.00384895	-0.00350217	-0.00232114	-0.00521072	0.00705762	-0.00221008	0.0032213	-0.00348489	0.00861908	-0.00267009	-0.000547969	-0.00407258	-0.000180603	-0.00134073	-0.00478807	0.00386211	0.00622062	-0.000757921	0.000909073	-0.00307488
YPEL5	-0.00558501	0.00875874	-0.00932265	0.00246076	0.000643687	-0.000197904	-0.00362639	-0.00464368	0.00439184	0.000661966	0.000672744	0.00838784	0.00943818	-0.00132054	-0.00485895	-0.00308897	0.00236176	0.00701285	0.00163011	-0.00116871
BCL11A	-0.00234142	-0.000811871	-0.000185481	-0.00425651	0.00333408	0.00362749	0.00148053	-0.0029062	0.00502276	-0.00295836	-0.000631715	-0.0035515	0.00776098	-0.00139484	-0.00348114	0.00292152	0.00369153	0.00143849	0.00154577	-0.00280717
EPCAM	-0.00316656	0.0103412	-0.00461246	-0.00210212	0.0192219	-0.0056095	0.00508399	-0.00305418	0.0139823	-0.00414909	-0.00154841	0.00735185	-0.00257964	-0.000926789	-0.00235245	0.00189132	0.00486267	0.000848722	-0.00154469	-0.00474103
OGFRL1	-0.00639794	-0.00152279	-0.00528069	-0.002442	-0.00141062	-0.00436895	-0.00282747	-0.00521662	0.00315096	-0.00570089	-0.00150403	-0.00323332	-0.00455101	-0.00189488	-0.00410147	0.00535443	0.00752272	-0.00216918	0.00474156	-0.00154279
IFIT3	0.012298	-0.00459147	-0.00421903	-0.00540886	-0.00476545	0.0123464	0.00724095	-0.00896624	-0.00929647	-0.00698678	0.0111831	-0.00610482	-0.0103614	0.0161637	-0.0082893	0.0164656	-0.00762793	-0.00385978	0.0094201	-0.00625822
IFIT2	-0.000814756	0.000234737	-0.00271422	-0.000810686	2.77716e-05	0.00206913	0.00139904	-0.00190621	-0.00183027	-0.00150971	0.00155806	-0.000419059	-0.00186727	0.00092227	-0.00157166	0.0026294	-0.00124568	0.000125527	0.00192039	-0.000758534
DENND10	-0.000839476	0.00062804	-0.00303776	0.000491612	0.00793407	-0.00155316	0.00196485	-0.00307445	0.00211994	-0.00110423	0.000433437	-0.000451425	0.000252789	0.000846921	-0.00213255	0.00143459	0.000505049	0.00168614	-0.000122932	-0.000807277
GNA13	-0.000305062	0.00687413	-0.0051366	0.00136964	-0.000379196	0.00130346	0.00325836	-0.00493538	0.00142297	-0.00136804	0.00267029	0.00598957	0.0014773	0.00275432	-0.00353062	0.00282554	-0.00134927	0.000570909	0.00267415	-0.00239582
DUSP1	-0.00887833	0.00629566	-0.020033	0.0109212	0.0063393	-0.00939973	-0.0149233	0.0056898	0.00239078	0.0105797	-0.00766985	0.013758	0.00393588	-0.00852984	0.00946889	-0.0226691	0.00730772	0.0144848	-0.0183656	0.0172856
MSX2	-1.24201e-05	0.0011903	-0.000384601	-2.47982e-05	-0.000617771	-0.00049535	-0.000111571	-0.000524029	5.80563e-05	-0.000239979	-0.000230804	-4.5714e-05	-0.000226275	-9.5218e-05	-0.000120691	-8.54693e-05	0.00151017	-6.04174e-05	-0.000197593	-0.000442016
TNN	-0.00115206	0.00458449	-0.00192949	0.00211807	-0.000594624	-0.0014071	-0.00123537	-0.000862041	0.00259657	0.000231856	-0.000864643	0.00295164	-0.00038658	-0.00112626	0.000506972	-0.00104136	0.00262467	0.000108951	-0.0011999	-0.000501897
KIAA1217	-0.00442212	0.0126624	-0.00805097	-0.000438225	0.00114405	-0.0104969	-0.000145695	-0.00402536	0.011515	-0.00138992	-0.00325716	0.0090493	-0.00514102	-0.00269524	0.000947787	-0.00242415	0.0109731	-1.18668e-05	-0.00293126	-0.000674086
PLXDC2	-0.00672442	0.0102	-0.00406351	0.00342985	-0.00411579	-0.00128398	-0.00156737	-0.00457601	0.0072525	-0.00014701	0.000716319	0.0104965	-0.00697194	-0.0012628	0.00673094	-0.00627077	0.00328308	0.00115622	-0.00185302	-0.000237565
TGFBI	-0.0015351	0.00314089	-0.0050632	0.000359965	-0.00362623	0.00541788	-4.80999e-05	-0.00690254	0.00116234	0.00800115	0.00687792	0.00229604	-0.00454925	0.00608501	-0.00178869	-0.00656106	-0.00290608	0.00220304	0.00149918	-0.000727167
EGR1	-0.0256039	0.0168666	-0.028944	0.0130907	0.0175568	-0.021716	-0.0202629	0.011133	0.0148693	0.0101136	-0.01994	0.0184804	-0.00469037	-0.0208653	0.00895105	-0.0247232	0.016752	0.0131757	-0.0237996	0.0233596
SERP1	-0.00545501	0.00355433	-0.00307606	-0.00388674	0.00576104	0.00345503	0.0049456	-0.00614134	0.000695527	-0.00342705	0.00420481	0.00342738	0.00398623	0.00124057	-0.00562479	-0.00443338	0.0015367	0.00309574	0.00499955	-0.00501368
ARL1	-0.00307014	0.00639698	-0.00518297	0.00118596	0.00930171	-0.00180887	-0.00149229	-0.0027139	0.00364191	-0.00053254	-0.00067513	0.00517441	-0.000837126	-0.00101559	-0.00101733	-0.000709969	0.0027913	0.0022104	-0.0009991	-0.000697727
SOCS2	-0.00243886	0.00645532	-0.00293377	0.00549728	-0.0029367	-0.00252123	-0.00266248	-0.00108806	0.00157996	0.00369844	-0.00285989	0.00451382	-0.000585463	-0.00183918	0.000522328	-0.00195506	0.00391576	0.00080976	-0.00241435	-0.000402566
DUSP4	-0.000617699	0.00620466	-0.00551193	-0.00295048	0.0155855	0.00156283	-0.000193617	-0.00234123	0.00308955	-0.00417812	5.53163e-05	0.00237414	0.000342551	-0.000766256	-0.00496342	-0.0025056	0.00842345	-0.00154023	-0.00281984	-0.00125684
CLU	-0.00737285	-4.1691e-05	0.000850456	-0.00357139	-0.00339894	-0.00339118	0.00117247	-0.00400304	0.00742569	-0.00348926	-0.00278838	-0.0029002	-0.00991261	0.00122321	0.00102167	-0.00257173	0.000704709	0.000367083	0.00485477	-0.000825998
PTK2B	0.000658284	-0.000883162	-0.00187896	0.00128283	-0.00240572	0.00547748	-0.00019406	-0.00305194	-0.00145592	-0.00156728	0.00398994	0.000357799	0.0081504	0.000658693	-0.00459026	0.000676516	0.000352081	0.00332258	7.33794e-05	-0.00191694
LYPLA1	0.0019086	0.000202266	0.00838567	-0.00279709	-0.00174638	-0.000775277	0.000535736	-0.00580647	0.000881577	-0.00283894	0.00195997	-0.000477618	0.00171236	0.00224277	-0.00394562	0.0051606	-0.00100316	-0.000673386	0.00530243	-0.00475251
RDH10	-0.00197772	0.00512757	0.00783569	-0.00798645	-0.00427064	0.00084807	0.0163032	-0.00751178	-0.00250757	-0.00777762	0.00636328	-0.000392667	-0.00838324	0.00566675	-0.00885217	0.0109263	-0.00531148	-0.0031242	0.00699691	-0.00660174
AKAP1	-0.000230046	0.00529803	0.00809254	-0.00737676	0.00105258	-0.00329573	0.00431714	-0.0050586	0.00574733	0.00168649	-0.000747294	0.00023814	-0.00280406	0.00304316	-0.00693479	-0.00465496	0.00489585	-0.00296107	0.00301192	-0.00420548
ECHDC2	-0.00201448	0.00588847	0.000958919	-0.00431647	0.000399449	-0.00100663	-0.000528628	-0.00338659	0.00146872	-0.00120147	-0.00195965	0.00209417	0.000546137	-1.64733e-05	-0.00548399	-0.000171874	0.00612012	-0.0012392	-0.00063916	0.000727883
PILRB	-0.00686733	0.0105208	-0.0043535	-0.00360756	0.00294757	-0.00316572	-0.00419589	-0.00314173	0.00561725	0.000949134	-0.00545194	0.00530225	0.00254053	-0.00345667	-0.00584754	0.00146521	0.0093996	-0.000732931	0.000399469	0.00057955
TNFSF10	0.000440387	0.00899716	-0.0051698	-0.00450536	-0.00300624	0.00387722	0.00221428	-0.00633473	0.00620796	-0.00266852	0.00530124	0.0010569	-0.0061819	0.00496177	-0.00791824	0.00348343	0.000596447	-0.00136403	0.00454929	-0.00481871
TMEM156	0.000388232	-0.000130992	-0.000475431	-0.00019153	-0.000324592	0.00229414	-3.41051e-05	-0.000473005	-0.000337177	-0.000627738	0.00120602	0.000246201	0.00406215	7.22034e-05	-0.000909503	-0.000278392	-0.000107557	0.00188217	-0.000309092	-0.000344355
CXCR4	0.00974655	-0.00419302	-0.000209395	0.00783059	-0.00443251	0.0251859	0.00141569	-0.0121095	-0.00640804	-0.00750399	0.014352	0.00492043	0.033021	0.00837493	-0.00666907	-0.000600404	-0.00521887	0.0110706	0.000923551	-0.00719352
SASH3	0.00102155	-0.000812515	0.00103347	0.000970155	-0.000747707	0.00917646	0.000816404	-0.00305903	-0.000927812	-0.00196681	0.00427197	-0.000254675	0.0103594	0.000267513	-0.00225505	-0.000899285	-0.00177844	0.00240114	0.000601762	-0.00241879
FMOD	-0.00273083	0.00166428	-0.00700261	0.005616	0.00319081	-0.00382623	-0.00430772	-0.00139021	0.00370896	0.00167301	-0.00163513	0.00530348	-0.00171389	-0.00196667	0.00631604	-0.0063235	0.00499142	0.00353255	-0.00502786	0.00236794
COPA	-0.00740767	0.00551097	-0.00371926	-0.00214145	0.0040775	-0.00377347	0.00676938	-0.00830971	0.000202407	-0.00268648	0.0026997	0.00599891	-0.00323732	0.000248291	-0.00384899	0.00479644	-0.0023872	-0.000124704	0.00789644	-0.00352383
HS3ST2	-0.00176085	8.5054e-05	-0.00152603	0.00154104	0.00148738	-0.000497772	-0.00157966	8.94215e-05	-0.000199081	-8.79643e-05	-0.000217944	-0.000371174	-4.83397e-05	-0.000884182	-0.000459677	-0.000410352	-0.000260948	0.000349325	-0.00128026	0.00216531
LDB3	0.00970136	-0.000617537	6.1269e-05	0.000702263	-0.000782946	-0.000692505	-0.000175741	-0.000867135	-0.00023955	0.00409213	0.000173611	-0.000168299	-0.0017384	0.00921811	-0.000425537	-0.00124056	-0.000531021	-0.000321233	-0.00033649	-0.00040131
LRRC39	0.00640826	-0.000245786	-0.00013357	-0.00025382	-0.000114588	-3.11495e-05	0.000135028	-0.000615081	-0.000193569	0.000108812	0.00036843	-0.000488337	4.2277e-05	0.00595178	-0.000723222	-0.000262734	-0.000189225	3.20203e-05	-2.48853e-05	-7.57889e-05
ZMIZ2	-0.00526904	0.00395984	-0.00622083	-0.0033465	0.00465045	0.00196319	0.00856411	-0.00621594	0.00390441	-0.00181037	0.00237103	0.00125832	0.00300281	-0.000170325	-0.00674985	0.00673443	0.0015748	0.00210332	0.00241588	-0.00456906
HNRNPA2B1	-0.005731	0.00262921	-0.00554617	-0.00291248	-0.00380169	0.00437118	0.006069	-0.00649038	0.00185396	-0.00249185	0.00255403	0.00111536	0.000799451	0.00103377	-0.00622374	0.00708767	0.00181071	-0.000366844	0.00456488	-0.00403273
INHBA	-0.0030818	0.0150131	-0.00484072	0.000274361	-0.00335486	-0.00674071	0.00936436	-0.0043396	0.0042471	0.00158204	0.00529979	0.0198373	-0.00761771	-0.00168649	0.00867496	-0.00117825	-0.00336418	0.0023715	-0.0004254	-0.00316105
ARL4A	-0.00330889	-0.00146661	-0.00330476	-0.000845962	-0.00143951	-0.000406571	-0.00097129	-0.00213587	0.002677	0.00360932	-0.00065122	-0.00042434	-0.00182798	0.000355838	-0.00332894	-0.00116761	0.0042702	0.000693397	0.000163864	-0.0012074
RAMP3	0.000872928	-0.0031819	1.7595e-05	0.00104961	0.00114365	0.00342449	-0.000736716	-0.00300707	-0.00409283	0.00590409	0.000676977	-0.00309851	0.00310445	0.00194454	-0.00483141	0.0012314	-0.00103442	0.00441549	-0.00036407	-0.00145272
TWIST1	-0.00463343	-0.00475493	-0.00374578	0.00554305	0.00270004	-0.001389	0.00116363	-0.00140226	-0.00316145	-0.00239361	6.90156e-05	0.000732015	-0.00176299	-0.00184709	0.00443007	-0.0020783	-0.00148409	0.00364649	-0.00114118	0.00148343
CALD1	-0.0125896	0.00515698	-0.015491	0.00657449	-0.00132024	-0.0113044	-0.00653151	0.000851201	0.0131508	0.0187625	-0.00632306	0.006491	-0.00991165	-0.00781586	0.00965842	-0.0052249	0.00510374	0.0067902	-0.00765275	0.00469321
PLAU	-0.00219418	0.00301757	-0.00225283	0.00142139	-0.00131623	0.000609655	-6.33184e-05	-0.00291421	-0.000268485	-0.00050073	0.00399877	0.00491335	-0.00189263	-0.000303918	0.00168228	-0.000761499	-0.000494512	0.0012512	0.000178427	-0.00114018
SRGN	-0.00151648	0.00190541	-0.00617973	0.00985313	-0.0064128	0.0117235	-0.00528865	-0.00848676	-0.00691404	-4.95168e-05	0.00801769	0.00574675	0.00323679	0.00326854	-0.00520355	0.00453156	-0.00736341	0.00289369	0.00376796	-0.00187929
EGR2	-0.00573449	0.0102594	-0.00586045	0.00467194	0.0104965	-0.00318048	-0.00330871	-0.00289035	0.00927139	-8.6846e-05	-0.000518797	0.0100276	-0.00448531	-0.00315371	-0.00251877	-0.00494645	0.00395328	-0.000690287	-0.00359255	0.000615703
HVCN1	0.00262393	7.38311e-05	0.00287262	-0.000462494	-0.000883415	0.00398818	-0.000291434	-0.00182917	-0.000851688	-0.000309735	0.00216314	-0.000270314	0.00584521	0.00137803	-0.00131933	-0.00136981	-0.00141569	0.00161119	0.000239935	-0.000831785
MED13L	0.00034809	0.00793322	0.005896	-0.00377986	0.00343814	0.0018475	-0.000863425	-0.00415148	0.000316005	-0.000588803	0.000898822	0.0053827	0.00513884	-0.000776056	-0.00411913	-0.00646192	0.00373119	0.00225002	-0.0029595	0.000126091
BHLHE41	-0.00282031	0.00571067	-0.0034329	-0.00458925	0.00147131	-0.00154724	-0.00177659	-0.00110882	0.00760153	-0.00216889	-0.000151543	-9.39893e-05	-0.000822454	-0.00244469	-0.00127311	-0.00190704	0.00569164	0.00135519	-0.00204796	0.000657084
ITPR2	-0.00341518	0.00912343	-0.00555987	-0.00492413	0.0115641	0.0010821	-0.00302653	-0.00205883	0.0121529	-4.82994e-05	-0.000881389	0.00317192	0.00264009	-0.00289034	-0.00614579	-0.00471056	0.0115477	0.000206898	-0.00488365	-0.00120987
PKN1	0.00474701	-0.000643555	0.0129324	-0.00238414	0.00137819	0.00446718	0.00466325	-0.00636076	-0.000903736	0.00112694	0.00440953	-0.000127356	0.00484949	0.00195421	-0.00472558	0.000299788	-0.00200507	-9.28374e-05	-0.00143647	-0.00305867
ADGRE5	0.000544606	-0.00067823	-0.00579518	0.00305073	-0.00112816	0.00824836	0.00165057	-0.00432779	-0.000359762	0.00207803	0.00516141	0.00144245	0.00633795	0.00396105	-0.00155465	-0.0051953	-0.00219028	0.00214424	-2.07045e-05	2.66927e-05
OPTN	0.00576222	-0.0022829	-0.00109182	-0.00549424	-0.000549145	-0.00284715	0.00710804	-0.00692356	-0.00218415	0.00074764	0.00497645	-0.00342169	-0.00266384	0.00925341	-0.00778617	0.00445811	-0.00313736	-0.00111493	0.00692032	-0.0030881
ITIH5	-0.00222924	-0.00243914	-0.00310087	0.00376522	0.00117876	-0.00392312	-0.00657065	-0.000900114	-0.000343801	0.00294004	-0.00338241	-0.000285268	-0.00251385	0.000574686	0.00127916	-0.00355957	0.000894248	0.000247809	0.00184173	0.00250807
ARHGAP9	0.00331314	0.000924045	-0.000289963	0.00166058	6.31805e-05	0.0125976	0.000929363	-0.00434171	0.000332959	-0.00210393	0.00569502	0.000743991	0.0128109	0.002807	-0.00328173	-0.000517418	-0.00243539	0.00240089	0.000163275	-0.00261262
NCKAP1L	-9.08702e-05	0.000391981	-0.00299989	0.00183638	0.000930198	0.00513279	-0.000293449	-0.00219345	0.000374733	-0.000904909	0.00311663	0.000848974	0.00631512	0.000565399	-0.00160058	-0.00084415	-0.000832809	0.00228032	-0.000204415	-0.00070092
MMP19	-0.00409137	-0.00158431	-0.00637254	0.0114436	0.00570152	-0.00234858	-0.0030443	-0.0021371	-0.000838418	-0.00068838	-0.00119165	0.00555616	-0.00116419	-0.00180984	0.00316036	-0.00357425	-0.00219487	0.00303634	-0.00344237	0.00412447
PFDN5	-0.00803415	0.00521659	-0.0158088	0.00338366	0.000685385	-0.00156047	-0.00618351	-0.00175138	0.00690562	0.00534985	-0.00376787	0.00559115	0.00803544	-0.00324499	-0.0019196	-0.00575982	0.0101205	0.00562582	-0.00407067	0.00293065
NR4A1	-0.0143354	0.0105945	-0.0225143	0.0179889	0.015023	-0.0170622	-0.0127819	0.0042414	0.00266877	0.00982202	-0.0138581	0.0193754	-0.00795393	-0.0100645	0.00255626	-0.0133729	0.00750502	0.00374054	-0.0147857	0.017451
LRP1	-0.00794625	-0.000604028	-0.0140779	0.00784998	0.00224522	-0.00560757	-0.00867257	-0.000525004	-0.0029735	0.00390959	-0.000534683	0.00709323	-0.00203783	-0.00422659	0.00965435	-0.0148927	0.00297276	0.00862874	-0.00896369	0.011799
AMD1	-0.00592595	-0.000427291	-0.00494668	-0.00255822	0.000294208	-0.0032343	0.00626101	-0.0041338	0.00353289	-0.000538235	0.00143733	-0.00116244	-0.00249553	0.000630136	-0.00460598	0.00313335	-0.000187621	-0.000493698	0.00578534	-0.00296319
MORF4L2	-0.00472878	0.00357875	-0.00535891	-0.00156211	0.000945562	-0.0067124	-0.000498503	-0.00504235	0.00147359	-0.00144511	-0.000861317	0.00359252	-0.00213394	0.000422128	-0.00266914	0.00651302	0.00153331	0.00234359	0.00429813	-0.00067121
TNFAIP6	-0.000944015	0.00553041	-0.00226019	0.00350583	0.00198432	-0.00282399	-0.00110815	-0.00193806	0.00101599	-0.00023649	-0.000531872	0.00782001	-0.00297302	-0.000535343	0.00514487	-0.0008614	-0.00110487	0.00105787	9.34453e-05	-0.000245651
G0S2	-0.00314047	-0.00124922	-0.00425212	0.0100514	0.00692514	-0.00631166	-0.00724387	-0.000802873	-0.0035798	0.00516353	-0.00529589	-0.000239542	0.0049378	-0.00204147	-0.00247891	-0.00647167	-0.00104501	0.00709181	-0.00395817	0.00581986
RAP2C	-0.0011391	0.0184727	-0.00297332	-0.000216938	0.000833311	0.000124888	-0.00145658	-0.00214661	0.000115953	0.000225495	4.63804e-05	0.0165848	0.00204128	0.000110263	-0.000103167	-0.000613697	0.000247369	0.00130963	0.000843551	-0.00107046
CKS2	-0.00286161	-0.00257146	-0.00129978	-0.00430105	-0.0035741	-1.61672e-05	0.0072958	-0.00509527	-0.0023295	-0.00403578	0.00323469	-0.00330806	-0.00426414	0.00349991	-0.00471673	0.00967263	-0.00372986	-0.00312446	0.0100075	-0.00442144
ACSL3	-0.00155353	0.000901246	0.00235434	-0.00302621	0.00862707	-0.00584566	0.00472877	-0.00796634	0.00290105	-0.00465686	0.00100228	0.000773768	-0.00423669	0.00191944	-0.00561901	0.00142498	0.00294836	-0.00189051	0.00447315	-0.00443238
CHPF	0.000249192	0.00275656	0.002946	-0.00143329	0.00621867	-0.00374645	-0.000102282	-0.00475163	0.00181937	-0.0036604	0.00459138	0.00612785	-0.00112973	-0.000747235	0.00231426	-0.00101622	-0.000983037	0.00481175	-0.000220349	-0.0021389
OBSL1	-0.00225564	0.00721134	-0.00440365	0.000500978	0.00606384	-0.00644364	-0.00190942	-0.00187686	0.00900856	0.00190389	-0.00457269	0.00488684	-0.000955189	-0.00266529	-0.000311336	-0.00599292	0.0112037	0.0014961	-0.00675363	0.000754553
FAM210B	-0.00368117	0.00475619	-0.00609097	-0.000193583	0.00518279	-0.00552465	1.19137e-05	-0.00367131	0.00946238	0.00148363	-0.0021256	0.00261854	-0.0018854	-0.00245083	-0.00179254	0.0029653	0.00833138	0.000111517	-0.002805	-0.00143374
SLPI	-0.00259003	-0.00457922	-0.00181194	-0.00291872	0.0014974	-0.00532336	-0.00486291	-0.000230245	0.0159072	-0.00152566	-0.00313232	-0.0032084	-0.0022628	-0.000778059	-0.00322067	-0.00312177	0.00885276	-0.00159789	-0.000642438	-0.000770312
PREX1	0.00116287	0.00233449	-0.002146	-4.94587e-05	0.000274761	0.00949836	0.000318532	-0.00386958	-0.00182251	-0.000685424	0.00471852	0.00117138	0.0108011	0.00148868	-0.00362286	-0.00158097	-0.000774509	0.00394169	-0.000362504	-0.00147986
ARHGAP40	-0.000119715	0.00204401	-0.000928451	-0.000516011	6.82639e-05	-0.000989205	-0.000551228	-0.000781702	0.00110394	-0.000814172	-0.0010694	-0.000657918	-0.000432242	-0.000259909	-0.00130479	-0.000402525	0.00406218	-0.000775401	-0.000803588	-0.000544579
SDC4	-0.00435456	0.00844802	-0.00501804	-0.00923098	0.00687094	-0.00999538	-0.00635232	-0.0064579	0.0106758	-0.0104006	-0.00276063	-0.000185978	-0.00909353	0.000922707	-0.00874218	0.00987025	0.00661996	-0.00354499	0.0124276	-0.00552405
PARD6B	-0.00362575	0.0171358	0.000594711	-0.00541121	0.000625814	-0.00251683	0.00371273	-0.00395258	-0.000320946	-0.00239213	0.00023468	0.0134178	-0.00145305	0.000226042	-0.00430622	0.00589867	-0.00104809	-0.00198617	0.00530937	-0.00228166
ATP5F1E	-0.00217156	0.00256248	-0.00544133	-0.00295509	0.0046025	0.00702583	0.00592935	-0.0101877	0.00327883	-0.00115226	0.0068064	0.00308269	0.00807486	0.00437794	-0.00583354	0.000544786	-0.00089735	0.00306782	0.00641903	-0.00636546
CSE1L	-0.00380772	-0.000501664	-0.000734908	-0.00298898	0.00126252	1.41308e-05	0.00521459	-0.00690913	0.000443212	-0.00163504	0.00211611	-0.00143342	-0.00173721	0.000539628	-0.00489518	0.0115386	-0.00135033	-0.00171897	0.00749923	-0.00549186
PTGIS	-0.00409121	-0.00527677	-0.00526797	0.00470753	-0.00102539	-0.0039522	-0.00219473	0.000705365	-0.00301919	0.00111661	-0.00229954	0.00332592	-0.00380156	-0.00204966	0.0085374	-0.000757563	-0.00209905	0.00195512	-0.00220895	0.00635607
PMEPA1	-0.00465666	0.00894758	-0.00354241	-9.6285e-05	0.000508918	-0.00347526	0.00359472	-0.00345458	0.00728394	0.0034638	0.00137431	0.00744664	-0.00193426	-0.00214398	0.0011614	-0.00262108	-0.00109443	0.00380544	-0.000989478	-0.00103003
RNF114	-0.00297078	-1.1664e-06	-0.00031699	-0.00502018	-0.00199001	-0.000855812	0.00667266	-0.00776004	-0.00181503	-0.00440673	0.00417527	-0.00207953	-0.00334392	0.00227288	-0.00799046	0.0108011	-0.00248877	-0.00347671	0.0108494	-0.00596993
BCAS4	0.000213998	0.0113057	-7.00696e-05	-0.00171387	0.00164371	0.00343317	-0.00101578	-0.000980519	-0.000472813	-0.000970836	0.000191771	0.00926014	0.00665725	-0.00057586	-0.0012346	-0.00021712	0.000598817	0.00168254	-0.00056291	-0.000378254
F13A1	0.00238253	-0.00405457	-0.00520605	0.00900151	0.00243605	-0.00150677	-0.00457547	-0.00179898	-0.00268536	0.0027866	-0.000833763	0.00152107	0.00217802	0.00438242	0.00612097	-0.00607741	-0.00211262	0.00610622	-0.00392533	0.00466914
HIST1H1D	0.00351702	-0.0197933	0.0153105	-0.0123095	-0.00772249	0.0128085	0.00832104	-0.00823956	-0.00919283	-0.0109409	0.00945733	-0.0193104	0.00848173	0.00516235	-0.0146722	0.00776022	-0.00164555	-0.00175158	0.00900693	-0.00644764
HIST1H1A	0.00146136	-0.0109337	0.0113656	-0.0104078	-0.00987018	0.00330681	0.0188069	-0.0127819	-0.0095185	-0.0105108	0.010151	-0.0111041	-0.0109957	0.00921924	-0.0117477	0.0239976	-0.0100368	-0.011159	0.0196827	-0.0112013
MOCS1	-0.00159178	0.000770843	-0.00388323	-0.00226179	0.00213959	-0.00343565	-0.00319819	0.000301819	-0.000233735	0.00257195	-0.00251319	-0.00352332	-0.00119931	-0.00198125	-0.00394792	-0.00426589	0.00984975	0.000824085	-0.0039247	0.00117009
SPDEF	-0.00031383	0.00733879	-0.000446926	-0.00411276	0.00214311	-0.000753909	-0.000419615	-0.000835587	-0.000341041	-0.00103015	-0.000710058	0.00466767	0.000388287	-0.000179463	-0.00190176	-0.000870146	0.00403881	0.000182212	-0.000800876	-0.000127716
KLHL31	0.00571473	-0.000544129	-4.94967e-05	-0.000440465	0.000383348	0.000202062	6.6582e-05	-0.000569156	6.65796e-06	-5.90621e-05	0.000180749	-0.000569597	2.57074e-05	0.00515031	-0.000506861	-0.000229847	0.000296458	-0.0002582	2.55293e-06	-0.000301082
CDKN1A	-0.0071261	0.00262188	-0.00862027	0.00394979	0.000283981	-0.0001205	-0.00450085	-0.000582529	-0.000189268	0.00929806	-0.00151315	0.00265501	-0.00243475	-0.00247629	-0.00348613	-0.00702221	0.000475029	0.00325106	-0.00414191	0.00574707
SOX4	-0.00428585	0.000797899	0.00870286	-0.00994902	-0.000318979	-0.00487048	0.00834422	-0.00799958	0.00962092	-0.00558107	0.000727989	-0.00339361	-0.00402322	0.000668701	-0.00469412	0.00710225	0.00154461	-0.00151266	0.00572201	-0.00522786
CPNE5	0.000242776	-0.00168349	-0.000715739	0.000367177	-0.000260319	0.00187342	-0.00148114	-0.000270292	-0.00170392	-0.000725467	0.00277452	0.000481268	0.00581644	-0.000691303	-0.00183893	-0.00104128	0.00063227	0.00454895	-0.00141901	-0.000654828
DEK	0.000686273	-0.00290137	0.000372822	-0.00595839	-0.00422236	0.000254452	0.0122562	-0.0114073	-0.00109459	-0.00452638	0.00566885	-0.00516284	-0.00303592	0.00677763	-0.00759349	0.0165371	-0.00295426	-0.00186703	0.011331	-0.0092215
SCGB1D2	0.00011591	-0.000513563	-0.000229598	-0.00134221	0.00842975	-0.000626436	-0.000315458	-0.000562192	-0.00142437	-0.00207327	-0.000125907	0.00440456	-0.0015773	2.10306e-05	0.000770219	-0.00193435	0.00381047	-0.00148525	-0.00103249	-0.000718152
AHNAK	-0.00311299	0.00668145	-0.0114774	0.00612438	0.00836299	-0.00329577	-0.0126999	0.00200506	0.00599342	0.0125847	-0.00604494	0.00715498	0.00192598	-0.00134183	0.00245248	-0.0200178	0.00774542	0.00500954	-0.0106221	0.0102053
MT1G	-0.00452815	0.00388708	-0.00204623	0.0028881	-0.00147084	-0.00220742	-0.00423403	-0.00146299	0.00329073	-0.00124331	-0.00287273	0.00223676	-0.0046655	-0.00417647	0.00121969	0.00339606	0.0060181	-0.003909	0.00166185	-0.00317898
MT2A	-0.0102762	0.00205527	-0.0103493	0.00563693	-0.00108802	-0.00323299	-0.00907896	-0.00214623	0.00683297	0.00351052	-0.00203049	-0.00189741	-0.00704273	-0.00674067	-0.00422342	-0.0103601	0.00928209	0.000610372	-0.00553341	0.00444235
EFNB2	-0.00216137	0.000705867	-0.00221466	-0.000119618	0.0003109	-0.00377358	-0.00256471	-0.000743009	0.00321575	0.00381602	-0.002169	-0.000558544	-0.000437213	-0.00129304	-0.00156288	0.00032274	0.000989345	0.00113801	0.00188249	-0.000629237
IRF1	-0.000256681	-0.00402126	0.0022181	-0.0040074	-0.00449917	0.00535931	0.00883168	-0.0086963	-0.0020215	-0.00488584	0.00598512	-0.00602975	0.00143588	0.00595427	-0.0126908	0.00265602	-0.00438311	-0.00284995	0.009862	-0.00515209
SEPTIN6	0.00194029	0.00222593	-0.00358597	0.00327644	-2.67907e-05	0.0106576	-0.000874622	-0.00290801	0.000754722	0.000506525	0.00285263	0.00276091	0.013793	0.00148746	-0.00151686	-0.00261486	0.00111126	0.00431213	-0.00246312	-0.00149903
NDUFA1	-0.00278659	0.00275495	-0.00435307	0.000245011	0.00278168	0.00022502	0.00197946	-0.00780883	0.00256097	-0.00156292	0.00328098	0.00310057	0.00170536	0.00419525	-0.0052551	-0.0021062	0.00204727	0.000237417	0.00614035	-0.0045221
SOX9	-0.00648109	0.0077648	-0.00740071	-0.00632718	0.00465347	-0.00965965	0.00718926	-0.00456033	0.0199108	-0.00510786	-6.07385e-05	0.00187908	-0.00882835	0.000209687	-0.00765747	0.000846858	0.00773867	-0.00384399	0.00358293	-0.00493301
C1orf61	-0.000207833	-0.000858439	-0.000736627	-0.000646669	0.000434234	-0.000931434	0.00290441	-0.000149283	-2.94907e-05	-0.000343171	0.000613901	-0.000790422	-0.00023414	0.000269511	-0.00104446	-1.94713e-07	-0.000122433	5.60453e-06	-0.000111097	-0.000111883
PPDPF	-0.000727444	0.00783949	-0.00747933	-0.00823443	-0.000744599	-0.00146377	0.00945438	-0.00902943	0.00557344	-0.00465338	0.00385875	0.00449196	-0.00546501	0.00630966	-0.00712123	0.00888199	0.00492335	-0.00294108	0.00745511	-0.00747455
IL1B	-0.00097102	0.0106563	-0.00157766	0.000918161	-0.000505001	-0.00134318	-0.00147945	-0.000979841	0.00218524	-0.00094042	-6.04028e-05	0.00884694	-0.000638023	-0.000662902	-0.000627185	-0.000864708	-0.000927893	0.000704325	0.000708377	-0.000534273
PSD4	0.00171911	0.00365478	-0.000439736	-0.00151424	-0.000588945	0.00875683	0.00108528	-0.00434152	0.00180137	-0.00237887	0.0035795	0.00104895	0.0103538	0.00145476	-0.00436882	-0.00171187	0.00355428	0.00150706	-0.000709786	-0.00308207
C3	0.00100841	-0.00693433	-0.0225289	0.0171632	0.012454	-0.00382087	-0.00850369	-0.000949649	-0.00193293	0.00183112	-0.00175009	0.00840204	0.0250747	0.00106846	0.00990201	-0.0221244	-0.00131534	0.0243689	-0.0144837	0.0151679
SH2D3A	-0.000981268	0.00445322	-0.000610006	-0.00189504	0.00123905	-0.00192346	0.000270754	-0.0017531	0.00421754	-0.00148494	-0.00093027	0.00198281	0.00119092	-0.000435299	-0.0030239	0.000204322	0.00332525	-0.00108029	0.000947065	-0.00125364
FOSB	-0.0240544	0.0204145	-0.0297602	0.0241131	0.0136752	-0.0250962	-0.023173	0.01396	0.0109046	0.0135379	-0.022899	0.0303825	0.000621006	-0.0212737	0.0121055	-0.0281536	0.00959268	0.0160585	-0.0282276	0.0303213
SNRPD2	-0.00533077	-0.00348632	0.00541917	-0.00670958	-0.00776575	0.0061019	0.0113581	-0.0128861	-0.00133997	-0.00621426	0.00773953	-0.00444749	-0.00207146	0.00371981	-0.00993371	0.00881667	-0.000121147	-0.00599966	0.0135151	-0.0106779
SNRPB	-0.000739264	-0.00182394	0.0094955	-0.0069583	-0.00364012	0.00520137	0.00993116	-0.00869764	-0.00393947	-0.00551409	0.00585112	-0.00310694	-0.00309998	0.00667627	-0.00835918	-0.000281119	-0.00387164	-0.00387528	0.010184	-0.0062809
RRBP1	-0.00748013	0.0010349	-0.00147677	0.0020494	0.00577659	0.000894472	0.00221756	-0.00709768	0.000649718	-0.00433317	0.0036397	0.00522739	-0.00273748	-0.00114655	7.43462e-05	-0.000631535	-0.0011934	0.00219163	0.00348696	-0.0030945
OVOL2	-0.00169631	0.00116931	0.000114381	-0.00380701	0.00134917	-0.00129066	0.00192305	-0.002014	0.0013577	-0.00287174	-5.22499e-05	-0.00109376	-0.00193935	0.000633609	-0.00354892	0.00102959	0.00306726	-0.00166854	0.00211	-0.0014754
S1PR4	0.00149163	-0.000659502	0.00142864	0.00028385	-0.000836652	0.00554006	-1.64137e-05	-0.000840289	-0.000742947	-9.86691e-05	0.00203344	-0.000439207	0.00615302	0.000182611	-0.00122635	-0.000913419	-0.000639753	0.00109438	-0.000321516	-0.00120184
CITED1	2.97449e-05	0.00456573	-7.84903e-05	-0.00310742	0.000471359	0.000297836	-9.94118e-05	-8.11543e-05	0.000142954	-0.000605738	6.014e-05	0.00124346	0.000494453	3.30701e-05	-0.00196165	-7.42558e-05	0.000943077	0.000320633	1.95777e-05	0.000269712
ERGIC3	-0.00767597	0.00483888	-0.00184198	-0.0014261	0.00435687	-0.00328766	-0.000485286	-0.00597331	0.00400852	-0.00166079	0.0011982	0.00540267	0.00199986	-0.00253034	-0.00538248	-0.00182669	0.00488421	0.0014029	0.00256409	-0.00229186
ROMO1	-0.000672479	0.00235198	0.012366	-0.00553198	0.000788471	0.00114793	-0.00125828	-0.00830755	-0.00102496	-0.00301486	0.0033143	0.00202311	0.00331804	0.0022532	-0.00652149	-0.00130053	-0.00247988	-0.000414735	0.00791903	-0.00368819
GRPR	-0.000351807	0.0128744	-0.000218257	-0.000221334	-0.000171183	-0.00016767	-0.000338829	-0.000445083	-0.0016784	0.000292129	-9.47788e-05	0.0121069	0.000448119	-0.000261265	0.000314709	-0.000417745	-0.000238984	0.000184212	-0.000450871	-4.12255e-05
PSMB2	-0.000926381	-0.0020204	0.00928091	-0.00682224	-0.00865379	0.00514566	0.010955	-0.0124159	-0.00297032	-0.00629047	0.00914678	-0.00329204	-0.00377684	0.00644665	-0.00979091	0.0095322	-0.00507631	-0.00416346	0.0126637	-0.00943619
CAPNS1	-0.00598305	0.00147426	-0.00804774	-0.00222889	-0.00151781	-0.000764604	0.00330059	-0.00793436	0.0025304	0.00240475	0.00170177	0.000211442	-0.00408317	0.00404166	-0.00567008	0.00340347	0.000818752	0.00178213	0.00601572	-0.00291489
RBM42	0.00481007	-0.00163878	0.0186094	-0.00524506	-0.00267058	0.00198559	0.00452959	-0.00852784	-0.000980024	-0.00335458	0.00358058	-0.00342579	-0.00132669	0.00422418	-0.00787626	0.00757689	-0.00275672	-0.00479968	0.00517708	-0.0056262
UBA2	-0.00563176	-0.00037817	-0.00315488	-0.00428584	-0.000665804	0.00196191	0.00715161	-0.00701741	-0.00135254	0.000949309	0.00289741	-0.00151818	-0.00330561	0.0030933	-0.00857107	0.00360254	-0.000379512	-0.00247164	0.00794177	-0.00419251
CCR7	0.00453299	0.000402057	0.000671944	0.000702363	4.58633e-05	0.0130456	-0.0020068	-0.00108637	0.0004087	-0.000359811	0.0013677	-6.6812e-06	0.0159542	0.00120802	-0.000714867	-0.000249732	-0.000366344	0.00373307	-0.00220235	-0.00115571
PRMT1	-0.00465992	0.000540442	-0.00328404	-0.00430154	-0.00116538	-0.000592897	0.0057485	-0.00459747	0.00143743	-0.000912421	0.00208236	-0.000299704	-0.000823412	0.00165543	-0.00562693	-0.00106026	0.000851863	0.000381505	0.00494821	-0.00236552
STAT5A	0.00229726	-0.00400288	0.000966568	-0.00251067	0.00333049	0.0036881	0.000279669	-0.00563818	0.00207506	-0.00188354	0.00289515	-0.00344321	0.00418129	0.00469375	-0.00624934	-0.00289583	0.00107263	0.000470094	0.00323823	-0.00253487
WNK4	-0.000582765	0.011348	-0.000528136	-0.000855794	-0.000672959	-0.000469303	-0.000418212	-0.000499836	0.000164432	-0.000246864	-0.000402166	0.00944525	0.000660329	-0.000543911	-0.000205931	-0.000447165	0.00118605	0.000169039	-0.000603146	-0.000220141
IFI6	0.0277147	-0.00100008	0.0301375	-0.0178731	-0.0107352	0.0248764	0.0138551	-0.021068	-0.0200383	-0.0188959	0.0267752	-0.00204084	-0.0138147	0.0287011	-0.013032	0.0225901	-0.0210648	-0.00865411	0.0227153	-0.0195263
KTN1	4.08282e-06	0.0121115	-0.00697047	-0.00250687	0.000512674	-8.0938e-05	0.00102215	-0.0038212	0.00541276	0.00324256	9.09831e-05	0.00738712	0.00163276	0.00284741	-0.00386382	0.000423987	0.00390627	0.00267199	-0.00123243	-0.00114541
AIF1L	-0.00259494	-0.00356179	-0.00241339	-0.00326783	0.00988331	-0.00151247	-0.000229233	-0.0013694	0.00580858	0.00326925	-0.00115701	-0.0029252	-0.00146271	-0.00121212	-0.00298047	0.000305221	0.00371126	-0.000210575	-0.00045976	-0.000907341
BCL11B	0.000655096	-0.00029462	-0.00156569	0.000808914	-0.00037731	0.0063287	-1.37879e-05	-0.00115102	0.00087818	-0.000476794	0.00139952	6.0346e-06	0.00845451	0.000222191	-0.00123498	-0.000662728	1.86676e-05	0.00189545	-0.000362705	-0.000896467
COX7C	-0.00179025	0.00614794	-0.0123892	0.000923789	0.00114584	0.00522706	-0.000609622	-0.00472453	0.00686098	0.0024426	0.00146918	0.00589225	0.00461254	0.00410314	-0.00267038	-0.00545847	0.00653589	0.00167353	0.000454049	-0.00253224
TRAF2	-0.00104417	0.0011498	-0.000397327	-0.00291191	0.00118278	-0.00233729	0.00340357	-0.00373046	0.00160955	-0.0022054	0.000772428	-0.000115746	0.00154873	0.0017394	-0.00464404	0.00525687	-0.00088768	2.08663e-05	0.00466463	-0.00228354
ATP13A4	-0.000318084	-0.00745136	0.000263746	-0.00431094	-0.000598561	7.12258e-06	-0.000309826	-0.00047048	-0.000602371	-0.000898732	-0.000150781	-0.00413856	0.000903267	0.000262496	-0.00171649	-0.000350034	0.00490291	0.000397381	-0.000654666	5.82666e-05
KLF2	0.00517964	0.00444213	-0.00733626	0.0110192	0.0058582	0.00626766	-0.0137138	0.00149272	-0.00398953	0.0208283	-0.000885329	0.0115992	0.0139279	0.00147412	-0.00403622	-0.0116527	-0.000797713	0.00940185	-0.0133845	0.00913721
KDM4B	-0.000929527	0.00670742	-0.00205524	-0.00342292	-0.000445826	-0.000637857	-6.07849e-05	-0.00140005	-0.00212804	-0.000489615	-0.000595561	0.00442018	0.0018047	-0.000216407	-0.00163607	-0.00166443	0.00387456	0.00164427	-0.00102503	0.000923595
TUBA4A	0.0121104	-0.0031027	0.00395936	-0.000709326	-0.00108205	0.00911213	0.00178543	-0.00447954	0.00196122	-0.00137127	0.00553263	-0.00150837	0.0102988	0.00947635	-0.00481074	-0.00162674	0.00118757	0.00183082	-0.00118704	-0.00468877
ECHS1	-0.00140068	-0.0011468	0.00788493	-0.00482257	0.000921848	0.00103083	0.0110769	-0.00874286	-0.000179706	-0.00619589	0.00574446	-0.00185984	-0.00480994	0.00356452	-0.00727955	0.00545683	-0.00313946	-0.00435887	0.00704335	-0.00614225
SEM1	-0.000111636	-0.00185058	0.010517	-0.00502526	-0.00419941	0.000377423	0.00671617	-0.0111439	-0.00141981	-0.00426137	0.00539639	-0.00350444	-0.00360761	0.00511495	-0.00753874	0.00598969	-0.00365121	-0.00416421	0.0127369	-0.0090536
POR	0.00117187	-0.00559422	0.0157715	-0.0056706	-0.00162006	0.00301573	0.00497384	-0.00845421	-0.00396651	-0.00429721	0.00504394	-0.00670261	-0.00291812	0.00435179	-0.00726413	0.00764063	-0.00568834	-0.00377272	0.00907634	-0.00599845
FGL2	-0.00257534	-0.00261262	-0.00630053	0.00298497	-0.00298634	0.00808412	0.000390815	-0.00645764	-0.00369352	-0.000930022	0.00927592	1.95362e-05	0.000351061	0.00279719	-0.00389889	-0.000480679	-0.00462827	-0.000289314	0.00154613	0.00184193
ZFP36	-0.0122356	0.00363125	-0.0156688	0.0140878	0.00966576	-0.00889617	-0.0121034	0.00366437	0.00119951	0.0119536	-0.0111672	0.00847704	0.0032839	-0.0078881	-0.000495829	-0.0235915	0.00533586	0.012159	-0.0156439	0.0163305
CDC42EP1	-0.00552014	-0.000867666	-0.00647652	0.00056219	0.00158338	-0.0103566	0.00520086	-0.00378035	0.00984562	0.00301973	-0.000861922	0.00192449	-0.00445626	-0.00253321	-0.00187733	-0.00163264	0.00477827	0.00119431	-0.00131321	-0.00110214
RAC2	0.00288684	-0.00266146	-0.00440247	0.001722	-0.00260133	0.0138165	0.00172741	-0.00522028	-0.000512128	-0.00331274	0.00683657	-0.00116994	0.0164645	0.00398142	-0.00387985	-0.00116552	-0.00220759	0.00506331	0.00233967	-0.00372234
KRT17	-0.0196781	0.0301275	-0.0143276	-0.00775854	-0.000449516	-0.0137493	-0.00594737	0.000955291	0.0541269	-0.00408635	-0.00776969	0.00444032	-0.0109129	-0.0119193	-0.00952231	-0.0150899	0.0195587	-0.00135541	-0.00600478	0.000810202
ATP6V1F	-0.00323015	2.26449e-05	-0.000597264	-0.00219638	0.00094919	-0.000176724	0.003839	-0.00687004	0.00118997	-0.00187621	0.00384921	-0.00101245	-0.000770664	0.0034917	-0.00486163	-0.00272739	-0.00135995	-0.0011651	0.00725247	-0.00307345
FLNC	0.0134654	-0.00151153	-0.00161805	0.00335337	-0.000781053	-0.00154212	-0.0011795	-0.0015904	-0.000824518	0.00300798	-0.000663574	0.00178945	-0.00259627	0.012678	0.0030741	-0.00196713	-0.000813638	-0.000463173	-0.00131872	0.00144378
CALU	-0.00602168	-0.00249887	-0.000983034	-0.00265974	0.00434041	-0.00389025	0.00542514	-0.0100269	-0.000116957	-0.00451396	0.00441235	0.000351067	-0.00876812	0.00244882	-0.00125041	0.00817929	-0.00576898	-0.00283429	0.013078	-0.00508237
MYO1B	-0.00399237	0.00493455	-0.0075909	0.00276252	0.000532149	-0.00586823	0.00314754	-0.00292188	0.00121241	0.0055525	-0.00155415	0.00352283	-0.00302202	-0.000897701	-0.000779341	-0.00132472	0.00279711	0.00314877	-0.0022171	0.000161086
WDFY4	0.00276739	-0.000145786	0.00129624	0.00016512	0.000687528	0.0118497	-0.00102276	-0.00255933	-0.00116244	-0.00117004	0.00380669	-0.000342283	0.0155279	0.000746013	-0.0028696	-0.00259711	-0.00149183	0.00437193	-0.00161541	-0.000584169
CGNL1	-0.00109297	-0.00458625	0.00390556	-0.00297263	0.0022992	-0.00361333	0.00433088	-0.00275782	0.00179956	0.000654265	0.000494228	-0.00274799	-0.00248931	-0.000931811	-0.00370868	0.00217499	0.00362604	-0.00187786	-0.000721278	-0.00206442
DUT	-0.00489261	0.00243321	-0.0032988	-0.000695558	-0.00323562	-0.00150412	0.00174798	-0.00675202	0.00389125	0.000310438	-7.701e-05	0.000466989	0.000470725	0.00056271	-0.00405469	0.00466367	0.0033922	-0.00119547	0.00613906	-0.0046418
ISLR	-0.00586127	-0.000533317	-0.00790794	0.00763885	0.00160247	-0.00314556	-0.00309612	-0.00361323	-0.000323595	0.00167289	0.000558649	0.00808858	-0.00538852	-0.00279087	0.00794642	-0.00415321	0.000967973	0.00157633	-0.00349568	0.00453763
LOXL1	0.00164949	0.00504067	-0.00395108	0.00410027	-0.000736205	-0.000577568	-0.00296645	-0.0038193	0.00226921	0.000368798	0.00258704	0.0118041	0.00374056	0.00103994	0.0114845	-0.00476689	-0.00119171	0.00914548	-0.00389153	0.00076283
BBOX1	-0.000647159	-0.00180279	-4.41306e-05	-0.00218796	-0.000706318	4.63191e-05	0.001103	-0.000291634	0.00366642	-0.000858926	0.000387006	-0.00229937	-9.87623e-05	0.00044823	-0.00137558	0.000184941	0.000672751	1.69972e-05	0.000682973	-0.000714695
CD68	-0.00547794	0.000929628	-0.00757337	0.00516972	0.00332764	0.00846427	-0.000923247	-0.00688211	-0.00199389	-0.00397944	0.0106506	0.000501692	-0.0021028	0.00310523	-0.00245411	-0.00322735	-0.00779031	0.000203509	0.00251897	0.00242977
ILF3	-0.00174042	0.000361262	0.00826107	-0.00571534	-2.28369e-05	0.00451764	0.00804448	-0.0105191	0.00262149	-0.0028151	0.00337115	-0.00109924	0.00230052	0.00138653	-0.0092534	0.0103316	0.00136617	-0.00374829	0.00461099	-0.00636585
SLC44A2	-0.00343248	0.00521849	-0.00292005	-0.00307852	0.00424072	-0.00151113	0.00121504	-0.00648362	0.00579353	0.0033443	-0.000805128	0.00198057	0.00417729	0.000310574	-0.00583139	0.0060028	0.00261396	0.00161177	0.00457159	-0.00464012
KLK10	-0.000330121	0.00319503	-0.000743763	0.00120939	-0.0008383	-0.00122446	-0.000386761	-0.000438176	0.00305086	0.000243745	-0.000879229	0.00134782	-0.000705256	-0.000232163	0.000147861	-0.000404032	0.00150247	-0.000563475	-0.000413853	-0.000663488
FOXA1	-0.0016804	0.0234897	-0.00363936	-0.00230216	0.00119471	-0.00502175	-0.000409502	-0.00160707	0.00290496	-0.00243294	-0.00288007	0.0139046	-0.00210046	-0.00154749	-0.00347034	-0.00204186	0.00976362	-0.00161702	-0.00321428	-0.000779376
RNASE1	-0.00289378	-0.0203812	0.00247634	0.0142401	-0.00260457	0.00265999	-0.00449836	-0.00814146	-0.0142482	0.00161066	0.00545317	-0.00807602	-0.0129332	0.00782932	0.00336603	-0.00146591	-0.00927122	-0.00137613	0.00509499	0.00189132
REEP5	0.000260255	0.00387156	0.00885209	-0.0032294	0.000568377	0.00188878	0.00170069	-0.00755199	0.00132638	-0.00223291	0.0042114	0.00184272	-0.00230706	0.00323972	-0.00640116	-0.0056822	0.00306361	-0.00363137	0.00227397	-0.0036389
LBP	-0.000483471	-0.000284218	0.000355169	-0.000333756	-2.20752e-05	0.00027003	0.000335587	-9.72072e-05	-0.000201255	-0.000270146	9.80474e-05	-0.000471688	1.03219e-05	-0.000406825	-4.40094e-05	0.00112916	-2.36878e-05	1.91136e-05	0.000113087	-0.000324148
GAMT	0.00880943	0.00094992	-0.00168992	-0.0011979	0.000258391	-0.00133913	-0.000634328	-0.00136247	0.00186094	0.00158077	-7.63873e-05	0.000369924	-5.61265e-05	0.00865658	-0.00165918	-0.00202074	0.00325155	1.66996e-05	-0.000817497	-0.000607092
CRACR2A	-0.000336093	0.00212297	-0.00182614	-0.000104504	0.0023523	0.0046408	-0.00138333	-0.00151104	0.00145063	-0.00122599	0.000263675	0.00252513	0.00519343	-0.00070932	-0.00102519	-0.00251138	0.00493588	0.000275296	-0.00195034	-0.00115897
SAT1	-0.00580274	0.00644161	-0.00751803	0.00911564	0.00851008	0.00409088	0.00228933	-0.00887341	0.00476806	-0.00477271	0.00806141	0.00654382	0.00230343	0.000319775	-0.00248001	-0.00958359	-0.00583133	0.00542481	0.00137643	-0.00271736
CNN1	-0.00509894	0.0101231	-0.00670263	0.00390937	-0.00567992	-0.00787578	-0.00572136	-0.00183157	0.0192584	0.00879085	-0.00540414	0.00874558	-0.0058333	-0.00360325	0.00493751	-0.00586453	0.00976098	-0.000645272	-0.00592201	0.00114564
NECTIN2	-0.00268807	0.00502397	-0.00140703	-0.0037385	-0.00217244	0.0002335	0.00621753	-0.00491668	-0.000245098	-0.00198764	0.00302285	0.00314157	-0.00328101	0.00428918	-0.00603797	-0.00164747	-0.00238614	-0.000815438	0.00660022	-0.00279796
APOE	0.00158567	-0.00217655	0.0168956	-0.00564304	0.0121059	0.014038	0.00714441	-0.0173048	-0.00270981	-0.0130035	0.0210133	-0.00977343	-0.00723083	0.00714609	-0.0139858	0.00696915	-0.0121781	-0.0080498	0.0135256	-0.0115298
TOMM40	-0.00367272	-0.00375116	-0.000930175	-0.00463997	-0.00327005	0.00159998	0.00938227	-0.00648558	-0.00244198	-0.00419159	0.00421641	-0.00375544	-0.00415954	0.00310126	-0.0058571	0.00885693	-0.00284213	-0.00287181	0.00893975	-0.0048926
APOC1	-0.00545017	-0.0015946	-0.0056285	-0.00283102	0.0147489	0.00696633	0.00610209	-0.00408355	0.000721247	-0.00556383	0.0111107	-0.00389306	-0.00284884	0.000439899	-0.00585394	-0.00422999	-0.00432172	-0.00307035	0.00397372	-0.00198184
KIF1A	-0.000155568	-0.000259802	-0.000950084	-0.000246591	0.000157585	-0.000516949	0.00557428	-0.000388575	0.000107901	-8.83584e-05	0.000983449	-9.81026e-05	-0.000225727	0.000312354	-0.000367394	-0.000707769	-0.000319378	0.00035079	-0.00124327	-0.000449226
BST2	0.00705431	0.00322885	0.011295	-0.0115389	-0.0149931	0.010274	0.0097376	-0.0158908	-0.0112156	-0.00787053	0.0143046	-0.00202552	-0.00678887	0.0128884	-0.0151539	0.022185	-0.00848995	-0.00527204	0.017437	-0.0129628
ACTN4	-0.00646557	0.00547034	-0.00142026	-0.00393149	0.00145202	-0.00141709	0.00446599	-0.00583225	0.0117963	0.0071027	-0.000131194	0.000480399	-0.00491302	0.00125915	-0.00516322	-0.00725853	0.00420387	8.04121e-05	0.00183688	-0.00410351
ARPC1B	0.0027891	-0.0048325	0.0106028	-0.00475344	-0.000577375	0.00965158	0.00242821	-0.012284	-0.00360653	-0.00275088	0.0104105	-0.00537055	0.00591873	0.00725791	-0.00622283	0.0064747	-0.0120643	0.00199453	0.0133759	-0.00763695
KLHDC7B	0.000181105	-0.00856911	0.00819632	-0.00810767	-0.00891143	0.00552381	0.019072	-0.0101854	-0.00829095	-0.00938114	0.0116542	-0.0096633	-0.0112533	0.0103169	-0.0113708	0.00544312	-0.00943609	-0.00905014	0.0161347	-0.00874931
PXDN	-0.00169132	0.000512103	-0.00401084	-0.000629182	0.00280366	-0.00155329	-0.000877955	-0.0023519	0.00296204	0.00348167	0.00200736	0.00321149	-0.00126504	-0.00110055	0.00400178	-0.000575032	0.000329514	0.00626427	-0.00226456	-0.000733393
GDF15	-0.000726623	0.00882682	-0.00052123	-0.000918884	0.000991739	-0.000227002	-0.000500633	-0.000419833	0.00104738	-0.0001681	-0.000332061	0.00670719	-0.000494925	-0.000385459	-0.000204956	-0.000610997	0.00011505	-0.000156373	-0.000342415	0.00036538
LSM4	-0.00267614	-0.00188448	0.00454655	-0.00774813	-0.00304387	-0.00131421	0.00967327	-0.00923921	-0.00197063	-0.00418789	0.00413097	-0.00342043	-0.00317781	0.00367069	-0.00844088	0.0130843	-0.00337353	-0.00222152	0.0102163	-0.00586048
JUND	-0.0178271	0.00173558	-0.0183787	0.00299801	0.00567202	-0.0127148	-0.00665492	0.00488672	0.00490776	0.00628543	-0.0108776	0.00373216	-0.00074881	-0.0119198	-0.000971785	-0.0109717	0.0106707	0.00669276	-0.0113305	0.0147235
HRC	0.00609653	-0.000684369	-0.000253606	0.000176865	-0.00031421	2.93187e-05	-0.000310569	-0.00050439	-0.000237466	0.00175302	0.000116234	-0.000627871	-0.000235533	0.00557326	-0.000591372	-0.000412536	-0.000212858	-0.00015414	-0.000220303	5.09126e-05
TRPM4	-0.000523773	0.00224577	0.000273227	-0.00136731	-0.000618358	-0.00367531	-0.0027884	-0.00306942	0.00259525	0.00134968	-0.000573411	0.000701993	-0.00153796	0.00158562	-0.00247282	-0.00134815	0.00128018	-0.000249828	0.00381114	-0.00148982
OLFM1	-0.00352764	-0.00116694	0.000392006	0.00168904	0.00303948	-0.010124	0.00107048	-0.0037941	-0.000271258	0.00427754	-0.00380934	-0.00181275	0.000768024	-0.000304251	-0.00493012	0.00228597	-0.00170669	0.00186918	0.0046541	-0.000262774
HELZ2	0.000681571	0.000141379	0.000934549	-0.00201862	-0.00154876	0.00579215	0.00296275	-0.00512873	-0.00296351	-0.00218685	0.00282584	-0.000215103	-0.00114378	0.00220979	-0.00424369	0.00707784	-0.00263193	-0.00165439	0.0037541	-0.00257852
LSP1	0.00309454	-0.000943946	-0.00514198	0.0112561	0.000530452	0.0128125	-0.00657652	-0.0064251	-0.00313401	-0.00257174	0.00611313	0.00623258	0.0103241	0.00243315	0.00199783	-0.0100682	0.000327758	0.00293093	-0.00663382	0.00455066
TNNT3	0.0454833	-0.00404046	0.000805245	-0.00133086	-0.00337247	0.00375393	0.00201831	-0.0054434	-0.00326494	0.000188881	0.00490485	-0.00303892	-0.00416744	0.0434315	-0.00270963	-0.00441473	-0.00345267	-0.0036559	0.00205731	-0.00113457
TNNI2	0.0239723	0.00094488	-0.000363819	-0.00171087	-0.00250228	0.000165108	0.00217141	-0.00427361	0.00337032	-0.00153467	0.00248979	-0.00116669	-0.00482219	0.0243037	-0.00280527	-0.00527436	0.00255953	-0.0031583	0.00102159	-0.00260407
COL5A1	-0.00459224	0.00699794	-0.0130538	0.0169244	-0.000822202	-0.00906124	-0.00676503	-0.00499884	0.0052762	0.00415174	0.00250575	0.0240644	-0.00744487	-0.00311403	0.0299317	-0.00973788	-0.00196382	0.014568	-0.00847958	0.00213796
LAMA5	-0.00546129	0.00574986	-0.0029026	-0.00272005	3.12451e-05	-0.00373907	-0.00293847	-0.00342006	0.00486848	0.00898184	-0.00249943	0.00130114	-0.0052081	0.000541077	-0.00582028	0.000664368	0.00320231	0.000109066	0.00405536	-0.00268852
ASS1	-0.00396332	-0.00328732	-0.00472929	-0.000826806	-0.000785351	-0.00968431	0.00342292	-0.00736946	0.00295254	-0.00166675	-0.000145972	-0.00248644	-0.00578646	0.00264967	-0.00632761	0.0119996	-0.00145637	-0.00126688	0.0104639	-0.00416138
TRIM28	0.00175249	-0.000949481	0.0175615	-0.00391118	-0.00416226	0.00316331	0.00479393	-0.0111273	0.00121491	-0.00331467	0.00337746	-0.00186618	-0.00034219	0.00349527	-0.00712045	0.00600656	-0.000523481	-0.00471683	0.00651431	-0.00785603
GMFG	0.00682232	-0.00432475	0.00666853	-0.000198202	-0.00270304	0.0149203	-0.00120677	-0.00508109	-0.00374495	-0.00205775	0.00960921	-0.00239177	0.0129183	0.0037864	-0.00465825	-0.00229219	-0.00368146	0.00317612	-0.000535178	-0.00271152
THEMIS2	0.00198142	-0.00257647	0.00196755	0.00202643	-0.00180748	0.010366	-0.000204035	-0.00475986	-0.00329876	-0.00352184	0.00873739	0.000350262	0.00948494	0.00122363	-0.00436486	-0.000302643	-0.00373669	0.00364613	-0.000362542	-0.0019024
PLXNA3	-0.00172324	0.00804351	0.000261184	-0.00181069	0.00360045	-0.000618105	-8.34373e-05	-0.00262513	0.00186806	-0.00123828	0.000860425	0.00672106	-0.000486276	0.00011525	-0.0019923	0.00204306	-0.000870289	-0.000418512	0.00225055	-0.00115423
DUSP9	-0.000120625	-0.000421576	0.000722291	-0.000555896	-0.00161641	-0.000583523	-0.000257934	-0.000521596	-4.21921e-05	0.00027802	-0.000359737	-0.000567644	8.11463e-05	0.000157144	-6.23439e-05	0.000898308	0.000299325	8.34404e-05	0.000594803	-0.000123721
ZNF331	-0.00283088	0.00362803	-0.00219263	0.00710497	-0.00253717	-0.000436562	0.00315559	-0.00427621	-0.000343474	0.000438998	0.000703029	0.00691611	0.00170372	-0.000147802	-0.00396358	0.000139217	-0.000536797	-0.00114427	4.63842e-05	-0.000844257
CASZ1	0.000174332	0.00341117	-0.000773517	-0.00417621	-0.00142293	-0.00104664	0.00103325	-0.00199727	0.00302189	-0.00135044	-0.000587239	-0.000412994	-0.000642568	0.00154054	-0.00300694	0.000397345	0.00513786	-0.000998451	0.000777901	-0.00177904
AKAP12	-0.00207643	-0.00236988	-0.00382493	0.00753785	-0.00188789	-0.00241645	-0.00257721	-0.000213021	-0.000338297	0.00685594	-0.00285428	0.000769623	-0.00214316	-0.000479422	0.00176322	-0.00295846	-5.76742e-05	9.62463e-05	-0.00254818	0.00305634
SYNE1	-0.0017733	-0.0014618	-0.00435597	0.0018881	-0.0010172	0.00240712	-0.00305818	0.00108637	-0.00365624	0.00423126	-0.00135366	-0.0018583	0.00303634	-0.000912342	-0.00448856	-0.00351277	0.00231206	0.000744392	-0.00377084	0.00501156
EPS8L1	-0.000737722	0.00780864	-0.000437837	-0.00119517	-0.00075211	-0.000976757	-6.32195e-05	-0.000757101	0.0036799	-0.000552125	-0.00058019	0.00531379	-0.000796406	-0.000146118	-0.000469015	-0.000749096	0.00190632	-0.000456665	-9.35748e-05	-0.000916582
COX4I1	-0.00604466	-0.0015102	-0.00773382	-0.00191702	0.00055313	0.00186078	0.00617462	-0.00931794	0.00205558	-0.00359613	0.00342945	-0.00117247	0.000236248	0.00332273	-0.00685428	0.00255296	0.00411984	-0.000182981	0.00746292	-0.00611868
GSE1	-0.00237788	0.00584368	0.00111631	-0.00428059	0.000606611	0.00210765	0.00444595	-0.0034974	-0.00242299	-0.00229866	0.00204782	0.00333707	-0.00210137	0.00274328	-0.00407249	-0.00284742	-0.000188651	-0.00108836	0.00403684	-0.00219814
SH3BGRL	-0.00484815	0.0105753	-0.00489049	-0.00280265	-0.0018549	0.00242578	0.000853215	-0.00719732	0.00115984	0.00115065	0.00341513	0.00753738	-0.00141989	0.00235425	-0.00287029	0.00230097	6.32611e-05	0.00105788	0.00442748	-0.00234238
IDO1	0.00822381	-0.00766447	0.00837148	-0.00657802	-0.00845573	0.00714819	0.0191141	-0.0107261	-0.00673869	-0.00921595	0.0135763	-0.00886101	-0.00777097	0.0127288	-0.0119479	0.00575229	-0.00930997	-0.00726546	0.00942424	-0.0067955
RFTN1	0.000672941	-0.00297791	-0.00289421	0.00044587	-0.00220308	-0.00164534	0.00299768	-0.00486048	-0.00349934	0.00140248	0.00113238	-0.00175159	0.00182242	0.00326206	-0.00433056	0.00491167	-0.00279751	0.00131605	0.00473047	-0.00122263
KCNC3	-0.00144815	0.0115415	-0.000620579	0.000540834	0.00146548	-0.00126355	-0.000384298	-0.00138547	0.00440605	-0.000753872	-0.000675443	0.00886807	-6.87896e-05	-0.000848026	-8.51151e-05	-0.00186317	0.00193348	-0.000839008	-0.000333477	-0.00116354
PDLIM4	-0.00646312	0.00771983	-0.00659668	0.000305787	-0.000411423	-0.00353574	-0.00248493	-0.0029496	0.0146056	-0.000342212	-0.00264911	0.00234697	-0.00809226	-0.00206437	-2.2124e-05	-0.00736277	0.00990745	-0.00279667	-0.00175213	-0.000661095
ANO1	-0.00746663	0.00770131	-0.00725399	-0.00574831	0.000221399	-0.00547727	-0.00379426	-0.00144908	0.015678	0.001541	-0.00214931	0.000983904	-0.00697507	-0.00684696	-0.00315844	-0.00669245	0.0180904	-0.00293536	-0.0048042	-0.0017151
NINJ1	-0.0049198	0.00435139	-0.00884748	0.0020377	0.00353692	-0.00738121	-0.00320871	-0.00344724	0.00490905	-0.000428669	-0.00145412	0.00317146	-0.00241543	-0.000441859	-0.00262029	0.000787131	0.00338484	0.000195485	0.0033643	-0.000473405
TNS4	-0.00515903	0.00950413	-0.00233309	-0.00771986	-0.00256122	-0.00305636	-0.00255488	-0.00157034	0.0136063	-0.00422382	-0.00164591	-0.00330292	-0.00543787	-0.00408827	-0.0068856	0.00106703	0.0127826	-0.00409274	-0.00152217	-0.00133044
TOP2A	-0.00252496	-0.00386562	-0.000749409	-0.00430406	-0.00258006	-0.000564535	0.00559772	-0.00496789	-0.0011173	-0.00371588	0.00302107	-0.00388904	-0.00275215	0.00206363	-0.004692	0.013722	-0.00324305	-0.00231118	0.00882144	-0.00427074
PPP1R1B	-0.0026096	-0.00208889	-0.00339456	0.000680427	0.0232621	-0.00418473	-0.00362749	-0.00186582	0.0108538	-0.00295941	-0.00365686	0.000229015	-0.00369071	-0.00274075	-0.0016833	-0.00136739	0.0101561	-0.00296582	-0.00300148	-0.00261183
KHDRBS3	-0.00140547	0.000111563	-0.00152621	-0.000381186	0.00279951	-0.00350053	0.000635415	-0.0022486	-0.000524563	-0.000546959	-0.000793337	0.00046082	-0.00107734	-0.000681753	0.000803642	0.00271422	-0.00106973	0.000665087	0.00346362	-0.00122572
MCCC2	-0.00162214	0.010338	-0.00333142	-0.000748493	0.00115902	-0.00314378	-0.00142362	-0.00144504	0.00640613	0.000470574	-0.00163928	0.00767521	0.0014353	-0.00106702	-0.00136002	-0.00182858	0.00505786	0.000884069	-0.00176028	-0.000458794
RHPN2	-0.000852427	0.000219869	-0.00010872	-0.00539253	0.00286759	-0.000635744	0.00251409	-0.00142092	0.00188732	-0.00264097	0.000573222	-0.00101449	-0.000273524	0.000609569	-0.00430404	0.00167837	0.00261517	-0.000973922	0.00151289	-0.00129838
LGALS3	-0.00929494	-0.000827962	-0.00925707	0.00613328	0.00691029	-0.00304819	-0.00533071	-0.00235559	0.00533569	0.00260046	-0.00172964	0.000365114	-0.00520767	-0.00376253	0.000207031	-0.00772239	0.0046676	-0.000262583	-0.00425132	0.00547814
MATN3	-0.000321688	0.00589263	-0.00021607	-0.00106672	3.95752e-06	-7.18971e-05	-0.00021778	-0.000439096	0.000506729	0.00034361	0.000222089	0.00495732	-0.000548776	-0.000342932	0.00111455	-0.000474821	-6.07198e-05	0.000321971	-0.000244893	-1.7083e-05
NUP210	-0.00186283	0.000720845	0.00140484	-0.00297902	-0.0032082	0.00553518	0.00852354	-0.00410659	-0.00189681	-0.00384859	0.00396547	-0.00016451	0.00309455	0.0021659	-0.0047873	0.00345805	-0.00209916	-0.000148788	0.00390689	-0.00405717
ARFIP2	-0.000555208	0.00417631	-0.00249987	-0.00366729	0.00659748	-0.00120954	0.000544602	-0.00259254	0.00160104	-0.00217165	-0.000667342	0.00252232	0.000593741	0.000890454	-0.00246167	0.00210933	0.00320275	0.00162508	0.000326535	-0.00109726
TRIM22	0.00557222	-0.00224304	-0.00118545	-0.00065894	-0.00202947	0.0178836	0.00221655	-0.00863818	-0.00198336	-0.00304171	0.0077381	-0.0031587	0.00713936	0.00673186	-0.00578792	0.00497795	-0.00231082	0.000973867	0.00238947	-0.00508745
RAMP1	0.000470174	0.00402339	-3.17776e-05	-0.000853614	0.000408114	0.00072561	0.000242442	-0.000938118	0.000539162	0.000407879	0.000698995	0.00285315	-7.29401e-05	0.000468052	-0.000498148	0.000781757	-0.000720194	-7.7484e-05	0.000133082	-0.000160647
SERPINF1	-0.00158438	-0.00780514	-0.0136428	0.00994735	-0.00446465	0.000640778	-0.00671333	-0.00339701	-0.00541997	0.000274425	0.00203982	0.0045704	0.00810164	0.000625605	0.0126523	-0.00934741	-0.00118778	0.0122022	-0.0062863	0.00966605
SEC61G	-0.00291989	-0.000961474	-0.00645452	-0.00176103	0.00579835	-0.00114356	0.00349524	-0.00611391	0.000714022	-0.00320121	0.0030881	6.29658e-06	0.000408059	0.0015973	-0.00362386	0.00549096	-0.000568674	0.00324301	0.00526282	-0.00382085
JCHAIN	-0.0185621	-0.0139046	-0.0272668	0.023142	-0.0115223	-0.0207946	-0.0341665	0.0161819	-0.00148358	-0.0058398	0.0101123	0.0176771	0.0169092	-0.0227919	-0.0178069	-0.0169799	0.0223244	0.0330145	-0.0271967	0.0123079
ITGB4	-0.00723253	0.0114636	-0.00414474	-0.00297846	0.0130527	-0.0100869	0.00386717	-0.00520897	0.0165702	0.00216158	-0.00301474	0.00199571	-0.0100645	-0.00217581	-0.0100196	0.000621049	0.00725684	-0.00356788	0.000990214	-0.00438226
H3F3B	-0.005085	0.00012133	0.00422779	-0.00564441	-2.39567e-05	0.00215511	0.00726088	-0.00814206	-0.00155107	-0.00308999	0.00156599	-0.00166817	-0.00151735	0.00286761	-0.0105715	-0.0128974	0.00640029	-0.00113036	0.00403015	-0.00386722
TRIM47	-0.00230605	-0.0026223	0.00248945	-0.00655489	-0.00432158	-0.00131389	0.0160353	-0.00947479	0.00101154	-0.00138445	0.00681839	-0.00401804	-0.00780142	0.00740574	-0.00836761	0.00501931	-0.00561076	-0.00336557	0.0103311	-0.00667862
ZRANB2	-0.00560932	-0.00133867	0.00197755	-0.00426848	-0.00171054	0.00372794	0.0054678	-0.00782088	-0.00105878	-0.00345315	0.00215917	-0.0023739	0.00045732	-0.00196568	-0.00818833	0.0121069	0.00304856	-0.00316594	0.00440956	-0.00481558
CLEC10A	0.00378025	-0.00234626	-1.19481e-06	0.00110254	2.61413e-05	0.00589221	0.000635048	-0.00278091	-0.000884036	0.000150508	0.00508557	-0.00185457	0.0055991	0.0036603	-0.00209481	-0.00413866	-0.00278056	0.00121246	-0.000694593	0.000448045
XAF1	0.00308089	-0.00105947	-0.0045209	-0.00187007	-0.00148996	0.0108587	0.00345718	-0.00499123	-0.00467701	-0.000597795	0.00634945	-0.00132374	0.000984126	0.00568349	-0.00383289	0.00477317	-0.00254397	0.0019442	0.00235906	-0.0035813
MATN2	-0.00374839	0.00328435	-0.00767152	0.000350838	0.00390175	-0.0091486	-0.000688092	-0.00111432	0.00470695	0.00237895	-0.0042193	-0.00167753	-0.002869	-0.00275231	-0.00380464	-0.00334733	0.00782103	-0.00272293	0.00126186	4.2978e-05
FLOT2	-0.00060585	0.00150841	0.000493557	-0.00120875	0.00338748	0.00460374	0.000270242	-0.00578513	0.00537258	0.00190398	0.0017719	-0.0010874	0.00599748	0.000430798	-0.00631031	0.00212534	0.00216643	0.001248	0.000245832	-0.00330721
MTSS2	-0.00334634	-0.00233668	0.00335572	-0.00720644	0.00141471	-0.00126851	0.0117081	-0.00917911	0.000173147	-0.00409622	0.00473657	-0.00367903	-0.00908659	0.00419234	-0.00627981	0.00818137	-0.00397681	-0.00518308	0.0109413	-0.00609903
PCNA	-0.00318609	-0.00303209	0.00192476	-0.00547541	-0.00484137	0.00447462	0.00970869	-0.00905016	-0.00104919	-0.00661398	0.00563329	-0.00451055	-0.00545616	0.00417143	-0.00642172	0.0140323	-0.0040574	-0.00387397	0.0114944	-0.00797117
NES	0.00146648	-0.00753885	0.0155482	-0.00709125	-0.000728532	-0.00325862	-0.00479011	-0.00540303	0.00376917	0.00401737	5.488e-05	-0.00892148	-0.00457401	0.002723	-0.0066084	-0.00225453	0.00293712	-0.00417445	0.00381041	-0.00145237
BCAN	-0.00277865	-0.00196773	0.00533755	-0.00179492	-0.00112562	-0.000126024	0.00203642	-0.0023257	-0.00224244	-0.00160975	0.000507088	-0.00185356	-0.000515602	-0.00237952	-0.00181054	0.00482856	-0.00134212	-0.0021478	0.00347796	-0.00193962
RAB25	-0.00252674	0.00552531	0.00986861	-0.00700986	0.00318985	-0.00507403	0.00767601	-0.00543074	0.00701677	-0.00567426	0.000228407	0.00151809	-0.00642492	0.00206234	-0.00651918	-3.72255e-05	0.00237621	-0.00396833	0.00407997	-0.005205
ALDH3B2	-0.000363533	0.00558884	0.000215374	0.000186702	0.00100584	-0.000794483	0.000444385	-0.000918883	0.00107822	-0.00134723	-0.001056	0.00213206	-0.00121433	0.000354555	-0.000647099	0.000155924	0.00146372	-0.00143439	0.000592798	-0.00113849
RBM38	0.0016808	0.000980454	-0.000183036	-0.00308062	-0.000400255	0.00323559	0.00607789	-0.00552904	0.00330131	-0.00280023	0.00210193	-0.00155637	0.0032673	0.00379031	-0.00554487	0.00850093	-0.000509301	-0.000524066	0.00354685	-0.00425274
OSER1	-0.00193862	0.00424116	-0.00147333	-0.000800439	0.000362407	-0.00127347	-0.00167505	-0.00488237	0.00353474	-0.000210887	-0.000406372	0.00197026	0.0018008	0.000881011	-0.00382957	0.00264683	0.00230656	-0.00102638	0.00409801	-0.00205591
PATJ	-0.00596455	0.0170637	0.00146322	-0.00503843	0.00189978	-0.00349099	0.00552239	-0.00787516	0.00727861	-0.0051766	-0.000968451	0.00985607	-0.00513291	-0.000544781	-0.00886916	0.00327002	0.00827983	-0.00626994	0.00392799	-0.00589039
CHI3L1	-0.00382665	-0.00148013	-0.000346376	-0.00801631	0.000493067	0.00390939	0.00884763	-0.00370606	0.00524833	-0.00550833	0.00518141	-0.00594664	-0.000732729	-0.000639848	-0.00420731	0.00887791	-0.00320321	-0.000719834	0.00555906	-0.00498291
CHIT1	-0.00117454	0.00110025	-0.00130975	0.000228777	0.00190792	0.00124701	-0.000585235	-0.000389532	0.000556891	-0.000519103	0.00131698	-0.00079888	0.000594609	-0.00011009	-0.00216953	-0.000604497	-0.00103115	-0.000610975	-0.000289283	0.00149087
SLC41A1	-0.000541414	3.11868e-05	-0.000891911	0.000338893	0.000841097	-0.00213545	-0.00143881	-0.00170883	0.00120119	0.00053513	-0.00049304	1.54104e-05	0.00102194	0.000557178	-0.00207406	-9.25526e-05	0.000342748	0.000260835	0.00185592	-6.71367e-05
LGR6	-0.00138585	0.00259724	-0.00211092	0.000951319	-0.00247789	-0.000923566	-0.000439775	-0.000958363	0.00309295	0.000666231	-0.000898752	0.000914659	-0.00028263	-0.00177893	0.000917939	0.00166046	0.00414598	-0.000431043	-0.000613531	-0.0020755
EPSTI1	0.00633886	-0.00235967	-1.25523e-05	-0.00182833	-0.00541478	0.0121152	0.00453381	-0.00886683	-0.00666553	-0.00719367	0.0099075	-0.00231816	0.000239627	0.00914712	-0.00579623	0.00915748	-0.0067681	-0.00105019	0.0084489	-0.00621921
POSTN	-0.00204513	0.0178379	-0.0171289	0.00634199	0.0146929	-0.00636875	-0.00307367	-0.00466213	0.0132383	-0.00130034	0.0102063	0.027059	-0.0097047	-0.00474779	0.0305022	-0.0143485	0.00478233	0.0172133	-0.0109789	-0.00605952
SLC39A11	0.000804415	0.00604717	0.00877694	-0.0026088	-0.00144053	0.000321616	0.00124952	-0.00508771	-0.000582044	-0.00203099	0.00223668	0.00564541	-0.00056907	0.00164982	-0.00303528	0.000205345	-0.00097656	-0.00202754	0.00298829	-0.00284559
BTBD2	-0.00466279	0.00212804	-0.00135687	-0.0024056	0.000407115	-0.0035399	0.00246488	-0.00526903	0.00215172	0.00117735	-0.000554067	0.00173804	0.000320334	-0.000190811	-0.00330098	0.000560725	0.00279337	0.00131014	0.0019406	-0.000865074
CNDP2	0.00525812	0.00090225	0.00756496	-0.00500826	0.00102232	0.00506025	0.00882272	-0.00925083	0.0021366	-0.00497679	0.00936348	-0.00235919	0.002168	0.00668088	-0.00959978	-0.00108258	-0.00233178	-0.000559616	0.00313327	-0.00623209
MACROD1	0.00232739	0.000608889	0.00685809	-0.00492212	-0.0018053	-0.00132694	0.0044617	-0.00463981	-0.000612025	-0.00260653	0.00076281	-0.000621408	-0.00391642	0.00503856	-0.00492353	0.00328927	0.00177738	-0.00324861	0.00353445	-0.00347793
MYH11	-0.00617179	0.0139378	-0.0128398	0.00131985	-0.00705937	-0.0112448	-0.01043	0.00284823	0.0235163	0.0249701	-0.00837234	0.00655285	-0.00601183	-0.00531284	0.00325648	-0.0119844	0.0141556	0.00273612	-0.0110642	0.00396378
C1QTNF6	-0.00078502	0.000492717	-0.00147959	0.000688987	-0.000284345	0.000480637	-0.00110113	-0.00211326	0.000159629	-0.000491028	0.00217902	0.00346156	0.00165789	-0.000947117	0.00458481	-0.00221828	0.000501606	0.00468766	-0.0013482	-0.000797772
GGT2	-0.000220566	-0.000882675	-0.000677191	0.000497691	0.00204508	-0.000108243	-0.000208249	-0.00069203	0.000515288	-0.000114237	-0.000336336	0.000253555	3.16628e-06	-0.000203897	-0.000347692	-0.000854928	0.00255292	-0.000368101	-0.000649519	-0.000883666
FAM83F	-0.00142517	0.00111973	-0.000481902	-0.00229538	0.000407123	-0.00278089	0.000412872	-0.00187115	0.00441609	-0.0018292	-0.00112162	-0.00116368	-0.000618885	-0.00127078	-0.00274939	0.00325585	0.00430604	-0.00120105	0.000282783	-0.00120844
GIMAP4	0.000720291	-0.00133833	-0.00372193	0.002503	-0.000948684	0.0101155	-0.000583428	-0.00299087	-0.00185485	0.00390284	0.00397117	-0.00105308	0.00667769	0.00284724	-0.00329846	-0.00133566	-0.00205906	0.00249959	-0.000332836	-0.000842977
ACTR3B	-0.000862971	-0.00231209	0.000265203	-0.0027331	0.00290076	-0.000525298	0.000808487	-0.00113481	0.000618979	-0.000602485	-0.000215183	-0.00263155	0.000299278	0.000529015	-0.00238678	0.000614566	0.00133555	6.65133e-05	0.0012288	-0.000626422
BTG1	0.000340035	0.00400181	-0.00976032	0.00264144	0.0160916	0.0157019	-0.00555223	-0.00372963	-0.00149762	0.00302154	-0.000204982	0.00274892	0.0242525	-6.24579e-05	-0.00621761	-0.0129469	0.00514121	0.0109391	-0.00703332	0.00202331
LYVE1	-0.00383568	-0.00753376	-0.00472433	0.00538018	0.00167772	-0.00342337	-0.00577152	0.00346797	-0.00369453	0.00790284	-0.00444812	-0.00372909	-0.00651382	-0.000787408	0.00151196	-0.0059057	-0.000666114	-0.00225541	-0.00503211	0.0106971
MICAL2	0.000489181	0.00636384	-0.000561876	-0.00239589	-0.00133132	0.00152297	0.00418253	-0.00622637	0.00281151	0.00416049	0.00540394	0.00592992	-0.00254054	0.000240041	0.00106417	0.00721169	-0.0023025	0.000825153	0.00141063	-0.00476204
SARAF	-0.00144709	0.00640395	-0.00873538	0.00341537	0.00484397	0.0106844	0.000638267	-0.00602927	0.00544583	0.000115055	0.00472393	0.00504611	0.0130497	0.00175832	-0.00627769	-0.00654002	0.00470732	0.00374834	-0.00281918	-0.00263878
BHLHE40	-0.0103553	0.0178878	-0.00623683	-0.000304565	-0.00647983	-0.00426169	-0.000458452	-0.00693803	0.00654516	0.00390587	-0.0025487	0.0140691	-0.00167877	-0.00309878	-0.00393672	-0.00354938	0.00696424	0.00319418	0.000328462	-0.00188613
VAV3	-0.00193334	0.00203704	0.00348146	-0.00270518	0.00118189	0.00222129	5.16441e-05	-0.00280341	0.00150892	-0.00357786	5.03213e-05	-0.00222369	0.00140133	-0.00152291	-0.00359035	0.00449734	0.00420253	-0.00165783	0.0006038	-0.00296301
VTCN1	-0.000668128	-0.00770494	0.00209344	-0.0123778	0.00295265	0.00152289	0.00358496	-0.00180979	0.0025242	-0.00604154	0.00192224	-0.0128308	-0.000709704	0.0027967	-0.00827428	0.000241615	0.00330095	0.00056808	0.00337686	-0.00123841
ARF3	0.00429405	0.00109981	0.018589	-0.00488102	-0.00400295	0.00230619	0.00488755	-0.0115925	-0.00105892	-0.00308103	0.00538004	-0.00185184	-0.000140433	0.00505468	-0.00852392	0.0045311	-0.00351314	-0.00534174	0.00873409	-0.00767298
YWHAQ	-0.00241463	-0.00177043	0.00807899	-0.00647506	0.00117471	0.00276714	0.00883653	-0.0117443	0.000719963	-0.00463137	0.00629205	-0.00395765	-0.00546241	0.00309358	-0.00800886	0.00906524	-0.00239669	-0.00381399	0.00884713	-0.00786059
GRHL1	-0.00121293	-0.000457874	-0.0008257	-0.00344727	0.00670823	-0.00154374	0.00157536	-0.00165309	0.00650556	-0.00253114	-0.00101326	-0.00125041	-0.0020012	0.000651495	-0.00208789	0.000864723	0.00381263	-0.00127271	0.000797481	-0.0021387
RSAD2	0.00395058	-0.00252643	-0.00207902	-0.00318163	-0.0041935	0.00922553	0.00504466	-0.00562657	-0.00504478	-0.00524507	0.00772572	-0.00279663	-0.00512108	0.00796229	-0.00502132	0.00689656	-0.00520188	-0.00226002	0.00675071	-0.00413141
LPIN1	-0.00126564	0.00191476	0.000516868	0.000312536	-0.00263267	0.00269556	0.000812527	-0.00269997	0.00142079	-0.00224827	0.00117186	0.000222309	0.00267226	-0.000635887	-0.00216441	0.00675753	0.00108539	0.000296396	0.000761386	-0.00292286
CMPK2	0.00419524	-0.00186799	-0.00281177	-0.00302279	-0.00307199	0.00978347	0.00416082	-0.00518864	-0.0049457	-0.00527323	0.00624946	-0.00262534	-0.00348539	0.00805984	-0.0041927	0.00720129	-0.00438918	-0.0012368	0.00597842	-0.00378729
SAA2	-0.000596208	-0.000708857	0.000978266	-0.000108254	0.00418652	-0.00119713	0.00318513	-0.00198824	0.00170354	-0.00223634	0.000973255	-0.000793727	-0.0021169	0.000522384	-0.00295579	0.00426411	-0.00103738	-0.000535256	0.000648034	-0.00184547
IL6ST	-0.00302015	0.0185009	-0.0117343	0.00287037	0.0021189	0.000500895	-0.00810798	-0.000881129	-0.00347111	0.00813811	-0.0033395	0.0172471	0.00875636	-0.000614683	-0.00238217	-0.0071704	0.00310419	0.00964207	-0.00688413	0.00698375
FST	-0.00102185	0.00575154	-0.00177507	-0.000645881	0.00500413	-0.000604902	-0.000878503	-0.00111768	0.00254536	-0.000500788	-0.000119087	0.00362457	-0.000629483	-0.000396195	-0.000670297	-0.00181798	0.000391926	0.00102404	-0.00117125	0.00103831
RBM17	-0.00289774	0.00218958	-0.00569761	0.0016559	0.00297007	-0.00321231	0.00622988	-0.0063498	0.00158669	-0.000549937	-1.35599e-05	0.00119734	-0.000539949	0.00120989	-0.0047451	0.00706768	0.000976416	0.000828934	0.00231687	-0.0031407
DOCK2	-0.000173471	0.00079026	-0.00228061	0.00288029	0.000580557	0.00829322	-0.000128734	-0.00253097	-0.000393961	-0.000372679	0.00317667	0.00164524	0.0100608	9.45205e-05	-0.00109727	-0.00258197	-0.00133435	0.0032335	-0.00102632	-0.000671584
EMP1	-0.00776511	0.0036142	-0.0155663	0.0106003	0.01032	-0.00853113	-0.0111674	0.00274095	0.0088749	0.0154891	-0.00712392	0.00765476	-0.00393813	-0.00397411	0.00380558	-0.0150003	0.0021468	0.00914449	-0.0117655	0.0111255
RERG	-0.0009891	0.00699279	-0.00180945	-0.00359756	0.00137927	-0.00193884	-0.00167488	-0.000695924	0.00202296	0.00168409	-0.00131813	0.00438353	-0.00124541	-0.000181018	-0.00104915	-0.0015273	0.0038107	0.000871166	-0.00171634	0.0011471
STK26	-0.000913181	0.016851	0.000255903	-0.00155903	0.00140126	0.00155168	0.000327691	-0.00196616	0.000410315	-0.000843081	0.00035131	0.0147416	0.00216342	-0.000235573	-0.00128357	0.000717524	-0.000240514	-0.000116879	0.000549342	-0.00128
HOOK1	-0.00156224	0.0049532	4.36199e-05	-0.00436881	0.00105173	0.0010006	0.00367118	-0.00239078	0.000119734	-0.00331958	0.00144528	0.00239925	-0.00194082	0.000780717	-0.00347953	0.00434866	0.0006144	-0.0016744	0.00286829	-0.00249766
DSC2	-0.00478007	0.00124023	-0.00334848	-0.00471844	0.00354153	-0.00514663	0.00534436	-0.00407441	0.0117185	-0.00361498	0.000653001	-0.000619427	-0.00218815	-5.34314e-05	-0.00383735	0.0025924	0.00290567	-0.000576363	0.00401473	-0.00402981
ELP2	-0.00375448	0.0205072	-0.00208666	-0.00493408	0.000592877	0.00217752	0.00422415	-0.00465984	0.000574737	-0.00283138	0.0010369	0.0126211	0.00163454	0.000238949	-0.00612015	0.00134578	0.00278514	-0.000534204	0.00241273	-0.00301873
DSC3	-0.000818185	0.00227353	-0.000749957	-0.00291664	0.000936312	0.000234206	0.000440627	-0.000722925	0.00613506	-0.00149188	8.44331e-05	-0.00178349	-0.00163923	0.000372309	-0.00160877	-1.9414e-05	0.00116671	-0.000625889	0.000827527	-0.000869226
DTNA	0.00184699	0.0023662	-0.0038699	-0.00325545	0.000976023	-0.00628664	0.00305752	-0.00190611	0.00865817	0.00261222	-0.000994532	0.00188206	0.000180127	0.00289066	-0.00159375	-0.000128377	0.00301664	0.00173661	-0.000165346	-0.00133556
TPGS2	-0.00151679	-0.00193292	0.0101341	-0.00659777	-0.00206807	0.00391807	0.0128146	-0.00885547	-0.00107801	-0.0062143	0.00669722	-0.00382442	-0.0035726	0.00432528	-0.00713974	0.00466665	-0.00473245	-0.00375508	0.0084564	-0.0071471
FADS2	-0.0019681	0.00202629	-0.000108117	-0.0032953	0.0123125	-0.00173234	0.00517568	-0.00338346	0.00157612	-0.00272532	0.00109567	-0.000344763	-0.000648798	0.000665564	-0.00301512	0.00354707	-0.00366582	0.000727122	0.00442137	-0.00268333
TMEM258	-0.000914235	-0.00289132	0.00106514	-0.0024012	-0.00110489	-0.000723682	0.0027167	-0.00862707	0.000310814	-0.00439584	0.00392535	-0.000756001	0.000214748	0.0035065	-0.00566479	0.00845716	-0.000328749	-0.000566138	0.00750014	-0.00495675
PDGFRA	-0.00427011	0.000938571	-0.00851634	0.00450859	-0.000534254	-0.00344348	-0.00512084	-0.00102277	-0.00163194	0.00144132	-0.00138092	0.00226719	0.000291644	-0.00275377	-7.41981e-05	-0.00614927	0.0063458	0.00405298	-0.00615689	0.00579819
COL4A2	-0.00360915	-0.00428411	-0.00199494	0.000701548	0.0035684	-0.00113945	0.0105221	-0.00794287	0.00130326	0.00767862	0.00378329	-0.00507217	-0.0050009	0.004644	-0.00579779	-0.00766455	-0.00212405	0.00356057	0.00307812	-0.00499821
ARGLU1	0.00926955	-0.00740858	0.0257751	-0.00642831	-0.0026466	0.00194523	0.000474162	-0.00789807	-0.00324598	-0.00114023	0.00101172	-0.0100852	0.00519412	0.00314202	-0.00930757	0.00630835	0.000117477	-0.00228264	0.0024084	-0.00544448
ETS1	0.00347951	-0.00133152	-0.00406566	0.00497982	0.00109335	0.0143561	0.00222725	-0.00552294	-0.000450532	0.00419598	0.00497055	6.25597e-05	0.0163197	0.00475285	-0.00344207	-0.00676342	-0.00284	0.00678206	-0.00167651	-0.002257
OSTF1	-0.00144539	0.00313963	-0.00483866	0.00103144	-0.000389085	0.00260371	-0.00248168	-0.00487204	0.00139615	-0.000754424	0.00175088	0.00142585	0.00485254	0.00170335	-0.00315412	0.00179931	-0.000284927	0.00195852	0.00422728	-0.00203816
ANXA1	-0.00867985	0.00513966	-0.0145355	0.00490239	0.00728429	-0.00290076	-0.00774659	0.000976138	0.021215	0.00419766	-0.00427538	0.00301986	-0.00364328	-0.00218712	0.00165799	-0.0135253	0.00337603	0.00223362	-0.00647013	0.00828026
CTSL	-0.0024111	-0.000269347	-0.00796534	0.000717426	-0.00228075	0.00260252	0.000579571	-0.00456859	-0.00232368	-0.00106762	0.0041479	-0.000443072	-0.00555557	0.00329671	-0.00164026	0.00573682	-0.00249978	-0.000307144	0.00401697	-0.000500274
FAM189A2	-0.000180315	0.00367472	-0.00136933	-0.00509988	0.00685571	-0.000965693	-0.00117887	-0.000417908	0.00452255	-0.000943038	-0.00141723	-0.000486263	-0.00091858	-0.000365543	-0.00352578	-0.00156576	0.00680897	-0.00121827	-0.00140206	-0.000781234
ADAM19	0.00165956	-0.00292129	0.0018815	1.19866e-06	-0.00302251	0.0102248	0.0011152	-0.00389988	-0.00286401	-0.00102399	0.00624153	-0.000519367	0.0106009	0.000150565	-0.00185011	-0.000264606	-0.00269961	0.00343854	9.10537e-05	-0.00204014
TBX3	-0.00192245	0.00419506	-0.00297684	-0.00414636	0.00431482	-0.00275032	-0.00140344	-0.00154997	0.00116366	-0.000857313	-0.00172976	-0.000411578	-0.00124053	-0.00151387	-0.00383208	-0.00158325	0.00822408	-0.000924876	-0.0016565	0.000560335
OASL	0.00690376	-0.0052056	0.00651449	-0.00629754	-0.00533117	0.0125529	0.00625812	-0.00778481	-0.00687862	-0.00780883	0.0101349	-0.00610296	-0.00551815	0.00940325	-0.0074696	0.0077305	-0.00667483	-0.00585641	0.00934212	-0.00618634
BICDL1	0.000626114	0.00941964	0.000349669	-0.000518793	0.000601475	0.0041301	0.00049961	-0.00171195	5.27053e-05	-0.000797591	0.00135376	0.00804263	0.00442155	0.000686653	-0.000739873	-3.62008e-05	-0.00120914	0.00038385	0.000459099	-0.00114005
CD36	-0.00313178	-0.00317501	-0.0057527	0.00215943	0.012323	-0.0029937	-0.00607897	0.00081117	-0.00626674	0.00583669	-0.00469271	-0.00489582	-0.00128252	-8.30068e-05	-0.00586784	-0.00623928	0.00259454	0.00267213	-0.00510249	0.00835908
HILPDA	-0.0027064	-0.000479591	-0.00373643	0.00163682	4.79751e-05	-0.00654029	-7.85331e-05	-0.00244726	-0.00124028	0.000715968	-0.00292396	-1.24331e-05	-0.000241017	-0.000632726	-0.00116639	0.0037355	-0.000211814	0.00185854	0.00362082	-0.00041682
EHF	-0.00229088	-0.00321824	-0.00126307	-0.00823599	0.00901799	-0.00229656	0.000280917	-0.000663434	0.0107822	-0.00337051	-0.0018913	-0.00327928	-0.00170508	-0.0012028	-0.00554031	-0.00207535	0.0112616	-0.00233728	-0.00335566	-0.000395898
ELF5	-0.00345255	-0.00745732	-0.00331006	-0.00510441	0.0111054	-0.00312416	0.00160204	-0.00153363	0.0122954	-0.00198873	-0.00213563	-0.0046724	-0.000265871	-0.00273803	-0.00440946	0.00324299	0.00953396	-0.00107832	-0.00238195	-0.0024302
ATP5MC2	-0.00520252	0.00407219	-0.00679415	-0.00352941	0.00141508	0.0018767	-0.00118052	-0.00507442	0.00652435	0.00173282	0.000128603	0.00302331	0.00717888	-0.000160821	-0.00638493	-0.00439736	0.00889337	0.00138278	0.000603727	-0.00155938
CD63	-0.00526905	0.00459442	-0.013347	0.00245551	0.00584626	-0.00535251	-0.00343909	-0.00472994	0.00095143	0.00129478	0.00257443	0.00731197	-0.00334309	0.0019226	0.00194876	-0.00663305	-0.00157311	0.00506362	0.00190293	0.00405618
ITGA7	0.00443963	0.000302423	-0.0021145	0.00157052	0.00356637	-0.00215819	-0.00311612	-0.000439769	-5.35351e-05	0.0108723	-0.00225007	-0.000197481	-0.00279234	0.00525829	-0.00130184	-0.00350477	0.000522105	0.0019051	-0.00307038	0.0019809
PPP1R1A	0.0116377	0.000607306	-0.0025426	0.000333104	0.00482092	-0.00159768	-0.000659015	-0.00163137	-6.00559e-05	0.00116755	-0.000389044	9.34287e-06	-0.000606829	0.0119937	-0.00199173	-0.00377425	0.000977222	0.000926148	-0.00165874	0.00145861
KRT7	-0.00609949	0.00685933	-0.00491856	-0.0118474	0.00631445	-0.00940448	0.0175901	-0.0116065	0.0333642	-0.0100007	0.00432577	-0.00220691	-0.014627	0.00444876	-0.0161349	0.00648693	0.00725949	-0.00881448	0.00779357	-0.0105712
MAP7	-0.0034751	0.00271122	0.000398146	-0.00257217	0.00203184	0.000258884	0.00430221	-0.00327383	0.00376705	-0.0037434	0.000747365	-0.000105742	-0.00392827	0.000380494	-0.00302408	0.00231795	0.00212763	-0.00343011	0.00357996	-0.00399936
CD164	-0.00217134	0.00469605	-0.00973084	0.00119686	0.00504651	0.00209794	7.60437e-05	-0.00559579	0.00291211	-0.00271708	0.000586677	0.00241397	0.00229263	0.00216011	-0.00171705	0.00365296	0.00355733	0.0034682	0.00136952	-0.00284376
HEY2	-0.000124542	-0.0019	-0.000424523	-0.00307669	-0.000131531	-0.000749567	-0.000343971	-4.01622e-05	0.00527848	0.0036694	-0.000388154	-0.00319479	1.21383e-05	0.000326405	-0.00174452	-0.000692944	0.0013857	0.000872406	-0.000339254	-0.000287432
PKIB	-0.000989574	0.00717053	-0.000687971	-0.00118347	-0.000717322	0.000150477	0.000630978	-0.00121306	0.00105256	-0.000941328	-3.85351e-06	0.00404929	0.000385018	-0.000287685	-0.000225305	-0.000388105	0.00167359	0.000227596	0.000190131	-0.00115907
CPM	-0.00243106	0.00118019	-0.00448	0.0028274	0.00504311	0.000742217	-0.000538347	-0.00200513	0.000752558	0.000770533	0.00137908	0.00189764	-0.00110449	0.000997539	-0.00203057	-0.00224	-0.000645639	-5.42925e-05	-0.000660088	0.00152924
GLUL	-0.00577777	0.00544796	-0.0125471	0.00227256	-0.00383335	-0.000342525	0.000683365	-0.00528799	-0.00705767	-0.00147232	0.00690262	0.00448699	-0.00311807	0.00143756	-0.00649211	0.00140677	-0.000592754	0.00378409	-0.00192873	0.00465349
NIBAN1	0.000194242	0.000721151	-0.00579432	-0.000590518	-0.0011265	-0.002343	0.00630004	-0.00389137	0.00388042	0.00240468	0.00196513	-0.000141861	0.000695556	0.0018134	-0.00449973	-0.000745628	0.00359279	0.000889825	-0.00176736	-0.00119404
ITM2C	0.00116573	-0.00416339	0.000505955	0.00396957	-0.000412221	0.00326824	-0.00328002	-0.00340713	-0.000502935	-0.00292733	0.00815326	0.00256621	0.0110618	-0.000547427	-0.00496458	-0.00260402	0.00155055	0.00809581	-0.00312119	-0.0026956
CYP27A1	-0.00330747	0.00101347	-0.00275709	-0.00253286	0.00150228	-0.00167542	0.00600022	-0.00540613	0.000972927	-0.00389418	0.00227578	-0.00215053	-0.00542833	0.00241228	-0.00677596	0.00963767	-0.00181558	-0.0027132	0.00451268	-0.00125322
COX5B	0.0012641	0.000108826	0.00733166	-0.00305233	0.00370433	0.00325339	0.00862872	-0.010609	0.00134921	-0.00336899	0.0046768	-0.00180378	-0.00203086	0.00723626	-0.00614526	-0.00241344	-0.000912198	-0.0035434	0.00825062	-0.00831523
STAB2	-0.000263321	-0.00143401	-0.000136191	0.000688127	-0.000331237	-5.69609e-05	-0.000315898	0.000458881	-0.000943725	0.000940495	-0.000393676	-0.00104066	-0.000372214	-0.000138424	-0.000418098	-4.61417e-05	-0.000169929	-0.000260831	-0.000174589	0.000556243
CKAP4	-0.00284407	0.00193944	-0.00350318	-0.000585778	0.0119852	-0.00282273	0.0010322	-0.00602956	0.00273858	-0.00331544	0.00228331	0.00402034	-0.00421862	0.000328407	0.00128958	0.00330868	-0.000995155	0.00276453	0.0033549	-0.00329745
FLNB	-0.00537057	0.00130161	-0.00426431	-0.00737004	0.000610793	-0.00494682	0.00456664	-0.00391458	0.00484572	0.00387615	-0.00141728	-0.00355738	-0.00228131	-0.000305255	-0.0061786	0.00464971	0.00427138	0.00135173	0.00309235	-0.0025133
TBC1D4	0.00120307	0.000153278	0.000671248	-0.000511072	-0.000102418	0.00387683	0.00324202	-0.00669888	0.00279999	-0.00173864	0.00146522	-0.00147205	0.00653687	0.00167855	-0.00631222	0.00330721	0.0052026	-0.000623077	-0.000281436	-0.00368128
ITM2B	-0.000280002	-0.000459964	0.000454884	-0.00125874	-0.00131458	0.0060226	-0.00427295	-0.00521909	-0.000101334	0.000991059	0.00579411	-0.00130777	-0.00318347	0.00406898	-0.00546098	-0.00270696	0.000925131	-0.000640731	0.000270507	0.000187798
SPRY2	-0.00402366	-0.00267742	-0.00472881	-0.00147346	0.00127429	-0.00330929	-0.00342644	0.000207034	-0.000810921	0.00213618	-0.00290903	-0.00454695	-0.00206978	-0.0024375	-0.00385301	-0.00284169	0.00702367	0.000840244	-0.00343552	0.00412597
LCP1	-0.000984108	0.00704488	-0.00875118	0.00611052	0.00162537	0.00821384	0.00230222	-0.00634417	0.00343916	-0.000590994	0.00480385	0.00451359	0.0122234	0.000619762	-0.00431679	0.0032654	-0.0027263	0.00271766	0.00224296	-0.00417974
GPNMB	-0.010093	0.0015309	-0.0123021	0.00268585	0.00104362	-0.00124619	-0.00432422	-0.000984044	-0.000431491	-0.00172474	0.00269355	0.000281157	-0.00865244	-0.00341882	0.00180063	0.00255439	-0.00253438	-0.000493341	-0.00313505	0.0102663
RAC1	-0.00185449	-0.000986837	0.00872649	-0.00590825	-0.00426431	-0.00034484	0.00798923	-0.00962212	-0.000593475	-0.00109222	0.00613349	-0.00275518	-0.00370292	0.00231912	-0.00806167	0.00538692	-0.00325267	-0.00198452	0.00750686	-0.00619795
KDELR2	-0.00733826	-0.00521179	-0.00721351	-0.00272709	-0.000708068	-0.00379856	0.0085362	-0.00900104	-0.00501711	-0.00459892	0.00525568	-0.000574093	-0.00456562	0.0026994	-0.00351044	0.0075636	-0.00356542	0.00467412	0.00819754	-0.00284774
IL6	-0.00294668	-0.00297564	-0.00370123	0.00638526	-0.00329223	-0.00299252	-0.00168283	-0.00139613	-0.00368682	0.00638228	-0.00246299	0.00106357	-0.00015688	0.00016061	-0.00230476	-0.0021268	-0.00166008	0.00423274	-0.00197677	0.00317904
MYO1G	0.00111073	-0.000126118	-0.00115383	0.0016767	-0.000932889	0.0094839	0.000607981	-0.00332187	-0.000335907	-0.00101635	0.00337113	0.000118053	0.0101517	0.00156091	-0.00280399	-0.00170433	-0.001375	0.00235342	0.000816061	-0.00202155
VEZF1	-0.00256491	0.0112355	-0.00501698	-0.001901	0.00351434	-0.0024968	0.000238421	-0.00183898	0.00433043	0.00136892	-0.00145827	0.00797442	-0.000159972	-0.000353525	-0.00188956	-0.00148324	0.00350308	0.00115154	-0.00102027	0.000202908
LIMD2	0.00627528	-0.000875234	-0.000309821	0.00109647	0.000645414	0.0176823	0.00063004	-0.00586687	-0.000970546	-0.00195257	0.0080721	-0.000245753	0.0215716	0.00401036	-0.00391862	-0.000765588	-0.00374908	0.00684574	7.05097e-05	-0.00398024
BLK	0.000941095	-0.000626238	0.00022842	0.000118931	-0.000493179	0.00452569	-0.000851551	-0.000268636	-0.000535219	-0.000721573	-4.92241e-05	-0.000273412	0.0113995	-0.000769695	-0.000358726	-0.00117393	3.5215e-05	0.004698	-0.000869437	-0.000368237
KCTD3	-0.00377842	0.0138104	-0.00349146	-0.00488422	9.46298e-05	-0.00436251	-0.000854768	-0.00135031	0.00313226	0.000501056	-0.00209815	0.00949866	-0.000835342	-0.0015474	-0.00284506	-0.00149334	0.00666958	0.000932462	-0.00124814	0.000366465
IL1RN	-0.000987144	0.00283777	-0.00124212	0.00171628	-0.00110241	0.00162388	-0.000799898	-0.00126682	-0.00127576	-0.00122924	0.000527936	0.0026466	-0.00220144	-7.19388e-05	0.0001034	0.00071929	-0.00109066	-0.00109781	0.00153843	-0.000747652
BIN1	0.0222952	-0.00414886	-0.00436148	0.000549224	0.00017568	-0.00100091	0.00115682	-0.00700142	-0.00503304	-0.001564	0.00177566	-0.00234596	0.0039674	0.0226902	-0.00555598	0.00147819	-0.000891139	-0.000485258	0.00390483	0.000752532
DNAJC1	0.00354198	0.00648561	0.00732626	-0.00203473	0.000627081	0.000933018	-0.000327397	-0.00311086	-0.000548869	-0.0020032	0.00336138	0.00750059	0.0021605	0.00155648	-0.00304873	5.36913e-05	-0.000205551	0.000403395	-0.000737822	-0.001918
KLF4	-0.0084019	0.00138851	-0.00832704	0.00771866	0.003372	-0.00794969	-0.00715877	0.00183483	-0.00287125	0.00951211	-0.00882284	0.00305477	-0.00292919	-0.00252012	-0.00352789	-0.0125084	-0.00103805	0.00386571	-0.00736028	0.0152881
ANGPTL2	0.00149459	-0.00497713	-0.00590818	0.00633874	0.000151349	-0.00376856	-0.00353422	-0.00251193	-0.00322381	0.000349071	0.00178463	0.00457597	-0.00443886	0.00265132	0.0117702	-0.00624502	-0.000938528	0.00604655	-0.00412442	0.00452435
KIF12	-0.000242487	0.00279636	-0.000261898	-0.00482342	0.000438245	-0.00105401	-0.000153274	-0.000271494	-0.000848901	-0.00132876	-0.000313982	-0.000759629	0.00061847	0.000119002	-0.00296241	0.000735463	0.00239729	7.48245e-06	0.000961298	0.000374062
PSMB7	-0.00353337	0.000158579	-0.00317646	-0.00142047	-0.000654878	-0.00162823	0.00393553	-0.00758503	0.00244493	-0.00106204	0.00173059	1.56483e-05	-0.002251	0.00308752	-0.00525578	0.00647974	0.000625561	-0.00191675	0.00735582	-0.00446894
ANP32B	-0.00560591	-0.000648656	-0.00794789	-0.00251683	-0.00259092	-0.00224146	0.00186768	-0.00703217	0.00215903	0.00111658	0.000893846	-0.000524371	0.00187675	0.00142994	-0.00483767	0.00727738	0.00149938	0.00185965	0.00775149	-0.00351873
LMX1B	-0.00136837	0.00659654	0.000245694	-0.00337484	0.000579561	-0.000273328	0.00026422	-0.000784372	0.00257555	-0.00148542	-0.000491549	0.00306147	-0.000865092	-0.000650308	-0.00227418	-0.000452892	0.00311435	-0.00120114	0.000229807	-0.000922586
ENPP2	-0.00400897	-0.00237502	-0.00562972	0.00281413	0.00266951	0.00140377	-0.00300866	-0.000944821	-0.00236644	0.00456483	-0.00149147	-0.00203345	-0.000122016	-0.00248049	-0.00227314	0.000248973	0.00228076	0.00117416	-0.00270855	0.00280514
MYC	-0.0153222	-0.00255706	-0.00108485	0.00220243	0.000897175	-0.0110864	-0.00095789	-0.00515142	0.00648496	0.00176646	-0.00658273	0.00142976	-0.00664876	-0.0034141	-0.0103884	-0.00501533	0.00655676	-0.00163605	0.00178323	0.00276407
CCN3	-0.000728111	0.00021477	-0.00135503	0.00116255	-0.000731073	-0.00204622	-0.0012277	-0.000180521	0.00347513	0.0021369	-0.00108962	0.0018547	-0.000249817	-0.000768918	0.00495596	-0.00156172	-0.000312344	0.00286801	-0.00114315	0.00043453
DMAC1	0.0025629	-0.00168128	0.0190414	-0.00487476	-0.00245737	0.00169523	0.00389737	-0.00679292	-0.00158066	-0.00382476	0.00288945	-0.00177934	0.000844292	0.00199063	-0.0045555	0.0012759	-0.00266016	-0.00338625	0.00510951	-0.00490996
CCL21	0.00308313	-0.00479825	5.30336e-05	0.000184317	-0.0011078	0.00038628	-0.00204602	0.00210236	-0.00214583	0.00520227	-0.00141028	-0.00397263	0.00113818	0.00204754	-0.00298678	-0.00232067	-1.22334e-05	-2.05127e-05	-0.0018037	0.00280196
SIT1	0.000400543	-0.000905528	-0.000494224	-0.000109138	-0.000368224	0.00377899	0.000588304	-0.00110495	-0.000326991	-0.000502186	0.00108941	-0.00108838	0.00470032	0.000544446	-0.00132483	-0.000413987	-0.000366458	0.00108912	0.000446703	-0.000622098
FOXP4	-0.00211499	0.00184608	-0.000597575	-0.00698596	0.00706074	-0.000704745	0.00934674	-0.00677251	0.00463705	-0.00520564	0.00246014	-0.00175417	-0.00465332	0.000953878	-0.00690674	0.015908	-0.000856136	-0.00279553	0.00504322	-0.00530831
PIM1	-0.00174941	0.0037896	-0.00232389	0.00645607	-0.000969316	0.00202439	-0.00110729	-0.00388255	-0.00126179	0.000339094	0.00125895	0.00792264	0.00427937	-0.000325171	0.00110949	-0.00223165	-0.00137648	0.00383477	-0.00135015	-2.12667e-05
TFAP2A	-0.00293458	0.0051951	-0.00272486	-0.00912381	-0.000132457	-0.00304544	0.0026742	-0.00279518	0.0036145	-0.00521265	-0.000793255	-0.00160049	-0.00357999	-1.1658e-05	-0.00651923	0.00723444	0.00701572	-0.00252682	0.00318092	-0.00246876
IRF4	-0.000297378	-0.00258307	-0.00189088	0.00126555	-0.00161313	0.00708897	-0.00196286	-0.00110902	-0.00230897	-0.00298909	0.00417982	0.000639058	0.0121058	-0.00135816	-0.00384756	0.00088453	0.000824247	0.00651872	-0.00216771	-0.000939327
HMGA1	0.00207084	-0.00276067	0.0075183	-0.00441501	0.00597058	0.00109524	0.0110817	-0.00909088	0.0019934	-0.00666877	0.00585555	-0.00325689	0.00130834	0.00523804	-0.00893968	0.0023608	-0.00356468	-0.00397211	0.00883901	-0.00769183
FLOT1	0.000644342	0.00325037	-0.00471904	-0.000144487	0.0072972	-0.00098373	0.003485	-0.00502203	0.0026451	0.00360012	0.000894784	0.00256991	0.000860921	0.00365689	-0.00242201	-0.00624008	0.00202354	0.00489461	-0.00261028	-0.000551083
IER3	0.00266598	0.000988049	0.00195226	-0.00340851	-0.000994605	-0.00965425	-0.00690005	-0.00658277	-0.00133587	-0.00506035	-0.00133263	0.000521976	-0.00270294	0.00268879	-0.00594263	0.004337	0.00236116	0.00154258	0.00688407	-0.00146378
CPEB2	-0.00205754	0.0100586	-0.00292537	-0.000786659	0.00387953	-2.47108e-05	-0.00105345	-0.0013761	0.00073185	0.000882367	-0.000909815	0.00772336	0.000302329	-0.000667047	-0.00119798	-0.00111589	0.00141081	0.000648501	-0.000475298	0.000198803
ARRB1	-0.00342223	-0.000726718	0.00295627	-0.00402905	-0.00453081	0.00152668	0.00183845	-0.00406881	-0.00300663	-0.00121407	0.00128069	-0.00384616	0.000340448	-0.000533192	-0.00529595	0.000316613	0.00359747	-0.000887477	0.00254313	-0.00185985
NUMA1	-0.0056578	0.00780186	-0.00512119	-0.00373634	0.000540033	-0.000347704	-0.000804404	-0.00294343	0.0038047	0.00259937	-0.00198137	0.00313436	0.000780437	-0.00224693	-0.00447921	-0.000658988	0.00818957	0.000627932	-0.00212151	0.00046373
CREBZF	-0.000411622	0.00016923	0.0172282	-0.00353574	-0.000813753	0.00378521	0.00372374	-0.00792967	-0.000708149	-0.00158367	0.000950323	-0.0016529	0.00332443	3.2537e-05	-0.00677477	-0.00118753	0.00286407	-0.00282389	0.000743019	-0.00422819
PI15	-0.000464457	-0.00728448	0.000262858	-0.010119	0.00541603	0.00108607	0.00241676	-0.00125217	-0.00436895	-0.0032865	0.00124257	-0.0105947	0.000506657	-0.000195228	-0.00627445	0.00597493	0.0016375	0.000515874	0.00193674	0.000815889
SULF1	0.00035294	-0.000417184	-0.00617071	-0.00245896	-0.00419401	-0.000888787	0.0194176	-0.00640991	0.00142169	0.00592549	0.012605	0.00501442	-0.00437424	0.00337722	0.00286135	-0.00876372	-0.00258601	0.00759651	-0.00578482	-0.00344935
MMP7	-0.0100116	0.00211745	0.000117455	0.000505483	0.00557364	-0.015837	0.0168428	-0.00817338	0.030078	-0.00452065	0.00439034	-0.00165496	-0.0109421	-0.00347118	-0.00484405	0.0034903	-0.00134932	-0.00398098	0.00263605	-0.00696892
TRIM29	-0.00608575	0.0115429	-0.00193944	-0.0052302	0.00145658	-0.0108949	0.00142056	-0.00360318	0.0238218	-0.00422314	-0.0042179	-0.00234738	-0.00902105	-0.00336595	-0.00532929	-0.00489003	0.0142007	-0.00308043	-0.00201213	-0.00348464
SQOR	0.00558914	0.00112921	0.00473965	-0.00237446	-0.00239539	0.00604431	0.0082967	-0.00793937	0.000304172	-0.00205633	0.00862333	-0.000720245	-0.000403895	0.00655291	-0.00740498	0.00120045	-0.00301451	-0.00199102	0.00161153	-0.0047354
THBS1	-0.0109461	0.0156206	-0.0154412	0.010481	0.00737273	-0.00851796	-0.00810962	-0.00104032	0.0089865	0.0084154	-0.00299679	0.0249604	-0.00428861	-0.00844132	0.013006	-0.010541	0.00358417	0.0116426	-0.012603	0.00678285
ITGA11	-0.00166553	0.00671318	-0.00265978	0.00106233	-0.00237993	-0.00165776	-0.00186863	-0.0017125	0.0027066	0.00134603	0.00148317	0.0085997	-0.00404299	-0.000995928	0.00548615	-0.00230429	0.00173397	0.00125045	-0.00195558	1.72796e-05
IFI44L	0.00590165	0.00113474	-0.00459655	-0.00412878	-0.00516878	0.0215543	0.00771748	-0.0100175	-0.00910941	-0.00693244	0.0106846	8.58003e-05	-0.000413491	0.011819	-0.0041378	0.0145503	-0.00946502	0.00133327	0.0098992	-0.0086217
IFI44	0.00750669	0.000373725	0.00174725	-0.00592055	-0.00454927	0.0191289	0.00759247	-0.0112229	-0.0103094	-0.00826446	0.0112477	-0.000842677	-0.0024304	0.0117842	-0.00754316	0.018824	-0.00939869	-0.00164769	0.0107683	-0.00920532
CGREF1	-0.00127409	-0.00159743	0.000505045	-0.00158132	0.00431257	-0.000708495	0.00133374	-0.00170434	0.00142883	-0.000815231	-4.0189e-05	-0.000896904	-0.00100656	0.000236826	-0.000565225	0.000849701	0.000110606	-8.68379e-05	0.00119277	-0.000791599
CYP1B1	-0.00542855	-0.00316885	-0.00424327	0.00390035	0.00220115	-0.00164853	-0.00579195	-0.00218505	-0.00273429	-0.00255255	-0.00184624	0.000951301	0.00425766	-0.00465238	0.00326856	0.00714046	0.000385956	0.0103813	-0.00296967	0.00164515
SLC5A6	-0.00361239	-0.00113294	0.00433886	-0.00602295	0.00213808	-0.00199436	0.00842653	-0.0054213	0.00365932	-0.00534154	0.00333451	-0.00293352	-0.00512292	0.00160603	-0.00804904	0.00457448	-0.0023543	-0.00401601	0.00747297	-0.00458126
EMILIN1	-0.00318651	-0.000290576	-0.00858606	0.00876102	0.00214479	-0.00184572	-0.00524104	-0.00458261	0.00150444	0.00156821	0.00234095	0.00889173	0.0034815	-0.00341739	0.0129131	-0.00812065	0.00196442	0.0121868	-0.00656985	0.0014678
DTNB	-0.00163001	0.00107454	-0.00161037	-0.00293884	0.00914724	-8.33237e-05	0.000371954	-0.000925245	0.0059482	-0.00192187	-0.000642202	-0.000792203	0.00127525	-0.0015176	-0.00350855	0.00116134	0.00363391	-0.000608217	-0.000531221	-0.00143121
MYOF	-0.0048897	0.00876658	-0.00341072	-0.00183709	0.00392156	-0.00230932	-0.00154708	-0.00466238	0.00364277	0.000951838	0.00090493	0.00679885	-0.00677641	0.000296319	-0.00194664	-0.0061325	0.0036601	-0.000936819	0.000879558	-8.60635e-05
LOXL4	-0.0003791	-0.0018447	-0.000442862	-0.00240745	0.0048312	-0.000193444	0.00054106	5.45558e-05	0.00118515	-0.000789258	-0.000403583	-0.00249242	-3.77985e-06	-0.000230003	-0.00166996	0.0003362	0.000472417	-8.15352e-05	-1.13698e-05	0.000569517
DUSP5	0.00142128	0.000344483	-0.000180731	0.00265685	-0.00210922	0.00480236	-0.00278562	-0.00335996	-0.00109061	-0.000642111	0.00329528	0.00259989	0.0110019	8.07804e-05	-0.0066	-0.0007874	0.000174254	0.00673363	-0.00221529	-0.0010304
RBP4	-0.000386733	0.000288087	-0.000651869	0.000207198	0.00411578	-0.000644615	-0.000520061	-0.000364368	-0.000573472	0.000301625	-0.000378419	-0.000106476	-0.000723704	0.000114427	-0.000400189	-0.00061226	-0.00020886	0.000349283	-0.000522547	0.000936039
ATIC	0.000488493	0.00357987	0.0117543	-0.00505385	0.000204848	0.00245916	0.00450546	-0.00781218	-0.00023577	-0.00529252	0.00330051	0.00037806	-0.000430737	0.00276833	-0.00715303	0.00703091	-0.00236612	-0.00374108	0.00674729	-0.00563988
ITPRID2	-0.00245102	0.0117938	-0.00342356	-0.0011007	0.00651969	0.000455187	-0.00127216	-0.000839747	0.00482105	0.00324285	-0.00136624	0.00871263	0.000532317	-0.00133135	-0.00186046	-0.00181957	0.00194215	0.000916009	-0.00182372	-0.000331337
SLC40A1	0.00250078	0.0228023	-0.00901793	0.00946227	-0.00400986	0.00194691	-0.0049897	-0.00302734	0.00250633	0.00264715	0.000361009	0.0190173	0.0052567	0.00348712	0.00308434	-0.0084648	0.00411258	0.00179079	-0.0058244	0.00204079
CILP	-0.000643663	0.0073153	-0.00195602	0.00523881	-0.00113788	-0.000632876	-0.000462139	-0.00240273	-0.00100112	0.000376358	0.000881452	0.0134964	-0.00243112	0.000205464	0.00788115	-0.00182494	-0.00140769	0.000917966	-0.00142027	0.000202367
HERC6	0.00299857	0.0027501	-0.0015568	-0.00413075	-0.00202798	0.00893042	0.00598479	-0.00595031	-0.00277143	-0.00534037	0.00395836	-0.00042227	-0.00279574	0.0057895	-0.0052784	0.012327	-0.00294106	-0.00265259	0.00540782	-0.00452494
HERC5	0.00465892	-8.86833e-05	0.0037752	-0.00408106	-0.005912	0.0110388	0.00417947	-0.00733946	-0.00584581	-0.00630145	0.0064745	-0.00222032	-0.00410927	0.0089274	-0.00711975	0.00686459	-0.00464551	-0.00381408	0.00837015	-0.00545968
BMPR1B	-0.00144363	0.0224447	-0.000511718	-0.000222186	0.000382287	-0.000305856	-0.000391046	-0.000853858	-0.000465525	4.85458e-05	7.01552e-05	0.0214199	-0.000327239	-0.000994574	0.00127548	-0.000356573	-0.00117751	-9.32763e-05	-0.000399547	-0.000365032
MMRN1	-0.00102406	-0.00444169	-0.00123767	0.00272975	-0.000901964	-0.000592301	-0.00164177	0.00255195	-0.00257186	0.00734087	-0.0028924	-0.00315491	-0.00240288	-0.000526682	-0.00093	-0.00232009	-0.000393806	-0.00127793	-0.0016996	0.0028568
CXCL9	0.000560811	-0.00669899	-0.00336345	-0.00448227	-0.00351444	0.017346	0.0117501	-0.00752965	-0.00345353	-0.00495148	0.018826	-0.00521107	0.00517974	0.00380854	-0.00871611	0.000188522	-0.00677049	-0.00217075	0.0048492	-0.00535937
G3BP2	0.0110931	-0.000406006	0.0223963	-0.00649331	-0.00471481	0.00642582	0.00531866	-0.0129144	-0.00159737	-0.00513548	0.00757823	-0.00280713	0.00273511	0.0097861	-0.0102704	0.00626899	-0.00300294	-0.00424684	0.00689554	-0.00909165
CCNG2	-0.00200116	0.00804541	-0.00257718	-0.00379883	0.00107329	-0.00163403	-0.000386088	-0.00113282	0.001448	9.84658e-06	-0.00118723	0.00275828	0.00113946	-0.00125613	-0.00304725	7.88059e-05	0.00402541	0.00123333	-0.000701142	0.000221692
SHROOM3	-0.00149239	0.00382969	-0.00129374	-0.00578797	0.000740655	-0.00250422	0.00226206	-0.00123631	0.00314087	-0.00253724	-0.000420302	0.000233432	-0.000950265	0.000163182	-0.00385442	0.000334416	0.00454212	-0.000764246	0.00086015	-0.000878617
ANXA3	-0.0015001	0.00480928	-0.000275877	-0.00102257	-0.000253073	-0.00233132	0.000703456	-0.00209036	0.00971944	0.000172247	-0.000384506	-0.000519878	-0.00414763	0.00105207	-0.00334585	-0.000793045	0.00250881	-0.00200432	0.00098533	-0.00235186
LEF1	0.000827896	0.00304411	-0.00112408	-4.94258e-06	-0.000303218	0.00467931	-0.000327332	-0.00105824	-0.000831089	0.00104373	0.000943045	0.00270162	0.00712316	0.000179598	-0.000469468	-0.000507078	-0.000291009	0.00317664	-0.000886702	-0.000604657
HADH	-0.00223957	0.000684707	-0.00158343	-0.00452067	-0.000607235	-0.00414253	0.00365626	-0.00341423	0.00451948	6.33712e-06	-1.87301e-05	-0.000474458	-0.00047519	0.00190866	-0.00403973	0.00266068	0.00229614	0.000192573	0.00296793	-0.00171781
EGF	0.000987185	-0.00297768	-0.000457705	-0.00171815	0.000949121	-0.000643098	-0.000649032	-0.000348913	0.00195986	-8.08325e-05	-0.00043432	-0.000944946	-0.000316678	0.001102	-0.00126305	-0.0010617	0.00428406	-0.000947991	-0.000859004	-0.000570571
PAPSS1	-0.00646236	-0.00154302	0.00115631	-0.00606892	-0.00290204	-0.00100871	0.0132266	-0.0100457	0.0049578	-0.00512085	0.00593725	-0.00261222	-0.00533552	0.00279544	-0.00878313	0.00486495	-0.000726917	-0.0036908	0.00972118	-0.00746826
PARVG	0.00288047	-0.0002777	0.00776955	0.000356886	-0.000285309	0.0106791	0.00086197	-0.0049386	-0.00134854	-0.0024908	0.00567806	-3.48988e-05	0.0105384	0.00113214	-0.00335676	-0.00201762	-0.00262952	0.00108645	-9.50807e-05	-0.00262237
ERP27	-0.00101214	0.000686322	-0.000582415	-0.000146561	0.0032868	-0.000288993	0.00169445	-0.000718624	0.00197195	-0.000607829	4.82625e-05	-1.34932e-05	0.000276495	-0.000530303	-0.000871884	0.000247943	-0.000324517	-0.000156531	0.00044672	-0.000750079
ETV6	-0.00563867	0.00224076	-0.00743408	-0.00099468	0.00854325	-0.000565169	0.000939477	-0.00406003	0.010756	-0.00113201	-0.00137945	0.00144741	0.000636159	-0.00296536	-0.0028607	0.00153199	0.00849964	0.000850751	-0.00187496	-0.00332475
KLRG1	0.00455415	-0.00144138	-0.000659319	-0.000188445	0.000334869	0.00709173	-3.21324e-05	-0.000620799	-0.00102756	-0.000586334	0.00259877	-0.000935893	0.00665614	0.00288659	-0.0012314	-0.000582055	-0.000637536	0.00099637	-0.000978097	-0.000419507
CD27	0.0018822	-0.00178364	-0.00156274	0.000857009	-0.00105045	0.0069027	-0.000122311	-0.00134978	-0.00200124	-0.00233268	0.00501054	0.000437601	0.00993505	0.00104566	-0.00420006	-0.000835168	-0.000164935	0.00378727	-0.00076019	-0.00149332
RBP5	-0.00136703	-0.00474068	0.00341276	-0.00374971	-0.00313614	0.00642324	0.00649627	-0.00509199	-0.00530985	-0.00357291	0.00430755	-0.00515132	-0.00015538	0.00346139	-0.00510197	0.00467505	-0.00443104	-0.00170512	0.00745104	-0.00393994
AMIGO2	-0.0001725	0.00074861	-0.000738256	-0.00792312	0.000182175	0.000275858	-0.000680393	0.000236802	0.00463147	-0.00044397	-0.000453583	-0.0057409	0.000773588	-0.000301232	-0.00497858	-0.000848063	0.00501236	0.000305106	-0.000723238	0.000627144
PHLDA1	-0.00707138	0.00679271	-0.0112901	0.00726212	0.0178027	-0.00754617	-0.00338801	-0.0030911	0.0104235	0.00623188	-0.00450825	0.00971327	-0.00454712	-0.00443711	0.00167097	-0.0067958	0.00766607	0.00353685	-0.00622486	-0.000238187
LGR5	-0.00281372	-0.00185704	0.000744968	-0.00224399	-0.000169228	0.00034453	0.00349225	-0.00324332	-0.0020187	-0.00132161	0.00132982	-0.00105556	-0.00158371	-0.00244579	-0.00190779	0.00889419	-0.00198747	-0.00157144	0.00306159	-0.00130665
DUSP6	-0.00496662	0.00564282	-0.00967626	0.000702237	0.0139541	-0.00375555	-0.00768241	0.000324648	0.00994304	0.00732849	-0.0048813	0.00218561	8.14383e-05	-0.00346692	-0.000944614	-0.00846221	0.00779422	0.00589409	-0.00707619	0.00314782
LUM	-0.0110674	0.000631201	-0.023376	0.0217938	0.00551998	-0.00808971	-0.0136258	0.00302718	-0.00140473	0.00384957	0.000404051	0.0220433	-0.00599125	-0.00932457	0.0279035	-0.0206598	0.000710649	0.0143714	-0.0163405	0.0145876
GALNT6	-0.00160237	0.00822034	0.000383049	-0.000498366	0.000837799	0.000256795	0.000194504	-0.00210825	0.00303401	-0.0015159	0.00016638	0.00569152	2.54132e-05	-0.00140713	-0.00110432	0.000309378	0.00249265	-0.00181172	0.000445461	-0.00207381
RHOF	0.00214588	0.000806386	0.000444748	-0.000137832	-0.000709094	0.0104156	0.000659803	-0.00343972	0.000297881	-0.00172223	0.0037595	0.000657286	0.0119806	0.00154694	-0.00332449	0.000523915	-0.00176422	0.00274837	0.000531643	-0.00209361
DENR	-0.00113773	0.00438255	0.000359362	-0.00253963	0.0050395	0.00249794	0.0026111	-0.0045329	0.00229832	-0.00278158	0.00238008	0.00201953	0.000929505	0.00203706	-0.00396571	-0.00023798	0.000252614	0.000212857	0.00320571	-0.00365905
FRMD6	-0.00560523	0.00533853	-0.00753585	0.00246748	0.00395927	-0.00603989	-0.00486486	-0.00153535	0.00867539	-0.000584575	-0.00335037	0.00513062	-0.00316381	-0.00518311	0.00528749	-0.00637728	0.0105428	0.00269303	-0.00581639	0.00122879
FBLN5	-0.00304594	-0.00727824	-0.00708772	0.00386828	-0.000328943	-0.00508444	-0.00390374	-0.000533408	-0.00226518	0.00625018	-0.00275067	-0.0034567	-0.000939989	-0.00013515	-0.000375999	-0.00547998	0.00303414	0.0043187	-0.00485539	0.00707473
WARS	0.00770443	-0.00891733	0.0116074	-0.00813653	-0.00980712	0.013162	0.0187205	-0.0153636	-0.00976297	-0.0056776	0.0172601	-0.0108184	-0.0104172	0.0177366	-0.0174291	0.00893054	-0.0128012	-0.00858553	0.0166654	-0.0120435
SERF2	0.00423127	0.00120484	0.0157353	-0.00474307	-0.000394596	0.00337658	0.00878333	-0.0130219	-0.00130597	-0.00619392	0.00880435	0.00213384	-0.000366326	0.00725752	-0.0038042	0.000857726	-0.00555139	-0.0016316	0.00897719	-0.00932842
BCL2A1	-0.00301795	-0.00296474	-0.00552382	0.00038771	-0.00126045	-0.00372893	0.00590124	-0.0043763	-0.00272014	-0.00191243	0.00100711	-0.00218543	-0.00166334	-0.00133658	-0.00452433	0.0130476	-0.00344363	-0.0017841	0.006833	-0.00269729
DNAJA4	0.00970153	0.00683589	-0.00190858	-0.000537098	0.00282562	-0.00168181	0.00170826	-0.00363499	0.00281433	-0.00108899	0.000157616	0.00369847	-0.00178823	0.0116605	-0.00369122	-0.00103988	0.000925193	-0.000701609	0.00184004	-0.00226628
TPM1	0.0178031	0.0142036	-0.00610833	-0.0031849	-0.00592483	-0.021502	-0.000471797	-0.00479058	0.0200164	0.00881091	-0.00487023	0.00794133	-0.0120304	0.0184841	0.00047047	-0.0111717	0.0100913	0.00233714	-0.00474301	0.00103929
IGF1R	-0.00369305	0.01201	-0.00557142	-0.00326676	0.00425421	-0.0055665	-0.000825148	-0.00169328	0.00643289	0.00224387	-0.00225891	0.00774486	-0.00232698	-0.00136371	-0.00369513	-0.00386927	0.00741786	-0.000494884	-0.00189287	0.000701618
HAPLN3	-0.000622872	-0.00537882	-0.00012712	-0.00444026	0.00314546	0.00375235	0.00355996	-0.00532798	0.00908728	0.000990526	0.00305638	-0.00307737	0.00315689	-0.00121091	-0.00460251	0.00292735	0.00351157	0.000312727	-0.000414428	-0.00456502
ABHD2	-0.00204902	0.0143005	-0.00544903	0.000654068	0.00367814	0.00149759	-0.00249254	-0.00285759	0.00447972	0.00388147	0.000986481	0.0126893	0.00223184	0.000119538	0.000460494	-0.00470469	0.00154811	0.00297338	-0.00202552	-7.03021e-05
NTRK3	-0.00183088	0.00223658	-0.00196806	-0.00210148	0.000674048	-0.00155167	0.00393331	-0.00114833	0.00231807	0.00287078	-7.4703e-05	-0.000910335	-0.00100813	-0.000933184	-0.00277604	0.000324536	0.00268293	-0.000330219	-0.000548453	-0.00153843
MFGE8	-0.00615676	-0.0105302	-0.00347135	-0.0081671	0.00488412	-0.00777034	-0.00354035	-0.00406736	0.0149423	0.0075885	-0.00118373	-0.004271	-0.0039473	-0.00369918	-0.00405851	-0.000166368	0.0111123	0.00189539	-0.00462686	0.00182084
ITGAX	-0.000796535	0.00432186	-0.000251794	0.00444369	0.00101421	0.00837413	0.000711869	-0.00567879	0.000133943	-0.00112433	0.00610313	0.00299283	0.00416718	0.000595733	-0.00334042	-0.00114072	-0.00424158	0.000157258	-0.000464411	-0.00105202
CDH11	-0.0047392	0.00498023	-0.00986748	0.00422185	0.000518468	-0.00288585	-0.00394938	-0.00408371	0.000518577	0.00188579	0.00319336	0.0130129	0.00205354	-0.00403525	0.0135801	-0.00658668	0.00194024	0.0127838	-0.00559207	0.00144614
MBTPS1	-0.0039009	0.00181586	-0.00414383	-0.00374465	0.00361636	0.00158543	0.00149331	-0.00447799	0.00146636	-0.00112043	0.00145994	0.000535135	0.000571461	0.000967966	-0.00423954	0.000157225	0.00391927	0.00145537	0.00178474	-0.0018498
IRF8	0.001605	0.000983409	0.00180781	0.00116099	0.000404311	0.0172473	-0.000568571	-0.00539577	0.000610668	-0.00186888	0.00354722	-8.36878e-05	0.0225733	0.000191479	-0.00275013	-0.00158904	-0.00258703	0.00723334	-0.00150392	-0.0016462
TOM1L1	-0.00217133	0.00870985	-0.000846279	-0.00458968	0.00120025	-0.00319332	0.00254198	-0.00244603	0.00211517	-0.00144561	-0.000366005	0.00615066	-0.000996194	0.000814578	-0.00351717	0.0014668	0.00142681	-0.00122073	0.00335584	-0.0014716
TOB1	-0.00385619	0.0312014	-0.00737937	-0.000271831	0.00187058	-0.00507528	-0.00367249	-0.00382187	0.00652827	-0.000967349	-0.00429902	0.0265589	-0.00066916	-0.00116645	-0.00382416	-0.00107489	0.0114316	-0.0033946	-0.0010687	-0.00192964
NPEPPS	-0.00156313	0.0117362	-0.00304717	-0.00125562	0.00142712	3.49065e-05	-0.000641573	-0.00247603	0.00194223	0.00100785	-0.000434052	0.00999705	0.00159504	8.27983e-05	-0.0010495	-0.00170102	0.00279517	0.00103588	-0.000975617	4.43073e-05
SKAP1	0.00907116	-0.000286082	0.00338615	0.00016345	0.000259383	0.0135838	-6.8485e-05	-0.00408543	-0.00170654	-0.00365627	0.00713874	0.00063463	0.0130384	0.00588184	-0.00520859	-0.000565609	-0.00151001	0.00111798	-0.000790284	-0.0028192
SSH2	0.00180879	-0.000323613	-0.00103442	0.00159029	0.000735124	0.00791264	0.000790096	-0.00390447	-0.00104462	-0.00142969	0.00260516	0.000633519	0.00771917	0.00239841	-0.00261656	8.32362e-05	0.00073452	0.00152224	-8.95704e-05	-0.00215724
ABCA8	-0.00181487	-0.000934796	-0.00578113	0.00320638	0.000683688	-0.0045313	-0.00561553	0.00250298	-0.00381504	0.0066227	-0.00459885	0.00127217	-0.0023369	8.15594e-05	-0.000203924	-0.00689183	0.00231049	0.00117929	-0.00527559	0.00901173
SLC39A6	-0.00273886	0.0381265	-0.00583996	-0.00591741	0.00144452	-0.00207038	0.00137368	-0.00448928	0.00190209	-0.00396608	0.000927064	0.0289584	-0.00191191	0.00144243	-0.0050799	0.000240082	0.00456292	0.000848588	0.000850572	-0.00255028
ADCYAP1	-0.000608964	-0.00101956	0.000649395	0.000710966	-0.000249376	-0.000650262	0.000184643	-0.00032116	-0.000741007	-0.000274919	-0.000350506	-0.000427974	0.000157409	-0.000479566	2.64649e-06	-0.000367537	3.25036e-05	0.000639916	-0.000464823	0.000367421
SLC14A1	0.000224791	-0.00143584	0.000355193	-0.00127283	0.000360512	0.000444007	0.000147219	-0.000136033	-0.000631861	-9.21079e-05	0.000224555	-0.000752043	0.00078103	0.000248909	-0.000352493	2.27299e-05	0.000381486	0.000436365	3.70411e-05	-1.90969e-05
TMC6	0.000770903	0.00351439	0.00122388	0.0009164	-0.00101453	0.00854769	-0.000195806	-0.00297847	0.00252095	-0.00022996	0.00305202	0.00254328	0.012705	-3.70414e-05	-0.00318955	-0.00158199	-0.00141674	0.003324	0.000315781	-0.00267703
TTYH2	0.000256276	0.000971003	-0.000878516	0.000803448	0.000719427	0.000757817	-0.00378264	-0.000904886	0.000435518	0.000116962	-0.000881886	0.000601485	0.00295569	-0.000159294	-0.000505409	-0.00045633	0.000712775	0.00138072	0.000464272	0.000211352
ANAPC11	-0.00192268	0.0094969	0.000218541	-0.00363118	-0.0016597	-0.000221872	0.00815438	-0.00640494	0.00152939	-0.00275752	0.00312969	0.00736353	-0.00198293	0.00431711	-0.00357766	-0.00155948	-0.00175693	-0.000309224	0.00599342	-0.004599
CBX4	-0.000991095	0.014353	0.00468715	-0.00349606	-0.00269511	0.00260336	0.00423441	-0.00590732	-0.00100834	-0.00391241	0.00299697	0.0117784	0.00274307	0.00125477	-0.00523879	0.000401337	-0.000935634	-0.000497649	0.00347154	-0.00342986
RNF165	-0.0023027	0.00148898	-0.000242536	-0.000693757	-0.00225325	-0.00213369	0.00190119	-0.00242533	0.00207415	-0.000629533	-0.000728601	-0.000556371	-0.000733471	-0.000562699	-0.00207868	0.00199436	0.00242857	-0.00121972	0.00215036	-0.00210612
ERBB2	-0.00555891	0.0143677	-0.00274588	-0.00220945	0.00216117	-0.00735361	0.000158302	-0.0058921	0.00786233	-0.00289422	-0.00190953	0.00761746	-0.00575421	-2.13078e-05	-0.00392812	0.000524937	0.00672907	-0.00306426	0.00499308	-0.00435477
GRB7	-0.000900694	0.00249191	-0.000667929	-0.00304974	0.00164122	-0.00193739	0.000160522	-0.000584963	0.00307699	-0.000705309	-0.000905429	0.000305807	0.000159083	-0.000211433	-0.00210907	-8.70241e-05	0.0030508	-0.000163572	8.24255e-06	-0.000305537
STAC2	-0.00209893	-0.0057606	2.66975e-05	-0.00822926	0.00589252	0.00015838	0.00299727	-0.0030723	0.00692005	-0.00674149	0.000492245	-0.0115732	-0.00343563	0.00228508	-0.00805689	-0.00268153	0.00814862	-0.00208338	0.00342848	-0.00422213
IGFBP4	-0.00965124	-0.00298191	-0.0126905	0.0111891	0.00929616	-0.00665315	-0.0106717	0.00216417	-0.00225464	0.00607323	-0.00515691	0.00266336	0.000699769	-0.00678473	0.00804219	-0.0189946	0.00172529	0.0129167	-0.0118855	0.0136133
FKBP10	-0.00213498	0.000176964	-0.00471607	0.00325585	0.00206579	-0.0023453	-0.00169186	-0.00408131	0.00109093	0.00111629	0.00175975	0.00635775	-0.00229511	-0.00189567	0.00916601	-0.000449294	3.22566e-05	0.00638973	-0.00351674	0.00118193
TXNL4A	0.00120851	0.00151907	-0.00117571	-0.00339754	0.00610747	0.00147167	0.00856663	-0.00720622	0.00217809	-0.00272517	0.00491025	0.00131044	0.00209069	0.00543887	-0.00427971	-0.00329262	0.000791973	0.00344753	0.00116213	-0.00428419
NFIC	0.00192407	-0.00286721	0.00859112	-0.00218534	-0.00261323	-0.00879975	0.00280711	-0.00695104	-0.00114977	-0.000833655	-0.0018899	-0.000392651	-0.00421867	0.00352147	-0.00288925	0.00349067	0.00254776	-0.000844518	-0.00023103	0.00146414
PLPP2	-0.00533631	0.00285304	0.00177121	-0.00369696	0.00238933	-0.00623098	0.0109451	-0.00779468	0.00695919	-0.0050329	0.00175066	0.00203834	-0.00825482	0.00164338	-0.00613819	0.00547019	0.00201473	-0.00563568	0.00665779	-0.00646997
VAV1	0.00167852	-0.000440536	-0.00074156	0.000940181	-0.000670297	0.00890911	0.00040405	-0.00250915	-0.00109137	-0.00128941	0.00457667	-0.000123064	0.00899771	0.00179261	-0.00285112	-0.00162509	-0.00167026	0.0019997	-0.000104084	-0.00104854
IFITM3	-0.00191646	-0.00414912	-0.013686	0.00081027	-0.00548129	-0.00359544	0.000228326	-0.00702733	-0.00457289	0.00429043	0.00307173	-0.00317531	-0.00904555	0.008876	-0.00156946	0.00479166	-0.00671374	0.00776987	0.0103011	-0.00234943
PGGHG	-0.000413988	0.0076	0.00170724	0.00555074	-0.00213086	0.000383323	0.0036412	-0.00652859	0.00802889	0.000785295	-0.000895787	0.00562227	0.00914034	0.00180115	-0.00597202	-0.00641086	0.00549033	0.00215716	-0.00316884	-0.00350319
COL6A1	-0.00724475	0.000227666	-0.0134197	0.0101559	0.00439036	-0.000900363	-0.00164944	-0.00628001	-0.000701599	0.00393548	0.00570676	0.0129142	-0.00988126	0.00107694	0.0194567	-0.0178788	-0.0048699	0.0101305	-0.00222404	0.00311839
SOD1	-0.00438622	0.00572375	-0.00102325	-0.000928864	0.00243655	-0.00240897	0.00561976	-0.00999322	0.00205237	-0.00139392	0.000924977	0.00223387	-0.00388014	0.00344455	-0.00742089	0.00429101	0.00189612	-0.00436743	0.00797833	-0.00535951
COL6A2	-0.0107323	-0.000996735	-0.0136716	0.0108545	0.00301669	-0.00342774	-0.00393228	-0.00311398	0.000576573	0.00620723	0.00310356	0.0116217	-0.0102223	-0.00311789	0.0190835	-0.0184749	-0.00424346	0.00997203	-0.00447032	0.00630159
APP	-0.00602817	-0.0017212	0.0109346	-0.00907152	0.00433472	-0.00842948	0.00487254	-0.00787594	0.0138573	0.0010614	-0.000192648	-0.00574269	-0.0103758	0.000333559	-0.00722456	-0.00572923	0.00465775	-0.00431422	0.00494636	-0.00460309
CBLC	-0.000127082	-0.00158541	0.0140033	-0.00445372	-0.00487802	0.000167925	0.00824115	-0.00717636	-0.000687839	-0.00564171	0.00249519	-0.00313963	-0.00625974	0.00377124	-0.00629017	0.00667775	-0.00290447	-0.00689692	0.00799803	-0.00593765
WTIP	-0.0029398	0.000428346	-0.00309944	-0.00179774	-0.00193244	-0.000790755	0.000953596	-0.00133014	0.00128024	0.00753923	0.000306757	-0.000179542	-0.00465618	0.00166112	-0.00100534	-0.00427368	0.000648618	0.000540037	0.00124653	-0.000363513
RCN3	-0.00295549	-0.000930749	-0.00290099	0.00527619	0.00376581	-0.00515445	-0.00364413	-0.00464379	-0.000674439	0.00158102	0.00027124	0.006534	-0.000208955	-0.00128816	0.00839706	-0.00461633	-0.00175245	0.00513022	0.000111245	0.00208316
PGD	0.00160714	-0.00539421	0.00514249	-0.00558218	-0.00257385	0.00533045	0.0117418	-0.0114701	-0.000630506	-0.00821769	0.00979887	-0.00614097	-0.00524366	0.00947577	-0.0100976	0.00397525	-0.00506595	-0.00589342	0.0109315	-0.00672148
MYOM3	0.00408168	0.000364451	-0.000284746	0.000171246	-0.000533185	-0.000338692	-0.00036184	1.08833e-06	0.000683914	0.000378646	-0.000191854	-0.000168349	-4.35087e-05	0.00342574	6.07309e-05	-0.000516154	0.000553034	-7.96318e-05	-0.000367901	-0.000204385
SH3BGRL3	-0.0012398	-0.000652417	-0.00413167	0.000133894	0.000601233	0.0128966	0.00389572	-0.00937201	0.000800005	-0.000248655	0.00932391	-0.00114908	0.00809456	0.0055305	-0.0044138	-0.00433143	-0.00685011	0.00295825	0.00763528	-0.00490191
SYTL1	0.000579494	0.00415749	0.000171513	-0.00187207	4.75551e-07	0.00379092	-0.00160731	-0.0016379	0.00452416	-0.002151	0.00154307	0.0018955	0.0065156	-0.000311233	-0.00280398	-0.00287261	0.00416705	0.00175931	-0.00160993	-0.00160434
HSPG2	-0.00530203	0.00141757	-0.0145021	0.0052676	0.00435741	-0.0062674	-0.00649287	-0.00216796	0.00151955	0.015092	-0.00222969	0.00678669	0.00196716	-0.00309384	0.00786459	-0.00839552	0.00174358	0.0132589	-0.00504918	0.0033894
SERBP1	-0.00365204	-0.00370103	-0.00339793	-0.00395484	-0.00248235	0.00206543	0.00971859	-0.0115432	0.00101974	-0.00473895	0.00625987	-0.00267632	-0.00543694	0.00532439	-0.00928183	0.0177645	-0.000772022	-0.00406857	0.0113107	-0.00923678
CCN1	-0.01332	-0.00224726	-0.0156935	0.00568183	0.00656033	-0.0172268	-0.00608399	0.00240538	0.00350859	0.00778302	-0.00603858	0.00911565	-0.00394609	-0.0123572	0.0102076	-0.00909111	0.00734401	0.0154631	-0.0175132	0.0140603
PRKACB	-0.000858576	0.0119844	-0.0024763	0.0020421	0.00120398	0.0016742	-0.0012774	-0.0014384	0.00193873	0.00142771	-1.30087e-05	0.011425	0.00222934	-0.000350765	0.000863155	-0.00146768	0.000536154	0.000939142	-0.00146827	-0.000429435
TINAGL1	-0.00539858	-3.84161e-05	-0.00329865	-0.00458866	1.18585e-05	-0.00221235	-0.00120124	-0.00084746	0.00748834	0.0109984	-0.00248372	-0.0054928	-0.00440149	-0.00154283	-0.00629084	-0.00378891	0.00630934	0.000757795	-0.00161875	-0.000416227
PTPRF	-0.00286893	-0.00223826	0.0132903	-0.0181924	0.00223336	-0.00288879	0.0213865	-0.0134019	0.00541381	-0.0156312	0.00961821	-0.00839415	-0.0179636	0.0087117	-0.015856	0.00864218	0.00107463	-0.0133066	0.0167671	-0.0137873
LMO4	-0.00269581	-0.0120198	0.00623452	-0.0106248	0.00651131	0.00395855	0.0191244	-0.0147706	-0.00678371	-0.0100422	0.0112667	-0.0120985	-0.00942295	0.00383224	-0.0141952	0.0269276	-0.0079421	-0.0080522	0.0152965	-0.011379
CD53	0.00254416	-0.000998212	-0.00127918	0.0016706	-0.00207156	0.0170446	0.00146994	-0.00655409	-0.00143868	-0.00392154	0.0092095	-0.00107005	0.0177331	0.00420809	-0.00461634	-0.00433907	-0.00488873	0.00526735	0.00253925	-0.00321826
CELSR2	-0.00152837	0.00825904	-0.000496834	-0.00158639	0.00319147	-0.000373482	-0.000124834	-0.00120862	0.00386298	-0.000793198	-0.000999931	0.0047164	-0.000920506	-0.0012128	-0.000870399	0.00017257	0.00307461	-0.00111469	-0.000268146	-0.0015293
ITGA10	0.000374878	0.00275042	-0.000661482	-0.00106616	0.0040434	0.000366541	-0.000166187	-0.000742979	0.000929535	0.000263978	-0.000113726	0.000772712	0.0007105	8.33913e-05	-0.000689812	-0.000130384	0.000954792	0.0006847	-0.000340234	-0.000748688
ALDH9A1	-0.00499857	0.00112672	-0.00180528	-0.00251367	0.00364338	-0.00103579	0.00205711	-0.00584356	0.000737354	-0.00318744	0.000242253	0.000669835	-0.00036901	-0.00155494	-0.00305286	0.00904608	0.00249663	-0.000350541	0.00444067	-0.00394838
ATP1B1	0.00513207	0.0114965	-0.0118416	0.00376113	0.0119808	-0.0160447	0.00164404	-0.00479883	0.015125	-0.0032123	-0.00383729	0.00855941	-0.00702377	0.00772957	-0.0029713	-0.00447543	0.0124032	-0.000681529	-0.00249365	-0.00367348
DPT	-0.00227497	-0.00854967	-0.0109403	0.0184309	-0.00141141	-0.00731269	-0.0108277	-0.000240182	-0.00206298	0.00245905	-0.00388973	0.00814977	-0.00524528	0.000369299	0.0153107	-0.0106427	0.000933566	0.00575114	-0.00986526	0.0119678
NECTIN4	-0.00246459	0.00140612	0.000630941	-0.00299291	0.00316962	-0.00130726	0.00649604	-0.00316399	0.0062781	-0.0036049	0.000841785	-0.000430788	-0.00398167	0.000832769	-0.00407144	0.00160186	0.00235046	-0.00276947	0.00129748	-0.00326988
RGS5	-0.00494023	0.0215573	-0.0056728	5.56174e-05	0.00171856	-0.00234573	-0.00564224	-0.000106539	0.00302579	0.0118702	-0.00214312	0.0148169	-0.00120486	-0.00331001	-0.00393947	-0.00500112	0.00331948	0.00376809	-0.00444761	0.00163611
FCRL5	0.000324866	-0.00205534	-0.00090698	0.000632252	-0.000830613	0.00120458	-0.00141019	0.000395613	-0.00190093	-0.00170205	0.00320711	0.000683898	0.0033275	-0.000212589	-0.00252019	-0.000670305	0.000621152	0.00299023	-0.0011386	-0.000398797
CASQ1	0.0147936	-0.000604895	0.000231129	-0.00232125	-0.00106038	0.000812003	0.000623288	-0.00130172	-0.00183531	-0.000484015	0.00123364	-0.00177802	-0.000178693	0.0136011	-0.00163792	-0.000888048	0.000143992	-0.000388567	0.000352689	-0.000261125
CRABP2	-0.00543532	0.0203126	0.00312706	0.000944124	0.00142851	-0.00817091	-0.00685586	-0.00706384	0.0182785	-0.00813606	-0.00246973	0.0156365	-0.0141178	0.00305066	0.000601287	-0.0093102	0.00600542	-0.00698822	0.00667538	-0.00410334
HDGF	0.00301325	-0.00364302	0.0161857	-0.0112172	-0.00281125	0.000285402	0.0171075	-0.0145466	-0.00179066	-0.0104293	0.0102648	-0.00519378	-0.00871702	0.00945106	-0.0128869	0.0143494	-0.00694751	-0.00816611	0.0158927	-0.0123397
RGS16	-0.00163508	0.00265367	-0.00355115	0.00302062	-0.00190465	-0.00345368	0.000787993	-0.00302775	0.000249585	0.00211931	0.000959506	0.00579726	0.000674446	-0.00106484	0.000694538	0.000161948	-0.00166988	0.00601762	-0.00125578	-0.000318956
HMCN1	-0.00232103	0.000446412	-0.0037567	0.0060346	0.000194473	-0.00288189	-0.00307974	-0.00152942	0.000350114	-0.000268555	-0.00120083	0.00670556	-0.00185135	-0.0011749	0.00896062	-0.00374397	5.85824e-06	0.00338125	-0.00289463	0.00301699
TUFT1	-0.00154824	0.0102896	-0.000636979	-0.00146848	0.000892307	-0.00258848	0.00329031	-0.0014565	0.00311267	0.000103278	-5.62707e-05	0.00975985	-0.00125871	-0.000102221	-0.000543758	0.000238624	0.000433387	-7.66493e-05	-0.000796441	-0.000547484
ECM1	-0.000473855	-0.00046548	-0.00281184	-3.97811e-05	0.000625198	0.000772244	-0.000254599	-0.00206647	-0.000905984	-0.000734818	0.00362086	0.00296644	-0.0031769	0.00079411	0.00492905	-0.00260431	-0.000928354	0.00195719	-0.000487558	0.000546005
CGN	-0.00149257	0.0093233	-0.00155836	-0.00260876	0.00212465	-0.00229665	0.00360949	-0.00169448	0.00504425	-0.00200782	-0.000861889	0.00528578	-0.00129462	-0.000339063	-0.00219206	0.000787795	0.00408363	-0.00128399	-0.000402099	-0.00218423
MCL1	-0.00946111	0.00521282	-0.0115762	0.00705167	0.00763458	-0.00179906	-1.2293e-05	-0.00297197	0.00616178	0.00148725	-0.00188979	0.00835663	0.00259363	-0.00238457	-0.00098827	-0.0129019	0.0019929	0.00698722	-0.00633295	0.00556837
CTSK	-0.00902687	-0.00469232	-0.0128748	0.005078	-0.00462617	-0.00386381	-0.00545692	0.00146664	-0.00717554	-0.0017111	0.00414834	0.00732614	0.000586742	-0.00774776	0.0130055	-0.0115923	-0.000192645	0.0113667	-0.00852926	0.0114922
RFX5	-0.00382802	0.0015642	-0.00220607	-0.00275782	-4.39891e-05	8.14774e-05	0.00432228	-0.00677171	0.00080845	-0.00245437	0.00195261	-0.000144294	0.0044717	1.2742e-06	-0.00556351	0.00852784	-0.00176587	0.000900833	0.00801057	-0.00492583
ANP32E	0.0113452	-0.00942996	0.031442	-0.0102439	-0.010694	0.00698044	0.0155764	-0.0159082	-0.00773272	-0.00857887	0.0115341	-0.0102325	-0.000575447	0.0109942	-0.0134419	0.0139818	-0.00885111	-0.00884277	0.0141494	-0.0135316
SELENBP1	-0.00354023	0.00424356	-0.00499687	0.000640202	0.00227501	-0.00965911	-0.00387256	-0.00102473	0.00670873	0.00323364	-0.00460908	0.00449137	-0.000909009	-0.00154266	-0.00193315	-0.00355451	0.00869461	-0.00144725	-0.00101428	0.001422
HORMAD1	-0.000466728	-0.00134056	-0.000914344	-0.000407362	0.00194421	-0.00573148	0.00191164	-0.00130817	0.0010066	3.8507e-05	-0.000747945	-0.000898505	-0.00105221	0.000840677	-0.00163722	0.00198511	-0.000528628	0.000321286	0.00178414	0.000122505
SUSD4	-0.00212995	8.32017e-05	0.00245856	-0.001897	-0.00126862	-0.0012017	0.00420422	-0.00342802	0.00084171	-0.00241874	0.00159301	-0.00103089	-0.00262513	0.00160574	-0.00353165	0.000528911	-0.00144561	-0.00215157	0.00471661	-0.00234364
JTB	-0.00397522	0.0035869	-0.00552745	-0.00176326	0.0011633	-0.00287241	0.00995388	-0.00797599	0.000633012	-0.0039088	0.00378761	0.00316515	-0.0035079	0.00314861	-0.00320262	0.00852705	-0.00216337	0.000461126	0.00742349	-0.00593569
S100A8	-0.000583889	-0.0085051	0.00561047	0.00671212	-0.00762069	0.00458149	0.0113154	-0.00675088	-0.00656596	-0.00455152	0.00623427	-0.00774611	-0.00927537	0.00827631	-0.00720529	-0.00294024	-0.00725921	-0.00352763	0.00775256	-0.00759615
UBAP2L	-0.00742136	0.00367073	-0.00634964	-0.00207881	0.00317424	-0.00471103	0.00779649	-0.00530644	0.00255016	-0.00149209	0.000579251	0.00241542	-0.00197551	-0.00119378	-0.00491397	0.00518141	0.00147218	-0.000722427	0.00542392	-0.00379445
SLC39A1	-0.00362581	-0.000442401	0.0023592	-0.0023939	0.000416294	-0.00551025	0.00448626	-0.00847744	0.000482644	-0.00284262	0.00197809	-0.00121543	-0.0031806	0.00150763	-0.00603379	0.00518992	-0.00220824	-6.21055e-05	0.00753593	-0.00353843
C1orf43	-0.00196592	0.0040632	-0.00591749	-0.00248145	-3.95478e-05	-0.00477076	0.0059967	-0.00648441	0.00199128	-0.00221566	0.00185208	0.00312745	-0.00366284	0.00401206	-0.00562224	0.00988587	-0.000143549	-0.000727626	0.00757596	-0.00521734
ILF2	-0.00650948	-0.00449172	0.00567566	-0.00874741	-0.00165353	-0.000426668	0.0144709	-0.0101556	0.000172673	-0.00591403	0.00639728	-0.00507955	-0.00451162	0.00272585	-0.00920393	0.00849146	-0.0042749	-0.00338539	0.0131113	-0.00857331
ACTA1	0.080723	-0.00942046	0.0146148	-0.0103236	-0.0130276	0.0151939	0.0119489	-0.0125122	-0.00781187	-0.00858759	0.017342	-0.0115173	-0.00743038	0.0771516	-0.0105658	-0.000718499	-0.012596	-0.00954043	0.0122035	-0.0110837
SCCPDH	-0.00128792	0.0131816	-0.00298577	-0.00061479	0.00361538	-0.000302672	-0.00103749	-0.00113916	0.00453851	0.000324653	-0.000476511	0.00850819	-0.00103097	7.2998e-05	-0.00170014	-0.00233663	0.00218405	-0.000252242	-0.00116578	-0.000186465
ACP1	-0.00292358	0.00151437	-0.0050439	-0.000139167	0.00617867	-0.000718629	0.00458335	-0.00369889	0.00254611	-0.00186299	0.000466986	0.000423319	-0.00157933	0.000929435	-0.00291621	0.00469886	0.00065877	-0.000723561	0.00310122	-0.00329171
ARF1	-0.00220015	-0.000954703	0.00115074	-0.00548034	0.00289994	-0.00145879	0.00883971	-0.0100299	-0.000883871	-0.00371856	0.00575956	-0.000551426	-0.0050818	0.00526177	-0.00820148	0.00716611	-0.00307665	-0.00164578	0.00996484	-0.0065738
PTPN7	4.22899e-06	-0.000579239	-0.000258646	0.000265617	-0.00062666	0.0064258	0.00138284	-0.0020869	-0.000915806	-0.00160407	0.00347682	-3.06822e-05	0.00579092	0.0006019	-0.00144391	-0.000840959	-0.00160149	0.00114164	0.000921513	-0.00141635
PDIA6	0.000833567	-0.00264338	0.00789719	-0.00600006	0.00348996	0.00787175	0.00663708	-0.0132585	-0.00241998	-0.00919532	0.01064	-0.00400133	-0.00274119	0.00744225	-0.0104901	0.0126053	-0.00593641	4.99943e-06	0.0113952	-0.010648
RHOB	-0.00927441	0.0198889	-0.0189144	0.00460676	0.0117206	-0.0161915	-0.0174686	0.00672628	0.00681041	0.0192254	-0.0126461	0.0157769	-0.00468438	-0.00772664	0.000615344	-0.0233194	0.015103	0.00932125	-0.0168349	0.0142176
CALM2	-0.00851748	0.00349268	-0.0112489	-0.00148705	0.00678321	-0.00489536	0.00361704	-0.00522572	0.00897262	0.00373933	-0.000958893	0.00301894	-0.00287731	-0.00175243	-0.0018876	0.00462034	0.00434213	0.00229584	0.000986131	-0.00217529
AFF3	-0.00108756	0.0150423	-0.00164878	-0.00285948	-0.00244705	-0.000586931	-0.000824477	-0.00143528	0.000231774	-0.00172317	-0.000961187	0.00898006	0.00200019	-0.00135241	-0.00198563	-0.000351416	0.00573552	0.000361889	-0.00109501	-0.000958505
HSPD1	-0.00166681	-0.00121203	-0.000238715	-0.00489051	-0.00106567	-0.000926298	0.00860974	-0.0116439	0.00151812	-0.00722733	0.00460652	-0.00209551	-0.00563067	0.00634932	-0.0105469	0.0180003	-0.00108979	-0.00488321	0.012882	-0.00938055
COPS7B	-0.000828963	0.0015058	0.000879855	-0.00214152	-0.000304081	-0.000161537	0.00217367	-0.00338938	0.000622752	-0.00108909	0.000980544	5.16283e-05	0.00159295	0.00066129	-0.00399804	0.00150837	0.00150962	-2.62778e-05	0.00196978	-0.00208476
VGLL4	-0.00719922	0.00129758	0.000916971	-0.0028016	-0.000161548	-0.00301854	0.00505017	-0.00679109	0.00393866	-0.000172484	0.000829707	0.00097402	-0.00576322	-0.000223414	-0.00431618	0.0021109	0.00250225	-0.00302088	0.00555311	-0.00441636
IL17RD	-0.00398309	0.00254632	-0.00297147	0.000285359	0.0027235	-0.00513127	-0.00191413	-0.0019098	0.00573958	-0.000405901	-0.00302531	-0.000180155	-0.00438963	-0.00230241	-0.00207081	8.68328e-05	0.00720944	-0.00233675	-0.00143698	0.000389607
LRIG1	-1.78634e-05	0.00122049	0.000424142	-0.00608325	-0.00139281	-0.00381997	-0.000176379	-0.00393982	0.00105069	-0.00155175	-0.00018703	-0.00167194	0.000817271	0.0010037	-0.00526476	-0.000648068	0.00492737	0.000460116	0.00345415	-0.00196132
COL8A1	-0.000536673	0.00628403	-0.00171575	0.00395453	-0.00138209	-0.00249493	-0.00110986	-0.00138288	0.00107654	0.000912666	0.000104446	0.0114004	-0.00240339	-0.00041363	0.00964188	-0.00154074	-0.00169588	0.0031264	-0.00139339	-0.000112805
PHLDB2	-0.00518267	0.00591652	-0.00604328	0.0048687	-0.000388704	-0.00468233	-0.00238941	-7.75313e-05	0.00362511	0.0126495	-0.00407189	0.00625871	-0.00393447	-0.00284993	0.00312449	-0.00597683	0.0029419	0.00242726	-0.00474055	0.00205695
AGTR1	-0.00127262	0.00888908	-0.00122717	-0.000291234	-0.000760825	-0.000958673	-0.00119527	-0.000372992	-0.00119606	0.00109458	-0.000471704	0.00821467	-0.000651266	-0.000561431	-0.000199569	-0.000768196	0.000303591	0.00082287	-0.00091865	0.00119231
NCEH1	0.000726886	0.00117948	0.00208448	0.000408882	-0.00169574	-0.0027184	-6.96343e-05	-0.00325142	0.0008265	-0.00187515	0.000588232	0.000353951	-0.0017388	0.00221089	-0.00262723	0.0009085	-0.00128282	-0.00144289	0.0037046	-0.00132294
PLAC8	0.00150577	0.00178254	-0.000322392	0.000108664	-4.22064e-05	0.00597236	-0.000801503	-0.00045864	0.00104494	-0.000413402	0.000142531	0.000791752	0.0090173	0.000120962	-0.000363038	-0.000222978	-0.000147126	0.00266309	-0.000859938	-0.000615664
ANK2	-0.000752722	-0.00274166	-0.00438848	0.0072842	0.00125943	-0.00176232	-0.00367875	-0.00146479	-0.000632608	0.00330147	-0.00233931	0.00321497	0.00017935	0.000833034	0.00483908	-0.00372883	-0.000516945	0.00341282	-0.00313517	0.00389445
2025-03-01	0.000226028	-0.000464787	-9.56008e-05	-0.000604943	-0.000820591	0.00426834	0.000680387	-0.00232739	-0.00073153	-0.00183287	0.00384623	-0.000745883	0.0036926	0.00089756	-0.00231436	0.00069666	-0.00184691	0.00105932	0.00141354	-0.00117166
SFRP2	-0.00988119	0.00486554	-0.0119249	0.0245382	0.000139169	-0.0117296	-0.0102498	-0.00059879	0.000795295	0.00153063	-0.00527958	0.023323	-0.000726214	-0.00971906	0.0312609	-0.0124383	-0.001797	0.0168613	-0.0107038	0.0060735
NDUFS6	0.0020136	-0.000431517	0.0142863	-0.00456267	-0.00478718	0.00470131	0.00603286	-0.0117397	0.000130851	-0.00399308	0.00671785	-0.00152309	-0.00172119	0.00646559	-0.00796082	0.00619241	-0.00305662	-0.00415253	0.0091143	-0.00893253
NKD2	-0.00183646	0.00342619	-0.000881159	-0.000464101	-0.00254642	-0.00139059	0.000119911	-0.00171438	0.00381627	-0.00106752	0.000439811	0.00139827	0.00136054	-0.00163782	-4.10314e-05	-0.000141863	0.00203011	0.00228894	-0.000818253	-0.000865405
ADAMTS16	-0.000460441	7.11828e-06	5.94633e-05	-0.00112175	0.00311683	-0.00234873	-0.000114974	-0.00173433	0.000768027	-0.000420353	-0.000136743	0.00117847	-0.000459048	-0.000183036	0.000115062	0.00220116	-0.000152404	-0.000129987	0.00130531	6.75546e-06
PLK2	-0.00337879	0.0112403	-0.00434442	-0.004738	0.00685805	-0.0032037	-0.00280545	-0.00152419	0.00581923	0.00136945	-0.00211471	0.00453513	-0.00111139	-0.0024193	-0.00392521	-0.00102094	0.00692198	0.000784321	-0.00182337	0.000251329
PIK3R1	-0.00486652	-0.000867093	-0.00807947	-0.0020719	-0.00191691	-0.000142038	-0.00377767	-0.00150412	0.00485572	-0.00105788	-0.00261767	-0.0022429	0.00296322	-0.00334178	-0.000535903	-0.00353579	0.0106451	0.00162191	-0.00449431	0.00377075
PAM	-0.00200616	0.00457482	-0.00642974	0.00525026	0.00147031	-0.00563183	-0.00412266	-0.00233687	0.00738952	0.00232994	-0.00208643	0.008991	-0.00179213	0.000894089	0.0072021	-0.00612279	-5.01491e-06	0.00535015	-0.00351023	0.00422856
TNFAIP8	0.00123029	-0.000689322	-0.00162369	-4.36392e-05	-0.000171226	0.00620101	-0.000526868	-0.00188912	-0.000299466	-0.00067203	0.00187548	-0.000912064	0.00830189	0.00100047	-0.00145606	-0.000121625	-0.00064244	0.00297421	0.00046163	-0.00101603
ARHGAP26	-0.00288851	-0.00448611	-0.00350896	-0.000985053	5.94417e-05	-0.0028005	0.00269922	-0.00313204	0.00128653	0.000126862	-0.000757566	-0.00431076	-0.00018254	0.00205827	-0.00441181	-0.00302023	0.000793631	-8.76895e-05	0.00421883	-0.000373377
CXCL14	-0.00635376	0.0471283	-0.0150292	0.00140648	-0.00241377	-0.00647915	-0.0113726	-0.000911246	0.0139397	0.00541744	-0.00637246	0.0396273	0.0062193	-0.00558856	0.00228323	-0.0134865	0.0144519	0.00728551	-0.012361	0.00589153
N4BP3	-0.000745056	0.00122262	-0.000542206	-0.00295818	-0.000675607	-0.000351408	0.00170109	-0.00049093	-0.000930124	-0.000450914	0.000489637	-5.41332e-06	0.000471998	0.000118441	-0.00205245	-0.000330765	0.00102588	0.000525715	0.000366777	0.00010751
NHP2	-0.00303697	0.00182066	0.00254781	-0.00342994	-0.00338066	-0.00427728	0.00684435	-0.00737685	0.00363824	-0.00152646	0.00266174	0.00141643	-0.00317317	0.000436595	-0.00719463	0.0113206	0.00154266	-0.00227715	0.00485714	-0.00621628
KCNMB1	-0.00245706	0.00624661	-0.00309039	-0.000137328	-0.00273515	-0.00191629	-0.00232408	-0.00189303	0.0084381	0.00319203	-0.00109106	0.00182107	-0.00228314	-0.00214199	-0.000178362	-0.00224915	0.00727229	-0.000712905	-0.00221625	-0.00178083
DCDC2	-0.000500461	0.00962589	-0.000976837	-0.000222972	0.000579095	-0.00101594	-0.000547378	-0.000454127	0.00214993	-0.00056424	-0.00100611	0.00580997	-0.000867444	-0.00066888	-0.000408031	-0.000654376	0.00235388	-0.00087557	-0.000830532	-0.000556843
HIGD2A	-0.00208446	0.00366073	-0.00702357	0.00068817	0.0020714	0.000634435	0.00036423	-0.00628006	0.00318301	-0.000684287	0.00163044	0.00442764	0.00538065	0.00237336	-0.00268341	0.000603661	0.00310804	0.000911306	0.00376748	-0.00278521
TNFRSF21	-0.0042278	-0.00144931	-0.00129374	0.000576151	0.000178053	0.00248307	0.00120338	-0.00609138	0.00457264	-0.00238773	0.00110377	-0.000504751	0.00190318	-0.00249591	-0.00207363	0.00263542	0.00558106	-0.000347603	-0.000299198	-0.00308943
PPP1R18	0.0011328	-0.00445057	-0.00104495	-9.78478e-05	-0.00244311	0.00196213	0.0023813	-0.00887532	-0.00186277	-0.00137543	0.00545285	-0.0032141	0.00847007	0.00317541	-0.00549289	0.00267294	-0.00493045	0.00346509	0.00845166	-0.00422065
FGD2	0.00858757	-0.00249358	0.0121419	-0.00223153	-0.000993168	0.00879672	8.72434e-06	-0.00452358	-0.00257632	-0.00272436	0.00699311	-0.00262014	0.00908858	0.0037878	-0.00406409	-0.000751256	-0.0041207	0.00121791	-0.000663832	-0.00196231
SCUBE3	-0.00033511	0.00234868	-1.05447e-05	-0.000783045	0.000297936	-0.000190563	1.28928e-05	-0.000391191	0.000470892	0.000514561	7.97439e-05	0.00179233	-0.000445801	5.03404e-05	-0.000241032	0.000592245	-0.000427972	-6.75309e-05	0.000540586	-0.00018102
PNRC1	-0.00676358	-2.05633e-05	-0.0163226	0.00254931	0.00123382	-0.00256977	-0.00667452	-0.000501754	0.00611965	0.0043446	-0.00579753	-0.0035106	0.00922973	-0.00358762	-0.00693494	-0.00158677	0.00855367	0.00752041	-0.00414891	0.00464812
RSPO3	-0.00416929	-0.00291268	-0.00339466	0.00379757	0.000670978	-0.00107438	-0.000188475	-0.00101657	-0.00191518	0.000871008	-0.00114603	0.000106613	-0.000841001	-0.00281863	0.000222662	0.00127645	0.000215415	-0.000856362	-0.000174555	0.00193074
ABRACL	-0.00219412	-0.00318837	0.00172633	-0.00527302	-0.000975177	0.00735362	0.00836974	-0.0077317	-0.000253693	-0.00604054	0.00688989	-0.00459308	-0.00143866	0.00493183	-0.00701492	0.00592892	-0.0047085	-0.00261217	0.00931088	-0.00586886
SLC22A3	-1.48551e-05	-0.00115995	-0.00092097	-0.000209559	3.15998e-06	0.00137793	-0.000298141	-0.000693624	-0.000731001	0.0010942	0.000107426	-0.000581968	0.00503628	-0.000159787	-0.000890895	-0.000463284	0.000325925	0.00277854	-0.000375482	9.73659e-06
IGFBP3	-0.00663371	-0.000464624	-0.0109403	0.00356443	-0.000182653	-0.00539371	-0.000997842	0.00044858	0.000710707	0.0116849	-0.00169267	0.00303414	-0.00764168	-0.00398783	0.00320623	-0.00366531	0.00278752	0.00707981	-0.00972733	0.00616337
NOM1	0.00118862	-0.00210768	0.0170131	-0.0031517	-0.0023412	0.00170332	0.00353101	-0.00476676	-0.000531287	-0.0022887	0.00169002	-0.00280749	0.000673767	0.000333627	-0.00376505	0.000171507	-0.00144745	-0.00422545	0.0037223	-0.00445924
LUC7L2	-0.00666943	0.000212511	-0.00221759	-0.00430655	-0.00166704	-4.38184e-05	0.00391651	-0.00679288	0.000676748	-0.000502107	-0.00030036	-0.00263591	-0.00165481	-0.00114475	-0.00887059	0.00727797	0.00643162	-0.00241435	0.00286167	-0.00261705
MSN	-0.00498461	0.00120236	-0.00557496	-0.00134519	-0.00450716	0.00693683	0.0100506	-0.00834625	0.00309513	0.0034918	0.00608558	-0.000774413	5.2697e-05	0.0040532	-0.00650143	0.00229087	-0.00379764	0.00314185	0.00429986	-0.00524724
NONO	-0.00332118	0.000293129	-0.00070139	-0.00323842	0.000949852	-0.00155117	0.0049287	-0.0109191	0.00439168	-0.00383454	0.00307693	-0.000113144	-0.0015464	0.00376109	-0.00814086	0.0130907	0.00135556	-0.00156394	0.00929585	-0.00786015
OGT	-0.00577057	0.000234844	-0.00643015	-0.000590734	0.00220872	0.00136082	-0.00148944	-0.00459111	0.00303786	-0.000702088	-0.0012807	0.00131888	0.0101013	-0.00226743	-0.00590787	0.00139396	0.00746228	0.00484685	-0.000528886	-0.00100796
IL2RG	0.00311765	-0.00446634	1.95512e-05	-0.00159154	-0.00522433	0.0101279	-0.000984071	-0.00679683	-0.00397251	-0.00605345	0.00842081	-0.00378146	0.011092	0.0051525	-0.00831134	0.0058635	-0.00544449	0.00114184	0.0101679	-0.00503196
IGSF1	-0.000233937	0.00377701	0.000106492	-0.0013025	0.000344442	0.000206213	-9.42795e-05	-9.48135e-05	0.000700756	0.00010687	-5.80353e-05	0.00228558	5.74728e-05	-0.000127933	-0.000229437	-0.00016194	-0.000156309	0.000119549	2.95721e-05	0.000127851
GPC3	-0.0033227	-0.00461202	-0.00600343	0.00321639	0.00146093	-0.00385121	-0.00530836	0.00183227	-0.00378224	0.00551134	-0.00440845	-0.00225987	-0.00550627	-0.000524912	-0.00255892	-0.00532748	0.00333186	-0.00224598	-0.00478691	0.00961846
ATP6V1B2	-0.0042736	0.000417626	-0.00297797	-0.00250166	-0.00234171	0.00395146	0.00805674	-0.00684121	0.00058865	-0.00237202	0.00743083	-0.000666963	-0.00147607	0.000564827	-0.00521023	0.00443015	-0.00296197	-0.00100511	0.00288189	-0.00217501
SLC25A37	-0.00272723	-0.00147577	-0.00220901	0.00014612	0.00273985	-0.00264273	0.00835907	-0.00325019	0.00698199	0.000258585	-0.000328877	-0.00159503	-0.0026813	0.000760609	-0.00351842	-0.00081634	0.00267383	-0.000770625	-0.00142158	-0.00223124
TACC1	-0.00589111	-0.00256993	-0.0102559	0.0072	-0.00233376	-0.00232605	-0.00598708	-0.00164918	-0.00256304	0.0109991	-0.00387747	0.000980212	0.000438099	-0.00175557	-0.000575315	-0.00105288	0.00213962	0.00338169	-0.00384739	0.00635253
MAL2	-0.00417752	0.00883757	-0.00409903	-0.00471331	0.000934502	-0.00595942	0.0113508	-0.00607671	0.00397348	-0.00621164	0.00159439	0.00468995	-0.00629599	0.00234768	-0.00530545	0.00729819	0.000640541	-0.00235692	0.00724766	-0.00609736
NDUFB9	-0.0036889	0.00789097	0.00117029	-0.00667858	0.000174393	-0.00352479	0.00585458	-0.00894893	0.000945109	-0.00380536	0.00243827	0.00590299	-0.00145298	0.00197817	-0.00701698	0.00981731	-0.000240495	-0.00177336	0.00908826	-0.0054757
VLDLR	-0.00100003	-0.00143216	-0.0020753	0.000175662	0.000930046	-0.00508362	0.000267626	-0.00185953	0.000693566	0.00142416	-0.0015702	-0.000900441	-0.000327979	0.000835375	-0.0011335	-0.00059657	0.00111908	0.00149439	0.000799188	0.000994248
UHRF2	-0.00171141	0.000230765	-0.00188457	6.26792e-05	-0.0014018	0.00366463	0.00150965	-0.00398324	0.000962946	0.0030343	3.04601e-05	-0.000689154	0.00581751	0.000790303	-0.00221612	-6.73817e-05	0.00171262	0.00188007	0.000239799	-0.00104927
NFIB	-0.0118964	-0.00129919	-0.0108459	-0.00663652	0.00544431	-0.0128205	0.00273399	-0.00232486	0.0101858	0.00642072	-0.00649493	-0.00344624	-0.00899166	-0.00446003	-0.00408484	0.00175211	0.0112746	0.000785383	-0.00173693	0.00221284
CDKN2A	0.00615479	-0.00936975	0.0255274	-0.0139844	-0.0094181	0.00242809	0.0210146	-0.0156584	-0.00857244	-0.0135291	0.0134418	-0.0104253	-0.0129694	0.0127739	-0.0115606	0.0165717	-0.0142821	-0.0107501	0.0220012	-0.0142604
NTRK2	-0.00558445	-0.00302137	-0.00522214	-0.00831005	0.00400651	-0.00151454	0.00451105	-0.00522906	0.00886029	0.00426705	-0.000164293	-0.00720905	-0.0083164	-0.00153929	-0.00793068	0.0125646	0.00498544	-0.00467914	0.00299737	-0.00311239
MFSD14B	-0.0020574	0.0002587	-0.000998401	-0.00269894	-0.00235578	-0.00107777	0.00127222	-0.00571572	0.000877532	-0.000268254	0.00186623	-0.000537455	-0.000415263	0.00257661	-0.00304207	0.00262023	-0.000490052	0.00033217	0.0061695	-0.00266765
UGCG	-0.00314219	0.0206362	-0.00481724	0.00420455	0.00130413	-0.000497529	-0.00450903	-0.00348856	0.000312966	0.00234994	-0.00213763	0.0200246	0.00994692	-0.00198233	-0.00146548	-0.000547622	4.57413e-05	0.00765923	-0.00189537	0.000299698
GSN	-0.00516142	0.00245586	-0.0134827	0.0100937	0.0120141	-0.00977536	-0.0141214	0.00365341	0.00424427	0.0140688	-0.0060998	0.00431796	-0.00890651	-0.00184087	-3.5996e-05	-0.0237683	0.00644572	-0.000711364	-0.0125515	0.0164348
GTF3C5	-0.00274826	-0.00198099	0.00166995	-0.00270362	-0.00123842	-0.00327863	0.00541645	-0.00574526	0.000559344	-0.00181439	0.00124357	-0.0018877	-0.00154871	0.000231887	-0.00424412	0.00663859	0.000307087	-0.00187459	0.00445949	-0.00272622
SH3GLB2	-0.00112184	0.010199	0.00316135	-0.00381163	-0.00135415	0.000494638	0.00135208	-0.00351922	0.00346182	-0.00103918	0.00103393	0.00691743	0.00117918	-0.00042203	-0.00452111	-0.00215447	0.00494896	-0.00127284	-0.0006153	-0.00231364
LCN2	-0.000709406	0.000427487	-0.00130761	0.000462493	0.00559191	-0.00196995	0.00426394	-0.000843353	0.00433426	-0.000753991	0.0003117	0.000697984	-0.00164576	-0.000171635	-0.000658561	-0.00133916	0.000599829	-0.000272802	-0.00177183	-0.000706496
HMCN2	0.00360259	-0.000348537	-0.00154886	0.000222596	-0.000795171	-0.000751974	-0.00111307	-0.000308504	-0.000437819	0.00374395	-0.000638221	0.000643567	-0.000943365	0.00408755	0.000674453	-0.00156785	-0.000731092	2.9998e-05	-0.000550385	0.00204495
COMMD3	-0.00170244	0.00860234	-0.00270771	7.37175e-07	0.00135317	-0.000329658	-0.00027367	-0.00142849	0.00186306	0.000577136	-0.00011117	0.00800387	0.00220023	-0.000741833	-0.00133415	-0.000646668	0.00222704	0.00123238	-0.00109023	-0.00050638
ADIRF	-0.00679046	-0.000120231	-0.011811	0.00627524	0.00549991	-0.0101425	-0.0118222	0.00630137	0.00334806	0.0258158	-0.0108117	-0.00210202	-0.0079073	-0.00423547	-0.00143691	-0.0146551	0.00763408	0.0036781	-0.0117475	0.0109784
ANKRD1	0.0165274	-0.00041363	0.000554184	-0.000270861	-0.000270364	0.000618426	-0.00010188	-0.00110225	0.000197778	8.62006e-05	0.000256853	-0.000956638	0.000710373	0.0139539	-0.000928751	0.000717288	-0.000462606	-0.00066062	-0.000180167	-0.00064755
MKI67	-0.00318837	-0.00544866	0.00140384	-0.00504694	-0.00414792	0.00316811	0.0124814	-0.0057492	-0.00404666	-0.00538166	0.00587856	-0.00551056	-0.0046059	0.00215627	-0.00561533	0.0122333	-0.00472316	-0.00420538	0.00857557	-0.00566947
ADAM12	-0.00252447	0.00387021	-0.00402635	0.00430014	0.00595421	-0.00094611	-0.00167792	-0.00296147	0.0016335	-0.00113205	-1.44635e-05	0.00788402	0.00194716	-0.00258342	0.009478	-0.00244932	0.000387804	0.00690719	-0.00293085	-0.000461768
RGS10	-0.000710523	0.0027422	-0.00619146	-0.00173055	0.00327069	0.00208195	0.0100958	-0.00640009	0.00543614	-0.00426623	0.00584696	0.00178507	0.00451003	0.00459493	-0.00374369	0.00172891	-0.00275658	0.0022642	0.00378472	-0.0040584
SYT8	-0.0051698	0.00597865	0.00339404	0.000105778	-0.00758619	-0.00115532	0.00434548	-0.00615072	0.00970433	-0.00542414	0.00106892	0.00210515	-0.0112428	0.0034653	-0.00343395	-0.0127001	0.0102104	-0.00734171	0.00321298	-0.00660346
EIF3M	-0.00260793	-0.0020972	0.00186564	-0.00393019	-0.0029029	0.00357096	0.0053673	-0.0100545	0.00286054	-0.00364047	0.00386738	-0.00252823	0.000961872	0.00284264	-0.00691972	0.0123466	0.000534327	-0.00157895	0.00730406	-0.00702218
SERPING1	-0.0119992	-0.00234391	-0.0201051	0.0108127	0.0022866	-0.00641547	-0.00705525	0.000753716	-0.00156774	0.00595239	-0.00438085	0.00258327	-0.00344144	-0.0060636	0.00542181	-0.00774913	0.00331619	0.00731874	-0.00735203	0.0109071
SERPINH1	0.000213569	-0.00508089	0.00716343	0.000795834	0.00380891	-0.000545774	0.00392117	-0.0110266	-0.00177061	-0.00241908	0.00739892	0.00284192	-0.00437068	0.00261634	0.010022	0.00124277	-0.00862338	0.00813126	0.00493166	-0.00620463
ST14	-0.00362984	0.00532532	0.00363054	-0.00802999	0.00348199	0.000539644	0.00701086	-0.00536521	0.0100408	-0.00651736	0.0022357	-0.00197572	-0.00319052	0.00225443	-0.00675584	-0.00140186	-0.000148778	-0.002676	0.00681267	-0.00520108
TAGLN	-0.0131432	0.0159173	-0.0222866	0.00221573	-0.00287459	-0.022097	-0.0155935	0.00589421	0.0324858	0.0247291	-0.0114267	0.0116015	-0.00341432	-0.0134588	0.0124117	-0.0175604	0.0184169	0.0163546	-0.0203351	0.00977355
JPH2	0.00185179	0.00808844	-0.00339221	0.00311242	-0.00695273	-0.00469572	-0.00350689	-0.00168211	0.0106406	0.00610302	-0.00247195	0.00503956	-0.00236903	0.00156206	0.00167033	-0.00106961	0.00584198	-0.000327455	-0.00265402	-0.00145735
KIAA1755	-0.00211526	0.00112866	-0.00230338	-0.00016635	0.0089755	-0.0006459	0.000676119	-0.00131108	0.00238505	-0.00137709	-0.000493788	0.000294132	-0.000440435	-0.0022924	5.57435e-05	0.00415677	0.000172718	0.000893584	-0.000729381	-0.000438838
VPS51	-0.00234991	0.00148483	8.51956e-06	0.00120603	0.000763153	0.000488493	0.000191116	-0.00481294	0.00409529	0.00123478	-0.000834709	0.00214295	0.0033659	-0.00139264	-0.00355089	0.00102672	0.00657873	-0.000808612	-0.00121248	-0.00285338
MMP3	-0.00341056	0.000878772	-0.00207593	0.00236677	-0.00256507	7.94894e-05	0.00442533	-0.00318491	-0.000312943	-0.00212479	0.00439056	0.00597196	-0.00235879	-0.00163903	0.00491631	-0.00212863	-0.002472	0.000918014	0.00033884	-0.000941351
MKX	-0.000688731	0.00306677	-0.000370851	6.5225e-05	-0.000169133	-0.00063517	-0.000547844	0.000354914	-0.00100491	0.000946212	-0.000694644	0.00396349	-6.28022e-05	-0.000556509	0.000908116	-0.00056331	-0.000145169	0.000348923	-0.000614168	0.000997574
ITGB1	-0.00134144	0.00410047	-0.0046662	0.00040291	-0.00479684	-0.00465588	0.00119913	-0.00610274	0.00692258	0.00730434	0.00336979	0.00546234	-0.000626492	0.00194174	0.00343724	-0.00585985	0.00103812	0.00680314	-0.001049	-0.00172233
PDCD4	-0.00195792	0.00554936	-0.00639029	-0.00309168	0.019155	0.00595306	-0.00609508	-0.0032148	0.0069163	0.000544235	-0.0012927	0.00790823	0.00958677	-0.0022251	-0.00670748	-0.00550405	0.0138296	0.00216399	-0.00616826	-0.00202787
ADRA2A	-0.00113128	-0.0038663	-0.000747952	0.000570824	-0.000412602	-0.000272159	-0.0010821	-0.0012415	-0.00238475	0.00256668	-0.000375027	-0.00152658	0.00534333	-0.00120594	0.00144067	-0.00135278	-1.38852e-05	0.00579299	-0.00139949	0.000950705
FSIP1	0.000292656	0.00378766	0.000133104	-0.00234397	0.000718385	0.000415055	-5.67453e-05	-4.7207e-05	-0.00116221	-0.000257097	0.000205246	0.0021677	0.000377535	0.000284732	-0.00134299	-0.000110126	0.000392516	0.000224573	-4.77988e-05	0.000391822
PRSS23	-0.00340878	0.00310329	-0.00863384	0.0120634	0.00234228	-0.00315584	-0.00665719	-0.0056505	-0.00222366	0.00844955	0.00242196	0.0172414	-0.00448271	-0.00105567	0.016854	-0.00688262	-0.00115616	0.0111707	-0.00581928	0.000755789
CCT5	-0.00207865	-0.00369191	0.00877722	-0.00732725	-0.00131285	0.00326851	0.0133352	-0.0112983	-0.00107672	-0.00516567	0.00757625	-0.00428374	-0.00435302	0.00495416	-0.00942356	0.0109175	-0.00560712	-0.005591	0.0125905	-0.00951417
CRIM1	-0.00432807	0.00810555	-0.00770248	0.00191844	-0.00143273	-0.00982497	-0.00847485	-0.000642024	0.0110075	0.0180602	-0.00699286	0.0037907	-0.00495071	-0.00148975	-0.00224989	-0.00987097	0.0108055	0.0031829	-0.00596661	0.00207785
SEC24D	0.00297087	-0.00164128	0.0108295	-0.00203204	-0.00131898	-0.00233838	0.0020418	-0.0075502	-0.00205887	-0.00351542	0.00429956	0.000408551	-0.00129886	0.00198934	-0.00262481	0.00739368	-0.00452461	0.000332646	0.00418111	-0.00327035
UBC	2.20621e-05	0.00154414	0.00546028	-0.00607004	0.00503406	0.0018373	0.00262538	-0.00620751	-0.00130127	-0.00404117	0.00555827	0.00151122	-0.000306873	0.00466575	-0.00795578	-0.00791975	-0.00101641	0.000380677	0.00409141	-0.0014081
ITPR1	-0.00133534	0.00552841	-0.00386639	-0.00206408	-0.00566464	0.00072915	-0.00195534	-0.00158863	0.000660134	0.002649	-0.000828244	0.000965631	0.002603	-0.000606953	-0.00221748	-0.00146472	0.00687201	0.00194689	-0.00197368	-0.000303868
TMEM263	-0.00501573	0.00477796	-0.00351292	-0.000188918	0.00938713	-0.000629733	0.000293507	-0.00444256	8.22114e-05	-0.000911746	0.000765419	0.00782163	-0.0010198	-0.00190828	0.00121141	-0.00220464	0.00100988	0.00264236	-0.000459561	0.000422407
ANK3	-0.00165697	0.00591141	-0.00190951	-0.0013157	0.00228683	0.000207694	-0.000432302	-0.00174274	0.00606324	-0.00105891	-0.00176047	0.00310718	0.00253096	-0.00104266	-0.00206016	-0.000554083	0.00571639	-0.000427123	-0.00133626	-0.00140162
DLG5	-0.00381818	0.00852504	-0.00208203	-0.0053727	-0.000972996	-0.00314394	0.000291283	-0.00238176	0.00358333	-0.000262282	-0.00129529	0.00361532	-0.00123658	-0.00151795	-0.00291248	-9.88918e-05	0.00658361	0.000646965	-0.000396281	-0.000634684
AKAP6	0.00764487	0.00270698	-0.00123633	0.000758836	-0.000121476	-0.00104236	-0.000800893	-0.00132833	0.00360313	0.00485986	-0.00066065	0.00172418	-0.00099164	0.0069821	-0.000674352	-0.00149233	0.00224922	-0.000737475	-0.00157362	-0.000913153
KCTD14	-0.000986752	-0.00278727	-0.000219169	-0.00267563	0.000898193	-0.000339256	0.000805941	-0.000880034	0.00119376	-0.000860131	0.000193453	-0.00237841	-7.49764e-05	-0.00026956	-0.00212044	0.00125539	0.00219911	-0.000152351	0.000456071	-0.000740974
CDC123	0.00404201	-0.00182595	0.0134266	-0.00445133	0.000282179	-0.00226362	0.00597504	-0.00915518	-0.000611766	-0.00445373	0.00297168	-0.00299708	0.000325261	0.00440059	-0.00758229	0.00835756	-0.00272941	-0.0023811	0.00678929	-0.00612454
CCDC3	-0.000309816	-1.42403e-05	-0.00212061	0.00111741	-0.000335843	-0.00134748	-0.00205032	-0.000313343	0.00124643	0.0103701	-0.000784329	0.000940667	-0.00167037	0.000636964	-9.09916e-05	-0.00286809	0.000772476	0.00157808	-0.00211741	0.000680271
ACSL1	0.00113102	0.000121082	-0.00371042	0.00196802	0.0158	0.000445236	-0.000794235	-0.00272935	0.000805153	-0.00142408	0.00175746	0.000627262	-0.00122997	0.00296679	-0.00108165	-0.00443305	-0.00195866	0.00220918	-0.00174508	0.00151318
SLC25A4	0.0145786	0.00179655	0.000723426	-0.000976933	-0.000215069	-0.00146407	0.00119512	-0.00266952	0.00271671	0.00140033	0.000736945	0.000613329	-0.00218515	0.014506	-0.00284383	-0.00228484	0.00165471	-0.000771967	-0.000345827	-0.00174887
ZNF385D	-0.000736729	0.00800381	-0.000630724	-5.45539e-05	0.00145605	-0.000383417	-0.00110902	-0.000189694	0.00166398	0.00140558	-0.000952078	0.00556272	0.000147612	-0.000515744	0.000285755	-0.000740466	-0.000286077	0.00112401	-0.000766962	0.000262946
CCL28	-0.00546804	-0.00158266	-0.00442125	-0.00104245	0.00532499	-0.00580475	-0.00525609	0.00029116	0.0235947	-0.000598169	-0.0047729	0.00129024	-0.00272621	-0.00460208	-0.00139433	-0.00576296	0.014019	-0.00304122	-0.00544913	-0.000530918
PARP8	0.00249491	0.00152698	-0.00346653	0.00417609	0.00124179	0.00951237	-0.00152204	-0.00365792	0.00256062	-0.000314099	0.00272083	0.00146614	0.00965166	0.00244052	-0.00163836	-0.00302812	0.000957752	0.00268761	-0.00287653	-0.00063498
GFRA1	-0.00499852	0.0209902	-0.00390507	-0.000576917	0.0125093	-0.00171211	-0.000561154	-0.00310896	-0.00392906	-6.82057e-06	-0.00136543	0.0178839	0.0013047	-0.00375747	-0.00510968	0.00085491	0.000646141	0.000170003	-0.000808775	0.00204555
DST	-0.00631253	0.0129531	-0.0153692	-0.00407932	-0.0010479	-0.00987585	-0.00976282	0.00368999	0.0253567	0.00428469	-0.00919573	-0.00162701	-0.00724895	-0.00547483	-0.00340568	-0.0120145	0.0230751	-0.00169242	-0.0107014	0.00509017
BAG3	0.002828	0.00669001	-0.00460852	0.000401947	0.00854245	-0.00241041	-0.000830301	-0.00183316	0.00371316	0.00209109	-0.00166234	0.00490507	-0.00145313	0.00410146	-0.0015888	-0.00305566	0.00197769	0.00109749	-0.00193803	0.000967912
KCNE4	-0.00156232	0.0161554	-0.00128308	0.00113146	-0.000167814	-0.000780884	-0.0013688	-0.000779119	-0.00247845	0.00164895	-0.00066889	0.0168854	0.000373145	-0.00117492	0.00205779	-0.00158379	-0.000240975	0.00139915	-0.00138337	0.000659916
PTPN14	-0.00179936	0.00484256	-0.0019023	-0.00233709	-0.0011129	-0.00247652	-9.67685e-05	-0.000814875	0.00765992	0.0026292	-0.00156691	0.00132668	-0.00148132	-0.000725206	-0.000582519	-0.00192317	0.00425388	0.000264643	-0.00137184	-0.000615612
HSPB8	0.0116012	-0.000844646	-0.00102285	-0.00113647	-0.000439232	-0.000405031	-0.000956725	-0.000525092	0.00256914	0.00369447	0.000392257	-0.00109102	4.48819e-05	0.0106809	-0.000633561	-0.00245736	-0.000619094	0.00133135	-0.000833932	0.000459851
ATP5F1A	-0.000950337	-0.00139047	0.0044839	-0.0014405	0.00150126	0.000934819	0.00661868	-0.0082924	0.00250884	-0.00422977	0.00442952	-0.000178927	-0.000270395	0.0024163	-0.00566311	0.00256441	0.00253878	-0.00111561	0.00247145	-0.006099
PDE3B	0.000199029	-0.00023878	-0.000633012	0.000166508	0.000987738	0.00391795	8.48924e-05	-0.000527303	-0.000646538	-0.000148481	0.000944832	-0.000250238	0.00395426	4.77573e-05	-0.00104632	0.000261511	-0.000266275	0.000740125	-0.000287212	-0.000379373
TCF7L1	-0.00491975	-0.00105948	-0.0044325	-0.00124808	0.00295967	-0.00670998	0.00402975	-0.00327895	0.00563144	0.0026599	-0.0019062	-0.00158114	-0.00237037	-0.00124459	-0.00381526	-0.000657762	0.004414	0.000746253	-0.000240029	-0.000174858
ZFP36L2	-0.0111882	0.00726387	-0.0163617	0.00866607	0.00376103	0.00847941	-0.00940879	0.000522342	0.00968225	0.00470377	-0.00351377	0.00669436	0.0169532	-0.00876948	-0.00163625	-0.0163454	0.0102692	0.00891142	-0.013684	0.00873964
PFKM	0.00653492	0.00118059	-0.00280072	0.0011008	0.000719168	-0.00186555	-0.0017213	-0.00263798	0.00145998	0.00202853	-0.000979995	0.00100589	0.000191297	0.00697232	-0.000471012	-0.000709752	0.00289781	-0.000305507	2.54798e-05	-0.000244155
TMEM123	-0.00469091	0.00147787	-0.00696256	-0.00255936	0.0074641	0.00234386	0.0060782	-0.0080785	0.00710798	-0.00380365	0.00194331	-0.00178767	0.000302545	0.00237773	-0.00583403	0.00879188	0.00072165	-0.000580314	0.00604569	-0.00542748
SPARCL1	-0.00378034	0.00186064	-0.0103674	0.00641105	0.00163552	-0.0043648	-0.0088298	-6.55875e-05	0.003305	0.019116	-0.0050642	0.00239122	-0.00426449	-0.00171007	0.00484655	-0.0111812	0.00621757	0.00781036	-0.00829388	0.0035639
MBNL1	-0.00320744	0.00224738	-0.0104425	0.00432829	0.000907395	0.00574186	-0.00240712	-0.00430549	0.00267191	0.00747052	-7.16938e-05	0.00312596	0.00934536	0.00158065	0.000377032	-0.00699492	0.00198159	0.00839687	-0.00320189	0.0013373
GJA1	-0.00594579	0.00956513	-0.00689267	6.96723e-05	-0.00171087	-0.0045311	-0.00354228	-0.00487498	-0.00128527	0.00054217	-0.00138291	0.00667868	-0.00925926	-0.000831606	0.00133368	0.00146883	0.00169424	0.00272405	0.00327738	-0.000473785
FARP1	-0.00503339	-0.000825767	0.00581287	-0.00678542	0.00292803	-0.00736228	0.00837829	-0.00671527	0.00307672	0.000419626	0.000889673	-0.000996807	-0.00388955	-0.000660484	-0.00410572	0.00287556	0.00266084	0.00116617	0.0021093	-0.00401037
HNRNPDL	0.00166871	0.00125293	0.00932677	-0.00404994	-0.000857063	0.00781731	0.00314891	-0.00893604	0.00186676	-0.000816904	0.00286513	-0.000304128	0.00352553	0.00370711	-0.00696524	0.00114028	0.00273981	-0.00391233	0.00270201	-0.00488514
PLOD2	-0.00292774	0.00717895	-0.000707774	-0.00246544	-0.0010724	-0.000996795	0.00363476	-0.00410099	0.000991827	-0.00193934	0.00191277	0.00581583	-0.00245457	0.000992063	-0.000760013	0.000783551	-0.00186094	0.00111336	0.00427629	-0.00289895
SRP19	0.00698317	-0.00234687	0.018778	-0.00608051	-0.00382276	0.00386326	0.00431297	-0.00780893	-0.00269503	-0.00554256	0.0059653	-0.00299523	-0.00053782	0.00632042	-0.00671565	0.00309729	-0.00354778	-0.00404695	0.00540063	-0.00536372
BANK1	0.00134485	-0.000198612	-0.000172418	0.000387872	-2.97838e-05	0.00557755	-0.000969009	-0.000455142	-9.73648e-05	-0.00048525	9.08085e-05	-6.65212e-05	0.0122523	-0.000388199	-0.000321077	-0.00160381	0.000163839	0.00469196	-0.00100281	-0.000600922
DAB2	-0.00440555	-0.00125123	-0.00942929	0.0113427	0.00453737	-0.00300204	-0.0061156	-0.00257805	0.000801649	0.00353589	-0.00135916	0.00358665	-0.0020445	-0.000294304	0.00581867	-0.00507032	0.0003689	0.00497142	-0.00514476	0.00504949
NR4A2	-0.00452983	0.0168645	-0.00606464	0.0129817	0.00104069	-0.00331825	-0.00237502	-0.00301872	0.0034763	0.0038537	-0.00350921	0.0206403	0.000309899	-0.00175108	0.00105384	-0.00276114	-0.000586843	0.000156859	-0.00338687	0.0015959
PLA2R1	-0.00292258	-0.00168501	-0.00257627	-0.00176901	0.00494602	-0.00276082	-0.00314206	-0.000169164	0.00360676	6.34945e-05	-0.00205217	0.00116511	-0.00129395	-0.00236677	0.00066081	-0.00402624	0.00772633	0.000271557	-0.00288255	0.000668364
CD96	0.00345588	-0.00128685	-0.0023915	0.00148901	-0.00111096	0.0114315	0.000969926	-0.00340365	-0.00100233	-0.00128184	0.00490947	-0.000386238	0.0116287	0.00323438	-0.00325302	-0.000117803	-0.00149418	0.00265509	-5.35373e-05	-0.00189136
ADGRF1	-0.000336579	-0.000327519	-0.000371653	0.00013256	-5.76725e-05	-0.000419719	-0.000270675	-0.000237686	0.000546575	-0.000135323	-0.000203715	9.04143e-05	4.18278e-06	-0.000302652	-0.000175833	-0.000254969	0.00127143	5.9988e-05	-0.000390342	-0.000186423
LPCAT1	0.0049394	-0.00262048	0.0163882	-0.00274029	-0.00114416	0.00492055	0.000544865	-0.00714824	-0.00310348	-0.002325	0.00434723	-0.0019309	0.00420799	0.00229606	-0.00543298	0.00401184	-0.00367584	-0.00109455	0.00346211	-0.00449148
LURAP1L	-0.00249327	0.0109055	-0.00361386	0.00364242	-0.00197054	-0.00259009	-0.00268973	-0.00146722	0.00476272	0.00334596	-0.00252877	0.00851368	-0.00141363	-0.00146334	0.000648271	-0.00228228	0.0050693	-0.000314099	-0.00286947	-0.000226274
MCOLN2	0.000610513	0.000421481	-7.11194e-05	-0.000278102	0.000777441	0.00368354	7.81314e-05	-0.000833079	2.96497e-05	-0.00109337	0.00122338	7.12657e-05	0.00438445	-6.54402e-06	-0.000627398	-0.000213972	-0.000265002	0.00152231	-0.000460966	-0.000568132
MSI2	-0.00269701	0.0117477	-0.00119937	-0.00386383	0.000536458	0.00163214	0.00409603	-0.00417963	0.0022498	-0.00246428	0.00212738	0.00779553	0.00105493	0.00102209	-0.00616783	0.000776922	0.00197641	-0.00111968	0.00268488	-0.0032071
AK5	-0.000610586	0.00134546	-0.00135065	-0.00212761	-0.000219103	-0.00164463	-0.00084234	-0.000443942	0.00300646	-0.0010621	-0.00126591	-0.00214971	-4.60993e-05	-0.000653252	-0.00202197	-0.000762522	0.00517472	-0.000101333	-0.00108109	-0.000316149
THY1	-0.00321764	0.00275172	-0.00786979	0.0101037	0.00529145	-0.00189022	-0.00532609	-0.00330988	0.0057731	0.00602547	-0.000750525	0.0106265	0.00167383	-0.00216962	0.0174711	-0.00726151	-0.00207462	0.0121709	-0.00537693	0.000606688
ABI3BP	-0.00178737	0.00341998	-0.00555336	0.00541776	0.00433493	0.000371509	-0.00450842	-0.000375831	-0.00212933	0.00213408	-0.00321642	0.0077518	0.00535731	-0.00120551	0.00546604	-0.00590543	-0.000485035	0.00554884	-0.00461559	0.00597973
UCHL1	0.0020501	-0.00224467	0.00531116	-0.00190847	0.000497759	0.00096335	0.00367324	-0.00367498	-0.00205222	-0.00254062	0.00233154	-0.0012916	-0.00293602	0.00289836	-0.00179349	0.00220094	-0.00303632	-0.0026566	0.00365461	-0.00187771
OBSCN	0.0121521	5.35338e-05	0.00530059	-0.00505055	0.00109849	0.000541733	0.000438671	-0.00415947	0.0024549	-0.0028016	-8.73234e-05	-0.00509019	0.00256772	0.0103141	-0.00623483	0.0027215	0.00366994	-0.00177305	0.00144846	-0.00259842
ENAH	-0.00475533	0.00608551	-0.00764286	-0.00238154	0.00149713	-0.008585	0.00480798	-0.00388635	0.0106388	0.00332055	-0.00155861	0.00670851	-0.00707439	5.95686e-05	0.0059342	0.00295164	0.00152796	0.00321594	0.000124412	-0.00122724
GBP5	4.67555e-05	-0.0052441	-0.00338953	-0.0013656	-0.00519221	0.0106255	0.00890278	-0.00662882	-0.00605272	-0.00613025	0.00964004	-0.00485687	0.000854045	0.00399591	-0.0071005	0.0101953	-0.00592921	-0.00142974	0.00695121	-0.00565545
ATP5MC3	-0.00567231	0.00180682	-0.00863334	-0.0010032	0.0018361	0.000399892	0.00615339	-0.00665382	0.00341676	-0.0022067	0.00274821	0.00128332	-0.00275949	0.00246577	-0.00356528	0.00504054	0.000997142	-0.000604705	0.00679615	-0.005498
PDLIM3	0.0353606	0.000102196	-0.00283304	-0.00144977	-0.0026552	-0.00531942	-0.00129366	-0.00611073	0.0142381	0.00546068	0.00145067	-0.000862923	-0.00413674	0.0335652	-0.00285833	-0.00531702	0.0035755	-0.00140197	-0.00262392	-0.000179082
SORBS2	-0.0019106	0.000575879	-0.00283754	-0.00167521	0.0016209	-0.00511008	0.00122534	-0.00114288	0.0116071	0.00976331	-0.00224624	-0.00071344	-0.00289725	2.28621e-05	-0.00183767	-0.00199354	0.00472987	0.000399322	-0.00338052	-0.000590451
PDE1C	-0.00172591	0.00202815	-0.00167172	-0.000616737	0.00100562	-0.00185989	-0.000850329	-0.000239854	0.00525659	4.41497e-05	-0.0014852	-0.000390681	-0.00152078	-0.0012118	-0.00109402	-0.00147347	0.00446661	-0.00122849	-0.0011355	-0.000400203
ADAMTS1	-0.00897378	-0.00693011	-0.0123332	0.0117709	0.00233727	-0.00856102	-0.00874595	0.0031259	0.000559568	0.024458	-0.00896756	-0.00275643	-0.00509414	-0.00372392	-0.00298834	-0.011672	0.00292072	0.00705616	-0.0105028	0.0101055
ADAMTS5	-0.0036774	0.00260328	-0.00499625	0.00244518	-0.00135716	-0.0032776	-0.00437963	-0.000363211	0.00210565	0.00117193	-0.00275498	0.00195615	-0.00468807	-0.00247891	0.00138689	-0.00446386	0.00764142	-0.0014278	-0.00417211	0.00316625
PIEZO2	-0.000872197	-0.00103313	-0.000828009	0.0059024	-0.0010771	-0.00109135	-0.000921457	-0.00118877	0.000181442	0.000412715	-0.000799221	0.00349352	-0.000833149	-0.000356606	0.00449501	-0.00036413	-0.00100154	0.00076939	-0.000657943	-1.09818e-05
VOPP1	0.0026087	-0.00202748	-0.00338645	0.00141933	-0.00233504	0.00789491	0.000453981	-0.00583129	-0.00132571	-0.00102475	0.00851777	0.00192951	0.0160067	0.00309919	-0.003488	-0.0034525	-0.0017814	0.0108418	-0.00153522	-0.00196145
PROM2	-0.00323109	0.00459982	0.00141444	-0.00404881	0.00189192	-0.00193681	0.0022554	-0.00170404	0.00693082	-0.00216082	-0.000905101	4.06599e-05	-0.00224721	-0.000996793	-0.00348442	0.000866028	0.00379803	-0.00208902	0.00104396	-0.00232295
GTF3C6	0.00986155	-0.00279441	0.013493	-0.00431835	-0.000111529	0.00500171	0.00876341	-0.0106364	-0.000866586	-0.00606666	0.00662629	-0.00393713	-0.00134307	0.0111565	-0.00650414	0.00548264	-0.00460462	-0.00401607	0.00759938	-0.00834635
DBI	-0.00580678	0.0026834	-0.0090442	-0.00257091	0.0235272	-0.00304702	0.00424677	-0.00909704	0.00738187	-0.0064043	0.00220608	0.00199204	-0.00300579	0.00149461	-0.00929172	0.00432734	0.00449738	-0.00164583	0.00534395	-0.0056348
TTN	0.0358242	-0.00317982	-0.000786856	-0.0014454	-0.00278765	0.00558877	0.0023891	-0.00398804	-0.00253615	-0.000133168	0.00551057	-0.00293954	-0.000101655	0.0335989	-0.00325359	-0.00323758	-0.003084	-0.00259856	0.00165609	-0.00147653
VSIG4	-0.00132388	-0.00347615	-0.00405945	0.00138046	-0.000857713	0.00226479	0.00169413	-0.00355806	-0.00254492	-0.000719248	0.00405905	-0.00180827	-0.0032863	0.00470769	-8.95361e-05	-0.00316199	-0.00377437	2.38564e-05	0.00290007	0.0013358
PDIA4	-0.000279892	-0.00671107	0.00619957	-0.00603536	-0.00555256	0.00585002	0.00895091	-0.0123419	-0.00594919	-0.0102776	0.0106411	-0.00610196	-0.00477993	0.00930582	-0.00945649	0.0102117	-0.00634747	-0.00250654	0.0150504	-0.0092951
FZD7	-0.00411058	0.00125168	0.00149983	-0.00265584	0.00658545	-0.00371819	-0.00117979	-0.00465775	0.00738228	-0.00270724	-0.000718353	-0.00103973	-0.00503225	-0.000151777	-0.00337807	-0.00304061	0.00438482	-0.00315327	0.00323638	-0.00179259
RASA2	0.00192536	0.00158172	-0.00198547	-0.00053559	0.00348647	0.00873178	-0.000568207	-0.00512965	0.00267107	-0.00143263	0.00265127	0.000599529	0.00823371	0.00240284	-0.00468069	-0.00111207	0.00301965	0.0022686	-0.00221527	-0.0011001
SLA	0.00298746	-0.00120038	-0.000535312	0.00217	-0.00171337	0.0120308	0.00191753	-0.0053863	-0.00187971	-0.00245812	0.00737832	0.000416563	0.0100206	0.00351307	-0.00343761	2.33714e-05	-0.0030857	0.00195207	0.000263504	-0.00221148
KCNMA1	-0.00196273	0.00917175	-0.00313889	0.00196721	-0.00354749	-0.00232029	-0.00177504	-0.00246862	0.00654031	0.00168103	0.000156868	0.00623272	-0.00249329	-0.00158109	0.0024265	-0.00325204	0.00556962	-0.000352499	-0.00355653	-0.000172453
ART3	0.0017636	-0.000300156	-0.000441978	-0.000684132	-2.80393e-06	-0.000174916	0.00251856	-0.00071544	-0.000430484	5.23562e-05	0.000538662	-0.000196405	-0.000240571	0.00217277	-0.000647963	-5.18992e-05	-0.000246255	-5.52213e-06	-0.000186755	-5.22015e-05
CXCL13	0.00516472	-0.00856756	-0.000511644	-0.00454591	-0.00759251	0.01731	0.00637067	-0.0079594	-0.00642559	-0.0075411	0.0147435	-0.00548178	0.0203482	0.00377593	-0.00589308	0.00561521	-0.00528995	0.00959622	0.00371608	-0.00677003
CLDN8	-0.0013615	0.000659639	-0.00145748	0.000909111	0.00120849	-0.00195422	-0.00127507	-0.00045705	0.00601751	-3.8302e-05	-0.00162831	0.00123454	-0.000913074	-0.000973396	-0.000627497	-0.00129006	0.00471974	-0.00135949	-0.00149192	-0.000888227
TSPAN7	0.00543736	-0.00199615	-0.00185005	0.000692596	0.00259154	0.00116514	-0.00228476	-0.000570926	-0.00184928	0.00720992	-0.00134737	-0.00259596	0.00154343	0.00574373	-0.00300814	-0.00174628	-0.000222176	0.00344215	-0.00189282	0.000909412
RAB11FIP1	-0.000908419	0.0042647	-0.000876593	-0.00545391	0.00123896	-0.00115525	0.00221253	-0.00162479	0.00331222	-0.000712208	-0.000108959	0.000314394	0.00258135	0.000611297	-0.00545421	0.00019163	0.00184205	0.0010032	0.000496521	0.000148252
GLYATL2	-2.10701e-05	-0.00042312	-0.000487311	-0.000897393	0.000164599	-0.000447769	0.000555345	9.28064e-06	0.00192127	-0.000191254	0.000134309	-0.000881753	0.000418896	-3.48761e-06	-0.000292544	0.000469881	8.28927e-05	0.000861151	-7.2051e-05	-0.000317201
MS4A1	0.00144697	-0.000590445	-0.000345032	8.06064e-05	-0.000380538	0.00594111	-0.000683396	-0.000317418	-0.000739326	-0.000582571	0.000439489	-0.00037015	0.0141035	-0.000666949	-0.000195823	-0.0016672	-0.000461209	0.00603354	-0.000856196	-0.000737351
FBXO32	0.000914706	0.00482027	-0.000528989	-0.00970956	0.00737513	-0.0056184	0.00663344	-0.0039364	0.0119597	-0.00226859	0.00112976	-0.0027885	0.000374953	-0.000651655	-0.00465431	-0.00170993	0.00832203	0.00315778	-0.00366312	-0.00296255
ZNF689	-0.00067657	0.00559662	0.000893902	-0.000822528	-0.00323006	0.000260821	0.00115231	-0.00207096	-0.00252379	7.28407e-05	0.000361803	0.00445198	0.00094433	0.000194503	-0.000764524	0.000175428	0.00112322	-0.000108442	0.0006006	-0.000787555
SEC13	-0.00282807	-0.00452391	0.00693072	-0.00608254	-0.00401748	0.0026451	0.0100957	-0.0121161	-0.00428586	-0.00799771	0.00786594	-0.00256984	-0.00751963	0.00546224	-0.00663281	0.0126183	-0.00610421	-0.00523526	0.0143948	-0.00831106
ATP2B2	0.000336742	-0.00085583	0.00240258	-0.00121787	-0.00150036	0.00110605	0.00180154	-0.000972069	-0.00102609	-0.00138547	0.00075286	-0.00152981	-0.00143778	0.00259194	-0.00142538	-0.00113765	-0.00102629	-0.000796672	0.0023217	-0.00120331
RBPMS	-0.00643306	0.00142879	-0.00815312	0.000998834	0.00226563	-0.0109238	-0.00333706	-0.000492895	0.00707496	0.0106034	-0.00650274	-0.000627865	-0.00372366	-0.00358312	-0.00207888	-0.0051737	0.00827965	0.00153722	-0.00351316	0.00339666
NRG1	-0.0015453	0.000963015	-0.000273658	-0.00215947	0.00124872	-0.000643178	0.00155879	-0.00167165	0.00228335	-0.00146074	0.000291318	-0.00111662	-0.00121153	-0.000962994	-0.00155493	-0.000143729	0.00250029	-0.000474039	0.000290731	-0.00128658
MMP14	-0.00589606	0.00163287	0.00182869	-0.00293879	0.00039892	-0.00344104	0.00336264	-0.00774677	0.000512758	-0.00269564	0.00959394	0.00543975	-0.0108069	-0.0038577	0.0077481	-0.00128118	-0.00360297	0.00121784	0.00304436	-0.00282556
FZD1	-0.00133941	-0.00335675	-0.00132504	-0.00262948	0.000480409	-0.000669245	-0.000224384	-0.00130899	0.00045811	-0.000880241	0.000605248	-0.000472114	-0.000209425	-0.000672748	0.000346834	0.000407169	0.00296769	0.000400512	0.000317186	-0.000380969
SUSD3	-0.000131915	-0.00101305	-0.000792933	-0.00276604	0.000182095	0.00235078	-0.000823275	-0.00136944	-0.000473025	-0.00100943	0.000963073	-0.00208457	0.00453437	0.000843573	-0.00277028	-0.000348357	0.000433592	0.00122675	0.00217184	-0.000247951
KIT	-0.00577939	-0.00869003	-0.00503701	-0.00293734	0.00401623	-0.00394849	-0.00409209	-0.000426212	0.00985107	-0.00111714	-0.00318474	-0.00281491	-0.00165752	-0.00394325	-0.00290374	-0.00370084	0.0141898	-0.00168088	-0.00418624	0.00068546
FAM81A	0.000231819	0.000211164	-0.00024665	-0.000350478	0.00765218	-0.000614146	-0.000511443	-0.000324549	0.000759603	-0.000579346	-0.000491224	-0.000343599	-0.000258923	0.000109838	-0.000541967	0.000170928	-0.000247565	0.00019895	2.64694e-05	-5.906e-05
TSC22D3	0.00201398	0.00834553	-0.0153009	0.00694892	-0.000287269	0.00868054	-0.0109259	0.000321931	0.0010178	0.00660526	0.00350407	0.0135703	0.0206173	-0.000197601	-0.000595056	-0.0137199	0.0054481	0.0141859	-0.0133346	0.00727437
MX1	0.00534292	-0.00120403	-0.00136428	-0.00713913	-0.00625827	0.0170425	0.0093263	-0.0108596	-0.00932993	-0.00931161	0.0118259	-0.00316646	-0.0042075	0.0122307	-0.0103013	0.0109295	-0.00798749	-0.00365419	0.0130885	-0.00821085
CREB3L1	-0.00557752	-0.00401444	0.00836512	-0.000647484	-0.00654907	-0.00231096	0.00493249	-0.00845345	-0.00568604	-0.00612198	0.0042935	0.000211356	-0.00533464	-0.000884917	0.00238366	0.00631164	-0.00668515	-0.00114049	0.00964005	-0.00381644
SNX22	0.00077134	0.00122222	-0.00104441	-0.000406244	0.0222542	0.00137602	0.000106852	-0.00052104	0.00178359	-0.00275547	-0.000631721	-0.000581587	0.00286903	-0.0003774	-0.0019252	-0.000365035	-0.00134264	0.00118373	-0.000500257	-0.000761669
SLC34A2	-0.00341152	0.000186115	-0.000929742	0.000605078	0.00139234	-0.00403199	0.00705915	-0.00190835	0.0131932	-0.00113166	-0.000144501	-0.00075776	-0.00209815	-0.00126597	-0.00213823	-0.00125238	0.00196141	-0.000811852	-0.00215238	-0.00193107
PSMG3	-0.00340173	-0.00160545	-0.000796033	-0.00312603	-0.00246957	-0.000335186	0.00984229	-0.00505841	-0.000536586	-0.00251828	0.00318368	-0.00154262	-0.00273338	0.00149331	-0.00404319	0.00713946	-0.00183586	-0.000842241	0.00456953	-0.00375058
AGAP1	-0.00293921	0.00362577	-0.00385973	-0.000407702	0.00119082	-0.00995061	0.00336486	-0.00235608	0.0046665	0.00211539	-0.00292494	0.00294194	-0.0026886	-0.000513815	-0.00358584	-0.000865439	0.00401336	-0.000568754	-0.000200484	0.000685244
EXTL1	-3.97517e-05	-0.00175792	0.000230274	-0.00164619	0.00367557	0.000160516	0.000452741	-0.000565483	-3.80958e-06	-0.000521956	-7.65248e-07	-0.00146032	0.000293976	-5.63997e-05	-0.000961716	0.000807699	0.000520731	-0.000116698	0.000256273	-0.000146078
TRIM63	0.00794419	-0.000883103	-0.000500596	7.11805e-05	-0.000215424	0.000280904	0.00013263	-0.000814364	-0.000834005	-7.46702e-05	0.000799136	-0.000671019	-0.000479209	0.00753134	-0.000923419	-0.000641132	-0.000232216	-0.000415869	5.61299e-05	-1.00102e-05
DUSP2	0.000849188	0.00156973	-0.00241386	0.00561727	-0.00111675	0.00784285	0.00102283	-0.00362091	0.000343058	-0.00182168	0.0032041	0.00427968	0.00938149	0.001013	-0.00174222	0.000199451	-0.00169036	0.0017905	-0.000444917	-0.00194621
RHPN1	-0.00225119	0.0112785	-0.000901293	-0.0030753	0.00210913	-0.00134382	0.00551028	-0.00188847	0.00149284	-0.00106603	0.000405771	0.00801354	0.000570058	4.86028e-05	-0.00358154	-0.00068202	0.000767603	-0.000349063	0.000443322	-0.00122876
XDH	-0.00080639	-0.00165114	0.00501121	-0.00148588	-0.0019561	6.44954e-05	0.000903485	-0.000586267	0.00172946	-0.000374032	0.000101337	-0.00171685	7.02764e-05	-5.92952e-05	-0.00134722	-0.00129161	-0.000304621	-0.000644012	0.00106867	-0.0010736
CLSTN2	-0.00109632	0.00732581	-0.00115506	0.000354431	0.000415567	-0.0011908	-0.000903489	-0.000306794	-0.0014679	0.00238371	-0.000923966	0.00694398	-0.000274242	-0.00023712	-0.000829746	-0.000947037	7.14043e-05	0.000482806	-0.000755061	0.00104467
AUTS2	-0.00498754	0.00295866	-0.00388349	-0.000579881	-0.00192355	-0.00385213	0.00238305	-0.00454328	0.00323459	-0.00292876	-0.00112708	0.0026935	-0.00148889	-0.000912266	0.000363881	0.000144763	0.0055148	0.000384408	0.0010993	-0.00124956
PPP1R15B	-0.00434568	0.00733129	-0.00611472	0.00448718	-0.00288336	-0.00583699	-0.00289962	-0.00561588	0.00110915	0.000349658	-0.00294532	0.00767044	0.00197921	-0.00176382	-0.00359231	0.00436604	0.00229079	0.00339946	0.00212101	-0.000668724
TAGLN2	-0.00116658	-0.00411088	0.00207405	-0.00763157	-0.00435807	-0.000530208	0.0148332	-0.0133861	0.000507752	0.00101424	0.00897488	-0.00418623	-0.00301828	0.00854204	-0.0117536	0.00764154	-0.00884592	-0.0012893	0.014612	-0.00813619
NBL1	-0.00735196	-0.00174823	-0.0113256	0.00202268	-0.00590788	-0.00778949	-0.00430666	-0.000128233	-0.00328593	0.00118665	0.000554256	0.00363606	-0.00821288	-0.00288649	0.00859225	-0.00782393	-0.000294199	0.004695	-0.00211932	0.00930103
F11R	-0.0022495	0.0038562	-0.00143881	-0.00564402	0.00148774	-0.00275003	0.00500015	-0.00405754	0.00247289	-0.00240647	0.000987119	0.000440722	-0.00120135	0.00153299	-0.00606168	0.00599583	-0.000259704	-0.00131696	0.00577112	-0.00288125
ADAMTS4	-0.00185213	-0.00663387	-0.00308884	0.00623197	0.000167523	-0.00108488	0.00263368	-0.00457688	-0.00434543	0.0038748	0.00168479	-0.00137136	-0.000121377	-0.000555188	-0.00296683	0.00459304	-0.00321038	0.0032546	0.000773957	-0.00187393
FCER1G	-0.00277206	0.000684303	-0.0103925	0.0023282	-0.00111983	0.00727167	0.00450662	-0.00830317	-0.00237716	-0.00456404	0.0100834	-0.000168022	-0.00336482	0.00511742	-0.0037918	0.00582122	-0.00688219	-0.00124195	0.00693839	-0.00239297
MPZ	0.000824343	0.000444529	-0.000875519	0.000215553	0.00556128	0.00042247	-0.000152209	-0.000974783	0.000943717	-2.64626e-05	0.000105602	0.00010182	0.000514509	0.000843555	-0.00119989	-0.000413684	5.16835e-05	0.000247679	-0.000274379	-0.000202656
CDC42SE2	0.00102326	0.00159522	-0.00194636	0.00097162	-0.00213104	0.0123265	0.00254131	-0.00685719	0.00268676	-0.00200378	0.00455562	-0.000416214	0.013837	0.00397645	-0.00695458	-0.00181683	0.000885175	0.00259315	0.0019614	-0.0044336
PAXBP1	-0.000600321	0.00145788	0.00803653	-0.00272723	0.000654806	-0.00237433	0.00616908	-0.00458552	0.00225912	-0.000307934	-6.11327e-05	-0.000620482	0.000356412	0.00127029	-0.00564878	-0.000936046	4.65783e-05	-0.00262547	0.00245747	-0.00258106
IFNGR2	0.00220846	-0.0041691	0.014032	-0.00602481	-0.00374996	-0.00241693	0.0028808	-0.0134415	-0.00388589	-0.0075874	0.00791621	-0.00480831	-0.000531348	0.00580133	-0.0070315	0.000453527	-0.00576764	0.000424237	0.0127835	-0.00655494
DONSON	-0.00195409	-0.00115962	0.0101241	-0.00268634	-0.00107647	-0.000492881	0.00311815	-0.00400902	-0.00148666	-0.00112675	0.000618936	-0.00182537	-2.38425e-05	-0.000711284	-0.00341261	-0.000164	-0.0012351	-0.0019014	0.00342223	-0.00229524
LAD1	-0.0041489	-0.00165233	-0.00150327	-0.00447113	0.000852627	-0.00430574	0.00648988	-0.00705295	0.00160914	-0.00721691	0.00282132	-0.00362558	-0.00718978	0.00222968	-0.00767258	0.00675696	-0.00111536	-0.00618691	0.0133257	-0.00666413
TNNI1	0.0440456	-0.0021117	0.00168314	-0.00157081	-0.00234076	0.00304436	0.00130199	-0.00391136	-0.00144152	-0.000616928	0.00334727	-0.00288059	-0.00147458	0.0396711	-0.00285261	-0.000708473	-0.0027295	-0.00294481	0.00114789	-0.00185739
CSRP1	-0.0126762	0.00561499	-0.011929	-0.00676205	0.00120241	-0.0171368	-0.00154984	-0.00152337	0.0210635	0.0135575	-0.00684617	-0.000344391	-0.00752422	-0.0129624	-0.0051427	0.00525179	0.0171403	-0.000102015	-0.00732325	0.00151641
C1QC	0.00421732	-0.00572605	0.0154589	0.000431059	-0.00519342	0.012285	0.00987982	-0.0163707	-0.00686088	-0.0093932	0.0223772	-0.00248917	-0.00795433	0.0109178	-0.0073572	0.00373092	-0.0145185	-0.00585449	0.00912257	-0.00766551
RCAN1	-0.00248038	0.00241435	-0.00456832	0.00221845	0.00466792	-0.00463446	0.00108623	-0.00390303	0.0157446	9.33884e-06	-0.000843032	0.00301736	-0.00141168	-0.000844937	-0.000733941	-0.00252155	0.00549961	0.00164261	-0.00375067	-0.00186224
RUNX1	-0.0029695	0.0187282	-0.00792804	0.00188175	0.00366325	-0.00226736	0.00256048	-0.00606666	0.0112886	-0.00281753	0.00318887	0.0169305	0.00271663	-0.0019926	0.00504093	-0.00815922	0.00530227	0.0061717	-0.00485977	-0.00295219
PTMS	-0.00822564	0.0064573	3.4429e-05	-0.00455373	-0.000612165	-0.00390463	0.00599319	-0.00887502	0.00269912	0.00381673	0.00292207	0.00286673	-0.0116686	0.00107834	-0.00452614	0.00184607	-0.000927539	-0.0032847	0.00767892	-0.00421861
CYB5R1	0.00681161	0.00920599	0.00238023	-0.00205168	0.0011961	-0.000109305	0.00318722	-0.00601678	0.000464353	-0.0019934	0.00222892	0.00587502	-0.00201271	0.0101203	-0.0055833	-0.000101032	0.000511679	-0.00192012	0.00282083	-0.00312142
PSMD4	0.00099947	0.000158532	-0.000460952	-0.00356193	-0.00223341	-0.00438402	0.00821534	-0.00945456	0.00138879	-0.00286416	0.00319527	-0.00109784	-0.00623736	0.00827391	-0.00712145	0.00966859	-0.00213936	-0.00272439	0.0104823	-0.00662157
PSMB4	-0.00199344	-0.00413111	0.00518582	-0.00822032	-0.00197656	-0.000185437	0.0137358	-0.0133567	-0.000558927	-0.0078777	0.00906962	-0.00550815	-0.00611084	0.00719478	-0.0123925	0.0117586	-0.00481115	-0.00560022	0.0156426	-0.0100341
BTG2	-0.00711986	0.0282115	-0.0125221	0.010532	0.00322998	-0.00703959	-0.0139954	0.00388811	0.00159464	0.00620126	-0.00602523	0.0310215	0.00198033	-0.0061543	-0.00113212	-0.0145439	0.00739966	0.00677547	-0.0150456	0.0122534
HK2	0.000209192	0.000918011	-0.00098204	-0.00291077	0.00505931	0.000650697	0.000726337	-0.000781957	0.000110992	-0.00177308	0.000340055	-0.00110192	-0.000270495	0.00131137	-0.00217905	-0.000713017	0.000142559	-0.00053684	0.00182277	-0.000425224
C1R	-0.00249022	-0.0120078	-0.00850369	0.0110368	0.000264953	-0.00555319	-0.0102404	-0.00410844	-0.00503355	-0.000879732	0.000283916	0.00103535	0.0022955	0.00270303	0.00787996	-0.0117193	-0.00541132	0.0112331	-0.00170512	0.0111475
SPON2	-0.00113356	-0.00340832	0.0158766	0.00143132	-0.000116394	-0.00109997	0.000506178	-0.00702637	-0.00488517	-0.00147012	0.00256038	0.00320173	-0.0110516	0.00570088	0.00874114	-0.0129691	-0.0041635	-9.0257e-05	0.00300406	-0.000986278
TPPP3	0.00130599	0.00237625	-0.00347161	0.00212721	0.000102577	-0.0008423	-0.00158783	-0.00147778	2.52171e-05	0.00597949	-0.000385365	0.00368521	-0.00451348	0.00382483	-0.0010647	-0.00355514	8.22569e-05	-0.00124716	-0.00140579	0.00261637
CARMIL2	0.00247072	0.00328563	0.00227025	-0.00070704	-0.000354912	0.00551984	-0.000149384	-0.00165063	-0.000928521	-0.00115858	0.00247118	0.00310183	0.0071484	0.00123542	-0.00180324	-0.00117155	-0.000744748	0.0015808	1.56604e-05	-0.00149438
LYPD5	-0.000479467	0.000131694	-0.000481938	-0.000254364	0.00328599	0.000116407	0.000800033	-0.000745132	0.000606826	-0.000344888	0.000249099	-0.000215784	-0.000318633	0.000235055	-0.000770069	0.000297048	-0.000265737	-0.000162805	0.000665308	-0.000659962
CALM3	-0.00462373	-0.00248971	0.00101745	-0.00407422	-0.00525106	0.00600489	0.00517746	-0.00825536	-0.00563448	-0.00436932	0.00527311	-0.00362689	-0.00359079	0.00309487	-0.00362956	0.00928894	-0.00426148	-0.000438762	0.00754421	-0.00284317
SSU72	-0.00236714	0.000968722	-0.00784129	-0.000899984	0.00280354	-0.00434516	0.00189877	-0.00609796	0.00380762	-0.00154652	0.000382969	0.000394539	-0.000449543	0.00296139	-0.00484916	0.00509092	0.00290338	0.000588264	0.00503816	-0.0027807
FNDC5	0.0046126	-8.76342e-05	-0.00042217	0.000303446	-8.4427e-05	-0.000270087	-0.000270738	-0.00056854	-0.000229713	-8.77448e-06	0.000315081	0.000343243	-0.000555686	0.00452534	-3.85038e-05	-0.000891514	0.000255139	-0.000147534	-0.000222488	0.000137943
CILP2	-0.00056167	0.00171089	-0.000577328	0.00301409	-0.00151263	-0.00109431	-0.000553843	-0.00122113	-0.000891989	-0.000764168	9.56947e-05	0.00580844	-0.00104886	-0.000480019	0.00599636	-0.00033326	-0.00079672	0.00163378	-0.000401934	-0.000272438
TFF3	-0.00230175	0.0236301	-0.00227505	0.00300364	-0.000753031	-0.00209809	-0.0027196	0.000615497	0.00242825	0.00341171	-0.00267873	0.0196399	-0.00167359	-0.00234688	0.000214696	-0.00288548	0.0020818	-0.00183695	-0.00250271	0.000435102
PDE9A	-0.00193905	-0.00423853	0.00147125	-0.000792743	0.00093971	-0.000821407	-0.00067816	-0.00105952	0.000324503	0.000244342	-0.000194333	-0.00169457	-3.52971e-05	-0.0011731	-0.000717121	-0.00057375	0.00208672	0.000778152	-0.000556105	-0.000298143
CBS	-0.00183527	-0.0023325	-0.000589037	-0.00268248	-0.00198919	-0.0003528	0.00632657	-0.00306398	-0.00109479	-0.00208779	0.00240474	-0.00251042	-0.00273394	0.00243845	-0.00351783	0.00183106	-0.00235744	-0.00163378	0.00546643	-0.00224684
CSTB	-0.00630761	0.00454619	-0.0101905	-0.000315937	0.00838978	0.00244032	0.00330016	-0.00711137	0.00700636	-0.00454282	0.00465817	-0.000834491	-0.00637646	0.00315022	-0.00524736	0.00469786	-0.00295208	-0.000764048	0.00706631	-0.00407414
ITGB2	0.00355402	-0.0012132	0.00597555	-0.000825081	-0.00122591	0.0158536	0.00502454	-0.0092221	-0.00153122	-0.00588868	0.0123432	-0.00298838	0.00822405	0.00701409	-0.0075383	-0.00537772	-0.00767574	-0.000381357	0.00555882	-0.0048926
VAV2	-0.00208116	0.000900518	0.00537204	-0.00169862	-0.00142514	-0.00368562	-0.000793911	-0.00408637	0.00184194	-0.000425236	-0.000554994	-6.61539e-05	0.0013628	-0.000869363	-0.00329266	0.00255809	-0.000595494	1.87279e-05	0.00441709	-0.0019114
S100B	-8.1065e-05	0.00222561	-0.00254417	-0.000329254	0.0277553	0.00187836	1.63487e-06	-0.00214051	0.00675618	-0.00288861	-0.000771691	-0.00198156	-0.000574063	-0.000473904	-0.00345022	-0.00156277	0.0014047	-0.000442559	-0.0024239	-0.00103419
SLC2A6	-0.00032194	-0.0012014	-0.000260942	0.000115243	-0.00117243	-0.00714851	-0.00541619	-0.00213807	-0.00085282	-0.00128059	-0.00140474	-0.00103675	0.000144706	0.000585715	-0.00244619	0.000583263	-0.000862563	0.000176322	0.00724557	-0.000552035
DEDD2	0.00404769	-0.00177123	0.0157894	-0.00491145	-0.00421824	0.005679	0.00460295	-0.00598419	-0.00343711	-0.00402015	0.00432686	-0.00346557	0.00204214	0.00364888	-0.00583098	0.00292677	-0.00367859	-0.00383284	0.00522169	-0.00467196
CD3G	0.0021939	-0.000979424	-0.00219444	-0.000162211	-0.000749952	0.00699957	0.00153661	-0.00117251	-0.000336213	-0.000781986	0.0026425	-0.000928583	0.00724808	0.00227797	-0.00136527	-0.000790232	-0.000971445	0.00147958	0.000368071	-0.00105661
S100A1	0.0117518	-0.0068512	-0.00235285	-0.00513574	0.00464293	-0.0109596	-0.00817465	-0.00385178	0.0066052	0.000196497	-0.00349983	-0.00243989	-0.0014439	0.0122285	-0.00501435	0.0061937	0.00622856	-0.00258305	0.00607793	-0.000533956
ADAR	-0.00339806	0.00439773	-0.00639467	-0.00595992	-0.00169499	0.00335076	0.0109444	-0.0106602	-0.00229743	-0.0048389	0.00629417	0.00191253	-0.00226522	0.00596226	-0.00904074	0.00819018	-0.0023097	5.34465e-06	0.0109983	-0.00740206
UBE2Q1	0.000664594	0.000479194	0.0162501	-0.0063901	-0.00481685	-0.000868708	0.00730562	-0.0108521	-0.0013643	-0.00538414	0.00586648	-0.00141546	-0.0018767	0.00396825	-0.00953169	0.00599687	-0.00398486	-0.00421295	0.0110248	-0.00845167
PAQR6	-0.00137335	0.00111682	-0.00128965	-0.00071587	0.0108049	-0.00176668	0.00206062	-0.00208977	0.00219795	-0.00165309	-0.000592691	0.000434833	-0.000819133	-0.00112231	-0.00229613	0.00291182	0.000305648	-0.00155588	0.00138181	-0.0013269
LMNA	-0.0114162	0.00334789	0.00115509	0.00458254	0.00599655	-0.011729	0.00434063	-0.00606375	0.00662514	0.00211237	-0.00324454	0.00611755	-0.0137738	-0.00149536	-0.00291955	-0.00268699	-0.00554202	-0.00514135	0.00537281	0.00231888
CCDC12	0.00664989	-0.00279214	0.0154491	-0.0040223	-0.00236585	0.00616639	0.00278396	-0.00807834	-0.000922039	-0.00383178	0.0045187	-0.00383709	0.0040894	0.00465029	-0.00622053	0.000435325	0.000192339	-0.00300856	0.00273389	-0.00518491
UBQLN4	-0.00274753	-0.000735627	0.00232387	-0.00353515	0.000964078	-0.00284986	0.00577151	-0.00638572	8.22347e-06	-0.0022345	0.00153814	-0.00185728	-0.00240899	0.00286356	-0.00595654	0.00336955	-0.00209295	-0.00236199	0.00906389	-0.00446016
MYL3	0.0164905	-0.00120116	-0.000171024	-0.000198304	-0.000774114	0.000241105	0.000441339	-0.00183813	-0.000939459	-1.16566e-05	0.00139402	-0.000927698	-0.00115915	0.0155395	-0.00132744	-0.00177586	-0.000736118	-0.000523778	0.000253	-0.000263293
AZGP1	-0.00505321	0.010111	-0.00376607	-0.0112334	0.00656397	-0.0148604	-0.0098073	0.00187637	0.0131864	-0.00401865	-0.00845811	0.000383702	-0.00417318	-0.00517078	-0.0104135	-0.00433947	0.0250608	-0.00207736	-0.00772751	0.00360967
LY6K	-0.00124511	-0.00084211	0.00710612	-0.00249169	-0.000187829	-0.000485065	0.00308712	-0.00273904	5.28485e-05	-0.00207225	0.00027001	-0.00216226	-0.00205338	0.00153969	-0.00238261	-0.00215188	-0.000896036	-0.00161847	0.0033835	-0.00201548
IER2	-0.0149215	0.00809384	-0.00974995	-0.00127858	0.0117446	-0.00858714	-0.00060557	-0.00275398	0.00590043	0.00244975	-0.00673438	0.00642109	-0.000189858	-0.00902746	-0.0062384	-0.0082926	0.00964736	0.00461968	-0.00627302	0.00583375
LY6E	0.00111584	-0.00172817	0.00656846	-0.00934762	-0.00570593	0.00476561	0.0120414	-0.0134724	-0.000987388	-0.0123687	0.0105211	-0.00517598	-0.0113072	0.0136541	-0.00832905	-3.5317e-05	-0.00765358	-0.00653749	0.0218869	-0.0124515
SQSTM1	-0.00023089	0.00193256	0.0078055	-0.00670763	-0.00461985	-0.00190906	0.0124072	-0.0105839	-0.00349182	-0.0074455	0.00661325	-0.000261064	-0.00904694	0.0067383	-0.0102811	0.011108	-0.0042208	-0.0056954	0.00865167	-0.00509907
MGAT4B	-0.00435508	0.000216325	0.000998934	-0.00286611	0.00329097	-0.00425755	0.00732473	-0.0064647	0.00207177	-0.00270721	0.00190861	-0.00108062	-0.0027329	0.000755254	-0.00533119	0.0028206	0.00043129	-0.000702596	0.00426878	-0.00354779
AP2M1	-0.00463846	-0.00017704	-0.00868131	-0.00141816	-0.00099988	-0.00491875	0.00581455	-0.00842772	0.00310295	-0.000288061	0.00270043	-0.000184303	-0.002804	0.00353846	-0.00367193	0.00809303	-0.00119216	0.00366682	0.0070902	-0.00422984
DMKN	-0.000543667	0.00358159	-0.00089329	-0.00401587	9.97822e-05	-0.00120214	-0.000875436	-0.000822066	0.00441711	-0.00132371	-0.000824866	-0.000945184	-0.000579588	-0.000406636	-0.00195675	-0.000574626	0.00477771	3.71036e-05	-0.000751355	-0.00035389
COX7A1	0.011618	-0.00029807	-0.00271408	0.00144789	-0.000311858	-0.00171452	-0.00172966	-0.0012147	0.00113875	0.00463356	-0.000144472	-0.000399361	-0.00345671	0.0116583	7.94033e-05	-0.00419348	0.00122719	-0.000352041	-0.00178674	0.00127659
IKZF3	0.000492297	-0.000204299	-0.002646	0.00269674	-6.03002e-06	0.00598209	0.000299136	-0.00155222	-7.63434e-05	-0.000768367	0.0019437	0.000926173	0.00849834	0.000452264	-0.00110223	-0.00123504	-0.000238605	0.00256196	-0.000487054	-0.00121613
SRSF2	-0.00148015	0.000922492	0.0245497	-0.00777651	-0.00534403	0.0105801	0.00474602	-0.0062782	-0.00493436	-0.00642171	0.00782709	-0.000437091	-0.00360824	-0.00471485	-0.00527217	0.0119401	-0.00302854	-0.00750573	0.00474774	-0.00998544
ITGA5	-0.00152327	-0.00124273	-0.00594579	0.00101869	0.00649893	0.00340598	0.00196653	-0.00585171	-0.00444308	0.00537745	0.00328611	0.00162403	-0.00410448	0.00344478	-0.00170467	-0.0027732	-0.00373725	0.00279193	0.00216328	-0.000607159
AQP5	-0.000329767	-0.00245984	-0.00140295	-0.000924977	0.0141234	-0.00100292	0.000353767	-0.000905832	0.00245141	-0.00203279	-0.000850273	-0.00100295	-0.00108031	-0.000462345	-0.0013461	-0.00118977	0.00371079	-0.000955184	-0.00114725	-0.00131005
GRASP	-0.00233281	0.000302906	-0.00377551	0.00458648	0.00151463	0.00349327	-0.00414211	-0.0017691	-0.00229688	0.00867943	-0.00160469	0.00115495	0.00643953	-0.00135188	-0.00361003	-0.00422657	-0.00015373	0.0058143	-0.00446676	0.00324356
CXCL16	-0.00270729	0.00381258	-0.00356427	-0.000680596	0.00144172	-0.00179175	0.00458975	-0.0030606	0.00554237	-0.0020843	0.00260518	0.00213727	-0.003973	0.00209204	-0.00210193	-0.00319285	-0.000925253	-0.000526632	0.00327109	-0.00250814
SCIMP	-0.000383929	0.000286043	-0.000738622	0.000844699	-0.000337965	0.00207755	4.6917e-05	-0.000842318	3.39565e-05	-0.000205546	0.000836968	0.000337777	0.0041483	-0.00031337	-5.66309e-05	-0.00122262	-0.000675139	0.00189026	2.75973e-06	-0.000300679
EIF4A1	-0.00188505	-0.00519177	0.00820609	-0.00605236	0.0030021	0.00516745	0.00483043	-0.0119037	0.00230784	-0.00482607	0.006047	-0.00492005	-0.000841549	0.00327922	-0.0094527	0.00938977	-0.00111991	-0.00196231	0.00787449	-0.00787038
TBC1D24	-0.00182258	0.000328251	-0.000634826	-0.00141392	0.00346276	-0.000699052	0.00286877	-0.00277209	0.00188175	-0.00108412	0.000490781	0.000309931	-0.000526238	-0.000110734	-0.00244004	0.00137059	0.00274644	-0.000998931	0.000563672	-0.00201598
BICDL2	-0.00131819	0.00426797	-0.000658938	-0.00342821	0.00411503	-0.00230769	0.00179126	-0.000850961	0.0052606	-0.00168889	-0.000609585	0.00322988	-0.000591884	-0.000494997	-0.00190967	-0.000868431	0.00380899	-0.00077174	-0.000929622	-0.000762195
ZG16B	-0.000869849	0.00405084	-0.000782161	-0.00232088	0.00057779	-0.000724326	6.53993e-05	-0.000604207	0.00148358	-0.000356373	-0.000545593	0.00412952	0.000721715	-0.000457228	-0.00162433	-0.000878767	0.00404755	-0.000259337	-0.00110017	-0.000576603
SHANK2	-0.00106632	-0.000592715	-0.000913284	-0.00330313	0.00991561	-0.00275604	0.000212271	-0.00102816	0.0064752	-0.00172392	-0.00169174	-0.00200523	-0.000561073	-0.000973759	-0.00287863	-0.000203931	0.00517496	-0.000886412	-0.000871408	-0.00122721
PDZK1IP1	-0.00189333	0.00093423	-0.00163317	0.00119516	0.00484269	-0.00418432	0.00509577	-0.00181045	0.00783225	-0.000977675	-0.000965812	0.00170865	-0.00195911	-0.000909364	-0.00142672	-0.00109792	0.00418939	-0.00114778	-0.00287624	-0.00175805
CMPK1	-0.00445964	-0.00133039	-0.00422762	-0.0038346	0.00307642	0.00324859	0.00828207	-0.00903604	0.00153276	-0.00240639	0.00366061	-0.00124249	0.00071812	0.00276801	-0.00737291	0.00809847	0.000925696	-0.000114898	0.00570709	-0.0054581
MAGOH	0.00127719	-0.00279275	0.0132854	-0.00551056	-0.00510641	0.00295859	0.00962917	-0.0111626	-0.00245837	-0.00739654	0.00585502	-0.00466429	-0.00523099	0.00537003	-0.00857563	0.0137707	-0.00513335	-0.00637013	0.0117625	-0.00924367
FBLIM1	-0.00324519	0.000403542	-0.00223112	-0.000247078	0.00164778	-0.00501996	0.00511149	-0.00371131	0.0080635	0.00578052	0.000356296	0.0003909	-0.000143315	-0.000461037	-0.00160082	-0.00199665	0.00131565	0.00365345	-0.00168354	-0.00174656
LAPTM5	0.00566056	-0.00214313	0.0116983	-0.00137439	-0.00383409	0.0213447	0.00346245	-0.0142741	-0.0050627	-0.00791565	0.0176029	-0.00218877	0.0165187	0.00703766	-0.00835255	0.00442875	-0.0133191	0.00476528	0.00719136	-0.00735914
KIAA1522	-0.00587179	0.0067796	-0.00191588	-0.0067103	-0.00270255	-0.00396337	0.00721515	-0.00624426	0.00854593	-0.00527583	0.000904899	0.00180055	-0.00879733	0.00248187	-0.00755479	0.00326501	0.00618305	-0.00552489	0.00623367	-0.00554354
MXRA8	-0.00199232	0.00402498	-0.00681486	0.00445833	-0.0010242	-0.00535206	-0.00538322	-0.000626451	-0.000100443	0.00281192	0.000691829	0.00961739	-0.00438559	-0.00208339	0.0100611	-0.00910203	0.00245736	0.00560811	-0.00707453	0.0060334
MEGF6	-0.00323102	-0.00291053	-0.000998357	0.00154032	-0.000449832	-0.00118464	-0.000819008	-0.00233985	0.000373858	0.000124074	-0.000136144	0.00136528	-0.000613348	-0.00112514	0.00497459	-0.00184071	-0.000310506	0.00225558	0.000189337	0.00109125
USP1	-0.00404792	-0.000775445	-0.0024094	-0.00561163	-0.00220851	0.000481759	0.00773484	-0.0055184	-0.00174168	-0.00306175	0.0027659	-0.00224924	-0.00215465	0.0012135	-0.00560521	0.011061	-0.00188521	-0.00194588	0.00733326	-0.00342557
GBP4	0.00516318	-0.00725585	0.017608	-0.00825185	-0.00989848	0.0110658	0.0143492	-0.0115827	-0.0101364	-0.00767517	0.0123089	-0.00919914	-0.00830787	0.0122796	-0.0127944	0.0031865	-0.00967238	-0.00848911	0.0137975	-0.00921173
VCAM1	-0.0034023	-0.00411289	-0.00641466	0.00119135	-0.0024888	-0.00560113	-0.0030472	-0.00463401	-0.00560553	-0.000376358	-0.00112569	-0.00258643	0.00320913	-0.000712635	-0.00277997	0.0038942	0.000699819	0.0049487	0.00610447	-0.000639255
ARPC5	0.00369574	0.000414244	0.013255	-0.00254482	-9.44555e-06	0.00688825	0.00766221	-0.0109706	0.000634153	-0.00147647	0.00737525	-0.00170896	0.00279615	0.00594827	-0.0048804	-0.00473356	-0.00479522	-0.000547981	0.00534738	-0.00734515
CADM3	-0.00045645	-0.00184392	-0.00106772	-0.00099498	0.000731212	-7.07483e-05	-0.00100909	0.000117748	-0.00154797	0.000725098	-0.000989737	-0.000863513	0.0044643	-0.000483241	0.000234672	-0.00116882	-0.00013157	0.00428679	-0.000990562	0.00173875
PEA15	0.00139654	0.00159712	0.00670881	-0.00545444	-0.00441793	0.00150456	0.00552762	-0.0109683	-0.00255175	-0.000339044	0.00648165	-0.00214993	-0.0014479	0.00610158	-0.00682285	0.00278537	-0.00416002	0.00204678	0.0072332	-0.00556205
NCSTN	-0.00546503	0.00487387	-0.00430725	-0.00306004	0.00306728	-0.00219759	0.00313234	-0.00654129	0.000989877	-0.00357296	0.00238875	0.00320504	-0.00315729	0.00237725	-0.00526041	0.00234491	-0.000589205	-0.00100303	0.00845227	-0.00330386
SLAMF6	0.00221154	-0.000582551	-0.000899464	0.000259542	1.19228e-05	0.00542115	0.000259959	-0.00110713	-0.0006058	-0.000753785	0.00266362	0.000112697	0.00608784	0.00157206	-0.0013453	-0.0013034	-0.000448761	0.00180373	-0.000410723	-0.000969528
OLFML2B	0.000162863	0.00125974	-0.00504016	0.00274483	-0.00297632	0.000475399	-0.00214275	-0.00270027	-0.00200389	0.00874196	0.00351309	0.00766577	-0.00168978	0.00175496	0.0110394	-0.00446092	-0.0029927	0.00959797	-0.00309639	-1.27256e-05
FCRLB	8.99907e-06	0.00368575	0.00044959	-0.000549087	-0.000234824	7.53077e-05	-0.000112578	-0.000134288	2.30559e-06	-0.000201651	7.92957e-05	0.00264899	0.000313637	-4.15326e-05	-0.000537701	-0.000206453	-0.000163431	4.92039e-06	0.000132241	-0.000120863
ATF3	-0.0077208	0.0155686	-0.0106134	0.00317592	0.00765087	-0.0123392	-0.00537855	-0.00117322	0.0114771	0.00465025	-0.00609512	0.0174906	-0.00501328	-0.00276092	-0.000568928	-0.00675814	0.00220587	0.005766	-0.00808556	0.00934316
DENND2D	0.00194138	0.00274059	-0.000470508	-3.75286e-05	0.00131056	0.0117301	0.00179103	-0.00557908	0.00126061	-0.0039586	0.00472359	0.0017632	0.0124982	0.00195089	-0.00394822	0.00263896	-0.000596515	0.00184592	0.00188022	-0.00462645
C1orf115	-0.00220904	0.000153463	-0.00260318	0.00142602	0.00454475	-0.00252954	-0.00216944	-0.00100525	0.0028248	0.00396856	-0.00277339	0.000858194	-0.00150143	-0.00138787	-0.00208443	-0.00228532	0.00620178	0.000182549	-0.00284853	-0.000641502
MAPKAPK2	-0.00379461	0.0117207	-0.00748838	0.00217411	0.00570343	8.92899e-06	0.000398754	-0.00354188	0.00474506	0.000634022	5.17687e-05	0.0115287	0.00520474	-0.000864139	-0.00121918	-0.00370011	0.00164931	0.00504762	-0.00162859	-0.000531727
FCMR	0.00340517	0.000981313	-0.000179196	0.00142658	-0.000886119	0.0102718	-0.00177941	-0.00117366	0.00125417	-7.95143e-05	0.00103786	0.00113826	0.0167407	0.000597424	1.17168e-05	-0.00132975	-0.000346173	0.00564775	-0.00218008	-0.00111685
DISC1	0.0011018	0.000290414	-0.00184323	0.00170308	0.00672955	0.0024118	-0.00122908	-0.00146995	0.000365133	0.000387105	4.16305e-05	4.41178e-05	0.00316367	0.00109354	-0.00151464	-0.000776176	0.000291055	0.00139912	-0.00155858	0.00024666
FRZB	-0.00355479	0.0034769	-0.00433737	0.00539985	-0.000673653	-0.00213389	-0.00426414	-0.00111333	0.00212373	0.00889932	-0.00224651	0.00521828	-0.000471519	-0.00245909	0.00100168	-0.00408225	0.00390515	0.00220031	-0.00408515	0.00104649
ACTG2	-0.00682977	0.0101367	-0.0127337	0.00115047	-0.00268163	-0.0217772	-0.000468855	-0.00237333	0.0337861	0.00913626	-0.0076811	0.00665241	0.00268735	-0.00649025	0.00137406	0.00193496	0.0126377	0.0114736	-0.0105932	0.00052071
EN1	-0.00107116	-0.000692467	-0.00102694	-0.00047269	0.00613263	-0.00306256	0.00309261	-0.00168613	0.000988346	-0.000763197	-0.000525022	-0.000554167	-0.000963863	-8.21198e-06	-0.000642842	0.00269047	-0.000788456	0.000709155	0.00129309	-0.00120104
SGPP2	-0.000905099	-0.00071398	0.000885864	-0.000737487	-7.12676e-05	0.00149313	0.00193373	-0.0014912	4.08509e-05	-0.0012551	0.00150302	-0.000333533	0.00057818	-7.07183e-05	-0.00146253	0.0011062	-0.0006596	-0.000417284	0.00121233	-0.00131066
PDLIM5	0.000547944	0.00499056	0.00207552	-0.00274646	-0.0039594	-0.00759986	0.00738258	-0.00935586	0.00669871	0.00530896	0.0010966	0.00374461	-0.00583057	0.00808443	-0.00387693	-0.00185627	-0.000544998	5.14664e-05	0.00570811	-0.00452306
CTSS	0.000223381	-0.00263094	0.00370487	-2.57716e-05	-0.0049013	0.00873998	0.00178928	-0.0100144	-0.00449221	-0.00721057	0.0129436	-0.00412642	0.00411789	0.00520384	-0.00915331	0.0022024	-0.00827538	-0.00161026	0.0108004	-0.00565242
S100A11	-0.00554319	0.00787266	-0.00203834	-0.00376768	0.00789096	-0.00437524	0.0043361	-0.0125365	0.0106222	-0.00599714	0.00787087	0.00365335	-0.00833114	0.00512906	-0.00444297	-0.000215816	-0.00783378	-0.000513263	0.0144314	-0.00694476
S100A9	-0.0028748	-0.0134192	0.00751556	0.00676446	-0.0106222	0.00555937	0.0167403	-0.0110935	-0.00723653	-0.00787542	0.0104271	-0.0121501	-0.0141884	0.0117358	-0.0106464	-0.00217975	-0.0109066	-0.00561153	0.0131862	-0.0106222
TGFA	-0.00158017	-0.000650946	0.000595745	-0.000960357	0.00934774	0.000989795	0.00211867	-0.00313679	0.00186956	-0.00248241	0.0010272	-0.00078502	-0.00172449	-0.00119751	-0.00249041	0.0042506	0.000356015	-0.00278853	0.00171097	-0.00258889
CLDN1	-9.5456e-05	0.00380271	-0.000713595	-0.0007477	0.000522622	-0.0011019	-0.000405285	-0.000189865	0.00628097	4.30349e-06	-0.000354854	0.00219804	0.000525132	5.38699e-05	-0.000505839	-0.000161031	0.000116247	0.0013179	-0.000319812	-0.000748405
COL6A3	0.000375249	0.000968664	-0.0188063	0.0196278	0.0110246	-0.0017627	-0.011683	0.000939624	-0.00112204	0.00475871	0.00609295	0.0223827	-0.00291301	-0.00198404	0.0306214	-0.0243528	-0.00290773	0.0180795	-0.0185837	0.0112036
ATP1A1	-0.00531094	0.00267795	-0.00776315	-0.000409467	0.0155668	4.00783e-05	-0.000250051	-0.00386347	0.00673288	0.000410171	-0.00119305	0.00146184	-0.00105813	-0.00104663	-0.00395928	0.000315425	0.00581276	0.0016292	-0.000482627	-0.00316774
FSTL1	-0.00247256	-0.00230391	-0.0165139	0.0153267	0.00684715	-0.00577734	-0.00973022	-0.00287361	0.00324539	0.00777541	0.000255568	0.0143503	-0.0078069	0.00151746	0.0215445	-0.0166372	-0.00162376	0.0114912	-0.0107994	0.0102133
LMOD1	-0.00145252	0.001814	-0.00332675	-0.00158896	-0.0030481	-0.00351877	-0.00324311	0.000372579	0.00675057	0.0121899	-0.00301956	-0.00151926	-0.0043974	-7.72171e-05	-0.00100748	-0.0038737	0.00459868	0.000329538	-0.00350493	0.00197316
ELF3	-0.00546269	0.0104862	0.00435326	-0.0176704	0.00591689	-0.00951107	0.0107235	-0.00388995	0.0125587	-0.00893127	-0.00138142	0.000596933	-0.00417323	-0.000394524	-0.0143811	0.00137728	0.00814253	-0.00125464	0.000636669	-0.00121444
IGFBP7	-0.00251076	-0.00483197	-0.0165274	0.00918722	0.00955061	-0.00458649	-0.00276088	-0.00190024	-0.00143063	0.0292884	0.00427132	0.00497458	0.00367926	-8.04375e-05	0.00164467	-0.0167579	-0.00506678	0.0189071	-0.0112622	0.00602956
ARPC2	0.00623312	-0.000857369	0.010855	-0.00374815	-0.00227801	0.00757503	0.00264194	-0.0125481	8.06385e-05	-0.00431603	0.00890788	-0.00156893	0.00579619	0.00791211	-0.00718147	0.00509946	-0.00586921	0.00232888	0.00782912	-0.00797634
CCT3	0.00256923	-0.00351557	0.0145828	-0.00911858	-0.000884533	0.000764866	0.0147541	-0.0148852	0.00043412	-0.00791981	0.00820792	-0.00374355	-0.00571428	0.00871536	-0.0114396	0.015433	-0.00518789	-0.00777948	0.0153861	-0.0130149
TMEM79	-0.000941636	0.000876195	0.000778725	-0.001517	0.00613899	-7.12774e-05	0.00154649	-0.0013883	0.00149213	-0.00137727	0.000122811	-0.000174841	-0.000425082	-0.00014812	-0.00161367	0.000196823	-0.000231751	-0.000884602	0.00141624	-0.00120118
SSR2	-0.00545264	-0.00099376	-0.00433038	-0.00371656	-0.00050543	-0.00463089	0.00338309	-0.00819182	0.0011632	-0.00564717	0.00323733	0.000553325	-0.000720887	0.00176057	-0.00758247	0.0096259	0.00119623	-0.000312249	0.00875309	-0.00358508
ADORA1	-0.000612152	0.00226099	0.00144744	-0.00216458	0.0017693	8.33446e-05	9.7984e-05	-0.000502657	0.0018446	-0.00059172	-0.000229725	0.00221555	0.000824178	-0.000600453	-0.0013307	-0.000325948	0.00200429	-0.000534175	-0.00033052	-0.000803873
NEK10	6.79959e-05	0.0164013	-0.000562373	-0.00252755	-0.00260667	-0.000353791	-0.000374099	-0.000566403	0.000865304	-4.92332e-05	-0.000526584	0.00988381	0.00052423	-0.000176301	-0.00101034	-0.000351992	0.00216142	9.30388e-06	-0.000495495	-0.000684316
TGFBR2	-0.00242746	-0.00684777	-0.00965944	0.00785222	0.0055812	0.00279693	-0.00911053	0.00119785	-0.000557822	0.0156051	-0.00309477	-0.00165143	0.00239392	0.00080842	-5.3279e-05	-0.0108726	0.00121613	0.00739625	-0.0087849	0.00757578
TRAT1	0.00103376	-0.000308313	-0.00103965	0.000378284	-0.000177561	0.0049222	0.000121093	-0.000773093	-0.000437706	-3.36469e-05	0.00117248	-0.000243167	0.00540094	0.000790541	-0.000768495	-0.000443691	-0.000397466	0.00116029	-0.000311245	-0.000336814
FBLN2	-0.00176635	-0.00617235	-0.00494068	0.00422232	-0.00533533	0.00219083	0.000123144	-0.00704107	-0.00515886	0.00602928	0.00687175	0.00601409	-0.00327439	0.00446606	0.0101464	-0.00959253	-0.00633322	0.0118453	-0.00279227	0.00335615
NFASC	-0.00223168	0.00269012	-0.00110824	5.21659e-06	0.00100896	-0.00165987	0.00181895	-0.00204522	0.00366812	0.00105315	-0.000842805	0.000336512	-0.00341165	-9.97541e-05	-0.00204213	0.00134519	0.00209751	-0.000588623	8.89488e-07	-0.00175823
FCRL1	0.00186575	-0.000480283	0.000182836	0.000231384	-5.50522e-05	0.0039795	-0.000544079	-0.000344046	-0.000666224	-0.000433866	0.000399034	-0.000466371	0.00843453	0.000390752	-0.000614304	-0.00088618	-7.23275e-05	0.00299962	-0.000473017	-0.000674789
SUCLG1	-3.17166e-05	-0.00143913	0.000716138	-0.00267398	-0.00118978	-0.000464224	0.00335175	-0.00810926	0.000116729	-0.00299099	0.00205755	-0.00166093	-0.00261135	0.00462454	-0.00699597	0.00678583	0.00242335	-0.00340177	0.0062341	-0.0045336
AIM2	-0.000167709	-0.00117055	-0.000628285	-0.000482032	-0.000871355	0.0043266	0.000979264	-0.00175759	-0.00157958	-0.00136548	0.00273186	-0.000730907	0.00437527	0.000695639	-0.00214834	-0.00101147	-0.000931763	0.00167276	0.00110761	-0.00101954
CTLA4	0.00137739	-0.000547636	-0.0017157	6.08771e-06	-0.000129156	0.00671251	0.00106227	-0.00188974	-4.25203e-05	-0.00113627	0.00287515	-0.000499707	0.00669263	0.00141412	-0.00142336	4.92891e-05	-0.00099385	0.00213451	-0.000251143	-0.00094791
ALB	-0.000937187	0.00414436	-0.00108782	0.000408545	0.000794128	-0.000809458	-0.000792306	-0.000262068	0.00197802	-0.00031066	-0.000774311	0.00239297	-0.000326786	-0.00098972	-0.00031096	-0.000901018	0.00207589	-0.00055901	-0.000689564	-0.000208574
ADAMTS9	-0.00257401	-0.00384186	-0.0038477	0.00987327	0.00148783	-0.00234889	-0.00169682	-0.00205319	0.00128802	0.00760663	-0.0025231	-0.000797087	-0.000644046	-0.000942512	-0.00135024	-0.00200196	0.00122805	0.00322769	-0.00227168	-0.001891
TIPARP	-0.00349002	0.0108101	-0.00392487	0.00580191	-0.00240104	-0.00245793	-0.00245016	-0.00127522	0.00360113	0.00342526	-0.00231318	0.0113685	0.000245276	-0.00228699	0.00105184	-0.00256557	0.00195428	0.000808055	-0.00270265	0.00101472
SLMAP	0.00210962	0.000608834	-0.00130536	-0.00484296	-0.00332749	-0.00170267	-0.000107542	-0.00216152	0.00472764	0.00277933	-0.000688782	-0.00309394	0.000205655	0.00404229	-0.00425771	-0.000285083	0.00327914	0.000678175	0.000899825	-0.000226028
DNASE1L3	-0.000456184	-5.77726e-05	-0.000313296	0.000931122	0.000529679	0.0025792	-0.00120761	-0.000493426	-0.000198841	0.00179269	-0.000845715	3.71096e-06	0.00363591	-0.000396251	6.4921e-05	-0.00105299	8.91931e-05	0.00163152	-0.00118978	0.000719152
PCOLCE2	-0.00138236	-0.00283196	-0.000825156	-0.00209747	-4.88808e-05	-0.00333421	0.00102122	-0.00217063	-0.00216263	-0.0011368	-0.000982224	-0.00222952	-0.00259311	0.000790208	-0.00186291	0.00812529	-0.00204888	-0.00208619	0.00490021	0.000610074
CXCL3	-0.00047007	-0.000571987	-0.000828926	-0.00109089	-3.78194e-05	-0.00247242	-0.00188303	0.000179307	0.00130432	-0.000440428	-0.00148742	-0.00127164	7.08198e-05	-0.000652208	-0.00214847	-7.92583e-06	0.00166807	0.000249546	0.000609156	0.000453433
CXCL5	0.000176901	-0.000268216	-2.27576e-05	0.000203176	-0.000106781	-0.00102579	-0.00041873	-0.000268444	0.000205592	-0.000262121	-0.000639613	-0.00036744	-0.000217553	0.000114785	-0.000462232	0.000553447	0.000594874	0.000161853	-9.50944e-05	7.44401e-05
CLEC3B	-0.00222981	-0.000679667	-0.00707661	0.0032163	0.00143214	-0.00340705	-0.00669046	0.000726773	-0.0033073	0.0110481	-0.00372264	0.00228623	-0.00584256	0.00141648	-0.00140863	-0.00833699	0.00243265	-3.75872e-05	-0.00588528	0.0097368
RPN1	-0.00633663	0.0002951	-0.00413557	-0.00302401	0.000515095	0.000683777	0.00711276	-0.00825137	-0.00115026	-0.00443888	0.00554946	0.000435982	-0.00141621	0.00314817	-0.00691712	0.00112069	-0.00205167	0.00087458	0.0094281	-0.00491733
HEYL	0.000367755	-0.00099266	-0.00129126	9.99687e-05	-0.000382168	-0.00105637	-0.0010168	-0.000357915	0.000879275	0.00897547	-2.63792e-05	0.000431808	-0.00164391	0.00113891	0.000592109	-0.00209512	-0.000406399	0.002101	-0.00121089	1.5085e-05
MELTF	-0.000431555	-0.00557644	0.00569278	-0.00781094	0.0153435	-0.000725991	0.00819823	-0.00771203	0.00280384	-0.00793187	0.00311305	-0.00663439	-0.00425213	0.0063015	-0.00797154	0.00678303	-0.0053287	-0.00360163	0.0116715	-0.00607754
S100P	-0.000299693	0.00549077	-4.6424e-05	-0.000708939	0.000330361	-0.00078133	0.000472127	-0.00048552	0.00106316	0.000298056	-0.000134776	0.00483216	-0.000218181	7.77365e-06	0.000260609	0.000315086	-0.000401237	3.13056e-05	6.25348e-05	-0.000119637
H2AFZ	-0.00231888	-0.00415268	-0.00103429	-0.00630394	-0.00863948	0.00303898	0.0148799	-0.0116166	-0.00346466	-0.0058101	0.00816901	-0.0047704	-0.00531259	0.00629118	-0.00924317	0.0191117	-0.00495172	-0.00472749	0.0151247	-0.0107867
PLXNB1	-0.00329083	0.00487972	-0.00345976	-0.00206469	-0.00150394	-0.00401614	0.00141205	-0.00260929	0.00709999	0.000183475	-0.00184589	0.000588466	-0.00238607	-0.00168045	-0.00169167	0.00046533	0.00770242	-0.00110681	-0.000788414	-0.00194389
SPRY1	-0.00592561	4.70955e-05	-0.0105769	0.0117624	0.00392253	-0.005902	-0.00843595	-0.00139567	-0.0016243	0.0127141	-0.00522328	0.0027359	-0.00235143	-0.00299846	9.40159e-05	-0.00678964	0.00610892	0.00759565	-0.00757282	0.00322753
C4orf3	0.00605033	0.00228325	0.0165926	-0.002553	-0.00450174	0.00602502	-9.18364e-05	-0.00857997	-0.00144954	-0.000734298	0.00545128	0.000748019	0.0030983	0.00422475	-0.00600023	-0.00482328	-0.000358604	-0.00306241	0.00361541	-0.00595979
HMGB2	-0.00122848	-0.00727454	0.00548867	-0.00649343	-0.00713054	0.00579308	0.0134563	-0.0115071	-0.0049901	-0.00609063	0.00890384	-0.00756288	0.000773688	0.00609705	-0.00934673	0.00989637	-0.00499079	-0.00345134	0.0139219	-0.00981627
HAND2	-0.00511606	-0.0062677	0.00986041	-0.00430836	-0.0076929	0.00338926	0.00933499	-0.00809389	-0.00876175	-0.0057289	0.00479385	-0.00555484	-0.00515687	0.00167121	-0.00680271	0.00469038	-0.00450069	-0.00610882	0.0103206	-0.00379779
GUCY1A1	-0.00327696	-0.00539679	-0.00335726	-0.00165777	0.00253218	-0.000163844	-0.00267102	-0.00141274	0.00801474	0.00981272	0.000502451	-0.00205924	-0.00191655	-0.000805735	0.00100399	-0.00634196	0.00500889	0.00353284	-0.00384319	-0.000601425
HPGD	-0.00304408	-0.00355673	-0.00269132	-0.00111951	-0.00131415	-0.00245508	0.00829272	-0.00278046	-0.00341932	-0.00166525	0.00257348	-0.00213319	-0.0022306	0.00155915	-0.00353801	-0.000184788	-0.00165569	-0.000701891	0.00370249	-0.000863806
GASK1B	-0.00461741	0.00666216	-0.0090593	0.00147232	0.0048119	-0.00182187	-0.00619078	-0.0025918	0.00652861	0.00323687	-0.00122241	0.0025927	-0.000189244	-0.00411545	0.00202404	-0.0087125	0.0108236	0.00509138	-0.00694959	0.0011779
NPY1R	-0.00125555	0.0221685	-0.0011984	0.000170487	0.0015266	-0.000525307	-0.000762432	-0.000246693	-0.000408704	0.00323063	-0.000383126	0.0209736	-0.00015487	-0.000899717	0.000109368	-0.00164928	-0.000724509	-0.000173418	-0.00127451	-5.23057e-05
ITGA2	-0.0020303	0.0101964	-0.00216858	-0.00138382	0.000260391	-0.000937814	-0.00115069	-0.00102089	0.0095015	0.000116318	-0.00111277	0.00511239	-0.000885749	-0.00166325	0.000110813	-0.00179014	0.00390453	-0.000674125	-0.00103191	-0.00136018
EDIL3	-0.000458429	0.00419549	-0.00068783	0.000431359	-0.00114274	-0.000590055	-0.000683801	-0.000822447	0.00123313	0.00127689	7.30741e-05	0.00469511	-0.00171883	-0.000520344	0.00382123	-0.000634722	0.000362008	0.000653915	-0.000619065	-0.000463948
RANBP3L	0.000292774	0.000146035	-0.000132431	-0.00178454	-0.00212795	3.24172e-05	0.000294866	-0.000169274	-0.00154787	0.000234774	0.000234589	-0.00126059	0.000442172	0.000261511	-0.000728673	-1.83034e-05	0.00113428	0.000420004	-6.81937e-06	0.000192044
CMYA5	0.022538	0.00329688	-0.000889273	-0.00299548	-5.12158e-07	-0.000314201	-0.000178879	-0.00232746	0.00160325	-0.00102663	0.000974446	0.000561038	-0.00218751	0.020982	-0.00276912	-0.00347298	0.00270064	-0.00179218	-0.000584312	-0.000357735
ACSL6	-0.000952147	-0.000700166	-3.67174e-05	-0.000867894	0.000173638	-0.00386426	0.00375174	-0.00156371	0.00159619	-0.000540385	5.53664e-05	-0.000145588	-0.000686331	9.47424e-06	-0.00173636	0.00316258	-0.000845931	0.000479135	0.00105218	-0.000625987
SEPTIN8	-0.00391118	0.0031786	-0.0057704	-3.51262e-05	-0.00165509	-0.00574402	0.001938	-0.00483679	0.00116937	0.00480576	-0.000335235	0.00444344	-0.000187003	0.000131872	0.00124312	-0.000772523	0.00017813	0.00459921	0.00242968	-0.000796469
UQCRQ	-0.00253999	0.00142924	0.000498915	-0.00307604	-0.00398195	0.000103671	0.00819845	-0.00849781	0.000777845	-0.00342305	0.00582665	0.0017795	-0.00453285	0.00656021	-0.00667296	0.000875808	-0.00132964	-0.002804	0.00991641	-0.00720148
FABP7	-0.0022598	-0.00176985	0.00143187	-0.00239697	0.000494594	0.000379702	0.00708492	-0.00149896	0.00164741	-0.000975195	0.00130114	-0.002458	0.0002357	-0.000203231	-0.00171392	-0.00139374	-0.00043415	-0.000283106	0.000239004	-0.00114652
TXLNB	0.0128335	-0.000118348	0.000519484	0.000319135	-6.28978e-05	0.00030008	-0.000303491	-0.0011546	-0.00038115	-0.000148872	0.000708884	3.36217e-06	0.000628652	0.0110328	-0.000678915	-0.000884172	-6.25647e-05	-4.14456e-05	-0.000366999	-0.0006219
CITED2	-0.00589836	-2.3506e-05	-0.00649151	0.000668526	-0.00649055	-0.00402336	-0.00016276	-0.00269117	0.000135113	-0.00135106	-0.00088103	0.00114848	-0.00143507	1.82059e-05	-0.00443221	-0.00315658	0.00474466	0.00201269	-0.00115157	0.00402256
PI16	0.00219715	-0.0030971	-0.00241864	-0.0019224	0.000798479	-0.000887727	-0.00217244	0.000245002	-0.00258677	0.00211338	-0.00106939	-0.00254482	5.58117e-05	0.00396615	-0.00129182	-0.00434571	-0.00125322	0.00170767	-0.00202664	0.00684264
KCNK5	-0.001073	-0.00375128	0.000864177	-0.00229382	0.00323364	0.000770547	0.00277798	-0.00185885	-0.00138696	-0.0014971	0.00107718	-0.00287402	-0.00125325	0.000519612	-0.00274163	0.00184838	-7.44297e-05	-0.0010227	0.00196428	-0.00135895
TAGAP	0.00229741	0.00114202	-0.00363187	0.00218698	-0.000434099	0.0081219	0.000404503	-0.00190016	0.000696639	-0.000566649	0.00402382	0.00201575	0.0105755	0.00195454	-0.00267466	-0.00166679	-0.00145494	0.00362178	-0.00111503	-0.00106712
COL1A2	0.00938885	-0.001065	-0.00130166	0.0285026	0.00629114	-0.00989877	-0.0189115	-0.00254902	-0.000173851	0.0010735	0.0161298	0.0372071	-0.0129916	-0.00190471	0.0498024	-0.0251159	-0.0111866	0.0239934	-0.0235692	0.00828368
FNDC1	6.42363e-05	0.00240001	-0.00203881	0.00115041	-0.00045763	-0.000510048	0.000269529	-0.00152402	0.000292235	-0.000651716	0.00157457	0.00617204	-0.00105955	0.000165833	0.00783379	-0.00148436	-0.00127607	0.00355044	-0.00128815	9.39199e-05
CHMP4C	-0.00188079	0.00224766	-0.00131403	-0.00311881	0.00189439	-0.0015659	0.00235673	-0.00174715	0.00388244	-0.000958446	-1.36244e-05	0.000910399	-0.00116377	-0.000229276	-0.00182585	0.00225194	0.00271505	-0.000218851	0.000835877	-0.00210255
BRI3	-0.000376982	-0.00285965	-0.000199646	-0.00378085	-0.00074151	-0.00024418	0.00483993	-0.0105278	-0.00292241	-0.00374553	0.00788968	-0.00346478	-0.00818416	0.00869178	-0.00688645	0.0054994	-0.00586946	-0.0021683	0.0111759	-0.00419671
CTSB	-0.00539892	0.00305444	-0.0121699	0.00556086	0.00675154	0.00350406	0.00222404	-0.00815264	0.00392082	-0.00615074	0.0107043	0.00285332	-0.00405267	0.00451093	0.00158613	-0.00129253	-0.00807344	0.00266009	0.00423758	-0.000428089
RAD21	-0.00426622	0.0145652	-0.00525069	-0.000658801	0.00088599	-0.00382333	0.00409278	-0.003433	0.00149556	0.0011911	-0.0008484	0.0130373	0.00204436	-0.000192371	-0.000497296	-0.00172745	0.00121964	0.00189135	0.00259596	-0.00219277
TNFRSF11B	-0.00126262	6.63401e-05	-0.00159649	-0.000513417	-0.000710174	-0.00074902	0.000110049	-0.001082	-0.000762175	-0.00100632	0.000639466	0.000138851	-0.00147193	-0.000832388	-0.001023	0.00368062	-0.000819748	-0.000382845	0.00247313	-0.00108021
SBSPON	-0.00135628	0.00897654	-0.00178074	-0.000532908	-0.000732046	-0.00223449	-0.00207532	-0.0013382	0.00655527	0.00503216	-0.00130282	0.00489782	-0.00223868	-0.000867333	-0.000496726	0.00040464	0.00254223	-0.000552316	-0.00103544	-0.000611057
CA3	0.038909	-0.00174134	0.00177409	-0.00131636	-0.00208516	0.00206984	0.00172171	-0.00402447	-0.000587755	-0.00110882	0.00286293	-0.00268483	-0.00246482	0.0363422	-0.00320981	-0.0019378	-0.0024367	-0.00267856	0.00180371	-0.00207048
ALDH7A1	-0.00218511	-0.000454143	0.00527971	-0.00352754	0.000817599	-0.00159469	0.00309427	-0.00387058	0.00114113	-0.00282047	-3.40582e-05	-0.00263866	-0.00207273	0.000288249	-0.00289174	-0.00210428	0.00404869	-0.00196926	0.00173602	-0.002378
COX6C	-0.00450393	0.0168655	-0.0046079	-0.00764181	-0.00255433	-0.00164314	0.00634263	-0.00910277	0.000657259	-0.00288922	0.00316636	0.0121269	-0.000565514	0.00205782	-0.00778089	0.0132798	-7.40338e-05	1.2477e-05	0.00867947	-0.00594433
YWHAZ	-0.00962372	0.0115311	-0.013953	-0.00165734	0.0020054	-0.00247705	0.00518902	-0.00718957	0.00834699	0.00201079	-0.000169727	0.0081433	0.00301981	-0.000607066	-0.00253936	0.00145351	0.00137597	0.00497521	0.0059023	-0.003977
CTHRC1	-0.00425407	0.00124044	-0.00824325	0.0117525	-0.00336261	-0.00150487	0.00326499	-0.00725061	-0.000139054	-0.00345231	0.0100381	0.0199081	-0.00307862	-0.00271584	0.0263896	-0.00296251	-0.00843746	0.014689	-0.0032567	-0.00294128
TP53INP1	-0.00032131	0.00469072	-0.00312493	0.0019021	0.000592827	0.00167752	-0.00295205	-0.000740959	4.00709e-06	-0.0015226	0.00286987	0.00564576	0.00641341	-0.00116607	-0.00285742	-0.00138888	0.00287615	0.00495464	-0.00296033	-0.000928608
GEM	-0.00451287	0.00737835	-0.00617573	0.0123883	0.00283664	-0.00438387	-0.0043055	-0.00378246	0.00485507	0.00113881	-0.00264498	0.0152509	-0.00131945	-0.0036083	0.0148965	-0.00238515	-0.00101172	0.00628434	-0.00423826	0.00102111
MAMDC2	-0.0011004	0.00362279	-0.0041191	0.00173206	-0.0020726	-0.00274514	-0.00258278	-0.00070752	0.00407381	0.00396602	-0.00212073	0.00189988	-0.00247043	4.71193e-05	-0.000765776	-0.00336903	0.00502444	-0.00134575	-0.00286224	0.00205333
RASEF	-0.00148026	0.00925224	0.00119115	-0.00331665	-0.00135349	-0.000392174	0.00151732	-0.00178134	0.00108808	-0.00218415	0.000159553	0.00578067	-0.0014549	0.000168108	-0.00220181	0.000477316	0.00127991	-0.00130738	0.00138592	-0.0011226
SVEP1	-0.00440285	-0.00801425	-0.00712526	0.0091311	-0.00088412	-0.00572535	-0.00636607	0.000987128	-0.00445072	0.00539183	-0.00547271	0.000941064	-0.00327612	-0.00122662	0.00513196	-0.00716821	0.00056169	0.00206014	-0.00587689	0.0113266
FBP1	0.000886269	0.00759054	0.00727291	-0.00370335	-0.00320513	0.00490038	0.000242024	-0.0052745	-0.00245912	-0.00438334	0.00728991	0.00272943	-0.000334589	0.000256429	-0.00500512	-0.00498125	0.000330778	-0.00522679	0.00382837	-0.00355367
CYBB	0.00387066	-0.0019982	0.00184095	0.00155428	-0.00304971	0.0130173	0.00377827	-0.00896865	-0.00301861	-0.00444767	0.0144205	-0.000889704	0.00419985	0.00715537	-0.00465715	-0.000899887	-0.00785155	0.000802992	0.00263545	-0.00322469
VEGFD	-0.00298404	-0.00325015	-0.00421105	0.00296199	-0.002157	-0.00319515	-0.00342519	0.00085534	-0.00397755	0.00171738	-0.00279871	-0.000444667	-0.00434229	-0.00128183	6.34777e-05	-0.00290791	0.00408433	-0.00216974	-0.00307481	0.00585467
CLDN3	-0.00254108	-7.2844e-05	0.00901691	-0.0118059	-0.00240612	-0.00239018	0.0119087	-0.0109034	0.00502174	-0.0119012	0.00828392	-0.00442616	-0.0121318	0.00548878	-0.0136863	0.0174391	-0.00495482	-0.0114102	0.0189415	-0.0119977
WNK2	-0.000863211	0.000889485	-0.000977365	-0.0049187	0.00181591	-0.00151556	-0.0002051	-0.000395141	0.00611829	-0.000858507	-0.000983145	-0.00111247	-0.000381441	-0.000367384	-0.00208294	-0.000973473	0.00575955	-0.000938632	-0.000298608	-0.00113595
AQP3	0.000122714	0.00467207	0.000345678	-0.00162303	-0.000805213	0.00244044	-0.00181961	-0.000308711	0.00220936	-0.000445715	0.000505749	0.00243105	0.00441893	-1.96359e-05	-0.00145481	-0.0014125	0.00125391	0.00110523	-0.000131607	-0.000435445
MELK	-0.00249466	-0.00428234	0.00129198	-0.00385341	-0.00324824	0.000698362	0.00680613	-0.00434802	-0.00226311	-0.00318435	0.00364717	-0.00383714	-0.00196968	0.00195236	-0.00382606	0.00583718	-0.00322043	-0.00155644	0.00712399	-0.00357732
CFL2	0.0116298	0.000275223	-0.00163242	-0.00070031	-0.00206198	-0.00145223	0.000234342	-0.00238189	0.00163961	0.00162363	0.000778168	-0.000227187	-0.000859041	0.012083	-0.00272086	0.000114564	-0.000280226	-0.000179428	0.00148282	-0.000672826
FOLR2	0.001237	-0.00433099	-0.00314822	0.00608042	0.000773606	0.00119097	-0.00230843	-0.00217625	-0.0030917	0.0015418	0.00087502	-3.10199e-05	0.00182383	0.00327466	0.00343354	-0.00282588	-0.00191907	0.00332319	-0.00184651	0.00242586
DEPP1	-0.013517	-0.00620797	-0.0132476	0.00855106	-0.00167488	-0.0130749	-0.00462244	0.00102987	0.000197863	0.019267	-0.00794107	-0.00123576	0.00315563	-0.00603216	-0.000466646	-0.0130308	-0.000412399	0.0167542	-0.00752628	0.00999093
NUDT5	-0.00121104	0.00171421	-0.00387255	-0.00165739	0.000859863	-0.00249633	0.009106	-0.0065038	0.00160161	-0.00235291	0.00181009	0.000140559	-0.00147784	0.00467026	-0.00540708	0.00716256	-0.00193463	-0.000657679	0.00560879	-0.00346402
PRDX3	-0.00230415	0.00249481	-0.00260971	7.6482e-05	0.00381073	-0.000861544	0.00093698	-0.00263952	0.00316045	-0.000140458	0.000317917	0.00175106	0.000269346	-7.38006e-05	-0.0019579	0.00119161	0.00161863	0.000456918	0.000826114	-0.00177123
NDRG2	0.00281718	-0.00484243	-0.0090479	-0.00170981	0.0125003	-0.00739411	-0.00776747	0.000722614	0.0184209	0.00479128	-0.00675281	-0.00452381	-0.00160965	0.00221509	-0.00663252	-0.00853743	0.0180383	-0.0014221	-0.00994211	0.00365654
NSMF	-0.00387715	0.000991088	-0.00320248	-0.000518329	0.00442419	-0.0059666	0.000630956	-0.00423304	0.005104	0.000565932	-0.00146404	0.00136398	-0.000272036	-0.000817412	-0.00263131	0.00332525	0.00266951	0.00080917	0.00226545	-0.00145354
ANKRD2	0.00736392	-0.0005572	0.000283458	-0.000311576	-0.000230469	-0.000105271	0.000133651	-0.00044459	-0.000396232	0.000195556	0.000314182	-0.000650887	-0.000199238	0.00646925	-0.000317302	-0.000425078	-0.000238677	-0.000102402	-1.27928e-05	-0.000220342
TC2N	-0.00299834	0.00392531	-0.00508093	-0.00230017	0.00140116	0.000219245	-0.00156234	-0.00192314	0.00890251	-0.000978411	-0.00248251	0.00197137	0.00537838	-0.00116367	-0.00573158	0.000438913	0.00699751	-0.000242301	0.000265032	-0.00145258
IFI27	0.00677286	0.00407981	0.00971349	-0.00869886	-0.0105982	0.00963363	0.0139621	-0.0166878	-0.0159971	-0.00553651	0.017471	0.00535675	-0.0128024	0.0167406	-0.00918327	0.0130817	-0.0165128	-0.00406729	0.0203503	-0.0129129
HTRA1	-0.00965377	0.00477847	-0.0161906	0.0115517	0.00641968	-0.00899565	-0.0104016	0.00190219	0.0014281	0.00270197	-0.00442039	0.0143637	-0.00435357	-0.0091384	0.0240188	-0.0134653	0.00419765	0.0137844	-0.0128595	0.0100273
GPT2	-0.00337867	-0.00167845	0.000195729	-0.00312727	0.000293512	0.00063458	0.00677877	-0.00386417	-0.000471376	-0.00244295	0.00227399	-0.0021716	-0.00165198	-3.82666e-05	-0.00310328	0.00552851	-0.00176385	-0.00176457	0.00532037	-0.00354123
SPINT1	-0.00408797	0.00931522	-0.0014746	-0.00653326	0.0044545	-0.00410507	0.00432205	-0.00469738	0.0107819	-0.00484235	0.000117441	0.00370522	-0.00486903	0.00184632	-0.00617692	0.00088831	0.00317463	-0.00323361	0.00576878	-0.00420244
FBN1	0.00359154	-0.00454615	-0.00620459	0.00850512	-0.0016775	-0.00172085	-0.00701155	-0.00502314	-0.00566002	0.0035281	0.00484847	0.011822	-0.00187406	0.00296845	0.0175877	-0.0104596	-0.00528297	0.0117831	-0.00536504	0.00587699
TAF10	-2.9722e-05	0.00352155	0.000108539	-0.00401411	0.00358079	0.00457503	0.000806555	-0.0064917	0.00300226	-0.00296951	0.00397456	0.00182484	0.00643068	0.00222439	-0.00417421	0.0026913	0.000163736	0.0036742	0.00270514	-0.00366946
RIC3	-0.000116524	0.0018714	-0.00107623	-0.00237431	0.00188412	-0.000339605	-0.00145159	-0.000616581	0.00616535	-0.000436303	-0.00123949	-0.00153437	0.00330628	-0.000787821	-0.00158635	-0.000863182	0.00445232	0.00165591	-0.00141114	-0.00092114
CRABP1	-0.00446421	-0.0170948	0.0170305	-0.0144279	-0.00847032	0.00528828	0.0088724	-0.00628012	-0.0038403	-0.00779797	0.00724795	-0.0158015	-0.0037998	-0.000103939	-0.00966187	0.0126695	-0.00191563	-0.00606511	0.0102913	-0.00679927
PLD4	-9.54508e-05	0.00475013	-0.000487506	3.743e-05	0.000806238	0.00347397	-0.000708961	-0.000576386	0.00185444	0.000250092	-0.000445599	0.00335248	0.00540769	-0.000683078	0.000232836	-0.000932292	0.000537584	0.00149105	-0.00119088	-0.000161552
ST5	-0.00591016	0.00433182	-0.00879514	0.000531753	0.00468388	-0.0110727	-0.000138793	-0.00366054	0.00904998	0.00342594	-0.0031496	0.00183224	-0.00524918	-0.00440769	-0.000665089	-0.00454042	0.0091709	0.000918537	-0.00344753	0.00141918
MFAP4	-0.00921876	-0.00158853	-0.0122915	0.0130306	-0.00198261	-0.00956344	-0.0106443	0.0045142	2.98083e-05	0.00621805	-0.00940254	0.00704214	0.00274107	-0.00790515	0.0119772	-0.0102824	0.00155528	0.00961925	-0.0106266	0.0143402
PRKCB	0.00034457	2.75209e-05	-0.000966751	0.000831111	-0.00032168	0.00404627	-0.000145201	-0.000872354	-0.00013275	-0.000158522	0.000720233	-5.63708e-05	0.00606755	-0.000127454	-0.000735572	-0.000299249	-0.000274889	0.00229535	-0.000529598	-0.000536356
MCM7	0.000841723	-0.00749179	0.016916	-0.0109341	-0.00472069	0.00301363	0.00920735	-0.0119686	-0.0011533	-0.00779575	0.00579632	-0.0106189	-0.00227574	0.00432583	-0.0123976	0.0173599	-0.00287849	-0.00727667	0.0138036	-0.0104789
TMED3	-0.0019717	0.00333931	-0.0033104	-0.00104511	0.00909652	-0.00367343	0.000792155	-0.00402374	0.00466904	-0.00227824	-0.000196057	0.00314928	-0.000783112	0.000993658	-0.00144957	0.00241291	0.00140611	0.00144913	0.00236349	-0.00230929
SEC11C	-0.00202359	0.00117301	-0.00436632	0.00116104	0.00146551	0.0018841	-0.00116431	-0.00185578	0.000459112	-0.00312489	0.0069867	0.00539713	0.00729717	-0.000254506	-0.00830061	-0.00360973	0.0026946	0.0072821	-0.0022884	-0.00223271
BEX3	-0.00862695	0.00408183	0.00645732	-0.000751786	0.00239964	-0.00527693	0.00486026	-0.00835524	0.00471815	-0.00288971	-0.00152101	0.00330967	-0.00569747	-0.00342243	-0.00150939	0.00317936	0.00340656	0.000339996	0.00117778	-0.00365158
B2M	0.00202779	-0.00182999	-0.0134692	0.00162883	-0.00699364	0.00665926	0.00116707	-0.00832622	-0.00108322	-0.00044539	0.00970948	-0.000590357	0.00544957	0.0113644	-0.00824135	0.00663734	-0.00671699	0.0048504	0.0113983	-0.00568642
NNMT	-0.00142292	-0.00221641	-0.00990432	0.0072974	0.000554514	-0.00386223	-0.00346227	-0.00353982	0.00242471	0.00467584	0.000596585	0.00426766	0.00187219	0.00147644	0.00876541	-0.00676527	-0.00183419	0.013979	-0.00552864	0.00333598
PPIB	0.000579388	-0.00406618	0.0071955	-0.00420491	0.000222177	0.00336939	0.00466928	-0.011096	-0.00341188	-0.00622363	0.00807695	-0.00149303	0.000644669	0.00474104	-0.00445812	0.00616964	-0.0047119	0.00187028	0.00808093	-0.00609055
PLIN1	-0.00247045	0.00203848	-0.00216485	0.00176582	0.0103907	-0.00295891	-0.00262463	0.000668358	-0.00150928	0.00158406	-0.00264952	0.00128	0.000941934	-0.00172618	-0.00136089	-0.00386792	-0.00010443	0.00236296	-0.00307917	0.00431489
MESP1	-0.00089253	-0.000624568	0.00084583	-0.00160464	0.00130704	-0.00125436	0.00355708	-0.000901103	0.00286731	-0.000375524	0.000723843	-0.000370274	-0.000545232	0.000176595	-0.00161391	-0.00142156	0.0012993	-0.000499279	-0.000764113	-0.000670879
ANPEP	-0.00363088	0.00783937	-0.00378098	-0.000532161	0.00215057	-0.00197891	-0.00298341	-0.0017911	0.0114737	0.000466685	-0.0011597	0.00589822	-0.00136416	-0.00193737	-0.000934408	-0.00407235	0.00526043	-0.000369424	-0.00133957	-0.000837703
RBPMS2	-0.000349885	0.000200919	-0.00114914	0.000248793	-0.000179175	-0.000496842	-0.000702526	-0.000108009	5.77487e-05	0.00565851	-0.000176698	0.000828883	-0.0014957	0.000130536	0.000252713	-0.000824953	5.37525e-05	0.000598056	-0.000869456	0.000173198
NAV2	-0.00179497	0.000662019	-0.00121446	-0.00505277	-0.00126326	-0.00151473	-0.000885341	-0.00132005	0.00829241	-0.000263192	-0.000792542	-0.00364428	-0.00132931	-0.00143638	-0.00274125	0.00100363	0.00703381	-0.000567799	-0.000855587	-0.00162549
PLK1	-0.0024988	-0.00414927	0.00260054	-0.0045754	-0.00349528	0.00198121	0.00838939	-0.00503095	-0.00282873	-0.00413315	0.00423497	-0.00409908	-0.00319448	0.00274177	-0.00438877	0.00688466	-0.0041188	-0.00246342	0.00780821	-0.00406951
C15orf48	-0.000660553	-0.00243577	-0.0020747	-0.00577896	-0.00146988	0.00244226	0.00465607	-0.00273791	-0.00232076	-0.00396264	0.00517097	-0.00465953	-0.00305005	0.00150841	-0.00496086	0.000391508	-0.00149218	-0.000683519	0.00336128	-0.000971431
GREM1	-0.00394618	-0.00432699	-0.00387426	0.0100231	-0.00289332	-0.00332901	0.000767304	-0.00370025	-0.00182601	-0.00279542	0.00236257	0.00710231	-0.00384958	-0.00220445	0.0126231	-0.0012554	-0.00439888	0.00412013	-0.000133413	0.000267053
MS4A7	-0.00279206	0.00200813	-0.00695428	0.00732926	0.0026121	0.00171079	-0.00104201	-0.00468289	0.000655961	-0.00154023	0.00544071	0.00477217	-0.00269015	0.00189438	0.00132464	0.00116271	-0.00378926	0.000709863	0.00041827	0.00025743
NUDT21	-0.00615341	0.00176356	-0.00761893	-0.00077459	0.000587571	-0.00031077	0.00435429	-0.00482947	0.00265705	-0.00133982	0.000906266	-0.000225657	-0.000567052	0.000341702	-0.00352841	0.00411994	0.00185818	0.000273606	0.00501053	-0.00361906
SNRPD1	0.00229012	-0.00800605	0.018859	-0.00948579	-0.00401979	0.00307322	0.0130437	-0.0139056	-0.00390441	-0.00980695	0.00796747	-0.00839102	-0.00490084	0.00740533	-0.0106582	0.0152816	-0.00649061	-0.00733718	0.0156397	-0.0118091
FAM102A	0.000942126	0.00800218	-0.000590554	-0.00184431	0.0131312	0.00351556	0.00446866	-0.0047498	0.00461444	-0.00242745	0.00149954	0.00685323	0.012138	-6.33849e-05	-0.00431664	-0.003871	0.00177882	0.00283845	-0.001845	-0.00180672
CERCAM	0.0039681	0.0041501	0.00270993	0.00212288	0.00448378	-0.00410115	-0.00571038	-0.00430198	0.00232788	-0.000280824	0.00435627	0.0101872	-0.00409914	0.00196798	0.00898674	-0.00633549	-0.000357713	0.00463501	-0.00175704	-0.00138442
PRR15L	-0.000852226	0.00968999	-0.000604928	0.000145805	0.000304375	-0.00125899	-0.000671365	-0.00031355	0.00483588	6.35092e-05	-0.00136088	0.00604393	-0.000122528	-0.00107061	3.35711e-05	-0.0010937	0.00306654	-0.000812916	-0.00113226	-0.00135188
GPRC5B	-0.00168597	-0.00304254	-3.99384e-05	-0.00205166	-0.00129705	-0.00325111	-0.00048593	-0.00307397	0.000889726	0.00198857	-0.00113659	-0.00338557	-0.00377089	0.0032857	-0.00381627	-0.00140554	0.00164353	-0.000866073	0.00338403	0.000138689
SNX20	0.000392098	8.15435e-05	-0.00136064	0.00060934	-0.000912058	0.00769648	0.00108601	-0.00289463	-0.000554526	-0.00119901	0.0033148	-0.000178933	0.00797497	0.000711906	-0.00171237	-0.000795595	-0.00157408	0.00201819	0.000787983	-0.0014303
ZNF91	-0.00352917	0.00986448	-0.00308786	-0.00204798	0.0033001	0.00128966	-0.00113505	-0.00382641	0.00172906	0.000324158	-0.00110613	0.00573436	0.00223284	-0.0013604	-0.00407106	0.000251813	0.00556048	0.000353494	6.55506e-06	-0.00150633
IGF2	-0.00336642	-0.00393767	-0.00862876	0.00695392	0.00194595	-0.00859283	-0.0081445	0.0033456	-0.00497726	0.0105891	-0.00583387	0.00515492	-0.00716596	-0.000519896	0.00903373	-0.00963288	-0.000111269	0.00599265	-0.0078673	0.0116647
CD3D	0.00540378	-0.00289368	-0.000512133	-0.000788642	-0.00273173	0.0160411	0.00260955	-0.00471039	-0.00171473	-0.00279844	0.00801438	-0.00246546	0.01381	0.00512427	-0.00468508	-0.00010053	-0.00323137	0.00221949	0.00163262	-0.00325138
TPM4	-0.00393715	0.00397649	0.000258303	-0.00274885	-0.00414991	-0.00201147	0.00424421	-0.00921227	0.0052102	0.00271471	0.00549359	0.00508639	-0.00221214	0.000721908	4.8627e-05	0.00333119	-0.0044843	0.00575043	0.00244724	-0.00242618
GPX4	-0.00566421	0.00917356	-0.00194545	-0.00454177	0.000392492	-0.00133974	0.00110822	-0.00858159	0.00313885	-0.00263782	0.00245002	0.00716125	0.00187937	0.00159076	-0.00620991	0.00342755	0.000224948	0.000532356	0.00694958	-0.00233153
NIBAN3	0.00265742	-0.000122654	0.000565494	9.91663e-06	-7.2748e-05	0.00733415	-0.00108511	-0.000568679	-6.03976e-05	-0.000530492	-0.000318216	-0.000654298	0.0132714	0.000518512	-0.000741831	-0.000895749	-5.0694e-05	0.00429502	-0.00122651	-0.000399298
MVD	6.3714e-05	-0.00315826	0.00873219	-0.0050563	-0.00125685	0.00282111	0.00473822	-0.00638795	-0.00226017	-0.00407374	0.00441066	-0.00352539	0.000747583	0.00179355	-0.00489951	0.00508081	-0.00327962	-0.000350706	0.00605471	-0.00480831
CDT1	-0.00257988	-0.00431092	0.00423179	-0.00509733	-0.00218031	0.00110828	0.00797554	-0.00579797	-0.00228808	-0.00423052	0.00372807	-0.00447291	-0.00311638	0.00268716	-0.00507371	0.0064401	-0.00384168	-0.00366061	0.0096111	-0.00498845
CORO6	0.00839605	-0.000719723	-0.000458193	1.33592e-06	-0.00108555	5.37651e-05	-7.99287e-05	-0.000799088	-0.00067314	0.00100777	0.000588043	-0.000212434	-0.00106876	0.00792244	-0.000380556	-0.00072553	5.74089e-05	-0.000693643	-0.000174837	0.000108627
TUBA1C	-0.00675864	-0.00256404	-0.0043114	-0.00498051	-0.00291062	0.00194877	0.0127817	-0.00956984	0.00304923	-0.00259225	0.00850141	-0.00151952	-0.0058008	0.00299863	-0.00524751	0.00997905	-0.00420147	-0.00141358	0.00958773	-0.00738592
GPD1	0.0019661	-0.000153056	-0.000911014	0.000448496	0.00721833	-0.00156246	-0.00113954	-0.000228138	-0.00164607	0.000681213	-0.000986192	-0.00035808	-5.259e-05	0.00235814	-0.00140644	-0.00230976	-0.000382262	0.00113673	-0.00128673	0.0021647
NFKBID	-0.000805865	0.00268641	-0.00108493	0.00470719	-0.000891122	0.00241573	0.000208092	-0.00347611	-0.000866549	-0.000287668	0.000645928	0.00514226	0.00306626	0.000864975	-0.00106825	0.000707108	-0.00139318	0.000299924	0.000349935	-0.00052752
TTYH1	-0.00197859	-0.0035433	-0.000874348	-0.00353712	0.00994699	0.000342391	0.00187886	-0.0019321	0.00562408	-0.00318034	0.000390914	-0.00330741	-0.00301904	0.000869085	-0.00337385	-0.000679198	0.00285133	-0.00242318	0.00226473	-0.00265299
LENG8	-0.0036461	0.00132328	-0.00196436	-0.000324863	0.00338564	0.00366063	-0.000395731	-0.00391638	0.00345903	0.0059145	-0.0015452	0.000533474	0.00987818	-0.00113373	-0.00663871	-0.014194	0.00844238	0.00162665	-0.00432571	0.00173124
CDC42EP5	-0.00276111	-0.003661	-0.00648907	0.0015029	0.00190342	-0.0111842	0.00236472	-0.00579363	0.00530269	0.00240967	-0.00160516	-0.000130728	-0.00527528	0.00278078	-0.00242258	-0.00207703	0.00217605	0.00116655	0.00388734	-0.000889213
PPP1R14A	-2.97928e-05	0.00193969	-0.00199924	-0.00338271	-0.00460058	-0.00242984	-0.00303139	-0.000873895	0.0076674	0.0111458	-0.00129646	-0.00212834	-0.00265321	0.000125842	-0.00187591	-0.0041566	0.00674858	0.000613159	-0.00321186	-0.000266117
SPINT2	-0.000824435	0.0109364	0.000984034	-0.0141441	-4.03347e-05	0.000318978	0.0140084	-0.0126084	0.00696316	-0.0163162	0.00748112	-0.00144568	-0.0140612	0.0109239	-0.0160002	0.00998133	0.00352904	-0.0109806	0.0169453	-0.0133453
LY6D	-0.00171235	0.000755603	0.00564007	-0.00030219	-0.000463131	-0.000416638	0.00114881	-0.000942739	0.00367234	-0.000634518	-0.000155442	-0.000419056	-0.000324711	-0.00154025	0.000223245	-0.00195842	0.000190397	-0.00144029	0.000491249	-0.00174983
EEF2	-0.00522489	-0.000867612	0.00257536	-0.00210028	0.00104543	-0.00596732	-0.00233754	-0.0037973	0.00956813	0.000821895	-0.0035627	-0.000108551	0.00354587	-0.00353744	-0.00412221	0.00046441	0.00914747	-0.000766206	-0.00101209	-0.000743607
UBXN6	0.00690473	2.12196e-05	0.0193321	-0.00525802	-0.00270343	0.00290702	0.000205076	-0.00707477	-0.000454276	-0.00273069	0.0045666	-0.000350723	0.00282683	0.00250927	-0.00459719	0.00212684	-0.000898999	-0.00307531	0.00168693	-0.00397595
PLIN4	-0.000157171	0.00250024	-0.0011624	0.00094105	0.0057189	-0.00128404	-0.00114241	-3.73934e-05	0.000250627	0.00122443	-0.00123266	0.000797118	-0.000565627	0.000373877	-0.00114897	-0.0017808	0.000196971	0.000214578	-0.00145948	0.00161682
KIFC2	-0.00133637	0.00713275	0.00129197	-0.00246033	0.00149746	-0.000243263	0.00252192	-0.00232337	0.000563678	-0.000403937	-6.93451e-05	0.00498206	0.0029051	0.000316479	-0.00237421	-0.00133172	-0.000261803	0.000537853	0.00162438	-0.000906549
ZNF83	-0.00379642	0.00458965	-0.00484814	-0.00110148	0.000947491	-0.00471	0.00153649	-0.00214273	0.00623124	0.00296541	-0.00244213	0.0023555	-0.000832609	-0.000327832	-0.00267552	-0.00122347	0.00559377	-0.000209203	-0.000614144	-0.000308702
ANGPTL4	-0.000411821	0.00777285	-0.0010928	0.00105038	-0.000985195	-0.0015284	-0.00116953	-0.00120536	0.000728966	0.000393754	-0.00139394	0.00485543	-0.000112212	4.16074e-05	-0.000397538	-0.00180208	0.000663692	-4.78592e-05	0.000913968	-0.000457827
IGFBP6	-0.00848026	-0.00414225	-0.0117986	0.00713609	0.00252967	-0.00781021	-0.00941098	0.00672438	5.82719e-05	0.00776411	-0.00751103	0.00261813	-0.0103081	-0.00559075	0.0040887	-0.00962629	0.00284496	-0.00364557	-0.00875934	0.0164509
PRDX2	-0.00293447	0.00623861	-0.00490665	-0.00170423	0.00534844	-0.00550585	0.00227978	-0.00495589	0.00477418	5.28126e-05	-0.00146486	0.00518646	-0.00112084	-0.000981153	-0.00508161	0.0109141	0.00514674	0.000221008	-0.000628057	-0.0019052
HID1	-0.00127814	0.0100992	-0.00142936	-0.00078467	0.00287463	-0.00191173	-0.0013493	8.39937e-05	0.00142511	0.000703233	-0.00117105	0.00907845	6.46279e-05	-0.00119295	-0.00114373	-0.00149183	0.00289592	0.00124004	-0.00224469	3.34502e-05
EVPL	-0.00107669	0.00676669	-5.75938e-05	-0.0016819	0.00033149	-0.000754506	0.00142147	-0.00100818	0.00141437	-0.00142901	9.47448e-06	0.00492265	-0.00183056	0.000291836	-0.00121722	0.000416595	0.00105902	-0.00111476	0.000773432	-0.00111479
TMC8	0.00102717	0.000920156	-0.00206582	0.00293934	0.0013066	0.010913	-0.000781918	-0.00173961	0.00100505	-0.000752192	0.00106223	0.000850068	0.016339	4.75893e-05	-0.000844602	-0.00271103	-0.000225458	0.00540671	-0.00232974	-0.000732213
TK1	-0.00305465	-0.00326017	-0.00130966	-0.00446869	-0.00239833	8.1864e-05	0.00922222	-0.00404783	-0.00172248	-0.0034924	0.00344954	-0.00395498	-0.0033912	0.00252635	-0.00448595	0.00646233	-0.00286879	-0.002123	0.00746793	-0.00394066
ECI1	0.000993329	-4.51075e-05	0.0158134	-0.00515679	-0.00288528	-7.78552e-05	0.00270327	-0.00690672	-0.00139025	-0.00333193	0.00287723	-0.00105688	-0.00162444	0.00294596	-0.0064745	-0.000618192	-0.00060194	-0.00468864	0.00719378	-0.00540389
FTH1	-0.0019951	0.0006424	-0.0103809	-0.00114254	-0.000989767	-0.000994135	0.010438	-0.00697811	-6.5194e-05	-0.00611305	0.00809137	0.00119616	0.000753581	0.00709515	-0.00128158	-0.0067494	-0.00542831	0.00599785	0.00818193	-0.00420286
CTNNB1	-0.00474956	-0.00319054	0.00270372	-0.00692849	0.00828488	0.00382348	0.0061905	-0.00927047	0.00589938	-0.00507516	0.00388315	-0.00411772	-0.00857227	-0.000326458	-0.00771039	0.00864953	0.00694217	-0.00559903	0.00146253	-0.00621206
CCDC88B	0.00200899	0.00142078	-0.000899718	0.00270234	0.000376147	0.0104201	-0.000398877	-0.00258707	0.00139509	-0.00117555	0.00319651	0.0017917	0.0122884	0.000995823	-0.0021801	-0.00237538	-4.46071e-05	0.0031158	-0.00181088	-0.00192932
PNOC	0.000220008	-0.00102882	-8.33586e-05	0.000766234	-0.00051265	0.00117521	-0.000689278	3.97636e-05	-0.00092545	-0.000899197	0.00112551	0.000201495	0.00377425	-0.000359424	-0.000693961	-0.000640381	0.000170261	0.00220903	-0.000713589	-0.000212715
DDIT4	0.00114108	-0.0138738	0.0194624	-0.00767075	-0.00323256	0.00628941	0.00408634	-0.0084804	-0.00400843	-0.00599062	0.00594219	-0.00745741	-0.000128985	0.00578647	-0.00972467	-0.00881719	0.00539285	-0.00212584	0.00444829	-0.00731087
TTC39C	0.00156694	0.00435563	-0.000305132	-0.00152931	0.00903862	0.00546304	0.00130552	-0.00330674	0.0009067	-0.00331662	0.00168588	0.00185122	0.00586636	0.00184656	-0.00386113	0.00195573	-0.000466327	0.00100142	0.00114167	-0.00253411
FOXI1	-0.000647301	-0.00245368	-0.000843751	-0.000618635	0.00151043	-0.000864714	0.00396652	-0.000692972	0.0012313	-0.000309201	0.000274676	-0.000704539	-0.000430373	-4.92411e-05	-0.00040452	-0.00110057	0.00194118	-0.000396432	-0.00118053	-0.00075319
HIST1H1E	-0.00408351	-0.0117973	0.00685288	-0.00783894	-0.00657921	0.00792835	0.00612159	-0.00995236	-0.00111223	-0.00821803	0.00622868	-0.00940403	0.00443636	-0.00183574	-0.0101903	0.00590682	0.0090133	-0.00329604	0.00468326	-0.00822516
PCMTD1	-0.00105014	0.00462221	-0.00566527	-0.00202355	0.00414573	-0.00163383	-0.000795694	-0.00312834	0.0032214	-0.000220287	-0.000894605	0.00262346	0.00324396	0.00115342	-0.00434229	0.00182167	0.0054563	0.00321076	-0.00103127	-0.000638928
DEGS2	-0.000531099	0.0100165	-0.000318813	-0.00182814	0.00141246	-0.000473985	-0.000474731	-0.000419813	-0.000703499	-0.00103106	-0.000443812	0.00842343	0.000269891	-0.00040127	-0.000682001	-0.000556496	0.00134471	-9.60021e-05	-0.000596092	0.000396391
FILIP1L	0.00169098	-0.00360238	-0.004242	0.00437301	-0.00101319	0.000373491	-0.00250727	-0.00160197	-0.000262606	0.011111	0.000751474	0.000909592	-0.00177238	0.00391504	0.00210481	-0.00547984	-0.0018288	0.00317881	-0.00269124	0.00235059
TAP1	0.00880234	-0.0100989	0.0151432	-0.0103166	-0.0112908	0.0115827	0.0180732	-0.0163628	-0.0106129	-0.0112733	0.0159197	-0.0112529	-0.00261553	0.0160365	-0.0176525	0.0155157	-0.012438	-0.00665887	0.0188506	-0.0129447
TNXB	0.00368098	-0.0172264	-0.0142284	0.012358	0.00955371	-0.0077691	-0.0125119	0.00572819	-0.00713764	0.0125434	-0.00762487	-0.00558402	-0.0103664	0.00717616	0.00301095	-0.0174082	0.0011353	-0.000420447	-0.0116644	0.0205739
CAVIN2	-0.00241515	-0.000987575	-0.00726743	0.00259573	0.00584296	-0.00460691	-0.00738047	0.00357097	-0.00249457	0.0185733	-0.00635676	-0.00186106	-0.00682577	0.000564531	-0.00612711	-0.00799787	0.00344407	0.00108162	-0.00696226	0.00805858
[truncated: 660 more rows]
