# Supplementary material for: Spatiotemporal organisation of residual disease in mouse and human BRCA1-deficient mammary tumours and breast cancer
Source: Nat Commun. 2026 Jun 11;17:7456. doi: 10.1038/s41467-026-74125-6 (PMC13408813; doi:10.1038/s41467-026-74125-6)
Supplement: Supplementary file 13 — Supplementary Data 11 [file 41467_2026_74125_MOESM13_ESM.xlsx]

## Sheet: Sheet1
Supplementary Data 11
Small-molecule inhibitors queried from PubChem for genes included in the EMT signature.
compartment_2_rank	gene_symbol	uniprot_id	compartment_2_weight	molecule_pref_name	molecule_chembl_id	action_type
6	LGALS3	P17931	1.81313	MARDEPODECT	CHEMBL562318	{'action_type': 'INHIBITOR', 'description': 'Negatively effects (inhibits) the normal functioning of the protein e.g., prevention of enzymatic reaction or activation of downstream pathway', 'parent_type': 'NEGATIVE MODULATOR'}
7	LGALS3	P17931	1.81313	OLITIGALTIN	CHEMBL4297442	{'action_type': 'INHIBITOR', 'description': 'Negatively effects (inhibits) the normal functioning of the protein e.g., prevention of enzymatic reaction or activation of downstream pathway', 'parent_type': 'NEGATIVE MODULATOR'}
8	LGALS3	P17931	1.81313	SELVIGALTIN	CHEMBL5182222	{'action_type': 'INHIBITOR', 'description': 'Negatively effects (inhibits) the normal functioning of the protein e.g., prevention of enzymatic reaction or activation of downstream pathway', 'parent_type': 'NEGATIVE MODULATOR'}
10	ARG1	P05089	1.56518	PICEATANNOL	CHEMBL69863	{'action_type': 'INHIBITOR', 'description': 'Negatively effects (inhibits) the normal functioning of the protein e.g., prevention of enzymatic reaction or activation of downstream pathway', 'parent_type': 'NEGATIVE MODULATOR'}
11	ARG1	P05089	1.56518	CAFFEIC ACID PHENETHYL AMIDE	CHEMBL67498	{'action_type': 'INHIBITOR', 'description': 'Negatively effects (inhibits) the normal functioning of the protein e.g., prevention of enzymatic reaction or activation of downstream pathway', 'parent_type': 'NEGATIVE MODULATOR'}
15	GABRP	O00591	1.38015	GABOXADOL	CHEMBL312443	{'action_type': 'AGONIST', 'description': 'Binds to and activates a receptor, often mimicking the effect of the endogenous ligand', 'parent_type': 'POSITIVE MODULATOR'}
16	GABRP	O00591	1.38015	A-485	CHEMBL4282264	{'action_type': 'ANTAGONIST', 'description': 'Binds to a receptor and prevents activation by an agonist through competing for the binding site', 'parent_type': 'NEGATIVE MODULATOR'}
17	GABRP	O00591	1.38015	A-486	CHEMBL4536197	{'action_type': 'ANTAGONIST', 'description': 'Binds to a receptor and prevents activation by an agonist through competing for the binding site', 'parent_type': 'NEGATIVE MODULATOR'}
18	GABRP	O00591	1.38015	ENZALUTAMIDE	CHEMBL1082407	{'action_type': 'BINDING AGENT', 'description': 'Binds to a substance such as a cell surface antigen, targetting a drug to that location, but not necessarily affecting the functioning of the substance itself', 'parent_type': 'OTHER'}
19	GABRP	O00591	1.38015	APALUTAMIDE	CHEMBL3183409	{'action_type': 'BINDING AGENT', 'description': 'Binds to a substance such as a cell surface antigen, targetting a drug to that location, but not necessarily affecting the functioning of the substance itself', 'parent_type': 'OTHER'}
20	GABRP	O00591	1.38015	ABECARNIL	CHEMBL454095	{'action_type': 'INHIBITOR', 'description': 'Negatively effects (inhibits) the normal functioning of the protein e.g., prevention of enzymatic reaction or activation of downstream pathway', 'parent_type': 'NEGATIVE MODULATOR'}
21	GABRP	O00591	1.38015	ELTANOLONE	CHEMBL210952	{'action_type': 'ACTIVATOR', 'description': 'Positively effects the normal functioning of the protein e.g., activation of an enzyme or cleaving a clotting protein precursor', 'parent_type': 'POSITIVE MODULATOR'}
22	GABRP	O00591	1.38015	SEPRANOLONE	CHEMBL2057301	{'action_type': 'ACTIVATOR', 'description': 'Positively effects the normal functioning of the protein e.g., activation of an enzyme or cleaving a clotting protein precursor', 'parent_type': 'POSITIVE MODULATOR'}
23	GABRP	O00591	1.38015	ALFAXALONE	CHEMBL190279	{'action_type': 'ACTIVATOR', 'description': 'Positively effects the normal functioning of the protein e.g., activation of an enzyme or cleaving a clotting protein precursor', 'parent_type': 'POSITIVE MODULATOR'}
24	GABRP	O00591	1.38015	GSK046	CHEMBL4636881	{'action_type': 'AGONIST', 'description': 'Binds to and activates a receptor, often mimicking the effect of the endogenous ligand', 'parent_type': 'POSITIVE MODULATOR'}
25	GABRP	O00591	1.38015	GSK620	CHEMBL4635134	{'action_type': 'AGONIST', 'description': 'Binds to and activates a receptor, often mimicking the effect of the endogenous ligand', 'parent_type': 'POSITIVE MODULATOR'}
26	ATP1B1	P05026	1.3663	BUFALIN	CHEMBL399680	{'action_type': 'INHIBITOR', 'description': 'Negatively effects (inhibits) the normal functioning of the protein e.g., prevention of enzymatic reaction or activation of downstream pathway', 'parent_type': 'NEGATIVE MODULATOR'}
30	CA2	P00918	1.27324	PROPAZOLAMIDE	CHEMBL1288786	{'action_type': 'INHIBITOR', 'description': 'Negatively effects (inhibits) the normal functioning of the protein e.g., prevention of enzymatic reaction or activation of downstream pathway', 'parent_type': 'NEGATIVE MODULATOR'}
40	ANXA2	P07355	0.999707	GOIAZENSOLIDE	CHEMBL371358	{'action_type': 'BINDING AGENT', 'description': 'Binds to a substance such as a cell surface antigen, targetting a drug to that location, but not necessarily affecting the functioning of the substance itself', 'parent_type': 'OTHER'}
49	KIT	P10721	0.921311	BLZ945	CHEMBL4227505	{'action_type': 'BINDING AGENT', 'description': 'Binds to a substance such as a cell surface antigen, targetting a drug to that location, but not necessarily affecting the functioning of the substance itself', 'parent_type': 'OTHER'}
50	KIT	P10721	0.921311	TELATINIB	CHEMBL2079588	{'action_type': 'INHIBITOR', 'description': 'Negatively effects (inhibits) the normal functioning of the protein e.g., prevention of enzymatic reaction or activation of downstream pathway', 'parent_type': 'NEGATIVE MODULATOR'}
51	KIT	P10721	0.921311	BI-605906	CHEMBL4522930	{'action_type': 'INHIBITOR', 'description': 'Negatively effects (inhibits) the normal functioning of the protein e.g., prevention of enzymatic reaction or activation of downstream pathway', 'parent_type': 'NEGATIVE MODULATOR'}
52	KIT	P10721	0.921311	VIMSELTINIB	CHEMBL5095202	{'action_type': 'INHIBITOR', 'description': 'Negatively effects (inhibits) the normal functioning of the protein e.g., prevention of enzymatic reaction or activation of downstream pathway', 'parent_type': 'NEGATIVE MODULATOR'}
53	KIT	P10721	0.921311	FLUMATINIB	CHEMBL3545413	{'action_type': 'INHIBITOR', 'description': 'Negatively effects (inhibits) the normal functioning of the protein e.g., prevention of enzymatic reaction or activation of downstream pathway', 'parent_type': 'NEGATIVE MODULATOR'}
54	KIT	P10721	0.921311	IDRX-42	CHEMBL5314917	{'action_type': 'INHIBITOR', 'description': 'Negatively effects (inhibits) the normal functioning of the protein e.g., prevention of enzymatic reaction or activation of downstream pathway', 'parent_type': 'NEGATIVE MODULATOR'}
55	KIT	P10721	0.921311	VEMURAFENIB	CHEMBL1229517	{'action_type': 'INHIBITOR', 'description': 'Negatively effects (inhibits) the normal functioning of the protein e.g., prevention of enzymatic reaction or activation of downstream pathway', 'parent_type': 'NEGATIVE MODULATOR'}
64	CALML3	P27482	0.855125	LINEZOLID	CHEMBL126	{'action_type': 'INHIBITOR', 'description': 'Negatively effects (inhibits) the normal functioning of the protein e.g., prevention of enzymatic reaction or activation of downstream pathway', 'parent_type': 'NEGATIVE MODULATOR'}
72	CDK19	Q9BWU1	0.779816	SENEXIN B	CHEMBL4076837	{'action_type': 'INHIBITOR', 'description': 'Negatively effects (inhibits) the normal functioning of the protein e.g., prevention of enzymatic reaction or activation of downstream pathway', 'parent_type': 'NEGATIVE MODULATOR'}
146	GSTO1	P78417	0.510156	MONOMETHYLARSONIC ACID	CHEMBL1743208	{'action_type': 'SUBSTRATE', 'description': 'Carried by a transporter, possibly competing with the natural substrate for transport', 'parent_type': 'OTHER'}
147	GSTO1	P78417	0.510156	DEHYDROASCORBIC ACID	CHEMBL174035	{'action_type': 'SUBSTRATE', 'description': 'Carried by a transporter, possibly competing with the natural substrate for transport', 'parent_type': 'OTHER'}
