# Supplementary material for: Spatiotemporal organisation of residual disease in mouse and human BRCA1-deficient mammary tumours and breast cancer
Source: Nat Commun. 2026 Jun 11;17:7456. doi: 10.1038/s41467-026-74125-6 (PMC13408813; doi:10.1038/s41467-026-74125-6)
Supplement: Supplementary file 14 — Supplementary Data 12 [file 41467_2026_74125_MOESM14_ESM.xlsx]

## Sheet: Sheet1
Supplementary Data 12
Metadata providing sample-specific details on treatment and data preprocessing for all mouse scRNA-seq samples.
sample_id	batch	condition	treatment	animal	min_genes	min_counts	max_counts	min_cells	pct_counts_mt
185_5_tum	2021-12-10	GFP positive	TAC	1	1000		30000		5
185_5_mic	2021-12-10	GFP negative	TAC	1	1000		30000	20	5
183_3_tum	2021-12-10	GFP positive	Control	2	1000	1500	150000		5
183_3_mic	2021-12-10	GFP negative	Control	2			150000		5
183_1_tum	2021-12-10	GFP positive	TAC	3	1000		50000		5
183_1_mic	2021-12-10	GFP negative	TAC	3	1000	2100	40000	20	5
188_4_tum	2021-12-10	GFP positive	Control	4	1000	1500	150000		5
188_4_mic	2021-12-10	GFP negative	Control	4	2500	2500	40000	20	5
187_1_tum	2021-12-10	GFP positive	TAC	5	1000		50000		5
187_1_mic	2021-12-10	GFP negative	TAC	5	1000		30000	20	5
185_2_mic	2021-12-10	GFP negative	Control	6	1000	1500	100000		5
183_3_mi_r	2021-12-10	GFP positive	Control	2	100	1500	150000		5
185_2_tu_r	2021-12-10	GFP positive	Control	6	1000	1500	100000		5
