# Supplementary material for: Spatiotemporal organisation of residual disease in mouse and human BRCA1-deficient mammary tumours and breast cancer
Source: Nat Commun. 2026 Jun 11;17:7456. doi: 10.1038/s41467-026-74125-6 (PMC13408813; doi:10.1038/s41467-026-74125-6)
Supplement: Supplementary file 15 — Supplementary Data 13 [file 41467_2026_74125_MOESM15_ESM.xlsx]

## Sheet: Sheet1
Supplementary Data 13
Metadata providing sample-specific details on treatment and data preprocessing for all mouse Visium samples.
sample_id	batch	slide	condition	treatment	elapsed_time	bounding_box	count_lower_cutoff	count_upper_cutoff	n_gene_cutoff	parental_tumor	replicates	slide_names	IMC	compath_id	misc
20220401-1_1	2022-04-01	V11Y17-036	primary_tumor	no_treatment	na	[[5024, 5536], [13888, 5536], [13888, 14400], [5024, 14400]]	500	46000	0	1	na	2000233V11Y17-0362022-05-17 - 2022-03-07 12.49.32.ndpi	no	L21/100/7/1	C186 M5
20220401-1_2	2022-04-01	V11Y17-036	primary_tumor	no_treatment	na	[[14848, 3648], [23712, 3648], [23712, 12512], [14848, 12512]]	500	60000	1500	1	na	2000233V11Y17-0362022-05-17 - 2022-03-07 12.42.15.ndpi	no	L21/100/7/1	C186 M5
20220401-1_3	2022-04-01	V11Y17-036	residual_tumor	TAC_regimen	12_days	[[24608, 3777], [33472, 3777], [33472, 12641], [24608, 12641]]	500	55000	0	1	1	2000233V11Y17-0362022-05-17 - 2022-03-07 12.42.15.ndpi	no	L21/100/14	C184 M4
20220401-1_4	2022-04-01	V11Y17-036	control	no_treatment	na	[[34368, 3745], [43232, 3745], [43232, 12609], [34368, 12609]]	500	0	0	na	na	2000233V11Y17-0362022-05-17 - 2022-03-07 12.42.15.ndpi	no	L21/100/17	2480
20220401-2_5	2022-04-01	V11Y17-037	control	no_treatment	na	[[5024, 1120], [13888, 1120], [13888, 9984], [5024, 9984]]	0	35000	0	na	na	2000233V11Y17-0372022-05-17 - 2022-03-07 12.44.15.ndpi	no	L21/100/17	2480
20220401-2_6	2022-04-01	V11Y17-037	primary_tumor	no_treatment	na	[[14848, 1152], [23712, 1152], [23712, 10016], [14848, 10016]]	0	30000	0	1	na	2000233V11Y17-0372022-05-17 - 2022-03-07 12.44.15.ndpi	no	L21/100/8	C188 M4
20220401-2_7	2022-04-01	V11Y17-037	primary_tumor	no_treatment	na	[[24640, 1152], [33504, 1152], [33504, 10016], [24640, 10016]]	0	80000	0	1	na	2000233V11Y17-0372022-05-17 - 2022-03-07 12.44.15.ndpi	no	L21/100/8	C188 M4
20220401-2_8	2022-04-01	V11Y17-037	residual_tumor	TAC_regimen	12_days	[[34432, 1184], [43296, 1184], [43296, 10048], [34432, 10048]]	250	0	2000	1	2	2000233V11Y17-0372022-05-17 - 2022-03-07 12.44.15.ndpi	no	L21/100/15	C185 M4
20221010-1_1	2022-10-10	V11Y17-038	primary_tumor	no_treatment	na	[[2482, 1176], [11346, 1176], [11346, 10040], [2482, 10040]]	500	50000	0	2.1	3	2000233V11Y17-0382022-05-17 - 2022-09-26 12.50.29.ndpi	no	L22/81/18	C216 M1
20221010-1_2	2022-10-10	V11Y17-038	residual_tumor	cisplatin_6mg/kg	7_days	[[12250, 1152], [21114, 1152], [21114, 10016], [12250, 10016]]	0	30000	0	2.1	na	2000233V11Y17-0382022-05-17 - 2022-09-26 12.50.29.ndpi	no	L22/81/14/1	C211 M3
20221010-1_3	2022-10-10	V11Y17-038	residual_tumor	cisplatin_6mg/kg	12_days	[[22018, 1104], [30882, 1104], [30882, 9968], [22018, 9968]]	0	0	0	2.1	na	2000233V11Y17-0382022-05-17 - 2022-09-26 12.50.29.ndpi	no	L22/81/20/1	C216 M2
20221010-1_4	2022-10-10	V11Y17-038	relapsed_tumor	cisplatin_6mg/kg	30_days	[[31834, 1244], [40698, 1244], [40698, 10108], [31834, 10108]]	0	60000	0	2.1	na	2000233V11Y17-0382022-05-17 - 2022-09-26 12.50.29.ndpi	no	L22/81/31/1	C216 M5
20221010-2_5	2022-10-10	V11Y17-039	primary_tumor	no_treatment	na	[[5344, 1184], [14208, 1184], [14208, 10048], [5344, 10048]]	0	50000	0	2.1	3	2000233V11Y17-0392022-05-17 - 2022-09-26 12.25.35.ndpi	no	L22/81/18	C216 M1
20221010-2_6	2022-10-10	V11Y17-039	residual_tumor	TAC_regimen	7_days	[[15168, 1248], [24032, 1248], [24032, 10112], [15168, 10112]]	0	50000	1000	2.1	na	2000233V11Y17-0392022-05-17 - 2022-09-26 12.25.35.ndpi	no	L22/81/23/1	C213 M5
20221010-2_7	2022-10-10	V11Y17-039	residual_tumor	TAC_regimen	12_days	[[24928, 1312], [33792, 1312], [33792, 10176], [24928, 10176]]	100	0	0	1	2	2000233V11Y17-0392022-05-17 - 2022-09-26 12.25.35.ndpi	no	L21/100/15	C185 M4
20221010-2_8	2022-10-10	V11Y17-039	relapsed_tumor	TAC_regimen	30_days	[[34752, 1248], [43616, 1248], [43616, 10112], [34752, 10112]]	0	74000	1000	2.1	na	2000233V11Y17-0392022-05-17 - 2022-09-26 12.25.35.ndpi	no	L22/81/28	C216 M4
20221010-3_10	2022-10-10	V12A25-134	residual_tumor	TAC_regimen	7_days	[[11712, 1600], [20576, 1600], [20576, 10464], [11712, 10464]]	1000	130000	0	2.1	na	2000233V12A25-1342023-04-25 - 2022-09-26 12.52.08.ndpi	no	L22/81/13	C213 M1
20221010-3_11	2022-10-10	V12A25-134	residual_tumor	TAC_regimen	12_days	[[21504, 1664], [30368, 1664], [30368, 10528], [21504, 10528]]	1000	0	0	1	1	2000233V12A25-1342023-04-25 - 2022-09-26 12.52.08.ndpi	no	L21/100/14	C184 M4
20221010-3_12	2022-10-10	V12A25-134	relapsed_tumor	TAC_regimen	30_days	[[31296, 1728], [40160, 1728], [40160, 10592], [31296, 10592]]	3000	140000	0	2.1	na	2000233V12A25-1342023-04-25 - 2022-09-26 12.52.08.ndpi	no	L22/81/26	C215 M5
20221010-3_9	2022-10-10	V12A25-134	primary_tumor	no_treatment	na	[[1920, 1600], [10784, 1600], [10784, 10464], [1920, 10464]]	500	0	0	2.1	4	2000233V12A25-1342023-04-25 - 2022-09-26 12.52.08.ndpi	no	L22/81/5	C214 M2
20221010-4_13	2022-10-10	V12A25-135	primary_tumor	no_treatment	na	[[1344, 1848], [10208, 1848], [10208, 10712], [1344, 10712]]	0	145000	0	2.1	4	2000233V12A25-1352023-04-25 - 2022-09-26 12.48.38.ndpi	no	L22/81/5	C214 M2
20221010-4_14	2022-10-10	V12A25-135	residual_tumor	cisplatin_6mg/kg	7_days	[[11160, 1848], [20024, 1848], [20024, 10712], [11160, 10712]]	0	70000	1500	2.1	na	2000233V12A25-1352023-04-25 - 2022-09-26 12.48.38.ndpi	no	L22/81/15/1	C211 M5
20221010-4_15	2022-10-10	V12A25-135	residual_tumor	cisplatin_6mg/kg	12_days	[[20880, 1896], [29744, 1896], [29744, 10760], [20880, 10760]]	0	120000	1800	2.1	na	2000233V12A25-1352023-04-25 - 2022-09-26 12.48.38.ndpi	no	L22/81/25/1	C212 M3
20221010-4_16	2022-10-10	V12A25-135	relapsed_tumor	cisplatin_6mg/kg	30_days	[[30720, 1896], [39584, 1896], [39584, 10760], [30720, 10760]]	0	180000	2500	2.1	na	2000233V12A25-1352023-04-25 - 2022-09-26 12.48.38.ndpi	no	L22/81/29/1	C217 M1
20230607-1_1	2023-06-07	V12U07-323	primary_tumor	no_treatment	na	[[1280, 2880], [10144, 2880], [10144, 11744], [1280, 11744]]	700	20000	0	2.1	na	2000233V12U07-3232023-06-07 - 2023-05-23 11.00.12.ndpi	no	L22/81/11/1	C217 M2
20230607-1_2	2023-06-07	V12U07-323	primary_tumor	cisplatin_6mg/kg	4_hours	[[11136, 2880], [20000, 2880], [20000, 11744], [11136, 11744]]	1000	0	0	2.1	na	2000233V12U07-3232023-06-07 - 2023-05-23 11.00.12.ndpi	yes	L22/81/4/1	C217 M3
20230607-1_3	2023-06-07	V12U07-323	primary_tumor	cisplatin_6mg/kg	24_hours	[[20928, 2848], [29792, 2848], [29792, 11712], [20928, 11712]]	1500	60000	0	2.1	na	2000233V12U07-3232023-06-07 - 2023-05-23 11.00.12.ndpi	yes	L22/81/12/1	C217 M5
20230607-1_4	2023-06-07	V12U07-323	primary_tumor	cisplatin_12mg/kg	24_hours	[[30720, 2848], [39584, 2848], [39584, 11712], [30720, 11712]]	0	90000	500	2.2	na	2000233V12U07-3232023-06-07 - 2023-05-23 11.00.12.ndpi	yes	L22/33/14/1	C199 M3
20230607-2_5	2023-06-07	V12U07-324	primary_tumor	no_treatment	na	[[2400, 2912], [11264, 2912], [11264, 11776], [2400, 11776]]	0	32000	300	2.1	na	2000233V12U07-3242023-06-07 - 2023-05-23 11.02.11.ndpi	yes	L22/81/9/1	C215 M1
20230607-2_6	2023-06-07	V12U07-324	primary_tumor	cisplatin_6mg/kg	4_hours	[[12224, 2880], [21088, 2880], [21088, 11744], [12224, 11744]]	0	26000	700	2.1	na	2000233V12U07-3242023-06-07 - 2023-05-23 11.02.11.ndpi	yes	L22/81/6/1	C214 M1
20230607-2_7	2023-06-07	V12U07-324	primary_tumor	cisplatin_6mg/kg	24_hours	[[22016, 2880], [30880, 2880], [30880, 11744], [22016, 11744]]	0	25000	300	2.2	na	2000233V12U07-3242023-06-07 - 2023-05-23 11.02.11.ndpi	yes	L22/33/13/1	C198 M3
20230607-2_8	2023-06-07	V12U07-324	residual_tumor	cisplatin_6mg/kg	12_days	[[31872, 2944], [40736, 2944], [40736, 11808], [31872, 11808]]	0	55000	1000	2.1	na	2000233V12U07-3242023-06-07 - 2023-05-23 11.02.11.ndpi	yes	L22/81/30/1	C214 M5
