# Supplementary material for: Spatiotemporal organisation of residual disease in mouse and human BRCA1-deficient mammary tumours and breast cancer
Source: Nat Commun. 2026 Jun 11;17:7456. doi: 10.1038/s41467-026-74125-6 (PMC13408813; doi:10.1038/s41467-026-74125-6)
Supplement: Supplementary file 16 — Supplementary Data 14 [file 41467_2026_74125_MOESM16_ESM.xlsx]

## Sheet: Sheet1
Supplementary Data 14
Metadata providing sample-specific details on treatment and data preprocessing for human Visium samples.
sample_id	batch	slide	condition	treatment	elapsed_time	bounding_box	count_lower_cutoff	count_upper_cutoff	n_gene_cutoff	rotate	ancestral_tumor	sex	age	replicates	slide_name	sample_path
T23_41	45007	V12N30-078	residual_tumor	na	na	[[2328, 3648], [11192, 3648], [11192, 12512], [2328, 12512]]	0	50000	1500	90	na	female	30	na	2000233V12N30-0782023-11-30 - 2023-03-06 11.06.20.ndpi	/mnt/c/Bern/Visium_processed/human_breast_cancer_2023-03-22/runs/T23_41/
T23_42	45007	V12N30-078	residual_tumor	na	na	[[12072, 3624], [20936, 3624], [20936, 12488], [12072, 12488]]	0	45000	1000	90	na	female	47	na	2000233V12N30-0782023-11-30 - 2023-03-06 11.06.20.ndpi	/mnt/c/Bern/Visium_processed/human_breast_cancer_2023-03-22/runs/T23_42/
T23_47	45007	V12N30-126	primary_tumor	na	na	[[13536, 4416], [22400, 4416], [22400, 13280], [13536, 13280]]	0	0	1700	90	na	female	49	na	2000233V12N30-1262023-11-30 - 2023-03-06 11.04.29.ndpi	/mnt/c/Bern/Visium_processed/human_breast_cancer_2023-03-22/runs/T23_47/
T23_48	45007	V12N30-126	primary_tumor	na	na	[[23304, 4368], [32168, 4368], [32168, 13232], [23304, 13232]]	0	100000	2500	90	na	female	49	na	2000233V12N30-1262023-11-30 - 2023-03-06 11.04.29.ndpi	/mnt/c/Bern/Visium_processed/human_breast_cancer_2023-03-22/runs/T23_48/
T1212	45170	V43A05-192	residual_tumor	na	na	[[9048, 10968], [17112, 10968], [17112, 19032], [9048, 19032]]	500	80000	0	0	na	female	34	na	2023-08-23 13.58.13.ndpi	/mnt/c/Bern/Visium_processed/human_breast_cancer_2023-09-01/runs/T1212/
