# Supplementary material for: Spatiotemporal organisation of residual disease in mouse and human BRCA1-deficient mammary tumours and breast cancer
Source: Nat Commun. 2026 Jun 11;17:7456. doi: 10.1038/s41467-026-74125-6 (PMC13408813; doi:10.1038/s41467-026-74125-6)
Supplement: Supplementary file 17 — Supplementary Data 15 [file 41467_2026_74125_MOESM17_ESM.xlsx]

## Sheet: Sheet1
Supplementary Data 15
Metadata describing sample-specific details and pairing between IMC and Visium samples.
MCD_file	panorama	sample_id	sample_path
230619_MD_1	data/mcds/230619_MD_1/panoramas/0.png	20230607-2_7	/mnt/c/Bern/Visium_processed/mammary_gland_2023-06-07/runs/T23_77
230619_MD_1	data/mcds/230619_MD_1/panoramas/1.png	20230607-2_5	/mnt/c/Bern/Visium_processed/mammary_gland_2023-06-07/runs/T23_75
230619_MD_1	data/mcds/230619_MD_1/panoramas/2.png	20230607-2_8	/mnt/c/Bern/Visium_processed/mammary_gland_2023-06-07/runs/T23_78
230619_MD_1	data/mcds/230619_MD_1/panoramas/3.png	20230607-2_6	/mnt/c/Bern/Visium_processed/mammary_gland_2023-06-07/runs/T23_76
230619_MD_1	data/mcds/230619_MD_1/panoramas/4.png	20230607-1_3	/mnt/c/Bern/Visium_processed/mammary_gland_2023-06-07/runs/T23_73
230619_MD_2	data/mcds/230619_MD_2/panoramas/0.png	20230607-1_4	/mnt/c/Bern/Visium_processed/mammary_gland_2023-06-07/runs/T23_74
230619_MD_3	data/mcds/230619_MD_3/panoramas/0.png	20230607-1_2	/mnt/c/Bern/Visium_processed/mammary_gland_2023-06-07/runs/T23_72
231115_day1	data/mcds/231115_day1/panoramas/0.png	20230607-1_3	/mnt/c/Bern/Visium_processed/mammary_gland_2023-06-07/runs/T23_73
231115_day1	data/mcds/231115_day1/panoramas/1.png	20230607-2_5	/mnt/c/Bern/Visium_processed/mammary_gland_2023-06-07/runs/T23_75
231116_day2	data/mcds/231116_day2/panoramas/0.png	20230607-2_8	/mnt/c/Bern/Visium_processed/mammary_gland_2023-06-07/runs/T23_78
231116_day2	data/mcds/231116_day2/panoramas/1.png	20230607-2_6	/mnt/c/Bern/Visium_processed/mammary_gland_2023-06-07/runs/T23_76
