# Supplementary material for: Spatiotemporal organisation of residual disease in mouse and human BRCA1-deficient mammary tumours and breast cancer
Source: Nat Commun. 2026 Jun 11;17:7456. doi: 10.1038/s41467-026-74125-6 (PMC13408813; doi:10.1038/s41467-026-74125-6)
Supplement: Supplementary file 20 — Source Data [file 41467_2026_74125_MOESM20_ESM.xlsx]

## Sheet: Fig.1g
	condition	Tumor	T cell	NK cell	Dendritic cell	Fibroblast	B cell	Macrophage	Endothelial cell	Number of spots
20220401-1_1 | Primary tumour	Primary	0.857223	0.0192891	0.00473744	0.0137332	0.0399145	0.0145562	0.0309069	0.0196394	1576
20220401-1_2 | Primary tumour	Primary	0.847958	0.0239729	0.00571539	0.0164331	0.0451929	0.0165453	0.02764	0.0165425	811
20220401-2_6 | Primary tumour	Residual	0.925644	0.0115205	0.00290599	0.0108294	0.0135031	0.00917407	0.0115084	0.0149147	1186
20220401-2_7 | Primary tumour	Primary	0.825149	0.0228696	0.00560899	0.024465	0.0395398	0.0199909	0.0432411	0.019136	477
20221010-1_1 | Primary tumour	Primary	0.760437	0.0562636	0.011791	0.0212325	0.0368279	0.0727002	0.0214179	0.0193296	586
20221010-2_5 | Primary tumour	Residual	0.794523	0.040224	0.00795362	0.0147878	0.0377898	0.0634397	0.0226463	0.0186362	708
20221010-3_9 | Primary tumour	Primary	0.845202	0.0280116	0.0065303	0.0155469	0.0307538	0.0368391	0.0135469	0.0235692	1992
20221010-4_13 | Primary tumour	Residual	0.707242	0.0708084	0.0158017	0.0329359	0.0344745	0.0767312	0.0294588	0.0325476	1438
20230607-1_1 | Primary tumour	Residual	0.633401	0.0660806	0.0160655	0.0567046	0.0603869	0.045733	0.0939002	0.0277278	1889
20230607-2_5 | Primary tumour	Recurrent	0.530859	0.130334	0.0312268	0.0973663	0.0253898	0.0863524	0.0647696	0.0337018	2139
20221010-2_6 | TAC 7dpt	Primary	0.497964	0.057614	0.0144543	0.0604983	0.107403	0.0257901	0.209827	0.0264499	1760
20221010-3_10 | TAC 7dpt	Residual	0.722646	0.040552	0.00932019	0.0311888	0.0502533	0.0337618	0.0899871	0.0222912	1976
20220401-1_3 | TAC 12dpt	Residual	0.142073	0.103996	0.0282492	0.0673019	0.145466	0.11435	0.381598	0.0169659	809
20220401-2_8 | TAC 12dpt	Recurrent	0.241924	0.110649	0.0321678	0.0742393	0.160861	0.0372017	0.313608	0.0293482	1816
20221010-2_7 | TAC 12dpt	Residual	0.23566	0.0749867	0.021138	0.0591497	0.19531	0.0185373	0.369266	0.0259527	3190
20221010-3_11 | TAC 12dpt	Residual	0.232162	0.0967704	0.0211339	0.062005	0.104163	0.0844939	0.388205	0.0110665	894
20221010-2_8 | TAC 30dpt	Recurrent	0.814623	0.0484206	0.00954984	0.0145988	0.0148685	0.0690654	0.0124827	0.0163914	3580
20221010-3_12 | TAC 30dpt	Primary	0.715437	0.0413517	0.00950049	0.0317179	0.061207	0.0436075	0.0700356	0.0271425	1746
20221010-1_2 | Cisplatin 7dpt	Primary	0.320804	0.0566599	0.01567	0.0526493	0.189288	0.0138653	0.324597	0.0264676	1518
20221010-4_14 | Cisplatin 7dpt	Residual	0.367051	0.0439941	0.0113159	0.0457233	0.160026	0.0199851	0.328812	0.0230926	1651
20221010-1_3 | Cisplatin 12dpt	Residual	0.446005	0.0667841	0.0156764	0.0517736	0.150444	0.0426617	0.198006	0.0286481	2456
20221010-4_15 | Cisplatin 12dpt	Recurrent	0.551112	0.0990457	0.0199229	0.0592422	0.0680322	0.0890312	0.0907554	0.0228583	4146
20230607-2_8 | Cisplatin 12dpt	Primary	0.465313	0.102183	0.025683	0.0773277	0.0691311	0.0835992	0.14096	0.0358026	2288
20221010-1_4 | Cisplatin 30dpt	Primary	0.723116	0.0610507	0.0131412	0.0302549	0.0281625	0.0791499	0.0483317	0.0167936	2041
20221010-4_16 | Cisplatin 30dpt	Residual	0.694157	0.0806362	0.0160193	0.0328107	0.021876	0.0939477	0.0393055	0.0212479	2870

## Sheet: Fig.1h
	Tumor	Fibroblast	Macrophage
20220401-1_1 | Primary tumour	0.857223	0.0399145	0.0309069
20220401-1_2 | Primary tumour	0.847958	0.0451929	0.02764
20220401-2_6 | Primary tumour	0.925644	0.0135031	0.0115084
20220401-2_7 | Primary tumour	0.825149	0.0395398	0.0432411
20221010-1_1 | Primary tumour	0.760437	0.0368279	0.0214179
20221010-2_5 | Primary tumour	0.794523	0.0377898	0.0226463
20221010-3_9 | Primary tumour	0.845202	0.0307538	0.0135469
20221010-4_13 | Primary tumour	0.707242	0.0344745	0.0294588
20230607-1_1 | Primary tumour	0.633401	0.0603869	0.0939002
20230607-2_5 | Primary tumour	0.530859	0.0253898	0.0647696
20221010-2_6 | TAC 7dpt	0.497964	0.107403	0.209827
20221010-3_10 | TAC 7dpt	0.722646	0.0502533	0.0899871
20220401-1_3 | TAC 12dpt	0.142073	0.145466	0.381598
20220401-2_8 | TAC 12dpt	0.241924	0.160861	0.313608
20221010-2_7 | TAC 12dpt	0.23566	0.19531	0.369266
20221010-3_11 | TAC 12dpt	0.232162	0.104163	0.388205
20221010-2_8 | TAC 30dpt	0.814623	0.0148685	0.0124827
20221010-3_12 | TAC 30dpt	0.715437	0.061207	0.0700356
20221010-1_2 | Cisplatin 7dpt	0.320804	0.189288	0.324597
20221010-4_14 | Cisplatin 7dpt	0.367051	0.160026	0.328812
20221010-1_3 | Cisplatin 12dpt	0.446005	0.150444	0.198006
20221010-4_15 | Cisplatin 12dpt	0.551112	0.0680322	0.0907554
20230607-2_8 | Cisplatin 12dpt	0.465313	0.0691311	0.14096
20221010-1_4 | Cisplatin 30dpt	0.723116	0.0281625	0.0483317
20221010-4_16 | Cisplatin 30dpt	0.694157	0.021876	0.0393055

## Sheet: Fig.2b
	7	9	1	11	12	0	4	5	10	2	8
Dsel	2.79709	0.0885051	-0.784198	-0.107932	-0.621563	-0.420694	0.361305	0.10858	-0.177831	-0.495732	-0.747532
Ntrk2	2.74309	-0.161378	-0.82164	0.292235	0.288357	-0.603378	0.258527	-0.465551	-0.539539	-0.792235	-0.198486
Efemp1	2.72996	0.643269	-0.151473	0.193268	0.0172337	-0.741125	-0.416109	-0.709141	-0.601291	-0.380163	-0.58443
Clec3b	2.72796	0.432137	-0.272597	0.573124	-0.105235	-0.611401	-0.426156	-0.705595	-0.614325	-0.378439	-0.619472
Vegfd	2.72465	0.568208	-0.258752	0.322613	0.108396	-0.731779	-0.454783	-0.674725	-0.579832	-0.432659	-0.591335
Fstl3	0.404487	2.63233	0.00721018	-0.0577913	0.10928	-0.991935	0.0691137	-1.16733	0.0329458	-0.533624	-0.504687
Ccn1	0.282018	2.60444	0.169501	-0.201751	0.316296	-1.06002	0.222718	-1.14128	-0.37365	-0.314957	-0.503317
Actg2	-0.726588	2.59697	0.599519	-0.674879	0.0198328	-1.00853	0.600569	-0.469529	-0.426708	-0.285322	-0.22533
Tpm2	0.330358	2.57263	0.324858	-0.358862	0.350511	-1.1057	0.297551	-0.929322	-0.556132	-0.499121	-0.426771
Tnc	-0.360145	2.55654	0.25043	-0.118888	-0.370125	-0.543023	1.03548	-0.608473	-0.59569	-0.26809	-0.978016
Fnip2	-0.268074	-0.315004	2.91646	-0.110157	0.0214936	-0.609397	-0.0438348	-0.62771	-0.488984	0.0719713	-0.546769
Fam20c	-0.246748	0.234917	2.86942	-0.243294	-0.0016355	-0.732936	-0.107662	-0.704609	-0.647116	-0.0709305	-0.349411
Mfsd12	-0.274935	-0.759243	2.83218	0.228688	0.330416	-0.231563	-0.239183	-0.533864	-0.7757	-0.314181	-0.262617
Mmp12	-0.504192	-0.150388	2.83059	0.154207	0.0797836	-0.773577	-0.103028	-0.828456	-0.228657	0.0933109	-0.569591
Tcirg1	-0.648641	-0.562481	2.81657	0.630082	-0.387497	-0.179532	-0.0497341	-0.613686	-0.462207	-0.199592	-0.343287
Mgl2	0.458037	0.162574	-0.356069	2.74139	0.0715044	-0.488777	-0.217472	-0.764469	-0.683647	-0.88145	-0.0416188
Ppt1	-1.31058	-0.259011	0.422074	2.69502	-0.374733	0.00353093	0.106192	-0.385112	-0.654505	-0.211164	-0.0317161
Nfkb1	-0.814121	-0.148833	-0.514464	2.61014	0.725881	0.361816	-0.0689564	-0.693897	-0.8381	0.00586855	-0.625336
Socs1	-1.24674	0.0996934	-0.279916	2.54509	0.762125	-0.117863	-0.0121034	-0.568318	-0.877029	0.118005	-0.422943
Casp8	-1.46827	-0.228142	0.278833	2.51915	-0.24573	0.154837	-0.230704	-0.759201	0.633036	-0.18578	-0.468027
Jchain	-0.478258	0.0738359	0.217233	-0.138908	2.91419	-0.538775	-0.405406	-0.492812	-0.539213	-0.18066	-0.431223
Igkc	-0.373409	-0.0925122	0.148899	0.157466	2.90834	-0.567506	-0.42029	-0.54483	-0.577781	-0.237143	-0.401234
Eaf2	-0.774755	0.176635	-0.122965	-0.358755	2.90499	-0.411225	-0.329444	-0.232158	-0.634783	0.00878495	-0.226321
Ighj1	-0.45976	0.0823059	0.226405	0.0159103	2.89504	-0.580117	-0.410238	-0.548282	-0.532662	-0.237469	-0.451131
Txndc11	-0.90323	0.0874596	-0.275783	-0.151612	2.89426	-0.343222	-0.111642	-0.164951	-0.664382	-0.0520274	-0.314873
Pygo2	-0.313064	-1.3478	-0.492043	-0.0357981	-1.10615	2.31158	0.232616	0.810828	0.37739	-0.622095	0.184541
Trim41	-0.394771	-1.36793	-0.343541	-0.47152	-1.15799	2.23371	0.217061	0.573246	0.945551	-0.0665946	-0.167222
Med30	-0.800244	-1.50435	-0.373034	-0.755665	-0.479832	2.18439	0.241436	1.12881	0.193277	0.105815	0.0593988
Grwd1	-0.513414	-1.24843	-0.365895	-0.736345	-0.417161	2.15606	0.399278	1.42917	-0.471771	-0.453262	0.22178
Sox10	-0.299329	-1.32425	-0.776776	-0.299233	-1.27423	2.12989	-0.0271894	0.414734	0.972997	0.0580198	0.425361
Apbb2	0.228671	0.081341	-0.516198	-0.927411	-1.66212	-0.836416	1.85115	1.19865	-0.0886386	0.693142	-0.0221677
Kcnj2	-0.306186	0.386634	-1.55017	-1.02411	-1.21757	0.223231	1.81419	0.10497	1.17471	0.276574	0.117741
Micos10	-0.327358	-0.701591	0.906799	0.0403299	-1.44561	-0.0428898	1.8092	1.3604	-1.11539	-0.245512	-0.238382
Kdelr2	-0.333278	0.83591	-0.820996	-0.316322	-1.56829	0.403815	1.80812	0.719913	0.740177	-0.29921	-1.16984
Serpine2	-1.05992	0.237057	-0.0198154	-0.591487	-1.74139	-0.575867	1.80209	1.03142	0.764622	-0.238223	0.391518
Ccne1	-0.614034	-1.2155	-0.566652	-0.221835	-0.140423	0.826504	0.924327	2.20715	-1.0376	-0.439271	0.277331
Pclaf	-0.641716	-1.3573	-0.633297	-0.7385	-0.240603	0.822647	0.81049	2.15434	-0.132735	-0.633308	0.589978
Dbf4	-0.876645	-1.40143	-0.706962	-0.673408	-0.304765	0.19277	0.975086	2.1453	0.288014	-0.310186	0.672233
Pprc1	-0.509553	-1.15946	-0.819755	-0.604147	-0.332584	0.646954	1.2991	2.13646	-0.743565	-0.0594385	0.145988
Dhfr	-0.657483	-1.45487	-0.882561	-0.62938	-0.0826683	0.259823	1.03177	2.12874	-0.273732	-0.152074	0.71243
Egln1	-0.518372	-0.13079	-0.270349	-0.268261	-0.604775	-0.322713	-0.0132832	-0.541613	2.95975	-0.187727	-0.101864
Slc2a3	-0.433734	0.0360884	-0.235734	-0.189982	-0.327437	-0.307249	-0.0469194	-0.67262	2.95347	-0.248877	-0.527009
Pgf	-0.178365	0.0489806	-0.314459	-0.419554	-0.464493	-0.634823	-0.182088	-0.630705	2.93726	-0.06387	-0.0978869
Vegfa	-0.259341	0.13369	-0.417999	-0.420881	-0.538972	-0.212126	-0.12915	-0.738625	2.91749	0.0540233	-0.388105
Gys1	-0.37597	-0.307943	-0.274485	-0.617924	-0.509786	-0.0402945	-0.314861	-0.714827	2.89821	0.161819	0.0960623
Wfdc2	-0.440667	-0.267798	-0.411353	0.00223284	-0.857097	-0.376181	-0.12809	-0.392204	-0.252639	2.89899	0.224803
Lypd3	-0.508283	0.0856726	-0.0733632	-0.400572	-0.723893	-0.518215	-0.340689	-0.546962	-0.122278	2.87601	0.272574
Ppl	-0.299483	-0.398705	-0.383658	-0.475683	-0.929233	0.0526372	-0.267237	-0.432756	0.0578421	2.86438	0.211892
Kcnq1	-0.213941	-0.425893	-0.927549	-0.0804392	-0.544632	-0.439573	-0.0884562	-0.292104	-0.181914	2.85969	0.334808
Calml3	-0.301627	-0.156676	-0.332221	-0.127564	-1.05485	-0.303186	-0.0369193	-0.355549	-0.447655	2.85611	0.260135
Csn3	0.0523566	-0.712063	-0.147058	-0.248411	-0.347546	-0.464197	-0.309999	-0.240831	-0.372581	-0.167643	2.95797
Folr1	-0.0330508	-0.692842	-0.102197	-0.0991577	-0.264384	-0.291275	-0.419329	-0.35252	-0.612724	-0.0757476	2.94323
Syne4	-0.339992	-0.495578	-0.13226	-0.144503	-0.0633143	-0.764131	-0.620207	-0.290742	-0.382034	0.357012	2.87575
Crabp2	0.127984	-0.321359	-0.0295997	-0.219113	-0.531319	-0.425176	-0.289853	-0.644046	-0.826701	0.315485	2.8437
Mtss2	0.0293278	-0.903725	-0.693288	0.0652509	-0.452244	-0.0198702	-0.508357	-0.110403	-0.446185	0.215208	2.82428

## Sheet: Fig.2e
	2	5	10
20220401-1_1 | Primary tumor	0.118272	0.203674	0.0698559
20220401-1_2 | Primary tumor	0.11083	0.202759	0.0529366
20220401-2_6 | Primary tumor	0.0298648	0.280359	0.0415276
20220401-2_7 | Primary tumor	0.0768411	0.225906	0.0522839
20221010-1_1 | Primary tumor	0.0735943	0.337125	0.173724
20221010-2_5 | Primary tumor	0.0690722	0.351719	0.167591
20221010-3_9 | Primary tumor	0.0834724	0.39409	0.177813
20221010-4_13 | Primary tumor	0.0751104	0.407839	0.17463
20230607-1_1 | Primary tumor	0.0786159	0.107246	0.135766
20230607-2_5 | Primary tumor	0.0715247	0.0420689	0.10951
20221010-2_6 | TAC 7dpt	0.120907	0.138076	0.0514724
20221010-3_10 | TAC 7dpt	0.113614	0.377576	0.0904486
20220401-1_3 | TAC 12dpt	0.0754864	0.0129955	0.00450981
20220401-2_8 | TAC 12dpt	0.0540721	0.00672987	0.0058117
20221010-2_7 | TAC 12dpt	0.041409	0.0066043	0.00938177
20221010-3_11 | TAC 12dpt	0.0767581	0.00476303	0.00730716
20221010-2_8 | TAC 30dpt	0.0875305	0.370797	0.191617
20221010-3_12 | TAC 30dpt	0.0894172	0.33125	0.110736
20221010-1_2 | Cisplatin 7dpt	0.0899523	0.020114	0.0138445
20221010-4_14 | Cisplatin 7dpt	0.0891336	0.0862221	0.0250287
20221010-1_3 | Cisplatin 12dpt	0.0619354	0.0571965	0.0222159
20221010-4_15 | Cisplatin 12dpt	0.0776794	0.30969	0.0639422
20230607-2_8 | Cisplatin 12dpt	0.0616959	0.0246347	0.0583205
20221010-1_4 | Cisplatin 30dpt	0.0833338	0.367819	0.140703
20221010-4_16 | Cisplatin 30dpt	0.0958142	0.437619	0.100988

## Sheet: Fig.2f
	T cell regulatory	Dendritic cell plasmacytoid	Antigen-presenting cell	Dendritic cell	Macrophage SPP1+	Fibroblast	Macrophage CH	Macrophage Inf.	B cell	Tumor basal	Tumor proliferating	Tumor basal hypoxic	Tumor luminal-alveolar	Tumor luminal-alveolar-EMT	Tumor macrophage-like	Tumor basal-EMT	T cell CD8+	Tumor fibroblast-like	Plasma cell	Endothelial cell	T cell	T cell CD4+	NK cell
1	0.125073	0.250017	0.19918	0.116533	0.815519	0.393085	0.702028	0.434197	-0.264005	-0.318158	-0.385319	-0.174643	-0.249357	-0.0147008	0.225476	-0.205437	-0.151284	-0.157331	-0.122224	0.0121711	-0.0362215	0.0418594	0.0531968
7	0.0317703	0.104672	0.0767885	0.12523	0.176318	0.521991	0.287243	0.198391	-0.22465	-0.273856	-0.365212	-0.16156	-0.241699	-0.103517	0.046763	-0.186401	-0.128488	-0.0852676	-0.074417	0.0681656	-0.0608034	-0.0212417	0.00654113
9	0.105727	0.0239078	0.168609	0.0611383	0.282889	0.657498	0.393737	0.367581	-0.307298	-0.347766	-0.438601	-0.135936	-0.28205	-0.0480429	0.0969431	-0.198014	-0.209423	-0.16361	-0.144353	0.162152	-0.120097	-0.019308	-0.0434758
11	0.411582	0.373633	0.473853	0.496165	0.19844	0.457965	0.475322	0.567595	-0.297897	-0.428032	-0.534263	-0.294353	-0.293494	0.114299	0.351219	-0.18476	-0.0249716	-0.132597	-0.133073	-0.0597885	0.117351	0.269598	0.21388
12	0.303875	0.273904	0.31541	0.218678	0.119965	0.238698	0.265009	0.276056	-0.11312	-0.245146	-0.317986	-0.145367	-0.201151	-0.0166973	0.0733877	-0.166997	0.151672	-0.103695	0.50728	0.0305927	0.216999	0.208383	0.226293
5	-0.194742	-0.269371	-0.276737	-0.223793	-0.373413	-0.557426	-0.513081	-0.48658	0.534627	0.793127	0.795388	-0.0316834	0.131509	-0.304766	-0.464041	0.229201	0.227245	0.1423	0.161481	0.0175398	0.0655438	-0.0642384	-0.0605718
10	-0.224053	-0.174417	-0.208014	-0.256684	-0.198502	-0.350151	-0.340336	-0.327186	0.0352065	-0.031112	0.123741	0.889772	0.12847	-0.182272	-0.320599	-0.0976229	-0.0311531	0.115579	-0.0776098	-0.137866	-0.0900091	-0.155896	-0.155798
0	-0.125377	-0.15019	-0.106686	-0.0266675	-0.106285	-0.143922	-0.166487	-0.100355	-0.0975797	-0.0546831	-0.125597	-0.0267038	-0.166698	-0.173183	-0.186916	-0.180749	-0.104441	-0.0679892	-0.0907929	-0.138546	-0.147878	-0.135944	-0.153233
3	-0.113248	-0.102775	-0.0127093	-0.0357058	0.0346635	0.0785544	0.059759	0.024834	-0.250831	-0.313673	-0.413291	-0.147132	-0.260298	-0.104348	-0.0777054	-0.284948	-0.219221	-0.218745	-0.174515	-0.129509	-0.228026	-0.190876	-0.197923
6	-0.160868	-0.193872	-0.0980408	-0.0901249	-0.0534288	-0.103039	-0.057862	-0.0792173	-0.19023	-0.186636	-0.267643	-0.123281	-0.233931	-0.160082	-0.18556	-0.300831	-0.196871	-0.243371	-0.131085	-0.186255	-0.245577	-0.226421	-0.243224
4	0.112048	0.135154	0.0849614	0.111307	0.0632713	0.201226	0.133833	0.140819	0.0263848	0.128983	0.127265	-0.0354836	-0.0602585	0.0248384	0.200542	0.255162	0.0833681	0.252561	0.0563197	0.298046	0.159464	0.179732	0.183804
2	-0.0924518	-0.0382647	-0.119271	-0.16242	-0.121259	-0.219953	-0.175588	-0.12536	-0.0905903	-0.244828	-0.0747321	0.0144247	0.620118	0.767407	0.448336	0.297156	-0.0592959	-0.125492	-0.0469144	-0.183592	-0.0736291	-0.0702188	-0.056401
8	0.0305671	0.0398048	-0.0610652	-0.0321971	-0.114062	-0.149163	-0.118593	-0.0855776	0.117742	-0.0791466	0.0471114	-0.0166414	0.389694	0.294417	0.152987	0.0325862	0.0945288	0.098118	0.174757	0.00268502	0.0746284	0.0143243	0.0668457

## Sheet: Fig.3a
	MAPK	EGFR	TGFb	NFkB	TNFa	Androgen	WNT	Hypoxia	PI3K	Estrogen	VEGF	Trail	JAK-STAT	p53		Sustaining Proliferative Signaling	Deregulating Cellular Energetics	Senescent cells	Nonmutational Epigenetic reprogramming	Unlocking Phenotypic Plasticity	Evading Growth Suppressors	Avoiding Immune Destruction	Enabling Replicative Immortality	Tumour-Promoting Inflammation	Activating Invasion and Metastasis	Inducing Angiogenesis	Genome Instability and Mutation	Resisting Cell Death		SASP	Cell cycle activity	Adaptive mutability		Coagulation	Complement	Epithelial mesenchymal transition	Mtorc1 signaling	Oxidative phosphorylation	Apoptosis	Myogenesis	Adipogenesis	Uv response up	Il2 stat5 signaling	Protein secretion	Apical junction	P53 pathway	Androgen response	Tgf beta signaling	Uv response dn
Primary tumor	0.914923	0.730845	0.537648	-0.311977	-0.558973	0.251483	-0.474052	1.87669	1.04457	0.56178	0.322503	-4.12644	-1.99887	-2.15947		-0.640187	1.23277	0.433268	0.572909	-0.55925	0.596048	-0.922798	0.609221	-0.986393	-0.875193	0.0797177	0.716943	0.519682		-0.837272	0.529991	0.675241		-0.965418	-0.969629	-1.05957	0.377797	0.542859	-0.67067	-1.01919	-0.298935	-0.596833	-0.786175	-0.989535	-0.766849	-0.485418	0.367491	-1.33576	-1.42633
TAC 7dpt	-0.230179	1.28022	1.75864	-0.104706	0.139924	0.515418	-0.122971	0.214267	1.35961	0.569829	0.593169	-4.09848	0.58589	-1.64558		0.585114	-0.259928	0.359507	0.295607	1.61099	0.293203	-0.0388104	0.149153	0.129065	-0.0354598	-0.14368	0.0860267	0.264914		-0.0613312	0.318123	0.139437		0.0867711	0.103935	0.0855395	-0.0548986	0.245656	0.0627721	0.0500124	0.0376507	0.410431	0.0895117	-0.223839	0.334205	0.49305	0.917233	0.401965	0.561396
TAC 12dpt	-4.43591	2.38447	2.62507	0.545793	1.44907	0.425734	-0.324893	0.566236	-0.00302346	-0.416229	-0.357523	-0.578218	5.0192	2.07635		1.83842	-0.978001	-1.84761	-1.54462	-0.942646	-1.61281	1.88853	-1.79247	1.68137	1.36846	1.64349	-1.71131	-1.95901		1.58612	-1.73258	-1.68872		1.76777	1.9355	0.697355	-1.28214	-1.54382	2.00299	1.44508	2.29217	1.91877	1.70186	1.79867	1.38692	1.35981	-0.845514	0.590825	0.565334
TAC 30dpt	0.819389	0.803393	1.17678	-0.342918	-0.36821	0.336808	-0.43838	1.94408	1.51268	0.901873	0.674915	-4.89767	-1.62839	-2.50604		-0.587913	1.08154	0.841098	0.782565	0.641367	0.807124	-0.550687	0.541968	-0.536846	-0.640912	-0.0875899	0.481957	0.705454		-0.524946	0.718587	0.532109		-0.478788	-0.627433	-0.304288	1.4512	0.907269	-0.608458	-0.602665	-0.261823	-0.0121756	-0.447404	-0.234718	-0.662913	-0.451809	0.90901	0.547158	0.713689
Cisplatin 7dpt	-2.49168	2.45336	3.92009	0.443113	0.484852	0.0651663	-0.134408	0.932839	0.486705	-0.0199944	0.272378	-1.96725	2.7582	0.848745		0.42252	-1.23426	-0.816376	-1.17941	0.452496	-1.04695	0.741757	-0.968607	1.01987	1.39676	0.790622	-1.05895	-0.682322		1.19622	-1.02249	-1.1282		1.19216	0.959493	2.04137	-0.934346	-1.31393	0.879024	1.53486	-0.39996	0.430486	1.26854	1.20092	1.51389	1.36163	-0.238183	1.64192	1.42463
Cisplatin 12dpt	0.172245	1.4205	1.49559	-0.246616	-0.141022	-0.371162	-0.0303971	-0.00168728	0.967118	0.614659	0.464385	-3.67017	-0.879883	-1.56847		-0.94116	-0.533696	0.0879186	-0.0200772	-1.25863	-0.129044	-0.333206	0.512602	-0.674056	-0.244935	-1.01063	0.526767	0.26251		-0.40575	0.176992	0.600431		-0.779153	-0.646336	-0.560583	-0.811651	-0.139069	-0.878463	-0.421076	-1.17923	-1.45972	-0.928245	-0.644129	-0.991857	-1.24126	-1.93517	-0.976793	-0.694165
Cisplatin 30dpt	1.46642	0.764615	0.544818	-0.828536	-0.217491	0.267829	-0.31914	0.32715	1.72491	1.02187	0.645775	-5.41331	-1.17933	-3.07821		-0.676798	0.69158	0.942194	1.09303	0.0556761	1.09243	-0.784788	0.948134	-0.633003	-0.968716	-1.27193	0.958571	0.888768		-0.953042	1.01138	0.869692		-0.823337	-0.755526	-0.899823	1.25404	1.30103	-0.787197	-0.987015	-0.189873	-0.690961	-0.898094	-0.907364	-0.813395	-1.036	0.825129	-0.869308	-1.14456
[truncated: 6 more columns]

## Sheet: Fig.3b
	HALLMARK ADIPOGENESIS	HALLMARK ANDROGEN RESPONSE	HALLMARK APICAL JUNCTION	HALLMARK APOPTOSIS	HALLMARK COAGULATION	HALLMARK COMPLEMENT	HALLMARK EPITHELIAL MESENCHYMAL TRANSITION	HALLMARK GLYCOLYSIS	HALLMARK HYPOXIA	HALLMARK IL2 STAT5 SIGNALING	HALLMARK MTORC1 SIGNALING	HALLMARK MYC TARGETS V1	HALLMARK MYOGENESIS	HALLMARK OXIDATIVE PHOSPHORYLATION	HALLMARK P53 PATHWAY	HALLMARK PEROXISOME	HALLMARK PI3K AKT MTOR SIGNALING	HALLMARK PROTEIN SECRETION	HALLMARK TGF BETA SIGNALING	HALLMARK UNFOLDED PROTEIN RESPONSE	HALLMARK UV RESPONSE DN	HALLMARK UV RESPONSE UP		Androgen	EGFR	Estrogen	Hypoxia	JAK-STAT	MAPK	NFkB	PI3K	TGFb	TNFa	Trail	VEGF	WNT	p53		Cell cycle activity	SASP	Adaptive mutability		Sustaining Proliferative Signaling	Deregulating Cellular Energetics	Senescent cells	Nonmutational Epigenetic reprogramming	Unlocking Phenotypic Plasticity	Evading Growth Suppressors	Avoiding Immune Destruction
0	-0.232841	-0.373765	-0.26039	-0.30661	-0.326805	-0.288426	-0.258564	0.0148135	-0.0437934	-0.18712	-0.29255	-0.0189836	-0.155834	-0.0959753	0.0111979	-0.119292	-0.209602	-0.147217	-0.217859	-0.138911	-0.200489	-0.272458		-0.434022	0.0387796	-0.0229454	-0.0202469	-0.16587	0.1383	0.0761028	-0.183408	-0.201936	-0.201052	0.00827641	0.025042	0.191972	-0.0284733		0.215789	-0.242649	0.144507		-0.0869507	-0.0393212	0.0787434	-0.0417331	-0.106261	-0.00883306	-0.0726111
1	0.158618	-0.123853	0.28352	0.435726	0.487276	0.58266	0.391589	-0.275197	-0.0238002	0.437919	-0.214919	-0.454923	0.420768	-0.334902	0.164261	-0.180349	0.0060023	0.17656	0.170807	-0.289112	0.116177	0.105391		-0.0309186	0.435891	-0.261622	-0.0101554	0.464194	-0.56067	0.270377	-0.218788	0.333231	0.37516	0.490604	-0.124105	0.1022	0.504251		-0.287272	0.284325	-0.117506		0.216	-0.23611	-0.372467	-0.476712	-0.0745443	-0.367071	0.451157
2	0.0553313	0.176015	0.0559233	0.136434	0.00682615	0.0311793	-0.113441	0.0381298	0.0309311	0.146463	-0.0122636	-0.00807144	-0.0374949	0.0756952	0.269868	0.00424176	-0.014151	0.0799695	0.161515	-0.0246106	-0.0337781	0.126405		0.204949	-0.0553545	-0.282557	0.0228315	0.0555105	-0.00485659	-0.00807921	-0.107108	-0.0674907	0.0584529	-0.0302681	-0.0628826	-0.217327	0.0695739		0.115692	-0.300823	0.0301491		0.0597653	-0.0169099	0.0555298	0.0146603	0.115929	0.0299631	0.00807047
4	0.0212099	0.243544	0.114678	0.0134417	0.152731	0.16284	0.357526	-0.0064308	-0.0519125	0.064909	0.180121	0.191155	0.205655	0.122121	-0.0167228	0.0510441	0.240677	0.0388068	0.188472	0.15321	0.290992	0.130801		0.0890152	0.0951176	0.18348	-0.0863951	0.0495895	0.0414907	-0.0635725	0.24247	0.324309	0.0672405	-0.150805	0.151934	0.0716	-0.0847038		0.615455	-0.363462	0.219881		0.113208	-0.0324478	0.129541	0.116331	0.163978	0.175672	0.0638598
5	0.0208739	0.214	-0.227444	-0.465082	-0.453651	-0.438135	-0.420011	0.185644	-0.184962	-0.386438	0.487048	0.715302	-0.505431	0.616087	-0.254723	0.426435	0.315308	-0.120717	-0.236483	0.545726	-0.231797	-0.0318068		0.111449	-0.483431	0.523964	-0.286881	-0.536247	0.628754	-0.523115	0.567399	-0.511187	-0.307623	-0.716311	0.282583	-0.0350684	-0.715007		0.654817	-0.574864	0.293827		-0.168621	0.300018	0.463726	0.713518	0.0259352	0.554439	-0.460703
7	0.172228	-0.151884	0.165561	0.371431	0.507149	0.344388	0.408776	-0.253338	-0.0495609	0.189341	-0.282854	-0.423195	0.435494	-0.339509	-0.00166121	-0.160008	-0.133106	0.0893307	0.0751375	-0.302509	0.285946	-0.00752605		-0.00227654	0.318368	-0.161332	-0.0047037	0.315913	-0.466959	0.220895	-0.257653	0.347451	0.198368	0.391413	-0.204425	0.0371316	0.408808		-0.376357	0.365312	-0.153834		0.0515612	-0.246515	-0.36296	-0.457597	0.00285994	-0.426459	0.213394
8	0.301081	0.331269	0.0789605	0.00635841	-0.0573591	-0.0844445	-0.222925	0.0926756	-0.022256	-0.153696	0.193468	0.221401	-0.193937	0.313696	-0.150011	0.0473063	-0.0762501	-0.0469554	0.00586505	0.145044	-0.217412	0.225468		0.243958	-0.196874	-0.142991	-0.0743857	-0.0304609	0.159265	-0.268191	0.0946295	-0.200193	0.026775	-0.134418	-0.176228	-0.295032	-0.150053		-0.0213631	-0.0619628	-0.0286178		0.144219	0.32047	-0.00405974	0.236182	-0.063662	0.224687	-0.136241
9	-0.073281	-0.103134	0.340402	0.364537	0.495629	0.39017	0.622308	-0.178498	0.103715	0.310224	-0.270285	-0.45212	0.531029	-0.415089	0.0844517	-0.242707	-0.0970191	0.122307	0.291159	-0.289169	0.290359	0.0284113		-0.0486576	0.382978	-0.186786	0.108457	0.298171	-0.417457	0.306149	-0.138768	0.628104	0.222858	0.432986	-0.0714364	0.11012	0.43747		-0.353936	0.387016	-0.198122		0.108872	-0.291552	-0.348371	-0.486512	0.0302842	-0.373974	0.310971
10	-0.0775921	0.0866987	-0.109243	-0.11433	-0.277328	-0.332587	-0.239955	0.670416	0.729709	-0.0227207	0.34371	0.0979601	-0.246915	0.078544	0.220006	0.158081	0.115328	-0.045911	-0.11024	0.164252	0.0532396	-0.00777472		0.12001	-0.382495	0.071099	0.757959	-0.36929	0.227577	0.100034	-0.156402	-0.285773	-0.393659	-0.149247	0.0152357	-0.212092	-0.172299		0.341822	-0.324194	0.119567		-0.218485	0.491741	0.274472	0.182953	0.123429	0.163315	-0.256715
11	0.023693	-0.13354	0.273833	0.45388	0.489214	0.559615	0.437077	-0.421475	-0.151994	0.33958	-0.310584	-0.498315	0.450219	-0.422039	0.0476841	-0.289142	-0.0697367	0.217316	0.275654	-0.358609	0.155326	0.129924		-0.0546819	0.471445	-0.305126	-0.10359	0.610447	-0.572015	0.360418	-0.223785	0.484911	0.460143	0.53074	-0.125755	0.118292	0.538097		-0.450531	0.430816	-0.241515		0.246381	-0.433591	-0.378852	-0.471945	-0.0471902	-0.39903	0.55521
12	0.0844289	-0.131809	0.101455	0.267172	0.257107	0.297121	0.132083	-0.212369	-0.0959005	0.163532	-0.15262	-0.306413	0.226613	-0.236772	0.0190185	-0.14922	-0.0496713	0.105839	0.0546938	-0.125632	0.0353216	0.0939518		0.0228686	0.228782	-0.16214	-0.0652377	0.330546	-0.356089	0.17195	-0.134058	0.149619	0.275432	0.283002	-0.153374	0.0195195	0.308641		-0.239686	0.244248	-0.0632073		0.169963	-0.200348	-0.245243	-0.272086	-0.0543259	-0.253625	0.322945
[truncated: 6 more columns]

## Sheet: Fig.3d
	0	1	2	4	5	7	8	9	10	11	12
GOCC_NUCLEAR_PROTEIN_CONTAINING_COMPLEX	2.96073	-0.459985	-0.159649	-0.459985	1.20516	-0.459985	-0.459985	-0.459985	-0.0916215	-0.459985	-0.234736
GOCC_CHROMOSOME	3.09861	-0.444254	-0.444254	-0.0210173	0.775075	-0.444254	-0.444254	-0.444254	0.145624	-0.444254	-0.444254
GOCC_CATALYTIC_COMPLEX	2.95403	-0.300962	-0.631909	-0.631909	0.422578	-0.631909	0.203589	-0.631909	0.669252	-0.309862	0.152833
GOBP_DEFENSE_RESPONSE	-0.661382	2.4875	-0.14665	-0.187108	-0.879833	-0.0940481	-0.24902	0.418485	-0.591153	1.5449	0.117978
GOBP_BIOLOGICAL_PROCESS_INVOLVED_IN_INTERSPECIES_INTERACTION_BETWEEN_ORGANISMS	-0.630394	2.31062	-0.233948	-0.285163	-0.871151	-0.0697244	-0.149571	0.298223	-0.57799	1.66109	0.501378
GOBP_DEFENSE_RESPONSE_TO_OTHER_ORGANISM	-0.560429	2.46124	-0.193006	-0.268439	-0.79671	-0.302115	-0.218747	0.313409	-0.611482	1.61957	0.317027
GOBP_CELL_ADHESION	-1.08446	0.66581	0.863801	1.20014	-1.18505	0.789553	0.0499787	1.4212	-0.912824	0.782881	-0.347806
GOBP_EPITHELIUM_DEVELOPMENT	0.104845	-0.201111	2.47936	0.0610206	-0.897527	0.222682	1.18155	0.0696992	0.525218	-0.645943	-0.825511
GOBP_CELL_MOTILITY	-0.906449	1.4004	0.684726	0.638443	-1.20205	1.15214	-0.17581	1.36849	-0.16829	0.361884	-0.71753
GOCC_EXTRACELLULAR_SPACE	-0.913944	0.332445	-0.412322	0.531073	-0.98809	1.76795	-0.340963	1.76387	-0.806907	1.04573	-0.330234
GOCC_EXTERNAL_ENCAPSULATING_STRUCTURE	-0.716647	-0.221388	-0.493378	1.11082	-0.728322	1.76625	-0.664785	2.04281	-0.624551	0.317435	-0.696903
GOCC_COLLAGEN_CONTAINING_EXTRACELLULAR_MATRIX	-0.690375	-0.17338	-0.531734	1.30523	-0.735838	1.71671	-0.721194	1.96214	-0.577486	0.284896	-0.697286
GOBP_CHROMOSOME_ORGANIZATION	1.49668	-0.425617	-0.425617	-0.059186	2.81868	-0.425617	-0.425617	-0.425617	-0.425617	-0.425617	-0.425617
GOMF_ADENYL_NUCLEOTIDE_BINDING	1.10844	0.168227	-0.683707	-0.370946	2.61355	-0.683707	-0.255192	-0.683707	0.945237	-0.107082	-0.683707
GOBP_DNA_METABOLIC_PROCESS	1.86285	-0.479485	-0.479485	-0.13001	2.53806	-0.479485	-0.479485	-0.479485	0.0444683	-0.479485	-0.479485
GOBP_PYRUVATE_METABOLIC_PROCESS	0.157742	-0.334825	-0.334825	-0.334825	-0.334825	-0.334825	-0.102443	-0.334825	3.29295	-0.334825	-0.334825
GOBP_MONOCARBOXYLIC_ACID_METABOLIC_PROCESS	-0.167425	0.362003	-0.0545731	-0.357503	-0.597356	-0.167425	0.0890559	-0.597356	3.1811	-0.295304	-0.200508
GOMF_MONOSACCHARIDE_BINDING	-0.227245	0.23077	-0.450539	-0.450539	-0.450539	-0.227245	-0.00882389	-0.231534	3.25038	-0.08307	-0.450539
GOBP_CELL_ACTIVATION	-0.544322	2.32812	0.0577592	-0.110328	-0.779603	-0.651174	-0.551596	0.0422469	-0.546366	1.33335	1.15801

## Sheet: Fig.3f
Primary tumour	Antigen-presenting cell	B cell	T cell CD4+	T cell CD8+	Macrophage CH	Endothelial cell	Fibroblast	Macrophage Inf.	NK cell	Plasma cell	Macrophage SPP1+	Tumor basal-EMT	Tumor basal	Tumor basal hypoxic	Tumor fibroblast-like	Tumor luminal-alveolar	Tumor luminal-alveolar-EMT	Tumor macrophage-like	Tumor proliferating	T cell	T cell regulatory	Dendritic cell	Dendritic cell plasmacytoid	cluster
B cell	0.396507	1	0.677514	0.778045	-0.0433397	0.248123	-0.111765	0.0848364	0.643151	0.767522	-0.0900062	0.219981	0.481088	-0.0884168	0.369254	-0.121178	-0.133014	0.0694887	0.128475	0.689986	0.662228	0.373214	0.40792	1
Plasma cell	0.392531	0.767522	0.647305	0.684623	-0.00319014	0.20406	-0.0595817	0.171491	0.612681	1	0.00148183	0.211677	0.424614	-0.0495499	0.304197	-0.12688	-0.0494622	0.173092	0.0160998	0.651119	0.628166	0.363632	0.430446	1
T cell CD8+	0.703715	0.778045	0.932182	1	0.0541216	0.278251	-0.0824829	0.297454	0.929389	0.684623	0.0367021	0.422948	0.142233	0.0178972	0.534422	-0.0858787	0.0590769	0.408043	-0.128717	0.962944	0.911398	0.541089	0.768321	1
T cell CD4+	0.767337	0.677514	1	0.932182	0.0992584	0.293834	-0.0280294	0.371961	0.949718	0.647305	0.125593	0.407987	0.0236877	0.0971268	0.550662	-0.0797874	0.115853	0.490936	-0.176702	0.972973	0.963278	0.579557	0.830237	1
T cell	0.760803	0.689986	0.972973	0.962944	0.0782332	0.288694	-0.0546569	0.361415	0.97236	0.651119	0.108837	0.42216	0.0229744	0.114975	0.561402	-0.0735492	0.124191	0.498254	-0.187378	1	0.951289	0.561162	0.843196	2
NK cell	0.773216	0.643151	0.949718	0.929389	0.126129	0.298504	-0.0156746	0.422994	1	0.612681	0.148493	0.446719	-0.0309639	0.057533	0.568999	-0.0616208	0.157599	0.551506	-0.206726	0.97236	0.940551	0.619926	0.855629	2
T cell regulatory	0.785339	0.662228	0.963278	0.911398	0.157652	0.292957	-0.0127725	0.434655	0.940551	0.628166	0.141727	0.401883	0.00233157	0.0206119	0.508343	-0.0858752	0.128388	0.518339	-0.174073	0.951289	1	0.644515	0.82403	2
Antigen-presenting cell	1	0.396507	0.767337	0.703715	0.252371	0.2501	0.0819648	0.509081	0.773216	0.392531	0.235993	0.332602	-0.162492	0.0165656	0.41807	-0.0817441	0.146804	0.520777	-0.233787	0.760803	0.785339	0.625422	0.752998	2
Dendritic cell plasmacytoid	0.752998	0.40792	0.830237	0.768321	0.170361	0.222134	0.0219652	0.466655	0.855629	0.430446	0.21465	0.390906	-0.196693	0.0832068	0.536441	-0.0565879	0.185992	0.60457	-0.267561	0.843196	0.82403	0.580081	1	1
Endothelial cell	0.2501	0.248123	0.293834	0.278251	0.225987	1	0.381125	0.252856	0.298504	0.20406	0.184256	0.129905	0.0536517	-0.0621381	0.219312	-0.159163	-0.0541669	0.152622	-0.0379331	0.288694	0.292957	0.261412	0.222134	1
Fibroblast	0.0819648	-0.111765	-0.0280294	-0.0824829	0.566307	0.381125	1	0.452663	-0.0156746	-0.0595817	0.609506	0.0548517	-0.142489	-0.1099	-0.00414204	-0.20712	-0.052904	0.165886	-0.12907	-0.0546569	-0.0127725	0.23754	0.0219652	2
Macrophage CH	0.252371	-0.0433397	0.0992584	0.0541216	1	0.225987	0.566307	0.698484	0.126129	-0.00319014	0.547722	0.115294	-0.182332	-0.203978	0.0125722	-0.191002	-0.0140226	0.311492	-0.185924	0.0782332	0.157652	0.544723	0.170361	2
Macrophage SPP1+	0.235993	-0.0900062	0.125593	0.0367021	0.547722	0.184256	0.609506	0.622976	0.148493	0.00148183	1	0.033873	-0.259678	0.021497	0.0577284	-0.138716	0.0366679	0.291209	-0.222819	0.108837	0.141727	0.322605	0.21465	3
Macrophage Inf.	0.509081	0.0848364	0.371961	0.297454	0.698484	0.252856	0.452663	1	0.422994	0.171491	0.622976	0.202899	-0.232509	-0.147625	0.161393	-0.113855	0.134597	0.545901	-0.185307	0.361415	0.434655	0.743836	0.466655	3
Dendritic cell	0.625422	0.373214	0.579557	0.541089	0.544723	0.261412	0.23754	0.743836	0.619926	0.363632	0.322605	0.281681	-0.10588	-0.230013	0.2691	-0.146578	0.0451324	0.441275	-0.173169	0.561162	0.644515	1	0.580081	2
Tumor fibroblast-like	0.41807	0.369254	0.550662	0.534422	0.0125722	0.219312	-0.00414204	0.161393	0.568999	0.304197	0.0577284	0.33465	-0.0050872	0.141845	1	0.0730935	0.0549482	0.30252	-0.0455752	0.561402	0.508343	0.2691	0.536441	3
Tumor basal-EMT	0.332602	0.219981	0.407987	0.422948	0.115294	0.129905	0.0548517	0.202899	0.446719	0.211677	0.033873	1	-0.0632466	-0.0798088	0.33465	0.198118	0.556242	0.546074	-0.201792	0.42216	0.401883	0.281681	0.390906	3
Tumor macrophage-like	0.520777	0.0694887	0.490936	0.408043	0.311492	0.152622	0.165886	0.545901	0.551506	0.173092	0.291209	0.546074	-0.330659	-0.0577928	0.30252	0.18818	0.646479	1	-0.263083	0.498254	0.518339	0.441275	0.60457	2
Tumor basal	-0.162492	0.481088	0.0236877	0.142233	-0.182332	0.0536517	-0.142489	-0.232509	-0.0309639	0.424614	-0.259678	-0.0632466	1	-0.329757	-0.0050872	-0.12596	-0.328809	-0.330659	0.606944	0.0229744	0.00233157	-0.10588	-0.196693	3
Tumor proliferating	-0.233787	0.128475	-0.176702	-0.128717	-0.185924	-0.0379331	-0.12907	-0.185307	-0.206726	0.0160998	-0.222819	-0.201792	0.606944	-0.176078	-0.0455752	0.203417	-0.195966	-0.263083	1	-0.187378	-0.174073	-0.173169	-0.267561	1
Tumor basal hypoxic	0.0165656	-0.0884168	0.0971268	0.0178972	-0.203978	-0.0621381	-0.1099	-0.147625	0.057533	-0.0495499	0.021497	-0.0798088	-0.329757	1	0.141845	0.18662	0.0834805	-0.0577928	-0.176078	0.114975	0.0206119	-0.230013	0.0832068	1
Tumor luminal-alveolar	-0.0817441	-0.121178	-0.0797874	-0.0858787	-0.191002	-0.159163	-0.20712	-0.113855	-0.0616208	-0.12688	-0.138716	0.198118	-0.12596	0.18662	0.0730935	1	0.549707	0.18818	0.203417	-0.0735492	-0.0858752	-0.146578	-0.0565879	2
Tumor luminal-alveolar-EMT	0.146804	-0.133014	0.115853	0.0590769	-0.0140226	-0.0541669	-0.052904	0.134597	0.157599	-0.0494622	0.0366679	0.556242	-0.328809	0.0834805	0.0549482	0.549707	1	0.646479	-0.195966	0.124191	0.128388	0.0451324	0.185992	1
Residual tumour	Antigen-presenting cell	B cell	T cell CD4+	T cell CD8+	Macrophage CH	Endothelial cell	Fibroblast	Macrophage Inf.	NK cell	Plasma cell	Macrophage SPP1+	Tumor basal-EMT	Tumor basal	Tumor basal hypoxic	Tumor fibroblast-like	Tumor luminal-alveolar	Tumor luminal-alveolar-EMT	Tumor macrophage-like	Tumor proliferating	T cell	T cell regulatory	Dendritic cell	Dendritic cell plasmacytoid	cluster
Macrophage Inf.	0.599544	-0.0999402	0.541699	0.30023	0.765161	0.194173	0.607265	1	0.66602	0.179683	0.625987	0.166539	-0.355684	-0.192902	-0.00075005	-0.287455	0.0859784	0.460103	-0.377367	0.492044	0.615372	0.519624	0.667558	4
Macrophage SPP1+	0.272551	-0.16199	0.280195	0.139085	0.70385	0.165093	0.58507	0.625987	0.475025	0.215035	1	0.113685	-0.327998	-0.165318	-0.0609032	-0.283054	-0.0294813	0.325037	-0.35937	0.293544	0.24269	0.121815	0.581157	6
Macrophage CH	0.454366	-0.227299	0.361831	0.163777	1	0.183153	0.73363	0.765161	0.492352	0.189844	0.70385	0.0614506	-0.437548	-0.266351	-0.0341655	-0.38865	-0.00135158	0.435062	-0.480927	0.328216	0.442307	0.304451	0.591588	4
Fibroblast	0.381694	-0.209131	0.326923	0.192973	0.73363	0.40267	1	0.607265	0.457411	0.168257	0.58507	0.198452	-0.410156	-0.252211	0.0645873	-0.407605	-0.074739	0.378144	-0.469724	0.330478	0.326597	0.247335	0.570317	4
T cell CD8+	0.469434	0.525085	0.809875	1	0.163777	0.185777	0.192973	0.30023	0.662169	0.197716	0.139085	0.153925	-0.022253	-0.00137485	0.0492289	-0.0502461	-0.0402879	0.0995785	-0.0429197	0.921587	0.592456	0.354125	0.491431	4
T cell CD4+	0.637041	0.42318	1	0.809875	0.361831	0.27863	0.326923	0.541699	0.8173	0.244541	0.280195	0.286967	-0.0712565	0.00377802	0.153733	-0.0743083	0.0259812	0.307538	-0.0956571	0.922096	0.835201	0.58565	0.681861	6
T cell	0.584316	0.457656	0.922096	0.921587	0.328216	0.280023	0.330478	0.492044	0.860065	0.277393	0.293544	0.268806	-0.0690407	0.00184444	0.119827	-0.0747488	-0.00948586	0.254276	-0.0929109	1	0.738109	0.484784	0.681018	4
NK cell	0.585093	0.278079	0.8173	0.662169	0.492352	0.317251	0.457411	0.66602	1	0.333266	0.475025	0.332403	-0.137407	-0.0307202	0.133135	-0.115875	0.029526	0.37316	-0.163163	0.860065	0.711749	0.521703	0.788442	4
Dendritic cell plasmacytoid	0.525216	0.20165	0.681861	0.491431	0.591588	0.354344	0.570317	0.667558	0.788442	0.356563	0.581157	0.307161	-0.238517	-0.0635114	0.150521	-0.1652	0.0314351	0.440579	-0.262284	0.681018	0.57799	0.468737	1	4
Dendritic cell	0.587759	0.292775	0.58565	0.354125	0.304451	0.266869	0.247335	0.519624	0.521703	0.052287	0.121815	0.132932	-0.0900615	-0.0719798	0.112036	-0.103722	-0.066023	0.203017	-0.102242	0.484784	0.648043	1	0.468737	6
Antigen-presenting cell	1	0.117977	0.637041	0.469434	0.454366	0.228178	0.381694	0.599544	0.585093	0.113238	0.272551	0.152759	-0.21139	-0.0991373	0.0393955	-0.165077	0.0386329	0.289338	-0.231618	0.584316	0.691043	0.587759	0.525216	4
T cell regulatory	0.691043	0.237356	0.835201	0.592456	0.442307	0.210954	0.326597	0.615372	0.711749	0.197086	0.24269	0.16193	-0.15107	-0.0813174	0.0809017	-0.143066	0.0459515	0.293413	-0.168206	0.738109	1	0.648043	0.57799	6
Tumor basal	-0.21139	0.377427	-0.0712565	-0.022253	-0.437548	0.0689901	-0.410156	-0.355684	-0.137407	-0.0395905	-0.327998	0.0701603	1	0.354785	0.291842	0.268264	-0.242208	-0.3573	0.882281	-0.0690407	-0.15107	-0.0900615	-0.238517	5
Tumor proliferating	-0.231618	0.35483	-0.0956571	-0.0429197	-0.480927	0.0508895	-0.469724	-0.377367	-0.163163	-0.0723505	-0.35937	0.110725	0.882281	0.530058	0.311728	0.47481	-0.104809	-0.267373	1	-0.0929109	-0.168206	-0.102242	-0.262284	5
Tumor basal hypoxic	-0.0991373	0.170592	0.00377802	-0.00137485	-0.266351	0.0747184	-0.252211	-0.192902	-0.0307202	-0.0562897	-0.165318	0.24034	0.354785	1	0.440764	0.518908	0.111458	0.0315383	0.530058	0.00184444	-0.0813174	-0.0719798	-0.0635114	6
Tumor luminal-alveolar	-0.165077	0.164836	-0.0743083	-0.0502461	-0.38865	-0.0387067	-0.407605	-0.287455	-0.115875	-0.0739479	-0.283054	0.147217	0.268264	0.518908	0.218951	1	0.481915	0.16523	0.47481	-0.0747488	-0.143066	-0.103722	-0.1652	5
Tumor luminal-alveolar-EMT	0.0386329	-0.129988	0.0259812	-0.0402879	-0.00135158	-0.114729	-0.074739	0.0859784	0.029526	-0.0509751	-0.0294813	0.296335	-0.242208	0.111458	0.00929363	0.481915	1	0.672845	-0.104809	-0.00948586	0.0459515	-0.066023	0.0314351	6
Tumor basal-EMT	0.152759	0.0571971	0.286967	0.153925	0.0614506	0.191604	0.198452	0.166539	0.332403	0.0189358	0.113685	1	0.0701603	0.24034	0.240748	0.147217	0.296335	0.470164	0.110725	0.268806	0.16193	0.132932	0.307161	6
Tumor macrophage-like	0.289338	-0.132666	0.307538	0.0995785	0.435062	0.163012	0.378144	0.460103	0.37316	-0.0189976	0.325037	0.470164	-0.3573	0.0315383	0.20434	0.16523	0.672845	1	-0.267373	0.254276	0.293413	0.203017	0.440579	5
Plasma cell	0.113238	0.0970135	0.244541	0.197716	0.189844	0.0621335	0.168257	0.179683	0.333266	1	0.215035	0.0189358	-0.0395905	-0.0562897	-0.0337615	-0.0739479	-0.0509751	-0.0189976	-0.0723505	0.277393	0.197086	0.052287	0.356563	4
B cell	0.117977	1	0.42318	0.525085	-0.227299	0.140036	-0.209131	-0.0999402	0.278079	0.0970135	-0.16199	0.0571971	0.377427	0.170592	0.173078	0.164836	-0.129988	-0.132666	0.35483	0.457656	0.237356	0.292775	0.20165	4
Endothelial cell	0.228178	0.140036	0.27863	0.185777	0.183153	1	0.40267	0.194173	0.317251	0.0621335	0.165093	0.191604	0.0689901	0.0747184	0.306194	-0.0387067	-0.114729	0.163012	0.0508895	0.280023	0.210954	0.266869	0.354344	4
Tumor fibroblast-like	0.0393955	0.173078	0.153733	0.0492289	-0.0341655	0.306194	0.0645873	-0.00075005	0.133135	-0.0337615	-0.0609032	0.240748	0.291842	0.440764	1	0.218951	0.00929363	0.20434	0.311728	0.119827	0.0809017	0.112036	0.150521	4
Recurrent tumor	Antigen-presenting cell	B cell	T cell CD4+	T cell CD8+	Macrophage CH	Endothelial cell	Fibroblast	Macrophage Inf.	NK cell	Plasma cell	Macrophage SPP1+	Tumor basal-EMT	Tumor basal	Tumor basal hypoxic	Tumor fibroblast-like	Tumor luminal-alveolar	Tumor luminal-alveolar-EMT	Tumor macrophage-like	Tumor proliferating	T cell	T cell regulatory	Dendritic cell	Dendritic cell plasmacytoid	cluster
T cell CD4+	0.485848	0.52662	1	0.740603	0.260842	0.246262	0.213351	0.262429	0.781414	0.388489	0.0714214	0.241954	0.111357	-0.001565	0.326662	0.0216342	0.0313951	0.217274	0.151811	0.863607	0.785096	0.360124	0.546207	9
NK cell	0.40551	0.511297	0.781414	0.754861	0.260196	0.272758	0.219438	0.238308	1	0.422112	0.0688469	0.261845	0.114965	-0.00153928	0.390251	0.0910688	0.0828361	0.275681	0.163091	0.886037	0.654659	0.353652	0.595801	8
T cell CD8+	0.263974	0.756845	0.740603	1	-0.0477782	0.145242	-0.100438	-0.0446862	0.754861	0.522248	-0.143916	0.250228	0.254882	-0.0204164	0.333391	0.0988315	0.00748778	0.084796	0.296077	0.916446	0.523526	0.182117	0.545587	7
T cell	0.380649	0.681492	0.863607	0.916446	0.115099	0.211917	0.055237	0.104578	0.886037	0.508083	-0.034192	0.231327	0.183929	0.0472431	0.407677	0.0801451	0.0309674	0.172184	0.260018	1	0.682554	0.265941	0.593124	7
T cell regulatory	0.558834	0.269001	0.785096	0.523526	0.411653	0.228926	0.366877	0.487636	0.654659	0.210425	0.194174	0.123066	-0.0352738	-0.114642	0.167612	-0.0499452	0.0723133	0.284014	-0.0336467	0.682554	1	0.426326	0.444582	9
Dendritic cell plasmacytoid	0.345483	0.349171	0.546207	0.545587	0.297638	0.177216	0.202431	0.230233	0.595801	0.268851	0.145896	0.299553	-0.0410214	0.0206121	0.254959	0.137207	0.186898	0.396665	-0.0276286	0.593124	0.444582	0.354402	1	9
Tumor basal	-0.0376303	0.415252	0.111357	0.254882	-0.211134	0.156867	-0.17621	-0.237738	0.114965	0.447783	-0.194198	0.135692	1	-0.223846	0.303296	-0.223053	-0.398892	-0.377347	0.702369	0.183929	-0.0352738	-0.0920591	-0.0410214	9
Tumor proliferating	-0.0695796	0.510641	0.151811	0.296077	-0.298781	0.0750909	-0.286901	-0.338887	0.163091	0.55677	-0.26594	0.116504	0.702369	0.0508485	0.409999	0.0423127	-0.246047	-0.30769	1	0.260018	-0.0336467	-0.165165	-0.0276286	9
Tumor fibroblast-like	0.144423	0.308623	0.326662	0.333391	0.0111588	0.162293	0.0426898	-0.0471467	0.390251	0.360369	-0.0544189	0.0770252	0.303296	0.262556	1	0.0869829	-0.158146	-0.0667891	0.409999	0.407677	0.167612	0.0502619	0.254959	7
B cell	0.103687	1	0.52662	0.756845	-0.237895	0.0687664	-0.277676	-0.248586	0.511297	0.613258	-0.2374	0.169634	0.415252	-0.031859	0.308623	0.0659037	-0.116246	-0.135326	0.510641	0.681492	0.269001	0.0379103	0.349171	8
Plasma cell	0.0303439	0.613258	0.388489	0.522248	-0.191735	0.0687593	-0.232724	-0.212637	0.422112	1	-0.200167	0.188191	0.447783	-0.0482762	0.360369	0.27424	0.106252	0.0589278	0.55677	0.508083	0.210425	-0.0282658	0.268851	9
Macrophage SPP1+	0.262576	-0.2374	0.0714214	-0.143916	0.64933	0.195401	0.546137	0.525467	0.0688469	-0.200167	1	-0.0460146	-0.194198	-0.0339521	-0.0544189	-0.174853	-0.00604922	0.235224	-0.26594	-0.034192	0.194174	0.242963	0.145896	10
Macrophage Inf.	0.51469	-0.248586	0.262429	-0.0446862	0.728363	0.27749	0.759177	1	0.238308	-0.212637	0.525467	-0.0230472	-0.237738	-0.16116	-0.0471467	-0.191836	0.0442176	0.345319	-0.338887	0.104578	0.487636	0.606553	0.230233	8
Macrophage CH	0.45484	-0.237895	0.260842	-0.0477782	1	0.274738	0.775864	0.728363	0.260196	-0.191735	0.64933	0.00396363	-0.211134	-0.180058	0.0111588	-0.229319	-0.0140576	0.37251	-0.298781	0.115099	0.411653	0.53066	0.297638	10
Fibroblast	0.445453	-0.277676	0.213351	-0.100438	0.775864	0.434762	1	0.759177	0.219438	-0.232724	0.546137	0.0702619	-0.17621	-0.114715	0.0426898	-0.19504	-0.0274913	0.285488	-0.286901	0.055237	0.366877	0.509256	0.202431	8
Endothelial cell	0.237055	0.0687664	0.246262	0.145242	0.274738	1	0.434762	0.27749	0.272758	0.0687593	0.195401	0.143372	0.156867	-0.0893423	0.162293	-0.064085	-0.058506	0.0917214	0.0750909	0.211917	0.228926	0.236881	0.177216	10
Antigen-presenting cell	1	0.103687	0.485848	0.263974	0.45484	0.237055	0.445453	0.51469	0.40551	0.0303439	0.262576	0.0434597	-0.0376303	-0.069008	0.144423	-0.123759	-0.0330555	0.190306	-0.0695796	0.380649	0.558834	0.482546	0.345483	10
Dendritic cell	0.482546	0.0379103	0.360124	0.182117	0.53066	0.236881	0.509256	0.606553	0.353652	-0.0282658	0.242963	0.0660524	-0.0920591	-0.197092	0.0502619	-0.12464	-0.00866073	0.259175	-0.165165	0.265941	0.426326	1	0.354402	10
Tumor basal hypoxic	-0.069008	-0.031859	-0.001565	-0.0204164	-0.180058	-0.0893423	-0.114715	-0.16116	-0.00153928	-0.0482762	-0.0339521	-0.150686	-0.223846	1	0.262556	0.119652	-0.11245	-0.165948	0.0508485	0.0472431	-0.114642	-0.197092	0.0206121	8
Tumor luminal-alveolar-EMT	-0.0330555	-0.116246	0.0313951	0.00748778	-0.0140576	-0.058506	-0.0274913	0.0442176	0.0828361	0.106252	-0.00604922	0.307007	-0.398892	-0.11245	-0.158146	0.616141	1	0.780958	-0.246047	0.0309674	0.0723133	-0.00866073	0.186898	7
Tumor macrophage-like	0.190306	-0.135326	0.217274	0.084796	0.37251	0.0917214	0.285488	0.345319	0.275681	0.0589278	0.235224	0.347566	-0.377347	-0.165948	-0.0667891	0.366752	0.780958	1	-0.30769	0.172184	0.284014	0.259175	0.396665	7
Tumor basal-EMT	0.0434597	0.169634	0.241954	0.250228	0.00396363	0.143372	0.0702619	-0.0230472	0.261845	0.188191	-0.0460146	1	0.135692	-0.150686	0.0770252	0.287268	0.307007	0.347566	0.116504	0.231327	0.123066	0.0660524	0.299553	9
Tumor luminal-alveolar	-0.123759	0.0659037	0.0216342	0.0988315	-0.229319	-0.064085	-0.19504	-0.191836	0.0910688	0.27424	-0.174853	0.287268	-0.223053	0.119652	0.0869829	1	0.616141	0.366752	0.0423127	0.0801451	-0.0499452	-0.12464	0.137207	7

## Sheet: Fig.4b
	CD206	CD31	DNA	Œ±-SMA	Type I collagen	F4/80	CD3e	CD19	CD8a	Vimentin-CD11b	Ly6G	CD4	E-cadherin	BRCA1
M2 Macrophage	3.3853	-0.314318	-0.995227	-0.0187439	1.9333	1.0566	2.11176	-1.65769	-1.31224	-0.272634	-0.764499	-0.904756	-1.53432	-1.77633
Endothelium	-0.364431	3.60099	-0.702799	0.770189	0.760658	-0.379493	-0.254266	-0.750833	-0.702666	0.622356	-0.504285	-0.414557	-1.00963	-0.863819
Fibroblast	-0.203422	-0.308974	2.45829	-0.598859	1.40709	-0.575528	-0.622362	-1.10284	-0.862366	-0.94102	-0.599351	-0.481594	-0.106616	-0.453031
Reactive fibroblast	-0.420732	-0.218536	-0.035169	2.05919	0.354878	-0.514737	-0.661521	-0.129104	-0.292051	-0.267929	-0.400271	-0.166751	-0.210591	0.0385198
Fibroblast/Lymphocyte	0.524134	-0.145457	-1.07132	2.3763	1.44733	0.275006	1.29603	-1.03424	-0.811287	0.351449	-0.608242	-0.758933	-1.24511	-1.48474
Macrophage	0.507346	-0.278577	-0.641141	-0.346597	0.164439	3.19206	0.189872	-0.521227	-0.600929	-0.496517	-0.269483	-0.223256	-0.513236	-0.81879
Neutrophil	0.132766	-0.270633	0.269816	-0.236765	-0.14246	-0.0164153	1.97444	-0.407683	-0.435821	-0.452495	-0.424584	-0.288322	-0.23015	0.0567454
B cell	-0.279162	-0.0453163	-1.23763	0.34095	0.0716032	0.221663	0.218027	1.38447	1.9366	1.88592	0.389964	-0.699375	-0.353431	-0.409803
CD8+ T cell	-0.49112	-0.23269	-0.341733	-0.449299	-0.710541	-0.149537	-0.292538	0.970302	2.31207	1.04811	0.302191	-0.276685	0.422268	0.564845
Monocyte	-0.47141	-0.17173	0.000218318	-0.404959	-0.696402	-0.158771	-0.518925	0.663416	0.602614	2.12643	-0.0421489	-0.0260133	0.343679	0.505923
Granulocyte	-0.350879	-0.245381	-0.0630588	-0.547598	-0.573297	-0.4227	-0.233484	0.000497979	-0.0310411	-0.323975	3.41957	0.243424	0.384667	0.0831583
CD4+ T cell	-0.427716	-0.297098	-0.494403	-0.803796	-0.827793	-0.644474	-0.872046	0.0639294	-0.389595	-0.963645	-0.165774	3.35813	0.0241164	0.427939
Necrotic tumor	-0.50546	-0.384861	0.587963	-0.834877	-1.22087	-0.670449	-0.807319	-0.12544	0.123914	-0.809201	-0.0121253	0.180336	2.68389	0.897406
Tumor	-0.521691	-0.354938	1.25382	-0.714933	-0.983955	-0.638627	-0.782501	0.57228	0.30771	-0.8067	-0.184595	0.247278	0.788826	1.77791
Inf. B cell	-0.513526	-0.332485	1.01238	-0.590207	-0.98398	-0.574599	-0.745165	2.07417	0.155086	-0.700141	-0.13637	0.211075	0.555637	1.45408

[truncated: 22 more sheets: Fig.4g, Fig.4h, Fig.4j, Fig.5b, Fig.5f, Fig.5h, Fig.5i, Fig.5j, Fig.6b, Fig.6c, Fig.6d, Fig.6e, S.Fig.1, S.Fig.3, S.Fig.6, S.Fig.7, S.Fig.10, S.Fig.12, S.Fig.21, S.Fig.25 …]
